# Supplementary material for: Time Delayed Causal Gene Regulatory Network Inference with Hidden Common Causes
Source: PLoS One. 2015 Sep 22;10(9):e0138596. doi: 10.1371/journal.pone.0138596 (PMC4578777; doi:10.1371/journal.pone.0138596)
Supplement: S1 File — Figure A, Histogram of Absolute Differences of F-scores of Delays and Effects for One Segment Small Hidden Case. Figure B, Histogram of Absolute Differences of F-scores of Links and Delays for One Segment Small Hidden Case. Figure C, Profiles of F-scores of Links, Delays and Effects for Different Settings for One Segment Small Non-Hidden Case. Figure D, Histogram of Absolute Differences of F-scores of Links and Effects for One Segment Small Non-Hidden Case. Figure E, Histogram of Absolute Differences of F-scores of Delays and Effects for One Segment Small Non-Hidden Case. Figure F, Histogram of Absolute Differences of F-scores of Links and Delays for One Segment Small Non-Hidden Case. Figure G, Histogram of Absolute Differences of F-scores of Links and Effects for One Segment Large Case. Figure H, Histogram of Absolute Differences of F-scores of Delays and Effects for One Segment Large Case. Figure I, Histogram of Absolute Differences of F-scores of Links and Delays for One Segment Large Case. Figure J, Boxplot of Effects F-score with Different σ2 for One Segment Small Non-Hidden Case. Figure K, Boxplot of Effects F-score with Different σ2 for One Segment Large Case. Figure L, Boxplot of Effects F-score with Different σ2 for Multiple Segments Small Hidden Case. Figure M, Boxplot of Effects F-score with Different σ2 for Multiple Segments Small Non-Hidden Case. Figure N, Boxplot of Effects F-score with Different σ2 for Multiple Segments Large Case. Table A, Full Results of Median Performance for One Segment Small GRN with One Hidden Node. e2 is σ 2, alpha is α, nps is number of time points m, st is the score threshold. For the data column, hidden means using our proposed algorithm on the incomplete data, complete means using CLINDE on the complete data (i.e. all nodes are not hidden), hiddenCL means using CLINDE on the incomplete data. l2., d2. and e2. are Links, Delays and Effects respectively. r is Recall, p is Precision and f is F-score. Each median is taken over 2 [file pone.0138596.s001.zip › Table_C.csv]

ng	e2	alpha	nps	st2	st3	st4
50	0.5	0.5	20	1.741736e-06	9.687075e-05	0.02227666
50	0.5	0.5	50	0.009706845	0.1007967	0.4392535
50	0.5	0.5	100	1.850822e-09	5.767898e-05	0.04207733
50	0.5	0.5	200	9.094947e-13	6.366463e-12	5.002221e-11
50	0.5	0.5	400	9.094947e-13	1.818989e-12	1.818989e-12
50	0.5	0.5	800	9.094947e-13	9.094947e-13	9.094947e-13
50	0.5	1	20	1.597315e-06	0.0002637793	0.5143748
50	0.5	1	50	0.01972334	0.4973488	0.866376
50	0.5	1	100	6.10535e-06	0.08355317	0.3505773
50	0.5	1	200	9.094947e-12	6.366463e-11	1.627849e-06
50	0.5	1	400	9.094947e-13	9.094947e-13	9.094947e-13
50	0.5	1	800	9.094947e-13	9.094947e-13	9.094947e-13
50	0.5	2	20	1.273293e-11	5.771744e-07	5.97402e-07
50	0.5	2	50	0.01248663	0.03850031	0.06754192
50	0.5	2	100	0.02181318	0.2768498	0.9579227
50	0.5	2	200	9.293162e-07	0.002666087	0.03429376
50	0.5	2	400	5.002221e-11	4.547474e-12	1.72804e-11
50	0.5	2	800	9.094947e-13	9.094947e-13	9.094947e-13
50	0.5	3	20	4.613412e-08	4.065441e-10	3.387868e-09
50	0.5	3	50	0.0001166379	8.514922e-05	2.518248e-05
50	0.5	3	100	0.0001319599	0.01342636	0.001319485
50	0.5	3	200	0.0003063243	0.0002261659	0.04368037
50	0.5	3	400	1.937588e-07	2.27079e-07	2.234058e-05
50	0.5	3	800	9.094947e-13	9.094947e-13	9.094947e-13
100	0.5	0.5	20	9.094947e-12	2.256598e-06	0.0196604
100	0.5	0.5	50	5.398311e-05	0.02740515	0.3874976
100	0.5	0.5	100	6.366463e-12	6.10535e-06	0.793733
100	0.5	0.5	200	9.094947e-13	1.818989e-12	8.221832e-10
100	0.5	0.5	400	1.85347e-08	9.094947e-13	9.094947e-13
100	0.5	0.5	800	9.094947e-13	9.094947e-13	9.094947e-13
100	0.5	1	20	2.301022e-10	1.373555e-05	0.006064572
100	0.5	1	50	0.04724949	0.1569035	0.4252845
100	0.5	1	100	2.920815e-07	0.0008411744	0.5502424
100	0.5	1	200	9.094947e-13	9.094947e-13	9.094947e-12
100	0.5	1	400	9.094947e-13	9.094947e-13	1.818989e-12
100	0.5	1	800	9.094947e-13	9.094947e-13	9.094947e-13
100	0.5	2	20	9.094947e-13	2.728484e-12	1.996718e-06
100	0.5	2	50	5.817492e-08	7.019707e-05	0.007054048
100	0.5	2	100	2.539159e-05	0.2996045	0.9485547
100	0.5	2	200	3.910827e-11	1.246008e-10	6.10535e-06
100	0.5	2	400	9.094947e-13	9.094947e-13	9.094947e-13
100	0.5	2	800	9.094947e-13	9.094947e-13	9.094947e-13
100	0.5	3	20	1.818989e-12	9.094947e-13	4.547474e-12
100	0.5	3	50	6.366463e-12	3.374225e-10	1.267736e-07
100	0.5	3	100	2.466404e-06	7.019707e-05	0.001454047
100	0.5	3	200	0.001319485	1.57007e-07	0.0006837416
100	0.5	3	400	5.817492e-08	7.439252e-08	9.722498e-10
100	0.5	3	800	9.094947e-13	9.094947e-13	9.094947e-13
50	1	0.5	20	4.423998e-06	0.000275392	0.03999776
50	1	0.5	50	0.003792431	0.01442497	0.1267458
50	1	0.5	100	2.301022e-10	0.0002540191	0.136656
50	1	0.5	200	9.094947e-13	1.818989e-12	5.817492e-08
50	1	0.5	400	9.094947e-13	9.094947e-13	9.094947e-13
50	1	0.5	800	9.094947e-13	9.094947e-13	9.094947e-13
50	1	1	20	4.791937e-07	3.971753e-06	7.702407e-05
50	1	1	50	0.0005882086	0.007442868	0.3003784
50	1	1	100	0.0003756609	0.1877704	0.6863574
50	1	1	200	9.094947e-13	9.094947e-13	1.531498e-08
50	1	1	400	9.094947e-13	9.094947e-13	9.094947e-13
50	1	1	800	9.094947e-13	9.094947e-13	9.094947e-13
50	1	2	20	4.031867e-08	1.246008e-10	3.017889e-05
50	1	2	50	5.637303e-06	0.001525792	0.03966472
50	1	2	100	0.002326735	0.1667831	0.5132537
50	1	2	200	1.974422e-08	4.415525e-05	0.0003992034
50	1	2	400	9.094947e-13	3.194427e-08	4.547474e-12
50	1	2	800	9.094947e-13	9.094947e-13	9.094947e-13
50	1	3	20	4.547474e-12	2.514753e-09	1.818989e-12
50	1	3	50	2.36512e-05	3.359214e-05	0.000931449
50	1	3	100	0.004311326	0.003792431	0.003792431
50	1	3	200	5.767898e-05	0.0009514368	0.544977
50	1	3	400	2.36512e-05	5.637303e-06	2.68558e-06
50	1	3	800	9.094947e-13	9.094947e-13	9.094947e-13
100	1	0.5	20	1.146873e-09	2.971644e-06	0.04809274
100	1	0.5	50	0.0003016451	0.03411211	0.6863574
100	1	0.5	100	3.374225e-10	2.922578e-06	0.8264174
100	1	0.5	200	9.094947e-13	9.094947e-13	9.094947e-13
100	1	0.5	400	9.094947e-13	9.094947e-13	9.094947e-13
100	1	0.5	800	9.094947e-13	9.094947e-13	9.094947e-13
100	1	1	20	1.818989e-12	1.693324e-07	0.01859896
100	1	1	50	0.1295703	0.2179062	0.9910845
100	1	1	100	1.019816e-07	0.00033935	0.5712088
100	1	1	200	9.094947e-13	1.818989e-12	4.547474e-12
100	1	1	400	9.094947e-13	9.094947e-13	9.094947e-13
100	1	1	800	9.094947e-13	9.094947e-13	9.094947e-13
100	1	2	20	1.882654e-10	9.094947e-13	3.238209e-06
100	1	2	50	0.0002540191	9.667295e-05	0.003632033
100	1	2	100	0.1953821	0.6125024	0.8123097
100	1	2	200	5.002221e-11	1.373555e-05	0.03736326
100	1	2	400	9.094947e-13	1.818989e-12	6.366463e-12
100	1	2	800	9.094947e-13	9.094947e-13	9.094947e-13
100	1	3	20	9.094947e-13	6.366463e-12	1.818989e-12
100	1	3	50	4.101366e-08	5.183483e-08	1.740136e-08
100	1	3	100	1.772793e-05	3.229834e-07	0.01906472
100	1	3	200	0.006123918	9.029514e-06	0.0001096008
100	1	3	400	1.246008e-10	1.72804e-11	9.094947e-12
100	1	3	800	9.094947e-13	9.094947e-13	9.094947e-13
50	2	0.5	20	1.850822e-09	0.0004279269	0.05912544
50	2	0.5	50	1.221865e-06	0.01977769	0.7050122
50	2	0.5	100	1.258904e-07	0.004131881	0.455023
50	2	0.5	200	9.094947e-13	6.366463e-12	5.218681e-09
50	2	0.5	400	9.094947e-13	9.094947e-13	9.094947e-13
50	2	0.5	800	9.094947e-13	9.094947e-13	9.094947e-13
50	2	1	20	3.642072e-08	0.0001036804	0.01363384
50	2	1	50	0.001760242	0.01847699	0.6327213
50	2	1	100	0.0004218312	0.1474085	0.9180719
50	2	1	200	3.001333e-11	4.704403e-08	1.135338e-05
50	2	1	400	9.094947e-13	9.094947e-13	1.818989e-12
50	2	1	800	9.094947e-13	9.094947e-13	9.094947e-13
50	2	2	20	3.919922e-09	1.34587e-08	2.294842e-06
50	2	2	50	0.000178595	0.01037728	0.004497521
50	2	2	100	0.09215628	0.6125024	0.8158999
50	2	2	200	3.3899e-06	0.005886487	0.1474085
50	2	2	400	1.72804e-11	9.094947e-13	2.301022e-10
50	2	2	800	9.094947e-13	9.094947e-13	9.094947e-13
50	2	3	20	4.065441e-10	9.094947e-13	1.929381e-07
50	2	3	50	1.181161e-08	3.940095e-07	0.0008411744
50	2	3	100	0.0002849414	0.002222406	0.1626002
50	2	3	200	0.0001029522	0.002326735	0.1949964
50	2	3	400	1.273293e-11	6.366463e-12	1.181161e-08
50	2	3	800	9.094947e-13	9.094947e-13	9.094947e-13
100	2	0.5	20	3.001333e-11	0.0005600301	0.05226451
100	2	0.5	50	0.003958983	0.01847699	0.9972115
100	2	0.5	100	2.149636e-07	0.000178595	0.9970842
100	2	0.5	200	9.094947e-13	1.818989e-12	5.820766e-10
100	2	0.5	400	9.094947e-13	9.094947e-13	9.094947e-13
100	2	0.5	800	9.094947e-13	9.094947e-13	9.094947e-13
100	2	1	20	1.818989e-12	3.230343e-08	0.1066576
100	2	1	50	0.006778833	0.1185252	0.9106518
100	2	1	100	1.336856e-06	0.0027885	0.4392535
100	2	1	200	1.273293e-11	9.094947e-13	1.740136e-08
100	2	1	400	9.094947e-13	9.094947e-13	9.094947e-13
100	2	1	800	9.094947e-13	9.094947e-13	9.094947e-13
100	2	2	20	2.273737e-11	3.910827e-11	4.101366e-08
100	2	2	50	3.134133e-05	0.0002849414	0.001319485
100	2	2	100	0.00962277	0.1185252	0.9993846
100	2	2	200	6.004484e-09	3.036019e-07	0.0006837416
100	2	2	400	9.094947e-13	9.094947e-13	2.728484e-12
100	2	2	800	9.094947e-13	9.094947e-13	1.85347e-08
100	2	3	20	9.094947e-13	6.366463e-12	9.094947e-13
100	2	3	50	2.514753e-09	8.221832e-10	4.101366e-08
100	2	3	100	5.050484e-05	1.224258e-05	0.005768426
100	2	3	200	0.0001096008	3.230343e-08	0.003765742
100	2	3	400	1.267736e-07	6.366463e-11	4.874892e-10
100	2	3	800	9.094947e-13	9.094947e-13	9.094947e-13
50	3	0.5	20	2.442484e-07	1.244653e-06	0.002833782
50	3	0.5	50	0.001809359	0.585624	0.9591431
50	3	0.5	100	5.810725e-07	0.03850031	0.4916498
50	3	0.5	200	2.954774e-08	1.693324e-07	3.387868e-09
50	3	0.5	400	9.094947e-13	1.818989e-12	9.094947e-13
50	3	0.5	800	9.094947e-13	9.094947e-13	9.094947e-13
50	3	1	20	7.125859e-07	5.621076e-05	0.1650358
50	3	1	50	0.04332637	0.4417525	0.3723022
50	3	1	100	5.767898e-05	0.005314035	0.2858519
50	3	1	200	2.728484e-12	6.93035e-10	1.421583e-05
50	3	1	400	9.094947e-13	1.818989e-12	1.818989e-12
50	3	1	800	9.094947e-13	9.094947e-13	9.094947e-13
50	3	2	20	3.393097e-08	2.863261e-07	9.154809e-06
50	3	2	50	0.008578881	0.01724985	0.006007961
50	3	2	100	0.000213304	0.4227352	0.9470935
50	3	2	200	3.642072e-08	0.0004828095	0.09155871
50	3	2	400	9.094947e-12	1.882654e-10	2.273737e-11
50	3	2	800	9.094947e-13	9.094947e-13	9.094947e-13
50	3	3	20	4.065441e-10	3.656618e-08	6.366463e-11
50	3	3	50	1.052388e-05	0.0003992034	0.0004593447
50	3	3	100	1.421583e-05	3.134133e-05	0.03123168
50	3	3	200	0.003765742	0.0002255594	0.04273108
50	3	3	400	6.004484e-09	6.366463e-11	7.304425e-08
50	3	3	800	9.094947e-13	9.094947e-13	9.094947e-13
100	3	0.5	20	1.818989e-12	1.387673e-05	0.5484186
100	3	0.5	50	0.0003992034	0.01391813	0.2339859
100	3	0.5	100	9.094947e-13	7.025938e-07	0.03411211
100	3	0.5	200	9.094947e-13	9.094947e-13	1.537046e-10
100	3	0.5	400	9.094947e-13	9.094947e-13	9.094947e-13
100	3	0.5	800	9.094947e-13	1.85347e-08	9.094947e-13
100	3	1	20	2.16005e-09	2.36512e-05	0.02315814
100	3	1	50	0.0007990419	0.006843269	0.9409255
100	3	1	100	1.246008e-10	0.02829171	0.8760364
100	3	1	200	9.094947e-13	9.094947e-12	4.613412e-08
100	3	1	400	9.094947e-13	9.094947e-13	9.094947e-13
100	3	1	800	9.094947e-13	9.094947e-13	9.094947e-13
100	3	2	20	9.094947e-13	2.732583e-08	5.0944e-07
100	3	2	50	9.750414e-06	0.0001895488	0.008253172
100	3	2	100	0.007338821	0.06405129	0.544977
100	3	2	200	3.230343e-08	3.359214e-05	0.003632033
100	3	2	400	9.094947e-13	9.094947e-13	1.818989e-12
100	3	2	800	9.094947e-13	9.094947e-13	9.094947e-13
100	3	3	20	9.094947e-13	1.273293e-11	4.923239e-08
100	3	3	50	9.133601e-08	7.025938e-07	7.909875e-09
100	3	3	100	0.001933755	2.531942e-08	0.0204007
100	3	3	200	6.577288e-05	1.221865e-06	0.01609303
100	3	3	400	1.348781e-09	1.818989e-12	9.722498e-10
100	3	3	800	9.094947e-13	9.094947e-13	9.094947e-13
50	4	0.5	20	6.897608e-09	4.208626e-05	0.624513
50	4	0.5	50	0.0001000038	0.1132538	0.633786
50	4	0.5	100	3.642072e-08	0.08934821	0.819448
50	4	0.5	200	1.818989e-12	5.002221e-11	1.693324e-07
50	4	0.5	400	9.094947e-13	9.094947e-13	9.094947e-13
50	4	0.5	800	9.094947e-13	9.094947e-13	9.094947e-13
50	4	1	20	5.771744e-07	4.877661e-06	0.002227814
50	4	1	50	0.001161554	0.3454192	0.8992033
50	4	1	100	9.133601e-08	0.005537196	0.8430965
50	4	1	200	9.094947e-13	1.168425e-07	7.304425e-08
50	4	1	400	9.094947e-13	9.094947e-13	4.547474e-12
50	4	1	800	9.094947e-13	9.094947e-13	1.818989e-12
50	4	2	20	4.547474e-12	1.125525e-07	0.000137887
50	4	2	50	7.987018e-05	0.02488028	0.0606994
50	4	2	100	0.03625317	0.310158	0.8441682
50	4	2	200	9.722498e-10	0.0002849414	0.08717675
50	4	2	400	9.094947e-12	9.094947e-12	5.820766e-10
50	4	2	800	9.094947e-13	9.094947e-13	9.094947e-13
50	4	3	20	1.246008e-10	1.246008e-10	1.72804e-11
50	4	3	50	2.382894e-07	0.0001612239	2.68558e-06
50	4	3	100	0.01608658	0.002026055	0.7251282
50	4	3	200	3.754069e-06	2.322974e-05	0.009351027
50	4	3	400	1.627849e-06	1.850822e-09	9.029514e-06
50	4	3	800	9.094947e-13	9.094947e-13	9.094947e-13
100	4	0.5	20	2.301022e-10	5.697664e-06	0.01009197
100	4	0.5	50	0.0005835897	0.006571162	0.3622772
100	4	0.5	100	4.527465e-09	4.723257e-05	0.5607465
100	4	0.5	200	9.094947e-13	2.728484e-12	3.374225e-10
100	4	0.5	400	9.094947e-13	9.094947e-13	9.094947e-13
100	4	0.5	800	9.094947e-13	9.094947e-13	9.094947e-13
100	4	1	20	2.728484e-12	1.267736e-07	0.0004002247
100	4	1	50	0.002122226	0.08504406	0.8231561
100	4	1	100	3.854379e-05	0.003477596	0.1876903
100	4	1	200	2.728484e-12	9.094947e-13	1.348781e-09
100	4	1	400	9.094947e-13	9.094947e-13	9.094947e-13
100	4	1	800	9.094947e-13	9.094947e-13	9.094947e-13
100	4	2	20	4.547474e-12	6.366463e-12	4.667043e-07
100	4	2	50	0.0001166379	0.002222406	0.000213304
100	4	2	100	0.004131881	0.622653	0.9888185
100	4	2	200	1.530831e-05	0.0003776758	0.04861725
100	4	2	400	9.094947e-13	2.732583e-08	6.366463e-12
100	4	2	800	9.094947e-13	9.094947e-13	9.094947e-13
100	4	3	20	9.094947e-13	9.094947e-13	4.547474e-12
100	4	3	50	1.74439e-06	9.293162e-07	6.897608e-09
100	4	3	100	1.906503e-05	6.577288e-05	0.03308031
100	4	3	200	1.772793e-05	1.221865e-06	0.0007990419
100	4	3	400	1.246008e-10	1.818989e-12	3.452864e-08
100	4	3	800	9.094947e-13	9.094947e-13	9.094947e-13
