# Supplementary material for: Time Delayed Causal Gene Regulatory Network Inference with Hidden Common Causes
Source: PLoS One. 2015 Sep 22;10(9):e0138596. doi: 10.1371/journal.pone.0138596 (PMC4578777; doi:10.1371/journal.pone.0138596)
Supplement: S1 File — Figure A, Histogram of Absolute Differences of F-scores of Delays and Effects for One Segment Small Hidden Case. Figure B, Histogram of Absolute Differences of F-scores of Links and Delays for One Segment Small Hidden Case. Figure C, Profiles of F-scores of Links, Delays and Effects for Different Settings for One Segment Small Non-Hidden Case. Figure D, Histogram of Absolute Differences of F-scores of Links and Effects for One Segment Small Non-Hidden Case. Figure E, Histogram of Absolute Differences of F-scores of Delays and Effects for One Segment Small Non-Hidden Case. Figure F, Histogram of Absolute Differences of F-scores of Links and Delays for One Segment Small Non-Hidden Case. Figure G, Histogram of Absolute Differences of F-scores of Links and Effects for One Segment Large Case. Figure H, Histogram of Absolute Differences of F-scores of Delays and Effects for One Segment Large Case. Figure I, Histogram of Absolute Differences of F-scores of Links and Delays for One Segment Large Case. Figure J, Boxplot of Effects F-score with Different σ2 for One Segment Small Non-Hidden Case. Figure K, Boxplot of Effects F-score with Different σ2 for One Segment Large Case. Figure L, Boxplot of Effects F-score with Different σ2 for Multiple Segments Small Hidden Case. Figure M, Boxplot of Effects F-score with Different σ2 for Multiple Segments Small Non-Hidden Case. Figure N, Boxplot of Effects F-score with Different σ2 for Multiple Segments Large Case. Table A, Full Results of Median Performance for One Segment Small GRN with One Hidden Node. e2 is σ 2, alpha is α, nps is number of time points m, st is the score threshold. For the data column, hidden means using our proposed algorithm on the incomplete data, complete means using CLINDE on the complete data (i.e. all nodes are not hidden), hiddenCL means using CLINDE on the incomplete data. l2., d2. and e2. are Links, Delays and Effects respectively. r is Recall, p is Precision and f is F-score. Each median is taken over 2 [file pone.0138596.s001.zip › Table_E.csv]

p	c	e2	alpha	rep	nsegs	data	st	method	pruning	maxn	l2.r	l2.p	l2.f	d2.r	d2.p	d2.f	e2.r	e2.p	e2.f
0	2	0.5	0.5	20	1	hidden	2	pcor	all	4	1	1	1	1	1	1	1	1	1
0	2	0.5	0.5	20	1	hidden	3	pcor	all	4	0	0	0	0	0	0	0	0	0
0	2	0.5	0.5	20	1	hidden	4	pcor	all	4	0	0	0	0	0	0	0	0	0
0	2	0.5	0.5	20	2	hidden	2	pcor	all	4	1	1	1	1	1	1	1	1	1
0	2	0.5	0.5	20	2	hidden	3	pcor	all	4	1	1	1	1	1	1	1	1	1
0	2	0.5	0.5	20	2	hidden	4	pcor	all	4	0	0	0	0	0	0	0	0	0
0	2	0.5	0.5	20	4	hidden	2	pcor	all	4	1	1	1	1	1	1	1	1	1
0	2	0.5	0.5	20	4	hidden	3	pcor	all	4	1	1	1	1	1	1	1	1	1
0	2	0.5	0.5	20	4	hidden	4	pcor	all	4	1	1	1	1	1	1	1	1	1
0	2	0.5	0.5	20	8	hidden	2	pcor	all	4	1	1	1	1	1	1	1	1	1
0	2	0.5	0.5	20	8	hidden	3	pcor	all	4	1	1	1	1	1	1	1	1	1
0	2	0.5	0.5	20	8	hidden	4	pcor	all	4	1	1	1	1	1	1	1	1	1
0	2	0.5	1.0	20	1	hidden	2	pcor	all	4	1	1	1	1	1	1	1	1	1
0	2	0.5	1.0	20	1	hidden	3	pcor	all	4	1	1	1	1	1	1	1	1	1
0	2	0.5	1.0	20	1	hidden	4	pcor	all	4	0.5	0.5	0.5	0.5	0.5	0.5	0.5	0.5	0.5
0	2	0.5	1.0	20	2	hidden	2	pcor	all	4	1	1	1	1	1	1	1	1	1
0	2	0.5	1.0	20	2	hidden	3	pcor	all	4	1	1	1	1	1	1	1	1	1
0	2	0.5	1.0	20	2	hidden	4	pcor	all	4	0.5	1	0.666667	0.5	1	0.666667	0.5	1	0.666667
0	2	0.5	1.0	20	4	hidden	2	pcor	all	4	1	1	1	1	1	1	1	1	1
0	2	0.5	1.0	20	4	hidden	3	pcor	all	4	1	1	1	1	1	1	1	1	1
0	2	0.5	1.0	20	4	hidden	4	pcor	all	4	1	1	1	1	1	1	1	1	1
0	2	0.5	1.0	20	8	hidden	2	pcor	all	4	1	1	1	1	1	1	1	1	1
0	2	0.5	1.0	20	8	hidden	3	pcor	all	4	1	1	1	1	1	1	1	1	1
0	2	0.5	1.0	20	8	hidden	4	pcor	all	4	1	1	1	1	1	1	1	1	1
0	2	0.5	2.0	20	1	hidden	2	pcor	all	4	1	1	1	1	1	1	1	1	1
0	2	0.5	2.0	20	1	hidden	3	pcor	all	4	0	0	0	0	0	0	0	0	0
0	2	0.5	2.0	20	1	hidden	4	pcor	all	4	0	0	0	0	0	0	0	0	0
0	2	0.5	2.0	20	2	hidden	2	pcor	all	4	1	1	1	1	1	1	1	1	1
0	2	0.5	2.0	20	2	hidden	3	pcor	all	4	1	1	1	1	1	1	1	1	1
0	2	0.5	2.0	20	2	hidden	4	pcor	all	4	0	0	0	0	0	0	0	0	0
0	2	0.5	2.0	20	4	hidden	2	pcor	all	4	1	1	1	1	1	1	1	1	1
0	2	0.5	2.0	20	4	hidden	3	pcor	all	4	1	1	1	1	1	1	1	1	1
0	2	0.5	2.0	20	4	hidden	4	pcor	all	4	1	1	1	1	1	1	1	1	1
0	2	0.5	2.0	20	8	hidden	2	pcor	all	4	1	1	1	1	1	1	1	1	1
0	2	0.5	2.0	20	8	hidden	3	pcor	all	4	1	1	1	1	1	1	1	1	1
0	2	0.5	2.0	20	8	hidden	4	pcor	all	4	1	1	1	1	1	1	1	1	1
0	2	0.5	3.0	20	1	hidden	2	pcor	all	4	0.5	0.5	0.5	0	0	0	0	0	0
0	2	0.5	3.0	20	1	hidden	3	pcor	all	4	0	0	0	0	0	0	0	0	0
0	2	0.5	3.0	20	1	hidden	4	pcor	all	4	0	0	0	0	0	0	0	0	0
0	2	0.5	3.0	20	2	hidden	2	pcor	all	4	1	1	1	1	1	1	1	1	1
0	2	0.5	3.0	20	2	hidden	3	pcor	all	4	1	1	1	1	1	1	1	1	1
0	2	0.5	3.0	20	2	hidden	4	pcor	all	4	0	0	0	0	0	0	0	0	0
0	2	0.5	3.0	20	4	hidden	2	pcor	all	4	1	1	1	1	1	1	1	1	1
0	2	0.5	3.0	20	4	hidden	3	pcor	all	4	1	1	1	1	1	1	1	1	1
0	2	0.5	3.0	20	4	hidden	4	pcor	all	4	1	1	1	1	1	1	1	1	1
0	2	0.5	3.0	20	8	hidden	2	pcor	all	4	1	1	1	1	1	1	1	1	1
0	2	0.5	3.0	20	8	hidden	3	pcor	all	4	1	1	1	1	1	1	1	1	1
0	2	0.5	3.0	20	8	hidden	4	pcor	all	4	1	1	1	1	1	1	1	1	1
0	2	1	0.5	20	1	hidden	2	pcor	all	4	0	0	0	0	0	0	0	0	0
0	2	1	0.5	20	1	hidden	3	pcor	all	4	0	0	0	0	0	0	0	0	0
0	2	1	0.5	20	1	hidden	4	pcor	all	4	0	0	0	0	0	0	0	0	0
0	2	1	0.5	20	2	hidden	2	pcor	all	4	1	1	1	1	1	1	1	1	1
0	2	1	0.5	20	2	hidden	3	pcor	all	4	1	1	1	1	1	1	1	1	1
0	2	1	0.5	20	2	hidden	4	pcor	all	4	0	0	0	0	0	0	0	0	0
0	2	1	0.5	20	4	hidden	2	pcor	all	4	1	1	1	1	1	1	1	1	1
0	2	1	0.5	20	4	hidden	3	pcor	all	4	1	1	1	1	1	1	1	1	1
0	2	1	0.5	20	4	hidden	4	pcor	all	4	1	1	1	1	1	1	1	1	1
0	2	1	0.5	20	8	hidden	2	pcor	all	4	1	1	1	1	1	1	1	1	1
0	2	1	0.5	20	8	hidden	3	pcor	all	4	1	1	1	1	1	1	1	1	1
0	2	1	0.5	20	8	hidden	4	pcor	all	4	1	1	1	1	1	1	1	1	1
0	2	1	1.0	20	1	hidden	2	pcor	all	4	1	1	1	1	1	1	1	1	1
0	2	1	1.0	20	1	hidden	3	pcor	all	4	0	0	0	0	0	0	0	0	0
0	2	1	1.0	20	1	hidden	4	pcor	all	4	0	0	0	0	0	0	0	0	0
0	2	1	1.0	20	2	hidden	2	pcor	all	4	1	1	1	1	1	1	1	1	1
0	2	1	1.0	20	2	hidden	3	pcor	all	4	1	1	1	1	1	1	1	1	1
0	2	1	1.0	20	2	hidden	4	pcor	all	4	1	1	1	1	1	1	1	1	1
0	2	1	1.0	20	4	hidden	2	pcor	all	4	1	1	1	1	1	1	1	1	1
0	2	1	1.0	20	4	hidden	3	pcor	all	4	1	1	1	1	1	1	1	1	1
0	2	1	1.0	20	4	hidden	4	pcor	all	4	1	1	1	1	1	1	1	1	1
0	2	1	1.0	20	8	hidden	2	pcor	all	4	1	1	1	1	1	1	1	1	1
0	2	1	1.0	20	8	hidden	3	pcor	all	4	1	1	1	1	1	1	1	1	1
0	2	1	1.0	20	8	hidden	4	pcor	all	4	1	1	1	1	1	1	1	1	1
0	2	1	2.0	20	1	hidden	2	pcor	all	4	1	1	1	1	1	1	1	1	1
0	2	1	2.0	20	1	hidden	3	pcor	all	4	0	0	0	0	0	0	0	0	0
0	2	1	2.0	20	1	hidden	4	pcor	all	4	0	0	0	0	0	0	0	0	0
0	2	1	2.0	20	2	hidden	2	pcor	all	4	1	1	1	1	1	1	1	1	1
0	2	1	2.0	20	2	hidden	3	pcor	all	4	1	1	1	1	1	1	1	1	1
0	2	1	2.0	20	2	hidden	4	pcor	all	4	0	0	0	0	0	0	0	0	0
0	2	1	2.0	20	4	hidden	2	pcor	all	4	1	1	1	1	1	1	1	1	1
0	2	1	2.0	20	4	hidden	3	pcor	all	4	1	1	1	1	1	1	1	1	1
0	2	1	2.0	20	4	hidden	4	pcor	all	4	1	1	1	1	1	1	1	1	1
0	2	1	2.0	20	8	hidden	2	pcor	all	4	1	1	1	1	1	1	1	1	1
0	2	1	2.0	20	8	hidden	3	pcor	all	4	1	1	1	1	1	1	1	1	1
0	2	1	2.0	20	8	hidden	4	pcor	all	4	1	1	1	1	1	1	1	1	1
0	2	1	3.0	20	1	hidden	2	pcor	all	4	1	1	1	1	1	1	1	1	1
0	2	1	3.0	20	1	hidden	3	pcor	all	4	0	0	0	0	0	0	0	0	0
0	2	1	3.0	20	1	hidden	4	pcor	all	4	0	0	0	0	0	0	0	0	0
0	2	1	3.0	20	2	hidden	2	pcor	all	4	1	1	1	1	1	1	1	1	1
0	2	1	3.0	20	2	hidden	3	pcor	all	4	1	1	1	1	1	1	1	1	1
0	2	1	3.0	20	2	hidden	4	pcor	all	4	0	0	0	0	0	0	0	0	0
0	2	1	3.0	20	4	hidden	2	pcor	all	4	1	1	1	1	1	1	1	1	1
0	2	1	3.0	20	4	hidden	3	pcor	all	4	1	1	1	1	1	1	1	1	1
0	2	1	3.0	20	4	hidden	4	pcor	all	4	1	1	1	1	1	1	1	1	1
0	2	1	3.0	20	8	hidden	2	pcor	all	4	1	1	1	1	1	1	1	1	1
0	2	1	3.0	20	8	hidden	3	pcor	all	4	1	1	1	1	1	1	1	1	1
0	2	1	3.0	20	8	hidden	4	pcor	all	4	1	1	1	1	1	1	1	1	1
0	2	2	0.5	20	1	hidden	2	pcor	all	4	1	1	1	0.5	0.5	0.5	1	1	1
0	2	2	0.5	20	1	hidden	3	pcor	all	4	0	0	0	0	0	0	0	0	0
0	2	2	0.5	20	1	hidden	4	pcor	all	4	0	0	0	0	0	0	0	0	0
0	2	2	0.5	20	2	hidden	2	pcor	all	4	1	1	1	1	1	1	1	1	1
0	2	2	0.5	20	2	hidden	3	pcor	all	4	1	1	1	1	1	1	1	1	1
0	2	2	0.5	20	2	hidden	4	pcor	all	4	0	0	0	0	0	0	0	0	0
0	2	2	0.5	20	4	hidden	2	pcor	all	4	1	1	1	1	1	1	1	1	1
0	2	2	0.5	20	4	hidden	3	pcor	all	4	1	1	1	1	1	1	1	1	1
0	2	2	0.5	20	4	hidden	4	pcor	all	4	1	1	1	1	1	1	1	1	1
0	2	2	0.5	20	8	hidden	2	pcor	all	4	1	1	1	1	1	1	1	1	1
0	2	2	0.5	20	8	hidden	3	pcor	all	4	1	1	1	1	1	1	1	1	1
0	2	2	0.5	20	8	hidden	4	pcor	all	4	1	1	1	1	1	1	1	1	1
0	2	2	1.0	20	1	hidden	2	pcor	all	4	0.25	0.5	0.3333335	0.25	0.5	0.3333335	0.25	0.5	0.3333335
0	2	2	1.0	20	1	hidden	3	pcor	all	4	0	0	0	0	0	0	0	0	0
0	2	2	1.0	20	1	hidden	4	pcor	all	4	0	0	0	0	0	0	0	0	0
0	2	2	1.0	20	2	hidden	2	pcor	all	4	1	1	1	1	1	1	1	1	1
0	2	2	1.0	20	2	hidden	3	pcor	all	4	0	0	0	0	0	0	0	0	0
0	2	2	1.0	20	2	hidden	4	pcor	all	4	0	0	0	0	0	0	0	0	0
0	2	2	1.0	20	4	hidden	2	pcor	all	4	1	1	1	1	1	1	1	1	1
0	2	2	1.0	20	4	hidden	3	pcor	all	4	1	1	1	1	1	1	1	1	1
0	2	2	1.0	20	4	hidden	4	pcor	all	4	1	1	1	1	1	1	1	1	1
0	2	2	1.0	20	8	hidden	2	pcor	all	4	1	1	1	1	1	1	1	1	1
0	2	2	1.0	20	8	hidden	3	pcor	all	4	1	1	1	1	1	1	1	1	1
0	2	2	1.0	20	8	hidden	4	pcor	all	4	1	1	1	1	1	1	1	1	1
0	2	2	2.0	20	1	hidden	2	pcor	all	4	1	1	1	1	1	1	1	1	1
0	2	2	2.0	20	1	hidden	3	pcor	all	4	0	0	0	0	0	0	0	0	0
0	2	2	2.0	20	1	hidden	4	pcor	all	4	0	0	0	0	0	0	0	0	0
0	2	2	2.0	20	2	hidden	2	pcor	all	4	1	1	1	1	1	1	1	1	1
0	2	2	2.0	20	2	hidden	3	pcor	all	4	0.75	1	0.8333335	0.75	1	0.8333335	0.75	1	0.8333335
0	2	2	2.0	20	2	hidden	4	pcor	all	4	0	0	0	0	0	0	0	0	0
0	2	2	2.0	20	4	hidden	2	pcor	all	4	1	1	1	1	1	1	1	1	1
0	2	2	2.0	20	4	hidden	3	pcor	all	4	1	1	1	1	1	1	1	1	1
0	2	2	2.0	20	4	hidden	4	pcor	all	4	1	1	1	1	1	1	1	1	1
0	2	2	2.0	20	8	hidden	2	pcor	all	4	1	1	1	1	1	1	1	1	1
0	2	2	2.0	20	8	hidden	3	pcor	all	4	1	1	1	1	1	1	1	1	1
0	2	2	2.0	20	8	hidden	4	pcor	all	4	1	1	1	1	1	1	1	1	1
0	2	2	3.0	20	1	hidden	2	pcor	all	4	0.75	1	0.8333335	0.25	0.5	0.3333335	0.25	0.5	0.3333335
0	2	2	3.0	20	1	hidden	3	pcor	all	4	0	0	0	0	0	0	0	0	0
0	2	2	3.0	20	1	hidden	4	pcor	all	4	0	0	0	0	0	0	0	0	0
0	2	2	3.0	20	2	hidden	2	pcor	all	4	1	1	1	1	1	1	1	1	1
0	2	2	3.0	20	2	hidden	3	pcor	all	4	1	1	1	1	1	1	1	1	1
0	2	2	3.0	20	2	hidden	4	pcor	all	4	0.75	1	0.8333335	0.75	1	0.8333335	0.75	1	0.8333335
0	2	2	3.0	20	4	hidden	2	pcor	all	4	1	1	1	1	1	1	1	1	1
0	2	2	3.0	20	4	hidden	3	pcor	all	4	1	1	1	1	1	1	1	1	1
0	2	2	3.0	20	4	hidden	4	pcor	all	4	1	1	1	1	1	1	1	1	1
0	2	2	3.0	20	8	hidden	2	pcor	all	4	1	1	1	1	1	1	1	1	1
0	2	2	3.0	20	8	hidden	3	pcor	all	4	1	1	1	1	1	1	1	1	1
0	2	2	3.0	20	8	hidden	4	pcor	all	4	1	1	1	1	1	1	1	1	1
0	2	3	0.5	20	1	hidden	2	pcor	all	4	1	1	1	1	1	1	1	1	1
0	2	3	0.5	20	1	hidden	3	pcor	all	4	0.5	0.5	0.5	0.5	0.5	0.5	0.5	0.5	0.5
0	2	3	0.5	20	1	hidden	4	pcor	all	4	0	0	0	0	0	0	0	0	0
0	2	3	0.5	20	2	hidden	2	pcor	all	4	1	1	1	1	1	1	1	1	1
0	2	3	0.5	20	2	hidden	3	pcor	all	4	1	1	1	1	1	1	1	1	1
0	2	3	0.5	20	2	hidden	4	pcor	all	4	1	1	1	1	1	1	1	1	1
0	2	3	0.5	20	4	hidden	2	pcor	all	4	1	1	1	1	1	1	1	1	1
0	2	3	0.5	20	4	hidden	3	pcor	all	4	1	1	1	1	1	1	1	1	1
0	2	3	0.5	20	4	hidden	4	pcor	all	4	1	1	1	1	1	1	1	1	1
0	2	3	0.5	20	8	hidden	2	pcor	all	4	1	1	1	1	1	1	1	1	1
0	2	3	0.5	20	8	hidden	3	pcor	all	4	1	1	1	1	1	1	1	1	1
0	2	3	0.5	20	8	hidden	4	pcor	all	4	1	1	1	1	1	1	1	1	1
0	2	3	1.0	20	1	hidden	2	pcor	all	4	1	1	1	1	1	1	1	1	1
0	2	3	1.0	20	1	hidden	3	pcor	all	4	1	1	1	1	1	1	1	1	1
0	2	3	1.0	20	1	hidden	4	pcor	all	4	0	0	0	0	0	0	0	0	0
0	2	3	1.0	20	2	hidden	2	pcor	all	4	1	1	1	1	1	1	1	1	1
0	2	3	1.0	20	2	hidden	3	pcor	all	4	1	1	1	1	1	1	1	1	1
0	2	3	1.0	20	2	hidden	4	pcor	all	4	1	1	1	1	1	1	1	1	1
0	2	3	1.0	20	4	hidden	2	pcor	all	4	1	1	1	1	1	1	1	1	1
0	2	3	1.0	20	4	hidden	3	pcor	all	4	1	1	1	1	1	1	1	1	1
0	2	3	1.0	20	4	hidden	4	pcor	all	4	1	1	1	1	1	1	1	1	1
0	2	3	1.0	20	8	hidden	2	pcor	all	4	1	1	1	1	1	1	1	1	1
0	2	3	1.0	20	8	hidden	3	pcor	all	4	1	1	1	1	1	1	1	1	1
0	2	3	1.0	20	8	hidden	4	pcor	all	4	1	1	1	1	1	1	1	1	1
0	2	3	2.0	20	1	hidden	2	pcor	all	4	1	1	1	1	0.5	0.666667	1	1	1
0	2	3	2.0	20	1	hidden	3	pcor	all	4	1	1	1	1	1	1	1	1	1
0	2	3	2.0	20	1	hidden	4	pcor	all	4	0	0	0	0	0	0	0	0	0
0	2	3	2.0	20	2	hidden	2	pcor	all	4	1	1	1	1	1	1	1	1	1
0	2	3	2.0	20	2	hidden	3	pcor	all	4	1	1	1	1	1	1	1	1	1
0	2	3	2.0	20	2	hidden	4	pcor	all	4	1	1	1	1	1	1	1	1	1
0	2	3	2.0	20	4	hidden	2	pcor	all	4	1	1	1	1	1	1	1	1	1
0	2	3	2.0	20	4	hidden	3	pcor	all	4	1	1	1	1	1	1	1	1	1
0	2	3	2.0	20	4	hidden	4	pcor	all	4	1	1	1	1	1	1	1	1	1
0	2	3	2.0	20	8	hidden	2	pcor	all	4	1	1	1	1	1	1	1	1	1
0	2	3	2.0	20	8	hidden	3	pcor	all	4	1	1	1	1	1	1	1	1	1
0	2	3	2.0	20	8	hidden	4	pcor	all	4	1	1	1	1	1	1	1	1	1
0	2	3	3.0	20	1	hidden	2	pcor	all	4	0	0	0	0	0	0	0	0	0
0	2	3	3.0	20	1	hidden	3	pcor	all	4	0	0	0	0	0	0	0	0	0
0	2	3	3.0	20	1	hidden	4	pcor	all	4	0	0	0	0	0	0	0	0	0
0	2	3	3.0	20	2	hidden	2	pcor	all	4	1	1	1	1	1	1	1	1	1
0	2	3	3.0	20	2	hidden	3	pcor	all	4	1	1	1	1	1	1	1	1	1
0	2	3	3.0	20	2	hidden	4	pcor	all	4	0	0	0	0	0	0	0	0	0
0	2	3	3.0	20	4	hidden	2	pcor	all	4	1	1	1	1	1	1	1	1	1
0	2	3	3.0	20	4	hidden	3	pcor	all	4	1	1	1	1	1	1	1	1	1
0	2	3	3.0	20	4	hidden	4	pcor	all	4	1	1	1	1	1	1	1	1	1
0	2	3	3.0	20	8	hidden	2	pcor	all	4	1	1	1	1	1	1	1	1	1
0	2	3	3.0	20	8	hidden	3	pcor	all	4	1	1	1	1	1	1	1	1	1
0	2	3	3.0	20	8	hidden	4	pcor	all	4	1	1	1	1	1	1	1	1	1
0	2	4	0.5	20	1	hidden	2	pcor	all	4	0	0	0	0	0	0	0	0	0
0	2	4	0.5	20	1	hidden	3	pcor	all	4	0	0	0	0	0	0	0	0	0
0	2	4	0.5	20	1	hidden	4	pcor	all	4	0	0	0	0	0	0	0	0	0
0	2	4	0.5	20	2	hidden	2	pcor	all	4	1	1	1	1	1	1	1	1	1
0	2	4	0.5	20	2	hidden	3	pcor	all	4	1	1	1	1	1	1	1	1	1
0	2	4	0.5	20	2	hidden	4	pcor	all	4	0	0	0	0	0	0	0	0	0
0	2	4	0.5	20	4	hidden	2	pcor	all	4	1	1	1	1	1	1	1	1	1
0	2	4	0.5	20	4	hidden	3	pcor	all	4	1	1	1	1	1	1	1	1	1
0	2	4	0.5	20	4	hidden	4	pcor	all	4	1	1	1	1	1	1	1	1	1
0	2	4	0.5	20	8	hidden	2	pcor	all	4	1	1	1	1	1	1	1	1	1
0	2	4	0.5	20	8	hidden	3	pcor	all	4	1	1	1	1	1	1	1	1	1
0	2	4	0.5	20	8	hidden	4	pcor	all	4	1	1	1	1	1	1	1	1	1
0	2	4	1.0	20	1	hidden	2	pcor	all	4	1	1	1	1	1	1	1	1	1
0	2	4	1.0	20	1	hidden	3	pcor	all	4	0.5	0.5	0.5	0.5	0.5	0.5	0.5	0.5	0.5
0	2	4	1.0	20	1	hidden	4	pcor	all	4	0	0	0	0	0	0	0	0	0
0	2	4	1.0	20	2	hidden	2	pcor	all	4	1	1	1	1	1	1	1	1	1
0	2	4	1.0	20	2	hidden	3	pcor	all	4	1	1	1	1	1	1	1	1	1
0	2	4	1.0	20	2	hidden	4	pcor	all	4	1	1	1	1	1	1	1	1	1
0	2	4	1.0	20	4	hidden	2	pcor	all	4	1	1	1	1	1	1	1	1	1
0	2	4	1.0	20	4	hidden	3	pcor	all	4	1	1	1	1	1	1	1	1	1
0	2	4	1.0	20	4	hidden	4	pcor	all	4	1	1	1	1	1	1	1	1	1
0	2	4	1.0	20	8	hidden	2	pcor	all	4	1	1	1	1	1	1	1	1	1
0	2	4	1.0	20	8	hidden	3	pcor	all	4	1	1	1	1	1	1	1	1	1
0	2	4	1.0	20	8	hidden	4	pcor	all	4	1	1	1	1	1	1	1	1	1
0	2	4	2.0	20	1	hidden	2	pcor	all	4	1	1	1	1	1	1	1	1	1
0	2	4	2.0	20	1	hidden	3	pcor	all	4	1	1	1	1	1	1	1	1	1
0	2	4	2.0	20	1	hidden	4	pcor	all	4	1	1	1	1	1	1	1	1	1
0	2	4	2.0	20	2	hidden	2	pcor	all	4	1	1	1	1	1	1	1	1	1
0	2	4	2.0	20	2	hidden	3	pcor	all	4	1	1	1	1	1	1	1	1	1
0	2	4	2.0	20	2	hidden	4	pcor	all	4	1	1	1	1	1	1	1	1	1
0	2	4	2.0	20	4	hidden	2	pcor	all	4	1	1	1	1	1	1	1	1	1
0	2	4	2.0	20	4	hidden	3	pcor	all	4	1	1	1	1	1	1	1	1	1
0	2	4	2.0	20	4	hidden	4	pcor	all	4	1	1	1	1	1	1	1	1	1
0	2	4	2.0	20	8	hidden	2	pcor	all	4	1	1	1	1	1	1	1	1	1
0	2	4	2.0	20	8	hidden	3	pcor	all	4	1	1	1	1	1	1	1	1	1
0	2	4	2.0	20	8	hidden	4	pcor	all	4	1	1	1	1	1	1	1	1	1
0	2	4	3.0	20	1	hidden	2	pcor	all	4	1	0.5	0.666667	0	0	0	1	0.5	0.666667
0	2	4	3.0	20	1	hidden	3	pcor	all	4	1	0.5	0.666667	0	0	0	1	0.5	0.666667
0	2	4	3.0	20	1	hidden	4	pcor	all	4	0	0	0	0	0	0	0	0	0
0	2	4	3.0	20	2	hidden	2	pcor	all	4	1	0.75	0.8333335	1	0.5	0.666667	1	0.75	0.8333335
0	2	4	3.0	20	2	hidden	3	pcor	all	4	0	0	0	0	0	0	0	0	0
0	2	4	3.0	20	2	hidden	4	pcor	all	4	0	0	0	0	0	0	0	0	0
0	2	4	3.0	20	4	hidden	2	pcor	all	4	1	1	1	1	1	1	1	1	1
0	2	4	3.0	20	4	hidden	3	pcor	all	4	1	1	1	1	1	1	1	1	1
0	2	4	3.0	20	4	hidden	4	pcor	all	4	1	1	1	1	1	1	1	1	1
0	2	4	3.0	20	8	hidden	2	pcor	all	4	1	1	1	1	1	1	1	1	1
0	2	4	3.0	20	8	hidden	3	pcor	all	4	1	1	1	1	1	1	1	1	1
0	2	4	3.0	20	8	hidden	4	pcor	all	4	1	1	1	1	1	1	1	1	1
0	3	0.5	0.5	20	1	hidden	2	pcor	all	4	0.5	0.5	0.5	0.5	0.5	0.5	0.5	0.5	0.5
0	3	0.5	0.5	20	1	hidden	3	pcor	all	4	0	0	0	0	0	0	0	0	0
0	3	0.5	0.5	20	1	hidden	4	pcor	all	4	0	0	0	0	0	0	0	0	0
0	3	0.5	0.5	20	2	hidden	2	pcor	all	4	0.666667	1	0.8	0.666667	1	0.8	0.666667	1	0.8
0	3	0.5	0.5	20	2	hidden	3	pcor	all	4	0.5	1	0.666667	0.5	1	0.666667	0.5	1	0.666667
0	3	0.5	0.5	20	2	hidden	4	pcor	all	4	0	0	0	0	0	0	0	0	0
0	3	0.5	0.5	20	4	hidden	2	pcor	all	4	1	1	1	1	1	1	1	1	1
0	3	0.5	0.5	20	4	hidden	3	pcor	all	4	1	1	1	1	1	1	1	1	1
0	3	0.5	0.5	20	4	hidden	4	pcor	all	4	0.5833335	1	0.666667	0.5833335	1	0.666667	0.5833335	1	0.666667
0	3	0.5	0.5	20	8	hidden	2	pcor	all	4	1	1	1	1	1	1	1	1	1
0	3	0.5	0.5	20	8	hidden	3	pcor	all	4	1	1	1	1	1	1	1	1	1
0	3	0.5	0.5	20	8	hidden	4	pcor	all	4	1	1	1	1	1	1	1	1	1
0	3	0.5	1.0	20	1	hidden	2	pcor	all	4	0	0	0	0	0	0	0	0	0
0	3	0.5	1.0	20	1	hidden	3	pcor	all	4	0	0	0	0	0	0	0	0	0
0	3	0.5	1.0	20	1	hidden	4	pcor	all	4	0	0	0	0	0	0	0	0	0
0	3	0.5	1.0	20	2	hidden	2	pcor	all	4	0.666667	1	0.8	0.666667	1	0.8	0.666667	1	0.8
0	3	0.5	1.0	20	2	hidden	3	pcor	all	4	0.5	1	0.666667	0.5	1	0.666667	0.5	1	0.666667
0	3	0.5	1.0	20	2	hidden	4	pcor	all	4	0	0	0	0	0	0	0	0	0
0	3	0.5	1.0	20	4	hidden	2	pcor	all	4	1	1	1	1	1	0.9	1	1	0.9
0	3	0.5	1.0	20	4	hidden	3	pcor	all	4	1	1	1	1	1	1	1	1	1
0	3	0.5	1.0	20	4	hidden	4	pcor	all	4	0.666667	1	0.8	0.666667	1	0.8	0.666667	1	0.8
0	3	0.5	1.0	20	8	hidden	2	pcor	all	4	1	1	1	1	1	1	1	1	1
0	3	0.5	1.0	20	8	hidden	3	pcor	all	4	1	1	1	1	1	1	1	1	1
0	3	0.5	1.0	20	8	hidden	4	pcor	all	4	1	1	1	1	1	1	1	1	1
0	3	0.5	2.0	20	1	hidden	2	pcor	all	4	0.333333	0.333333	0.333333	0.333333	0.333333	0.333333	0.333333	0.333333	0.333333
0	3	0.5	2.0	20	1	hidden	3	pcor	all	4	0	0	0	0	0	0	0	0	0
0	3	0.5	2.0	20	1	hidden	4	pcor	all	4	0	0	0	0	0	0	0	0	0
0	3	0.5	2.0	20	2	hidden	2	pcor	all	4	0.5	1	0.666667	0.5	1	0.666667	0.5	1	0.666667
0	3	0.5	2.0	20	2	hidden	3	pcor	all	4	0.5	1	0.666667	0.5	1	0.666667	0.5	1	0.666667
0	3	0.5	2.0	20	2	hidden	4	pcor	all	4	0	0	0	0	0	0	0	0	0
0	3	0.5	2.0	20	4	hidden	2	pcor	all	4	1	1	1	1	1	1	1	1	1
0	3	0.5	2.0	20	4	hidden	3	pcor	all	4	1	1	0.9	1	1	0.9	1	1	0.9
0	3	0.5	2.0	20	4	hidden	4	pcor	all	4	0.666667	1	0.8	0.666667	1	0.8	0.666667	1	0.8
0	3	0.5	2.0	20	8	hidden	2	pcor	all	4	1	1	1	1	1	1	1	1	1
0	3	0.5	2.0	20	8	hidden	3	pcor	all	4	1	1	1	1	1	1	1	1	1
0	3	0.5	2.0	20	8	hidden	4	pcor	all	4	1	1	1	1	1	1	1	1	1
0	3	0.5	3.0	20	1	hidden	2	pcor	all	4	0	0	0	0	0	0	0	0	0
0	3	0.5	3.0	20	1	hidden	3	pcor	all	4	0	0	0	0	0	0	0	0	0
0	3	0.5	3.0	20	1	hidden	4	pcor	all	4	0	0	0	0	0	0	0	0	0
0	3	0.5	3.0	20	2	hidden	2	pcor	all	4	0.5	0.5	0.571429	0.5	0.5	0.571429	0.5	0.5	0.571429
0	3	0.5	3.0	20	2	hidden	3	pcor	all	4	0.5	0.5	0.571429	0.5	0.5	0.571429	0.5	0.5	0.571429
0	3	0.5	3.0	20	2	hidden	4	pcor	all	4	0	0	0	0	0	0	0	0	0
0	3	0.5	3.0	20	4	hidden	2	pcor	all	4	1	1	1	1	1	1	1	1	1
0	3	0.5	3.0	20	4	hidden	3	pcor	all	4	0.5833335	1	0.666667	0.5833335	1	0.666667	0.5833335	1	0.666667
0	3	0.5	3.0	20	4	hidden	4	pcor	all	4	0.5	1	0.666667	0.5	1	0.666667	0.5	1	0.666667
0	3	0.5	3.0	20	8	hidden	2	pcor	all	4	1	1	1	1	1	1	1	1	1
0	3	0.5	3.0	20	8	hidden	3	pcor	all	4	1	1	1	1	1	1	1	1	1
0	3	0.5	3.0	20	8	hidden	4	pcor	all	4	1	1	1	1	1	1	1	1	1
0	3	1	0.5	20	1	hidden	2	pcor	all	4	0.333333	1	0.5	0.333333	0.5	0.5	0.333333	0.5	0.5
0	3	1	0.5	20	1	hidden	3	pcor	all	4	0	0	0	0	0	0	0	0	0
0	3	1	0.5	20	1	hidden	4	pcor	all	4	0	0	0	0	0	0	0	0	0
0	3	1	0.5	20	2	hidden	2	pcor	all	4	0.666667	1	0.8	0.666667	1	0.8	0.666667	1	0.8
0	3	1	0.5	20	2	hidden	3	pcor	all	4	0.5	1	0.666667	0.5	1	0.666667	0.5	1	0.666667
0	3	1	0.5	20	2	hidden	4	pcor	all	4	0	0	0	0	0	0	0	0	0
0	3	1	0.5	20	4	hidden	2	pcor	all	4	1	1	1	1	1	1	1	1	1
0	3	1	0.5	20	4	hidden	3	pcor	all	4	0.8333335	1	0.9	0.8333335	1	0.9	0.8333335	1	0.9
0	3	1	0.5	20	4	hidden	4	pcor	all	4	0.666667	1	0.8	0.666667	1	0.8	0.666667	1	0.8
0	3	1	0.5	20	8	hidden	2	pcor	all	4	1	1	1	1	1	1	1	1	1
0	3	1	0.5	20	8	hidden	3	pcor	all	4	1	1	1	1	1	1	1	1	1
0	3	1	0.5	20	8	hidden	4	pcor	all	4	1	1	1	1	1	1	1	1	1
0	3	1	1.0	20	1	hidden	2	pcor	all	4	0.5	1	0.666667	0.5	1	0.666667	0.5	1	0.666667
0	3	1	1.0	20	1	hidden	3	pcor	all	4	0	0	0	0	0	0	0	0	0
0	3	1	1.0	20	1	hidden	4	pcor	all	4	0	0	0	0	0	0	0	0	0
0	3	1	1.0	20	2	hidden	2	pcor	all	4	0.666667	1	0.8	0.666667	1	0.8	0.666667	1	0.8
0	3	1	1.0	20	2	hidden	3	pcor	all	4	0.5	1	0.666667	0.5	1	0.666667	0.5	1	0.666667
0	3	1	1.0	20	2	hidden	4	pcor	all	4	0	0	0	0	0	0	0	0	0
0	3	1	1.0	20	4	hidden	2	pcor	all	4	1	1	1	1	1	1	1	1	1
0	3	1	1.0	20	4	hidden	3	pcor	all	4	0.666667	1	0.8	0.666667	1	0.8	0.666667	1	0.8
0	3	1	1.0	20	4	hidden	4	pcor	all	4	0.666667	1	0.8	0.666667	1	0.8	0.666667	1	0.8
0	3	1	1.0	20	8	hidden	2	pcor	all	4	1	1	1	1	1	1	1	1	1
0	3	1	1.0	20	8	hidden	3	pcor	all	4	1	1	1	1	1	1	1	1	1
0	3	1	1.0	20	8	hidden	4	pcor	all	4	1	1	1	1	1	1	1	1	1
0	3	1	2.0	20	1	hidden	2	pcor	all	4	0	0	0	0	0	0	0	0	0
0	3	1	2.0	20	1	hidden	3	pcor	all	4	0	0	0	0	0	0	0	0	0
0	3	1	2.0	20	1	hidden	4	pcor	all	4	0	0	0	0	0	0	0	0	0
0	3	1	2.0	20	2	hidden	2	pcor	all	4	0.8333335	0.8333335	0.7333335	0.666667	0.666667	0.666667	0.666667	0.666667	0.666667
0	3	1	2.0	20	2	hidden	3	pcor	all	4	0	0	0	0	0	0	0	0	0
0	3	1	2.0	20	2	hidden	4	pcor	all	4	0	0	0	0	0	0	0	0	0
0	3	1	2.0	20	4	hidden	2	pcor	all	4	1	1	1	1	1	1	1	1	1
0	3	1	2.0	20	4	hidden	3	pcor	all	4	1	1	1	1	1	1	1	1	1
0	3	1	2.0	20	4	hidden	4	pcor	all	4	0.5	1	0.666667	0.5	1	0.666667	0.5	1	0.666667
0	3	1	2.0	20	8	hidden	2	pcor	all	4	1	1	1	1	1	1	1	1	1
0	3	1	2.0	20	8	hidden	3	pcor	all	4	1	1	1	1	1	1	1	1	1
0	3	1	2.0	20	8	hidden	4	pcor	all	4	1	1	1	1	1	1	1	1	1
0	3	1	3.0	20	1	hidden	2	pcor	all	4	0.333333	0.333333	0.333333	0.333333	0.333333	0.333333	0	0	0
0	3	1	3.0	20	1	hidden	3	pcor	all	4	0	0	0	0	0	0	0	0	0
0	3	1	3.0	20	1	hidden	4	pcor	all	4	0	0	0	0	0	0	0	0	0
0	3	1	3.0	20	2	hidden	2	pcor	all	4	0.666667	1	0.7333335	0.5833335	0.75	0.619048	0.5833335	0.75	0.619048
0	3	1	3.0	20	2	hidden	3	pcor	all	4	0.4166665	0.75	0.5	0.333333	0.5	0.5	0.333333	0.5	0.5
0	3	1	3.0	20	2	hidden	4	pcor	all	4	0.333333	0.5	0.5	0.333333	0.5	0.4	0.333333	0.5	0.4
0	3	1	3.0	20	4	hidden	2	pcor	all	4	1	1	0.9	1	1	0.9	1	1	0.9
0	3	1	3.0	20	4	hidden	3	pcor	all	4	0.8333335	1	0.9	0.8333335	1	0.9	0.8333335	1	0.9
0	3	1	3.0	20	4	hidden	4	pcor	all	4	0.666667	1	0.8	0.666667	1	0.8	0.666667	1	0.8
0	3	1	3.0	20	8	hidden	2	pcor	all	4	1	1	1	1	1	1	1	1	1
0	3	1	3.0	20	8	hidden	3	pcor	all	4	1	1	1	1	1	1	1	1	1
0	3	1	3.0	20	8	hidden	4	pcor	all	4	1	1	1	1	1	1	1	1	1
0	3	2	0.5	20	1	hidden	2	pcor	all	4	0.2916665	0.2916665	0.333333	0.2916665	0.2916665	0.333333	0.2916665	0.2916665	0.333333
0	3	2	0.5	20	1	hidden	3	pcor	all	4	0	0	0	0	0	0	0	0	0
0	3	2	0.5	20	1	hidden	4	pcor	all	4	0	0	0	0	0	0	0	0	0
0	3	2	0.5	20	2	hidden	2	pcor	all	4	0.5	1	0.619048	0.5	1	0.619048	0.5	1	0.619048
0	3	2	0.5	20	2	hidden	3	pcor	all	4	0.333333	0.6666665	0.4166665	0.333333	0.6666665	0.4166665	0.333333	0.6666665	0.4166665
0	3	2	0.5	20	2	hidden	4	pcor	all	4	0.333333	0.333333	0.333333	0.333333	0.333333	0.333333	0.333333	0.333333	0.333333
0	3	2	0.5	20	4	hidden	2	pcor	all	4	1	1	1	1	1	1	1	1	1
0	3	2	0.5	20	4	hidden	3	pcor	all	4	0.666667	1	0.8	0.666667	1	0.8	0.666667	1	0.8
0	3	2	0.5	20	4	hidden	4	pcor	all	4	0.666667	1	0.8	0.666667	1	0.8	0.666667	1	0.8
0	3	2	0.5	20	8	hidden	2	pcor	all	4	1	1	1	1	1	1	1	1	1
0	3	2	0.5	20	8	hidden	3	pcor	all	4	1	1	1	1	1	1	1	1	1
0	3	2	0.5	20	8	hidden	4	pcor	all	4	1	1	1	1	1	1	1	1	1
0	3	2	1.0	20	1	hidden	2	pcor	all	4	0	0	0	0	0	0	0	0	0
0	3	2	1.0	20	1	hidden	3	pcor	all	4	0	0	0	0	0	0	0	0	0
0	3	2	1.0	20	1	hidden	4	pcor	all	4	0	0	0	0	0	0	0	0	0
0	3	2	1.0	20	2	hidden	2	pcor	all	4	0.5	1	0.666667	0.5	1	0.666667	0.5	1	0.666667
0	3	2	1.0	20	2	hidden	3	pcor	all	4	0	0	0	0	0	0	0	0	0
0	3	2	1.0	20	2	hidden	4	pcor	all	4	0	0	0	0	0	0	0	0	0
0	3	2	1.0	20	4	hidden	2	pcor	all	4	1	1	1	1	1	1	1	1	1
0	3	2	1.0	20	4	hidden	3	pcor	all	4	1	1	1	1	1	1	1	1	1
0	3	2	1.0	20	4	hidden	4	pcor	all	4	0.666667	1	0.8	0.666667	1	0.8	0.666667	1	0.8
0	3	2	1.0	20	8	hidden	2	pcor	all	4	1	1	1	1	1	1	1	1	1
0	3	2	1.0	20	8	hidden	3	pcor	all	4	1	1	1	1	1	1	1	1	1
0	3	2	1.0	20	8	hidden	4	pcor	all	4	1	1	1	1	1	1	1	1	1
0	3	2	2.0	20	1	hidden	2	pcor	all	4	0	0	0	0	0	0	0	0	0
0	3	2	2.0	20	1	hidden	3	pcor	all	4	0	0	0	0	0	0	0	0	0
0	3	2	2.0	20	1	hidden	4	pcor	all	4	0	0	0	0	0	0	0	0	0
0	3	2	2.0	20	2	hidden	2	pcor	all	4	0.5	1	0.666667	0.5	1	0.666667	0.5	1	0.666667
0	3	2	2.0	20	2	hidden	3	pcor	all	4	0	0	0	0	0	0	0	0	0
0	3	2	2.0	20	2	hidden	4	pcor	all	4	0	0	0	0	0	0	0	0	0
0	3	2	2.0	20	4	hidden	2	pcor	all	4	1	1	1	1	1	1	1	1	1
0	3	2	2.0	20	4	hidden	3	pcor	all	4	1	1	1	1	1	1	1	1	1
0	3	2	2.0	20	4	hidden	4	pcor	all	4	0.666667	1	0.8	0.666667	1	0.8	0.666667	1	0.8
0	3	2	2.0	20	8	hidden	2	pcor	all	4	1	1	1	1	1	1	1	1	1
0	3	2	2.0	20	8	hidden	3	pcor	all	4	1	1	1	1	1	1	1	1	1
0	3	2	2.0	20	8	hidden	4	pcor	all	4	1	1	1	1	1	1	1	1	1
0	3	2	3.0	20	1	hidden	2	pcor	all	4	0	0	0	0	0	0	0	0	0
0	3	2	3.0	20	1	hidden	3	pcor	all	4	0	0	0	0	0	0	0	0	0
0	3	2	3.0	20	1	hidden	4	pcor	all	4	0	0	0	0	0	0	0	0	0
0	3	2	3.0	20	2	hidden	2	pcor	all	4	0.666667	1	0.666667	0.666667	1	0.666667	0.666667	1	0.666667
0	3	2	3.0	20	2	hidden	3	pcor	all	4	0.5	1	0.666667	0.5	1	0.666667	0.5	1	0.666667
0	3	2	3.0	20	2	hidden	4	pcor	all	4	0.5	1	0.5833335	0.5	1	0.5833335	0.5	1	0.5833335
0	3	2	3.0	20	4	hidden	2	pcor	all	4	1	1	1	1	1	1	1	1	1
0	3	2	3.0	20	4	hidden	3	pcor	all	4	1	1	1	1	1	1	1	1	1
0	3	2	3.0	20	4	hidden	4	pcor	all	4	1	1	1	1	1	1	1	1	1
0	3	2	3.0	20	8	hidden	2	pcor	all	4	1	1	1	1	1	1	1	1	1
0	3	2	3.0	20	8	hidden	3	pcor	all	4	1	1	1	1	1	1	1	1	1
0	3	2	3.0	20	8	hidden	4	pcor	all	4	1	1	1	1	1	1	1	1	1
0	3	3	0.5	20	1	hidden	2	pcor	all	4	0.666667	1	0.666667	0.5	1	0.666667	0.5	1	0.666667
0	3	3	0.5	20	1	hidden	3	pcor	all	4	0	0	0	0	0	0	0	0	0
0	3	3	0.5	20	1	hidden	4	pcor	all	4	0	0	0	0	0	0	0	0	0
0	3	3	0.5	20	2	hidden	2	pcor	all	4	0.666667	1	0.8	0.666667	1	0.8	0.666667	1	0.8
0	3	3	0.5	20	2	hidden	3	pcor	all	4	0.666667	1	0.8	0.666667	1	0.8	0.666667	1	0.8
0	3	3	0.5	20	2	hidden	4	pcor	all	4	0.5	1	0.666667	0.5	1	0.666667	0.5	1	0.666667
0	3	3	0.5	20	4	hidden	2	pcor	all	4	1	1	1	1	1	1	1	1	1
0	3	3	0.5	20	4	hidden	3	pcor	all	4	1	1	0.8	1	1	0.8	1	1	0.8
0	3	3	0.5	20	4	hidden	4	pcor	all	4	0.666667	1	0.8	0.666667	1	0.8	0.666667	1	0.8
0	3	3	0.5	20	8	hidden	2	pcor	all	4	1	1	1	1	1	1	1	1	1
0	3	3	0.5	20	8	hidden	3	pcor	all	4	1	1	1	1	1	1	1	1	1
0	3	3	0.5	20	8	hidden	4	pcor	all	4	1	1	1	1	1	1	1	1	1
0	3	3	1.0	20	1	hidden	2	pcor	all	4	0.333333	0.5	0.5	0.333333	0.5	0.4	0.333333	0.5	0.4
0	3	3	1.0	20	1	hidden	3	pcor	all	4	0	0	0	0	0	0	0	0	0
0	3	3	1.0	20	1	hidden	4	pcor	all	4	0	0	0	0	0	0	0	0	0
0	3	3	1.0	20	2	hidden	2	pcor	all	4	0.5833335	1	0.666667	0.5833335	1	0.666667	0.5833335	1	0.666667
0	3	3	1.0	20	2	hidden	3	pcor	all	4	0.5	1	0.571429	0.5	1	0.571429	0.5	1	0.571429
0	3	3	1.0	20	2	hidden	4	pcor	all	4	0	0	0	0	0	0	0	0	0
0	3	3	1.0	20	4	hidden	2	pcor	all	4	1	1	0.8	1	1	0.8	1	1	0.8
0	3	3	1.0	20	4	hidden	3	pcor	all	4	1	1	1	1	1	1	1	1	1
0	3	3	1.0	20	4	hidden	4	pcor	all	4	0.666667	1	0.8	0.666667	1	0.8	0.666667	1	0.8
0	3	3	1.0	20	8	hidden	2	pcor	all	4	1	1	1	1	1	1	1	1	1
0	3	3	1.0	20	8	hidden	3	pcor	all	4	1	1	1	1	1	1	1	1	1
0	3	3	1.0	20	8	hidden	4	pcor	all	4	1	1	1	1	1	1	1	1	1
0	3	3	2.0	20	1	hidden	2	pcor	all	4	0.5	0.5	0.5	0.333333	0.45	0.45	0.4166665	0.45	0.5
0	3	3	2.0	20	1	hidden	3	pcor	all	4	0	0	0	0	0	0	0	0	0
0	3	3	2.0	20	1	hidden	4	pcor	all	4	0	0	0	0	0	0	0	0	0
0	3	3	2.0	20	2	hidden	2	pcor	all	4	0.8333335	1	0.8	0.8333335	1	0.8	0.8333335	1	0.8
0	3	3	2.0	20	2	hidden	3	pcor	all	4	0.5833335	1	0.666667	0.5833335	1	0.666667	0.5833335	1	0.666667
0	3	3	2.0	20	2	hidden	4	pcor	all	4	0.1666665	0.25	0.25	0.1666665	0.25	0.25	0.1666665	0.25	0.25
0	3	3	2.0	20	4	hidden	2	pcor	all	4	1	1	1	1	1	1	1	1	1
0	3	3	2.0	20	4	hidden	3	pcor	all	4	1	1	1	1	1	1	1	1	1
0	3	3	2.0	20	4	hidden	4	pcor	all	4	1	1	1	1	1	1	1	1	1
0	3	3	2.0	20	8	hidden	2	pcor	all	4	1	1	1	1	1	1	1	1	1
0	3	3	2.0	20	8	hidden	3	pcor	all	4	1	1	1	1	1	1	1	1	1
0	3	3	2.0	20	8	hidden	4	pcor	all	4	1	1	1	1	1	1	1	1	1
0	3	3	3.0	20	1	hidden	2	pcor	all	4	0.5	0.5	0.5	0	0	0	0.1666665	0.25	0.2
0	3	3	3.0	20	1	hidden	3	pcor	all	4	0	0	0	0	0	0	0	0	0
0	3	3	3.0	20	1	hidden	4	pcor	all	4	0	0	0	0	0	0	0	0	0
0	3	3	3.0	20	2	hidden	2	pcor	all	4	0.666667	1	0.666667	0.5	0.5	0.666667	0.666667	1	0.666667
0	3	3	3.0	20	2	hidden	3	pcor	all	4	0.5	1	0.666667	0.5	1	0.666667	0.5	1	0.666667
0	3	3	3.0	20	2	hidden	4	pcor	all	4	0.333333	1	0.5	0.25	1	0.4	0.333333	1	0.5
0	3	3	3.0	20	4	hidden	2	pcor	all	4	0.666667	1	0.8	0.666667	1	0.8	0.666667	1	0.8
0	3	3	3.0	20	4	hidden	3	pcor	all	4	0.666667	1	0.8	0.666667	1	0.8	0.666667	1	0.8
0	3	3	3.0	20	4	hidden	4	pcor	all	4	0.5	1	0.666667	0.5	1	0.666667	0.5	1	0.666667
0	3	3	3.0	20	8	hidden	2	pcor	all	4	1	1	1	1	1	1	1	1	1
0	3	3	3.0	20	8	hidden	3	pcor	all	4	1	1	1	1	1	1	1	1	1
0	3	3	3.0	20	8	hidden	4	pcor	all	4	1	1	1	1	1	1	1	1	1
0	3	4	0.5	20	1	hidden	2	pcor	all	4	0.1666665	0.5	0.25	0	0	0	0	0	0
0	3	4	0.5	20	1	hidden	3	pcor	all	4	0	0	0	0	0	0	0	0	0
0	3	4	0.5	20	1	hidden	4	pcor	all	4	0	0	0	0	0	0	0	0	0
0	3	4	0.5	20	2	hidden	2	pcor	all	4	0.666667	1	0.8	0.666667	1	0.8	0.666667	1	0.8
0	3	4	0.5	20	2	hidden	3	pcor	all	4	0.5	1	0.619048	0.5	1	0.619048	0.5	1	0.619048
0	3	4	0.5	20	2	hidden	4	pcor	all	4	0	0	0	0	0	0	0	0	0
0	3	4	0.5	20	4	hidden	2	pcor	all	4	1	1	0.8285715	1	1	0.8285715	1	1	0.8285715
0	3	4	0.5	20	4	hidden	3	pcor	all	4	0.666667	1	0.8	0.666667	1	0.8	0.666667	1	0.8
0	3	4	0.5	20	4	hidden	4	pcor	all	4	0.666667	1	0.8	0.666667	1	0.8	0.666667	1	0.8
0	3	4	0.5	20	8	hidden	2	pcor	all	4	1	1	1	1	1	1	1	1	1
0	3	4	0.5	20	8	hidden	3	pcor	all	4	1	1	1	1	1	1	1	1	1
0	3	4	0.5	20	8	hidden	4	pcor	all	4	1	1	1	1	1	1	1	1	1
0	3	4	1.0	20	1	hidden	2	pcor	all	4	0	0	0	0	0	0	0	0	0
0	3	4	1.0	20	1	hidden	3	pcor	all	4	0	0	0	0	0	0	0	0	0
0	3	4	1.0	20	1	hidden	4	pcor	all	4	0	0	0	0	0	0	0	0	0
0	3	4	1.0	20	2	hidden	2	pcor	all	4	0.5	1	0.666667	0.5	1	0.666667	0.5	1	0.666667
0	3	4	1.0	20	2	hidden	3	pcor	all	4	0.5	1	0.666667	0.5	1	0.666667	0.5	1	0.666667
0	3	4	1.0	20	2	hidden	4	pcor	all	4	0.5	1	0.666667	0.5	1	0.666667	0.5	1	0.666667
0	3	4	1.0	20	4	hidden	2	pcor	all	4	1	1	1	1	1	1	1	1	1
0	3	4	1.0	20	4	hidden	3	pcor	all	4	1	1	1	1	1	1	1	1	1
0	3	4	1.0	20	4	hidden	4	pcor	all	4	0.5	1	0.666667	0.5	1	0.666667	0.5	1	0.666667
0	3	4	1.0	20	8	hidden	2	pcor	all	4	1	1	1	1	1	1	1	1	1
0	3	4	1.0	20	8	hidden	3	pcor	all	4	1	1	1	1	1	1	1	1	1
0	3	4	1.0	20	8	hidden	4	pcor	all	4	1	1	1	1	1	1	1	1	1
0	3	4	2.0	20	1	hidden	2	pcor	all	4	0.5	0.5	0.5357145	0.4166665	0.5	0.45	0.5	0.5	0.5357145
0	3	4	2.0	20	1	hidden	3	pcor	all	4	0	0	0	0	0	0	0	0	0
0	3	4	2.0	20	1	hidden	4	pcor	all	4	0	0	0	0	0	0	0	0	0
0	3	4	2.0	20	2	hidden	2	pcor	all	4	0.5	1	0.666667	0.5	1	0.666667	0.5	1	0.666667
0	3	4	2.0	20	2	hidden	3	pcor	all	4	0.5	1	0.571429	0.5	1	0.571429	0.5	1	0.571429
0	3	4	2.0	20	2	hidden	4	pcor	all	4	0.5	0.5	0.5	0.5	0.5	0.5	0.5	0.5	0.5
0	3	4	2.0	20	4	hidden	2	pcor	all	4	1	1	0.8	1	1	0.8	1	1	0.8
0	3	4	2.0	20	4	hidden	3	pcor	all	4	0.666667	1	0.8	0.666667	1	0.8	0.666667	1	0.8
0	3	4	2.0	20	4	hidden	4	pcor	all	4	0.666667	1	0.8	0.666667	1	0.8	0.666667	1	0.8
0	3	4	2.0	20	8	hidden	2	pcor	all	4	1	1	1	1	1	1	1	1	1
0	3	4	2.0	20	8	hidden	3	pcor	all	4	1	1	1	1	1	1	1	1	1
0	3	4	2.0	20	8	hidden	4	pcor	all	4	1	1	1	1	1	1	1	1	1
0	3	4	3.0	20	1	hidden	2	pcor	all	4	0.4166665	0.5	0.5	0.1666665	0.25	0.25	0.333333	0.5	0.5
0	3	4	3.0	20	1	hidden	3	pcor	all	4	0	0	0	0	0	0	0	0	0
0	3	4	3.0	20	1	hidden	4	pcor	all	4	0	0	0	0	0	0	0	0	0
0	3	4	3.0	20	2	hidden	2	pcor	all	4	0.5	1	0.666667	0.5	1	0.619048	0.5	1	0.666667
0	3	4	3.0	20	2	hidden	3	pcor	all	4	0.4166665	0.5	0.5	0.4166665	0.5	0.5	0.4166665	0.5	0.5
0	3	4	3.0	20	2	hidden	4	pcor	all	4	0.5	0.5	0.5	0.5	0.5	0.5	0.5	0.5	0.5
0	3	4	3.0	20	4	hidden	2	pcor	all	4	1	1	1	1	1	1	1	1	1
0	3	4	3.0	20	4	hidden	3	pcor	all	4	0.666667	1	0.8	0.5833335	1	0.7333335	0.5833335	1	0.7333335
0	3	4	3.0	20	4	hidden	4	pcor	all	4	0.5	1	0.666667	0.5	1	0.666667	0.5	1	0.666667
0	3	4	3.0	20	8	hidden	2	pcor	all	4	1	1	1	1	1	1	1	1	1
0	3	4	3.0	20	8	hidden	3	pcor	all	4	1	1	1	1	1	1	1	1	1
0	3	4	3.0	20	8	hidden	4	pcor	all	4	1	1	1	1	1	1	1	1	1
0	4	0.5	0.5	20	1	hidden	2	pcor	all	4	0.333333	0.5	0.444444	0.333333	0.5	0.4	0.333333	0.5	0.4
0	4	0.5	0.5	20	1	hidden	3	pcor	all	4	0	0	0	0	0	0	0	0	0
0	4	0.5	0.5	20	1	hidden	4	pcor	all	4	0	0	0	0	0	0	0	0	0
0	4	0.5	0.5	20	2	hidden	2	pcor	all	4	0.5	0.7083335	0.666667	0.5	0.7083335	0.666667	0.5	0.7083335	0.666667
0	4	0.5	0.5	20	2	hidden	3	pcor	all	4	0.5	0.5	0.5	0.5	0.5	0.5	0.5	0.5	0.5
0	4	0.5	0.5	20	2	hidden	4	pcor	all	4	0.333333	0.5	0.444444	0.333333	0.5	0.444444	0.333333	0.5	0.444444
0	4	0.5	0.5	20	4	hidden	2	pcor	all	4	0.75	1	0.857143	0.75	1	0.857143	0.75	1	0.857143
0	4	0.5	0.5	20	4	hidden	3	pcor	all	4	0.7083335	1	0.775	0.7083335	1	0.775	0.7083335	1	0.775
0	4	0.5	0.5	20	4	hidden	4	pcor	all	4	0.5	1	0.666667	0.5	1	0.666667	0.5	1	0.666667
0	4	0.5	0.5	20	8	hidden	2	pcor	all	4	1	1	1	1	1	1	1	1	1
0	4	0.5	0.5	20	8	hidden	3	pcor	all	4	0.75	1	0.857143	0.75	1	0.857143	0.75	1	0.857143
0	4	0.5	0.5	20	8	hidden	4	pcor	all	4	0.75	1	0.857143	0.75	1	0.857143	0.75	1	0.857143
0	4	0.5	1.0	20	1	hidden	2	pcor	all	4	0	0	0	0	0	0	0	0	0
0	4	0.5	1.0	20	1	hidden	3	pcor	all	4	0	0	0	0	0	0	0	0	0
0	4	0.5	1.0	20	1	hidden	4	pcor	all	4	0	0	0	0	0	0	0	0	0
0	4	0.5	1.0	20	2	hidden	2	pcor	all	4	0.5	1	0.666667	0.5	1	0.666667	0.5	1	0.666667
0	4	0.5	1.0	20	2	hidden	3	pcor	all	4	0.2916665	0.4166665	0.392857	0.2916665	0.4166665	0.392857	0.2916665	0.4166665	0.392857
0	4	0.5	1.0	20	2	hidden	4	pcor	all	4	0	0	0	0	0	0	0	0	0
0	4	0.5	1.0	20	4	hidden	2	pcor	all	4	0.666667	1	0.8	0.666667	1	0.8	0.666667	1	0.8
0	4	0.5	1.0	20	4	hidden	3	pcor	all	4	0.666667	1	0.775	0.666667	1	0.775	0.666667	1	0.775
0	4	0.5	1.0	20	4	hidden	4	pcor	all	4	0.6	1	0.666667	0.6	1	0.666667	0.6	1	0.666667
0	4	0.5	1.0	20	8	hidden	2	pcor	all	4	1	1	0.9444445	1	1	0.9444445	1	1	0.9444445
0	4	0.5	1.0	20	8	hidden	3	pcor	all	4	1	1	1	1	1	1	1	1	1
0	4	0.5	1.0	20	8	hidden	4	pcor	all	4	0.75	1	0.857143	0.75	1	0.857143	0.75	1	0.857143
0	4	0.5	2.0	20	1	hidden	2	pcor	all	4	0.2	0.25	0.236111	0.2	0.25	0.222222	0.2	0.25	0.236111
0	4	0.5	2.0	20	1	hidden	3	pcor	all	4	0	0	0	0	0	0	0	0	0
0	4	0.5	2.0	20	1	hidden	4	pcor	all	4	0	0	0	0	0	0	0	0	0
0	4	0.5	2.0	20	2	hidden	2	pcor	all	4	0.5	0.666667	0.571429	0.5	0.666667	0.571429	0.5	0.666667	0.571429
0	4	0.5	2.0	20	2	hidden	3	pcor	all	4	0.4	0.666667	0.444444	0.4	0.666667	0.444444	0.4	0.666667	0.444444
0	4	0.5	2.0	20	2	hidden	4	pcor	all	4	0	0	0	0	0	0	0	0	0
0	4	0.5	2.0	20	4	hidden	2	pcor	all	4	0.75	1	0.775	0.75	1	0.775	0.75	1	0.775
0	4	0.5	2.0	20	4	hidden	3	pcor	all	4	0.666667	1	0.75	0.666667	1	0.75	0.666667	1	0.75
0	4	0.5	2.0	20	4	hidden	4	pcor	all	4	0.6	0.675	0.666667	0.6	0.675	0.666667	0.6	0.675	0.666667
0	4	0.5	2.0	20	8	hidden	2	pcor	all	4	1	1	1	1	1	1	1	1	1
0	4	0.5	2.0	20	8	hidden	3	pcor	all	4	1	1	1	1	1	1	1	1	1
0	4	0.5	2.0	20	8	hidden	4	pcor	all	4	0.8	1	0.888889	0.8	1	0.888889	0.8	1	0.888889
0	4	0.5	3.0	20	1	hidden	2	pcor	all	4	0.4	0.5	0.5	0.2	0.25	0.222222	0.333333	0.5	0.4
0	4	0.5	3.0	20	1	hidden	3	pcor	all	4	0.2	0.333333	0.25	0	0	0	0.1	0.125	0.111111
0	4	0.5	3.0	20	1	hidden	4	pcor	all	4	0	0	0	0	0	0	0	0	0
0	4	0.5	3.0	20	2	hidden	2	pcor	all	4	0.4	0.6	0.571429	0.4	0.6	0.571429	0.4	0.6	0.571429
0	4	0.5	3.0	20	2	hidden	3	pcor	all	4	0.4	0.6	0.571429	0.4	0.5	0.4	0.4	0.5	0.4
0	4	0.5	3.0	20	2	hidden	4	pcor	all	4	0	0	0	0	0	0	0	0	0
0	4	0.5	3.0	20	4	hidden	2	pcor	all	4	0.8	1	0.857143	0.75	1	0.857143	0.75	1	0.857143
0	4	0.5	3.0	20	4	hidden	3	pcor	all	4	0.6	1	0.75	0.6	1	0.75	0.6	1	0.75
0	4	0.5	3.0	20	4	hidden	4	pcor	all	4	0.6	1	0.666667	0.6	1	0.666667	0.6	1	0.666667
0	4	0.5	3.0	20	8	hidden	2	pcor	all	4	0.9	1	0.9444445	0.9	1	0.9444445	0.9	1	0.9444445
0	4	0.5	3.0	20	8	hidden	3	pcor	all	4	0.8	1	0.888889	0.8	1	0.888889	0.8	1	0.888889
0	4	0.5	3.0	20	8	hidden	4	pcor	all	4	0.775	1	0.873016	0.775	1	0.873016	0.775	1	0.873016
0	4	1	0.5	20	1	hidden	2	pcor	all	4	0.333333	1	0.5	0.25	0.333333	0.333333	0.333333	1	0.4
0	4	1	0.5	20	1	hidden	3	pcor	all	4	0	0	0	0	0	0	0	0	0
0	4	1	0.5	20	1	hidden	4	pcor	all	4	0	0	0	0	0	0	0	0	0
0	4	1	0.5	20	2	hidden	2	pcor	all	4	0.5	0.75	0.5	0.5	0.75	0.5	0.5	0.75	0.5
0	4	1	0.5	20	2	hidden	3	pcor	all	4	0.333333	0.8333335	0.5	0.333333	0.8333335	0.5	0.333333	0.8333335	0.5
0	4	1	0.5	20	2	hidden	4	pcor	all	4	0.25	0.4166665	0.342857	0.25	0.4166665	0.342857	0.25	0.4166665	0.342857
0	4	1	0.5	20	4	hidden	2	pcor	all	4	0.75	1	0.857143	0.75	1	0.857143	0.75	1	0.857143
0	4	1	0.5	20	4	hidden	3	pcor	all	4	0.666667	1	0.8	0.666667	1	0.8	0.666667	1	0.8
0	4	1	0.5	20	4	hidden	4	pcor	all	4	0.55	1	0.666667	0.55	1	0.666667	0.55	1	0.666667
0	4	1	0.5	20	8	hidden	2	pcor	all	4	0.875	1	0.873016	0.875	1	0.873016	0.875	1	0.873016
0	4	1	0.5	20	8	hidden	3	pcor	all	4	0.75	1	0.857143	0.75	1	0.857143	0.75	1	0.857143
0	4	1	0.5	20	8	hidden	4	pcor	all	4	0.75	1	0.857143	0.75	1	0.857143	0.75	1	0.857143
0	4	1	1.0	20	1	hidden	2	pcor	all	4	0.25	0.333333	0.3095235	0.25	0.333333	0.3095235	0.25	0.333333	0.3095235
0	4	1	1.0	20	1	hidden	3	pcor	all	4	0	0	0	0	0	0	0	0	0
0	4	1	1.0	20	1	hidden	4	pcor	all	4	0	0	0	0	0	0	0	0	0
0	4	1	1.0	20	2	hidden	2	pcor	all	4	0.5	0.6333335	0.6333335	0.5	0.6333335	0.6333335	0.5	0.6333335	0.6333335
0	4	1	1.0	20	2	hidden	3	pcor	all	4	0.25	0.333333	0.342857	0.25	0.333333	0.342857	0.25	0.333333	0.342857
0	4	1	1.0	20	2	hidden	4	pcor	all	4	0	0	0	0	0	0	0	0	0
0	4	1	1.0	20	4	hidden	2	pcor	all	4	0.75	1	0.857143	0.75	1	0.857143	0.75	1	0.857143
0	4	1	1.0	20	4	hidden	3	pcor	all	4	0.75	1	0.857143	0.75	1	0.857143	0.75	1	0.857143
0	4	1	1.0	20	4	hidden	4	pcor	all	4	0.5	1	0.6333335	0.5	1	0.6333335	0.5	1	0.6333335
0	4	1	1.0	20	8	hidden	2	pcor	all	4	1	1	1	1	1	1	1	1	1
0	4	1	1.0	20	8	hidden	3	pcor	all	4	0.75	1	0.857143	0.75	1	0.857143	0.75	1	0.857143
0	4	1	1.0	20	8	hidden	4	pcor	all	4	0.75	1	0.857143	0.75	1	0.857143	0.75	1	0.857143
0	4	1	2.0	20	1	hidden	2	pcor	all	4	0	0	0	0	0	0	0	0	0
0	4	1	2.0	20	1	hidden	3	pcor	all	4	0	0	0	0	0	0	0	0	0
0	4	1	2.0	20	1	hidden	4	pcor	all	4	0	0	0	0	0	0	0	0	0
0	4	1	2.0	20	2	hidden	2	pcor	all	4	0.333333	0.5	0.45	0.333333	0.5	0.45	0.333333	0.5	0.45
0	4	1	2.0	20	2	hidden	3	pcor	all	4	0.333333	0.4166665	0.4166665	0.333333	0.4166665	0.4166665	0.333333	0.4166665	0.4166665
0	4	1	2.0	20	2	hidden	4	pcor	all	4	0.1	0.1666665	0.125	0.1	0.1666665	0.125	0.1	0.1666665	0.125
0	4	1	2.0	20	4	hidden	2	pcor	all	4	0.75	0.7083335	0.7083335	0.75	0.7083335	0.7083335	0.75	0.7083335	0.7083335
0	4	1	2.0	20	4	hidden	3	pcor	all	4	0.6333335	1	0.7	0.6333335	1	0.7	0.6333335	1	0.7
0	4	1	2.0	20	4	hidden	4	pcor	all	4	0.4166665	0.8	0.5	0.4166665	0.8	0.5	0.4166665	0.8	0.5
0	4	1	2.0	20	8	hidden	2	pcor	all	4	1	1	1	1	1	1	1	1	1
0	4	1	2.0	20	8	hidden	3	pcor	all	4	1	1	1	1	1	1	1	1	1
0	4	1	2.0	20	8	hidden	4	pcor	all	4	0.75	1	0.857143	0.75	1	0.857143	0.75	1	0.857143
0	4	1	3.0	20	1	hidden	2	pcor	all	4	0.125	0.125	0.142857	0	0	0	0	0	0
0	4	1	3.0	20	1	hidden	3	pcor	all	4	0	0	0	0	0	0	0	0	0
0	4	1	3.0	20	1	hidden	4	pcor	all	4	0	0	0	0	0	0	0	0	0
0	4	1	3.0	20	2	hidden	2	pcor	all	4	0.4166665	0.333333	0.3666665	0.4166665	0.333333	0.3666665	0.4166665	0.333333	0.3666665
0	4	1	3.0	20	2	hidden	3	pcor	all	4	0	0	0	0	0	0	0	0	0
0	4	1	3.0	20	2	hidden	4	pcor	all	4	0	0	0	0	0	0	0	0	0
0	4	1	3.0	20	4	hidden	2	pcor	all	4	0.75	1	0.857143	0.75	1	0.857143	0.75	1	0.857143
0	4	1	3.0	20	4	hidden	3	pcor	all	4	0.5	1	0.666667	0.5	1	0.666667	0.5	1	0.666667
0	4	1	3.0	20	4	hidden	4	pcor	all	4	0.4166665	1	0.5	0.4166665	1	0.5	0.4166665	1	0.5
0	4	1	3.0	20	8	hidden	2	pcor	all	4	1	1	0.857143	1	1	0.857143	1	1	0.857143
0	4	1	3.0	20	8	hidden	3	pcor	all	4	1	1	0.9285715	1	1	0.9285715	1	1	0.9285715
0	4	1	3.0	20	8	hidden	4	pcor	all	4	0.75	1	0.857143	0.75	1	0.857143	0.75	1	0.857143
0	4	2	0.5	20	1	hidden	2	pcor	all	4	0.333333	0.666667	0.5	0.333333	0.5	0.363636	0.333333	0.5	0.363636
0	4	2	0.5	20	1	hidden	3	pcor	all	4	0	0	0	0	0	0	0	0	0
0	4	2	0.5	20	1	hidden	4	pcor	all	4	0	0	0	0	0	0	0	0	0
0	4	2	0.5	20	2	hidden	2	pcor	all	4	0.666667	1	0.666667	0.666667	1	0.666667	0.666667	1	0.666667
0	4	2	0.5	20	2	hidden	3	pcor	all	4	0.333333	0.333333	0.333333	0.333333	0.333333	0.333333	0.333333	0.333333	0.333333
0	4	2	0.5	20	2	hidden	4	pcor	all	4	0	0	0	0	0	0	0	0	0
0	4	2	0.5	20	4	hidden	2	pcor	all	4	1	1	1	1	1	1	1	1	1
0	4	2	0.5	20	4	hidden	3	pcor	all	4	0.75	1	0.857143	0.75	1	0.857143	0.75	1	0.857143
0	4	2	0.5	20	4	hidden	4	pcor	all	4	0.5	1	0.666667	0.5	1	0.666667	0.5	1	0.666667
0	4	2	0.5	20	8	hidden	2	pcor	all	4	1	1	1	1	1	1	1	1	1
0	4	2	0.5	20	8	hidden	3	pcor	all	4	1	1	1	1	1	1	1	1	1
0	4	2	0.5	20	8	hidden	4	pcor	all	4	1	1	1	1	1	1	1	1	1
0	4	2	1.0	20	1	hidden	2	pcor	all	4	0.25	0.5	0.4	0.25	0.4166665	0.342857	0.25	0.4166665	0.342857
0	4	2	1.0	20	1	hidden	3	pcor	all	4	0	0	0	0	0	0	0	0	0
0	4	2	1.0	20	1	hidden	4	pcor	all	4	0	0	0	0	0	0	0	0	0
0	4	2	1.0	20	2	hidden	2	pcor	all	4	0.5	1	0.666667	0.5	1	0.666667	0.5	1	0.666667
0	4	2	1.0	20	2	hidden	3	pcor	all	4	0.25	0.5	0.4	0.25	0.5	0.4	0.25	0.5	0.4
0	4	2	1.0	20	2	hidden	4	pcor	all	4	0	0	0	0	0	0	0	0	0
0	4	2	1.0	20	4	hidden	2	pcor	all	4	0.75	1	0.857143	0.75	1	0.8285715	0.75	1	0.8285715
0	4	2	1.0	20	4	hidden	3	pcor	all	4	0.55	1	0.666667	0.55	1	0.666667	0.55	1	0.666667
0	4	2	1.0	20	4	hidden	4	pcor	all	4	0.5	1	0.666667	0.5	1	0.666667	0.5	1	0.666667
0	4	2	1.0	20	8	hidden	2	pcor	all	4	1	1	1	1	1	1	1	1	1
0	4	2	1.0	20	8	hidden	3	pcor	all	4	0.775	1	0.873016	0.775	1	0.873016	0.775	1	0.873016
0	4	2	1.0	20	8	hidden	4	pcor	all	4	0.75	1	0.857143	0.75	1	0.857143	0.75	1	0.857143
0	4	2	2.0	20	1	hidden	2	pcor	all	4	0.25	0.25	0.25	0	0	0	0	0	0
0	4	2	2.0	20	1	hidden	3	pcor	all	4	0	0	0	0	0	0	0	0	0
0	4	2	2.0	20	1	hidden	4	pcor	all	4	0	0	0	0	0	0	0	0	0
0	4	2	2.0	20	2	hidden	2	pcor	all	4	0.333333	0.55	0.45	0.333333	0.5	0.45	0.333333	0.5	0.45
0	4	2	2.0	20	2	hidden	3	pcor	all	4	0.25	0.5	0.333333	0.25	0.5	0.333333	0.25	0.5	0.333333
0	4	2	2.0	20	2	hidden	4	pcor	all	4	0	0	0	0	0	0	0	0	0
0	4	2	2.0	20	4	hidden	2	pcor	all	4	0.666667	0.7083335	0.666667	0.666667	0.7083335	0.666667	0.666667	0.7083335	0.666667
0	4	2	2.0	20	4	hidden	3	pcor	all	4	0.5	0.7083335	0.571429	0.5	0.7083335	0.571429	0.5	0.7083335	0.571429
0	4	2	2.0	20	4	hidden	4	pcor	all	4	0.4166665	0.6333335	0.5227275	0.4166665	0.6333335	0.5227275	0.4166665	0.6333335	0.5227275
0	4	2	2.0	20	8	hidden	2	pcor	all	4	0.75	1	0.857143	0.75	1	0.857143	0.75	1	0.857143
0	4	2	2.0	20	8	hidden	3	pcor	all	4	0.75	1	0.857143	0.75	1	0.857143	0.75	1	0.857143
0	4	2	2.0	20	8	hidden	4	pcor	all	4	0.75	1	0.857143	0.75	1	0.857143	0.75	1	0.857143
0	4	2	3.0	20	1	hidden	2	pcor	all	4	0.333333	0.5	0.285714	0.2666665	0.2916665	0.285714	0.2666665	0.4166665	0.285714
0	4	2	3.0	20	1	hidden	3	pcor	all	4	0	0	0	0	0	0	0	0	0
0	4	2	3.0	20	1	hidden	4	pcor	all	4	0	0	0	0	0	0	0	0	0
0	4	2	3.0	20	2	hidden	2	pcor	all	4	0.4	0.5	0.444444	0.3666665	0.5	0.422222	0.3666665	0.5	0.422222
0	4	2	3.0	20	2	hidden	3	pcor	all	4	0.333333	0.5	0.444444	0.333333	0.5	0.444444	0.333333	0.5	0.444444
0	4	2	3.0	20	2	hidden	4	pcor	all	4	0	0	0	0	0	0	0	0	0
0	4	2	3.0	20	4	hidden	2	pcor	all	4	0.75	0.75	0.8285715	0.7083335	0.75	0.761905	0.7083335	0.75	0.761905
0	4	2	3.0	20	4	hidden	3	pcor	all	4	0.666667	1	0.8	0.6333335	1	0.7333335	0.6333335	1	0.7333335
0	4	2	3.0	20	4	hidden	4	pcor	all	4	0.4	0.666667	0.5	0.4	0.666667	0.5	0.4	0.666667	0.5
0	4	2	3.0	20	8	hidden	2	pcor	all	4	1	1	0.888889	1	1	0.888889	1	1	0.888889
0	4	2	3.0	20	8	hidden	3	pcor	all	4	1	1	0.9444445	1	1	0.9444445	1	1	0.9444445
0	4	2	3.0	20	8	hidden	4	pcor	all	4	0.75	1	0.857143	0.75	1	0.857143	0.75	1	0.857143
0	4	3	0.5	20	1	hidden	2	pcor	all	4	0	0	0	0	0	0	0	0	0
0	4	3	0.5	20	1	hidden	3	pcor	all	4	0	0	0	0	0	0	0	0	0
0	4	3	0.5	20	1	hidden	4	pcor	all	4	0	0	0	0	0	0	0	0	0
0	4	3	0.5	20	2	hidden	2	pcor	all	4	0.5	1	0.571429	0.5	1	0.571429	0.5	1	0.571429
0	4	3	0.5	20	2	hidden	3	pcor	all	4	0.2083335	0.2666665	0.236111	0.2083335	0.2666665	0.236111	0.2083335	0.2666665	0.236111
0	4	3	0.5	20	2	hidden	4	pcor	all	4	0	0	0	0	0	0	0	0	0
0	4	3	0.5	20	4	hidden	2	pcor	all	4	0.75	1	0.8	0.75	1	0.8	0.75	1	0.8
0	4	3	0.5	20	4	hidden	3	pcor	all	4	0.55	1	0.666667	0.55	1	0.666667	0.55	1	0.666667
0	4	3	0.5	20	4	hidden	4	pcor	all	4	0.5	1	0.666667	0.5	1	0.666667	0.5	1	0.666667
0	4	3	0.5	20	8	hidden	2	pcor	all	4	1	1	0.9444445	1	1	0.9444445	1	1	0.9444445
0	4	3	0.5	20	8	hidden	3	pcor	all	4	1	1	1	1	1	1	1	1	1
0	4	3	0.5	20	8	hidden	4	pcor	all	4	1	1	1	1	1	1	1	1	1
0	4	3	1.0	20	1	hidden	2	pcor	all	4	0.333333	0.5	0.5	0.333333	0.5	0.5	0.333333	0.5	0.5
0	4	3	1.0	20	1	hidden	3	pcor	all	4	0.225	0.5	0.3095235	0.225	0.5	0.3095235	0.225	0.5	0.3095235
0	4	3	1.0	20	1	hidden	4	pcor	all	4	0	0	0	0	0	0	0	0	0
0	4	3	1.0	20	2	hidden	2	pcor	all	4	0.5	1	0.666667	0.5	1	0.666667	0.5	1	0.666667
0	4	3	1.0	20	2	hidden	3	pcor	all	4	0.333333	1	0.5	0.333333	1	0.5	0.333333	1	0.5
0	4	3	1.0	20	2	hidden	4	pcor	all	4	0.2	0.25	0.222222	0.2	0.25	0.222222	0.2	0.25	0.222222
0	4	3	1.0	20	4	hidden	2	pcor	all	4	0.75	1	0.857143	0.75	1	0.857143	0.75	1	0.857143
0	4	3	1.0	20	4	hidden	3	pcor	all	4	0.75	1	0.857143	0.75	1	0.857143	0.75	1	0.857143
0	4	3	1.0	20	4	hidden	4	pcor	all	4	0.6	1	0.675	0.6	1	0.675	0.6	1	0.675
0	4	3	1.0	20	8	hidden	2	pcor	all	4	1	1	1	1	1	1	1	1	1
0	4	3	1.0	20	8	hidden	3	pcor	all	4	0.875	1	0.9285715	0.875	1	0.9285715	0.875	1	0.9285715
0	4	3	1.0	20	8	hidden	4	pcor	all	4	0.75	1	0.857143	0.75	1	0.857143	0.75	1	0.857143
0	4	3	2.0	20	1	hidden	2	pcor	all	4	0.333333	0.4166665	0.4	0.2916665	0.333333	0.3484845	0.2916665	0.333333	0.3484845
0	4	3	2.0	20	1	hidden	3	pcor	all	4	0	0	0	0	0	0	0	0	0
0	4	3	2.0	20	1	hidden	4	pcor	all	4	0	0	0	0	0	0	0	0	0
0	4	3	2.0	20	2	hidden	2	pcor	all	4	0.55	0.8333335	0.6333335	0.5	0.6333335	0.472222	0.5	0.666667	0.55
0	4	3	2.0	20	2	hidden	3	pcor	all	4	0.25	0.4666665	0.3666665	0.25	0.4666665	0.3666665	0.25	0.4666665	0.3666665
0	4	3	2.0	20	2	hidden	4	pcor	all	4	0	0	0	0	0	0	0	0	0
0	4	3	2.0	20	4	hidden	2	pcor	all	4	0.75	1	0.8	0.7083335	1	0.8	0.7083335	1	0.8
0	4	3	2.0	20	4	hidden	3	pcor	all	4	0.666667	1	0.8	0.6333335	1	0.775	0.6333335	1	0.775
0	4	3	2.0	20	4	hidden	4	pcor	all	4	0.45	1	0.5227275	0.45	1	0.5227275	0.45	1	0.5227275
0	4	3	2.0	20	8	hidden	2	pcor	all	4	1	1	0.888889	1	1	0.888889	1	1	0.888889
0	4	3	2.0	20	8	hidden	3	pcor	all	4	0.8	1	0.888889	0.8	1	0.888889	0.8	1	0.888889
0	4	3	2.0	20	8	hidden	4	pcor	all	4	0.775	1	0.873016	0.775	1	0.873016	0.775	1	0.873016
0	4	3	3.0	20	1	hidden	2	pcor	all	4	0.3666665	0.333333	0.3666665	0.125	0.125	0.125	0.2916665	0.2916665	0.3095235
0	4	3	3.0	20	1	hidden	3	pcor	all	4	0	0	0	0	0	0	0	0	0
0	4	3	3.0	20	1	hidden	4	pcor	all	4	0	0	0	0	0	0	0	0	0
0	4	3	3.0	20	2	hidden	2	pcor	all	4	0.4166665	0.4166665	0.4	0.4166665	0.4166665	0.4	0.4166665	0.4166665	0.4
0	4	3	3.0	20	2	hidden	3	pcor	all	4	0.25	0.333333	0.285714	0.25	0.333333	0.285714	0.25	0.333333	0.285714
0	4	3	3.0	20	2	hidden	4	pcor	all	4	0	0	0	0	0	0	0	0	0
0	4	3	3.0	20	4	hidden	2	pcor	all	4	0.9	1	0.857143	0.775	1	0.857143	0.9	1	0.857143
0	4	3	3.0	20	4	hidden	3	pcor	all	4	0.55	1	0.7083335	0.55	1	0.7083335	0.55	1	0.7083335
0	4	3	3.0	20	4	hidden	4	pcor	all	4	0.5	1	0.619048	0.5	1	0.619048	0.5	1	0.619048
0	4	3	3.0	20	8	hidden	2	pcor	all	4	1	1	0.9444445	1	1	0.9444445	1	1	0.9444445
0	4	3	3.0	20	8	hidden	3	pcor	all	4	1	1	0.9444445	1	1	0.9444445	1	1	0.9444445
0	4	3	3.0	20	8	hidden	4	pcor	all	4	0.75	1	0.857143	0.75	1	0.857143	0.75	1	0.857143
0	4	4	0.5	20	1	hidden	2	pcor	all	4	0.2916665	0.5	0.3666665	0.225	0.5	0.3095235	0.25	0.5	0.333333
0	4	4	0.5	20	1	hidden	3	pcor	all	4	0	0	0	0	0	0	0	0	0
0	4	4	0.5	20	1	hidden	4	pcor	all	4	0	0	0	0	0	0	0	0	0
0	4	4	0.5	20	2	hidden	2	pcor	all	4	0.5	1	0.666667	0.5	1	0.666667	0.5	1	0.666667
0	4	4	0.5	20	2	hidden	3	pcor	all	4	0.2916665	0.55	0.45	0.2916665	0.55	0.45	0.2916665	0.55	0.45
0	4	4	0.5	20	2	hidden	4	pcor	all	4	0.1	0.1666665	0.125	0.1	0.1666665	0.125	0.1	0.1666665	0.125
0	4	4	0.5	20	4	hidden	2	pcor	all	4	0.75	1	0.857143	0.75	1	0.857143	0.75	1	0.857143
0	4	4	0.5	20	4	hidden	3	pcor	all	4	0.666667	1	0.8	0.666667	1	0.8	0.666667	1	0.8
0	4	4	0.5	20	4	hidden	4	pcor	all	4	0.5	0.6	0.6	0.5	0.6	0.6	0.5	0.6	0.6
0	4	4	0.5	20	8	hidden	2	pcor	all	4	1	1	1	1	1	1	1	1	1
0	4	4	0.5	20	8	hidden	3	pcor	all	4	1	1	1	1	1	1	1	1	1
0	4	4	0.5	20	8	hidden	4	pcor	all	4	0.75	1	0.857143	0.75	1	0.857143	0.75	1	0.857143
0	4	4	1.0	20	1	hidden	2	pcor	all	4	0.25	0.333333	0.333333	0.2	0.333333	0.25	0.2	0.333333	0.25
0	4	4	1.0	20	1	hidden	3	pcor	all	4	0	0	0	0	0	0	0	0	0
0	4	4	1.0	20	1	hidden	4	pcor	all	4	0	0	0	0	0	0	0	0	0
0	4	4	1.0	20	2	hidden	2	pcor	all	4	0.5	0.5	0.571429	0.5	0.5	0.571429	0.5	0.5	0.571429
0	4	4	1.0	20	2	hidden	3	pcor	all	4	0.333333	0.5	0.4	0.333333	0.5	0.4	0.333333	0.5	0.4
0	4	4	1.0	20	2	hidden	4	pcor	all	4	0	0	0	0	0	0	0	0	0
0	4	4	1.0	20	4	hidden	2	pcor	all	4	0.9	1	0.857143	0.8	1	0.857143	0.9	1	0.857143
0	4	4	1.0	20	4	hidden	3	pcor	all	4	0.55	1	0.7083335	0.55	1	0.7083335	0.55	1	0.7083335
0	4	4	1.0	20	4	hidden	4	pcor	all	4	0.5	1	0.666667	0.5	1	0.666667	0.5	1	0.666667
0	4	4	1.0	20	8	hidden	2	pcor	all	4	1	1	1	1	1	1	1	1	1
0	4	4	1.0	20	8	hidden	3	pcor	all	4	1	1	1	1	1	1	1	1	1
0	4	4	1.0	20	8	hidden	4	pcor	all	4	0.9	1	0.9444445	0.9	1	0.9444445	0.9	1	0.9444445
0	4	4	2.0	20	1	hidden	2	pcor	all	4	0.4166665	0.45	0.3888885	0.2916665	0.333333	0.3095235	0.2916665	0.3666665	0.3095235
0	4	4	2.0	20	1	hidden	3	pcor	all	4	0	0	0	0	0	0	0	0	0
0	4	4	2.0	20	1	hidden	4	pcor	all	4	0	0	0	0	0	0	0	0	0
0	4	4	2.0	20	2	hidden	2	pcor	all	4	0.5	1	0.666667	0.5	1	0.666667	0.5	1	0.666667
0	4	4	2.0	20	2	hidden	3	pcor	all	4	0.333333	0.4	0.4	0.333333	0.4	0.4	0.333333	0.4	0.4
0	4	4	2.0	20	2	hidden	4	pcor	all	4	0.333333	0.4	0.4	0.333333	0.4	0.4	0.333333	0.4	0.4
0	4	4	2.0	20	4	hidden	2	pcor	all	4	0.75	1	0.857143	0.75	1	0.857143	0.75	1	0.857143
0	4	4	2.0	20	4	hidden	3	pcor	all	4	0.75	1	0.857143	0.75	1	0.857143	0.75	1	0.857143
0	4	4	2.0	20	4	hidden	4	pcor	all	4	0.666667	1	0.8	0.666667	1	0.8	0.666667	1	0.8
0	4	4	2.0	20	8	hidden	2	pcor	all	4	0.9	1	0.9444445	0.9	1	0.9444445	0.9	1	0.9444445
0	4	4	2.0	20	8	hidden	3	pcor	all	4	0.75	1	0.857143	0.75	1	0.857143	0.75	1	0.857143
0	4	4	2.0	20	8	hidden	4	pcor	all	4	0.75	1	0.857143	0.75	1	0.857143	0.75	1	0.857143
0	4	4	3.0	20	1	hidden	2	pcor	all	4	0.2916665	0.333333	0.333333	0.25	0.2916665	0.285714	0.25	0.333333	0.285714
0	4	4	3.0	20	1	hidden	3	pcor	all	4	0	0	0	0	0	0	0	0	0
0	4	4	3.0	20	1	hidden	4	pcor	all	4	0	0	0	0	0	0	0	0	0
0	4	4	3.0	20	2	hidden	2	pcor	all	4	0.3666665	0.45	0.472222	0.333333	0.45	0.422222	0.333333	0.45	0.422222
0	4	4	3.0	20	2	hidden	3	pcor	all	4	0	0	0	0	0	0	0	0	0
0	4	4	3.0	20	2	hidden	4	pcor	all	4	0	0	0	0	0	0	0	0	0
0	4	4	3.0	20	4	hidden	2	pcor	all	4	0.775	1	0.857143	0.75	1	0.761905	0.75	1	0.8285715
0	4	4	3.0	20	4	hidden	3	pcor	all	4	0.7083335	1	0.8	0.7083335	1	0.8	0.7083335	1	0.8
0	4	4	3.0	20	4	hidden	4	pcor	all	4	0.5833335	1	0.666667	0.5833335	1	0.666667	0.5833335	1	0.666667
0	4	4	3.0	20	8	hidden	2	pcor	all	4	1	1	0.883117	1	1	0.857143	1	1	0.883117
0	4	4	3.0	20	8	hidden	3	pcor	all	4	1	1	1	1	1	1	1	1	1
0	4	4	3.0	20	8	hidden	4	pcor	all	4	0.875	1	0.9285715	0.875	1	0.9285715	0.875	1	0.9285715
0	5	0.5	0.5	20	1	hidden	2	pcor	all	4	0.333333	0.666667	0.5	0.2916665	0.4166665	0.342857	0.333333	0.5	0.4
0	5	0.5	0.5	20	1	hidden	3	pcor	all	4	0	0	0	0	0	0	0	0	0
0	5	0.5	0.5	20	1	hidden	4	pcor	all	4	0	0	0	0	0	0	0	0	0
0	5	0.5	0.5	20	2	hidden	2	pcor	all	4	0.666667	0.775	0.7636365	0.666667	0.775	0.69697	0.666667	0.775	0.7636365
0	5	0.5	0.5	20	2	hidden	3	pcor	all	4	0.4	1	0.5227275	0.4	1	0.5227275	0.4	1	0.5227275
0	5	0.5	0.5	20	2	hidden	4	pcor	all	4	0	0	0	0	0	0	0	0	0
0	5	0.5	0.5	20	4	hidden	2	pcor	all	4	0.8166665	1	0.873016	0.8166665	1	0.873016	0.8166665	1	0.873016
0	5	0.5	0.5	20	4	hidden	3	pcor	all	4	0.7083335	1	0.8285715	0.7083335	1	0.8285715	0.7083335	1	0.8285715
0	5	0.5	0.5	20	4	hidden	4	pcor	all	4	0.6	1	0.666667	0.6	1	0.666667	0.6	1	0.666667
0	5	0.5	0.5	20	8	hidden	2	pcor	all	4	0.9166665	1	0.909091	0.9166665	1	0.909091	0.9166665	1	0.909091
0	5	0.5	0.5	20	8	hidden	3	pcor	all	4	0.833333	1	0.909091	0.833333	1	0.909091	0.833333	1	0.909091
0	5	0.5	0.5	20	8	hidden	4	pcor	all	4	0.833333	1	0.909091	0.833333	1	0.909091	0.833333	1	0.909091
0	5	0.5	1.0	20	1	hidden	2	pcor	all	4	0.333333	0.6	0.444444	0.333333	0.5	0.4	0.333333	0.5	0.4
0	5	0.5	1.0	20	1	hidden	3	pcor	all	4	0.2	0.333333	0.25	0.166667	0.25	0.222222	0.166667	0.25	0.222222
0	5	0.5	1.0	20	1	hidden	4	pcor	all	4	0	0	0	0	0	0	0	0	0
0	5	0.5	1.0	20	2	hidden	2	pcor	all	4	0.5	0.7083335	0.571429	0.5	0.7083335	0.571429	0.5	0.7083335	0.571429
0	5	0.5	1.0	20	2	hidden	3	pcor	all	4	0.45	0.6333335	0.545455	0.45	0.6333335	0.545455	0.45	0.6333335	0.545455
0	5	0.5	1.0	20	2	hidden	4	pcor	all	4	0.333333	0.5	0.4	0.333333	0.5	0.4	0.333333	0.5	0.4
0	5	0.5	1.0	20	4	hidden	2	pcor	all	4	0.666667	0.9	0.7386365	0.666667	0.9	0.7386365	0.666667	0.9	0.7386365
0	5	0.5	1.0	20	4	hidden	3	pcor	all	4	0.5857145	1	0.666667	0.5857145	1	0.666667	0.5857145	1	0.666667
0	5	0.5	1.0	20	4	hidden	4	pcor	all	4	0.5	0.6	0.558442	0.5	0.6	0.558442	0.5	0.6	0.558442
0	5	0.5	1.0	20	8	hidden	2	pcor	all	4	0.833333	0.875	0.873016	0.833333	0.875	0.873016	0.833333	0.875	0.873016
0	5	0.5	1.0	20	8	hidden	3	pcor	all	4	0.8	1	0.8285715	0.8	1	0.8285715	0.8	1	0.8285715
0	5	0.5	1.0	20	8	hidden	4	pcor	all	4	0.666667	1	0.7636365	0.666667	1	0.7636365	0.666667	1	0.7636365
0	5	0.5	2.0	20	1	hidden	2	pcor	all	4	0.4	0.5	0.444444	0.4	0.5	0.444444	0.4	0.5	0.444444
0	5	0.5	2.0	20	1	hidden	3	pcor	all	4	0.25	0.5	0.285714	0.25	0.5	0.285714	0.25	0.5	0.285714
0	5	0.5	2.0	20	1	hidden	4	pcor	all	4	0	0	0	0	0	0	0	0	0
0	5	0.5	2.0	20	2	hidden	2	pcor	all	4	0.6	0.75	0.6	0.6	0.75	0.6	0.6	0.75	0.6
0	5	0.5	2.0	20	2	hidden	3	pcor	all	4	0.5	0.5	0.5	0.5	0.5	0.5	0.5	0.5	0.5
0	5	0.5	2.0	20	2	hidden	4	pcor	all	4	0.166667	0.333333	0.222222	0.166667	0.333333	0.222222	0.166667	0.333333	0.222222
0	5	0.5	2.0	20	4	hidden	2	pcor	all	4	0.7083335	0.8	0.7386365	0.7083335	0.8	0.7386365	0.7083335	0.8	0.7386365
0	5	0.5	2.0	20	4	hidden	3	pcor	all	4	0.6	1	0.727273	0.6	1	0.727273	0.6	1	0.727273
0	5	0.5	2.0	20	4	hidden	4	pcor	all	4	0.5	0.666667	0.545455	0.5	0.666667	0.545455	0.5	0.666667	0.545455
0	5	0.5	2.0	20	8	hidden	2	pcor	all	4	0.833333	1	0.909091	0.833333	1	0.909091	0.833333	1	0.909091
0	5	0.5	2.0	20	8	hidden	3	pcor	all	4	0.7333335	1	0.8444445	0.7333335	1	0.8444445	0.7333335	1	0.8444445
0	5	0.5	2.0	20	8	hidden	4	pcor	all	4	0.666667	1	0.8	0.666667	1	0.8	0.666667	1	0.8
0	5	0.5	3.0	20	1	hidden	2	pcor	all	4	0.333333	0.4	0.324675	0.2666665	0.333333	0.285714	0.333333	0.3666665	0.324675
0	5	0.5	3.0	20	1	hidden	3	pcor	all	4	0.154762	0.25	0.2	0	0	0	0.0833335	0.125	0.1
0	5	0.5	3.0	20	1	hidden	4	pcor	all	4	0	0	0	0	0	0	0	0	0
0	5	0.5	3.0	20	2	hidden	2	pcor	all	4	0.5	0.666667	0.558442	0.5	0.5833335	0.5227275	0.5	0.5833335	0.545455
0	5	0.5	3.0	20	2	hidden	3	pcor	all	4	0.333333	0.3666665	0.324675	0.2666665	0.333333	0.253968	0.333333	0.3666665	0.324675
0	5	0.5	3.0	20	2	hidden	4	pcor	all	4	0.166667	0.333333	0.222222	0.166667	0.333333	0.222222	0.166667	0.333333	0.222222
0	5	0.5	3.0	20	4	hidden	2	pcor	all	4	0.5857145	0.8285715	0.666667	0.5857145	0.8285715	0.666667	0.5857145	0.8285715	0.666667
0	5	0.5	3.0	20	4	hidden	3	pcor	all	4	0.5	0.7	0.6	0.5	0.7	0.6	0.5	0.7	0.6
0	5	0.5	3.0	20	4	hidden	4	pcor	all	4	0.3875	0.6	0.4365075	0.3875	0.6	0.4365075	0.3875	0.6	0.4365075
0	5	0.5	3.0	20	8	hidden	2	pcor	all	4	0.833333	1	0.909091	0.833333	1	0.909091	0.833333	1	0.909091
0	5	0.5	3.0	20	8	hidden	3	pcor	all	4	0.666667	1	0.8	0.666667	1	0.8	0.666667	1	0.8
0	5	0.5	3.0	20	8	hidden	4	pcor	all	4	0.6125	0.6333335	0.619048	0.6125	0.6333335	0.619048	0.6125	0.6333335	0.619048
0	5	1	0.5	20	1	hidden	2	pcor	all	4	0.333333	0.5	0.4	0.25	0.5	0.285714	0.25	0.5	0.363636
0	5	1	0.5	20	1	hidden	3	pcor	all	4	0.2	0.4166665	0.2916665	0.2	0.4166665	0.25	0.2	0.4166665	0.25
0	5	1	0.5	20	1	hidden	4	pcor	all	4	0	0	0	0	0	0	0	0	0
0	5	1	0.5	20	2	hidden	2	pcor	all	4	0.6	1	0.666667	0.6	1	0.666667	0.6	1	0.666667
0	5	1	0.5	20	2	hidden	3	pcor	all	4	0.2916665	0.7083335	0.45	0.2916665	0.7083335	0.45	0.2916665	0.7083335	0.45
0	5	1	0.5	20	2	hidden	4	pcor	all	4	0.225	0.4666665	0.325	0.225	0.4666665	0.325	0.225	0.4666665	0.325
0	5	1	0.5	20	4	hidden	2	pcor	all	4	0.775	0.8166665	0.8	0.775	0.8166665	0.8	0.775	0.8166665	0.8
0	5	1	0.5	20	4	hidden	3	pcor	all	4	0.6	1	0.666667	0.6	1	0.666667	0.6	1	0.666667
0	5	1	0.5	20	4	hidden	4	pcor	all	4	0.5	1	0.6	0.5	1	0.6	0.5	1	0.6
0	5	1	0.5	20	8	hidden	2	pcor	all	4	0.9	1	0.888889	0.9	1	0.888889	0.9	1	0.888889
0	5	1	0.5	20	8	hidden	3	pcor	all	4	0.8	1	0.888889	0.8	1	0.888889	0.8	1	0.888889
0	5	1	0.5	20	8	hidden	4	pcor	all	4	0.7083335	1	0.8285715	0.7083335	1	0.8285715	0.7083335	1	0.8285715
0	5	1	1.0	20	1	hidden	2	pcor	all	4	0.2	0.4166665	0.267857	0.2	0.4166665	0.267857	0.2	0.4166665	0.267857
0	5	1	1.0	20	1	hidden	3	pcor	all	4	0	0	0	0	0	0	0	0	0
0	5	1	1.0	20	1	hidden	4	pcor	all	4	0	0	0	0	0	0	0	0	0
0	5	1	1.0	20	2	hidden	2	pcor	all	4	0.4	0.5	0.480769	0.4	0.5	0.480769	0.4	0.5	0.480769
0	5	1	1.0	20	2	hidden	3	pcor	all	4	0.25	0.428571	0.285714	0.25	0.428571	0.285714	0.25	0.428571	0.285714
0	5	1	1.0	20	2	hidden	4	pcor	all	4	0.166667	0.333333	0.25	0.166667	0.333333	0.25	0.166667	0.333333	0.25
0	5	1	1.0	20	4	hidden	2	pcor	all	4	0.666667	0.8	0.69697	0.666667	0.8	0.69697	0.666667	0.8	0.69697
0	5	1	1.0	20	4	hidden	3	pcor	all	4	0.5	0.6333335	0.5727275	0.5	0.6333335	0.5727275	0.5	0.6333335	0.5727275
0	5	1	1.0	20	4	hidden	4	pcor	all	4	0.45	0.6	0.4949495	0.45	0.6	0.4949495	0.45	0.6	0.4949495
0	5	1	1.0	20	8	hidden	2	pcor	all	4	0.833333	0.845238	0.873016	0.833333	0.845238	0.873016	0.833333	0.845238	0.873016
0	5	1	1.0	20	8	hidden	3	pcor	all	4	0.75	1	0.857143	0.75	1	0.857143	0.75	1	0.857143
0	5	1	1.0	20	8	hidden	4	pcor	all	4	0.666667	1	0.775	0.666667	1	0.775	0.666667	1	0.775
0	5	1	2.0	20	1	hidden	2	pcor	all	4	0.3666665	0.55	0.5	0.333333	0.3666665	0.3484845	0.333333	0.45	0.431818
0	5	1	2.0	20	1	hidden	3	pcor	all	4	0.242857	0.3666665	0.306818	0.242857	0.3666665	0.306818	0.242857	0.3666665	0.306818
0	5	1	2.0	20	1	hidden	4	pcor	all	4	0.0833335	0.1666665	0.111111	0.0833335	0.1666665	0.111111	0.0833335	0.1666665	0.111111
0	5	1	2.0	20	2	hidden	2	pcor	all	4	0.5	0.6333335	0.5357145	0.5	0.55	0.5	0.5	0.55	0.5
0	5	1	2.0	20	2	hidden	3	pcor	all	4	0.333333	0.5	0.381818	0.333333	0.5	0.381818	0.333333	0.5	0.381818
0	5	1	2.0	20	2	hidden	4	pcor	all	4	0.3095235	0.45	0.3666665	0.3095235	0.45	0.3666665	0.3095235	0.45	0.3666665
0	5	1	2.0	20	4	hidden	2	pcor	all	4	0.732143	0.775	0.8	0.732143	0.775	0.8	0.732143	0.775	0.8
0	5	1	2.0	20	4	hidden	3	pcor	all	4	0.5357145	1	0.641026	0.5357145	1	0.641026	0.5357145	1	0.641026
0	5	1	2.0	20	4	hidden	4	pcor	all	4	0.45	0.8333335	0.558442	0.45	0.8333335	0.558442	0.45	0.8333335	0.558442
0	5	1	2.0	20	8	hidden	2	pcor	all	4	0.845238	1	0.888889	0.845238	0.9285715	0.873016	0.845238	0.9285715	0.873016
0	5	1	2.0	20	8	hidden	3	pcor	all	4	0.775	1	0.873016	0.775	1	0.873016	0.775	1	0.873016
0	5	1	2.0	20	8	hidden	4	pcor	all	4	0.75	1	0.857143	0.75	1	0.857143	0.75	1	0.857143
0	5	1	3.0	20	1	hidden	2	pcor	all	4	0.267857	0.5	0.363636	0.25	0.4142855	0.3095235	0.25	0.4642855	0.333333
0	5	1	3.0	20	1	hidden	3	pcor	all	4	0.0833335	0.125	0.1	0.0833335	0.125	0.1	0.0833335	0.125	0.1
0	5	1	3.0	20	1	hidden	4	pcor	all	4	0	0	0	0	0	0	0	0	0
0	5	1	3.0	20	2	hidden	2	pcor	all	4	0.4166665	0.5	0.4727275	0.4166665	0.5	0.4727275	0.4166665	0.5	0.4727275
0	5	1	3.0	20	2	hidden	3	pcor	all	4	0.166667	0.333333	0.222222	0.166667	0.333333	0.222222	0.166667	0.333333	0.222222
0	5	1	3.0	20	2	hidden	4	pcor	all	4	0.1339285	0.225	0.167832	0.1339285	0.225	0.167832	0.1339285	0.225	0.167832
0	5	1	3.0	20	4	hidden	2	pcor	all	4	0.7083335	0.666667	0.7083335	0.666667	0.6333335	0.641026	0.7083335	0.666667	0.7083335
0	5	1	3.0	20	4	hidden	3	pcor	all	4	0.571429	0.666667	0.641026	0.571429	0.666667	0.641026	0.571429	0.666667	0.641026
0	5	1	3.0	20	4	hidden	4	pcor	all	4	0.380952	0.5857145	0.45	0.380952	0.5857145	0.45	0.380952	0.5857145	0.45
0	5	1	3.0	20	8	hidden	2	pcor	all	4	0.833333	1	0.857143	0.833333	1	0.857143	0.833333	1	0.857143
0	5	1	3.0	20	8	hidden	3	pcor	all	4	0.8166665	1	0.89899	0.8166665	1	0.89899	0.8166665	1	0.89899
0	5	1	3.0	20	8	hidden	4	pcor	all	4	0.5	1	0.666667	0.5	1	0.666667	0.5	1	0.666667
0	5	2	0.5	20	1	hidden	2	pcor	all	4	0.4142855	0.6333335	0.5	0.3666665	0.5	0.381818	0.4	0.6333335	0.5
0	5	2	0.5	20	1	hidden	3	pcor	all	4	0.142857	0.333333	0.2	0.142857	0.333333	0.2	0.142857	0.333333	0.2
0	5	2	0.5	20	1	hidden	4	pcor	all	4	0	0	0	0	0	0	0	0	0
0	5	2	0.5	20	2	hidden	2	pcor	all	4	0.5857145	0.775	0.641026	0.5142855	0.775	0.6333335	0.5857145	0.775	0.641026
0	5	2	0.5	20	2	hidden	3	pcor	all	4	0.4	0.6333335	0.5	0.4	0.6333335	0.5	0.4	0.6333335	0.5
0	5	2	0.5	20	2	hidden	4	pcor	all	4	0.225	0.333333	0.267857	0.225	0.333333	0.267857	0.225	0.333333	0.267857
0	5	2	0.5	20	4	hidden	2	pcor	all	4	0.75	1	0.8	0.75	1	0.8	0.75	1	0.8
0	5	2	0.5	20	4	hidden	3	pcor	all	4	0.5857145	0.875	0.666667	0.571429	0.75	0.666667	0.5857145	0.875	0.666667
0	5	2	0.5	20	4	hidden	4	pcor	all	4	0.4142855	0.5142855	0.487013	0.4142855	0.5142855	0.487013	0.4142855	0.5142855	0.487013
0	5	2	0.5	20	8	hidden	2	pcor	all	4	1	1	1	1	1	1	1	1	1
0	5	2	0.5	20	8	hidden	3	pcor	all	4	0.9285715	1	0.9615385	0.9285715	1	0.9615385	0.9285715	1	0.9615385
0	5	2	0.5	20	8	hidden	4	pcor	all	4	0.775	1	0.873016	0.775	1	0.873016	0.775	1	0.873016
0	5	2	1.0	20	1	hidden	2	pcor	all	4	0.2	0.5	0.285714	0.2	0.5	0.25	0.2	0.5	0.25
0	5	2	1.0	20	1	hidden	3	pcor	all	4	0	0	0	0	0	0	0	0	0
0	5	2	1.0	20	1	hidden	4	pcor	all	4	0	0	0	0	0	0	0	0	0
0	5	2	1.0	20	2	hidden	2	pcor	all	4	0.5	0.8	0.666667	0.5	0.8	0.666667	0.5	0.8	0.666667
0	5	2	1.0	20	2	hidden	3	pcor	all	4	0.25	0.4	0.333333	0.25	0.4	0.333333	0.25	0.4	0.333333
0	5	2	1.0	20	2	hidden	4	pcor	all	4	0.142857	0.25	0.181818	0.142857	0.25	0.181818	0.142857	0.25	0.181818
0	5	2	1.0	20	4	hidden	2	pcor	all	4	0.6904765	0.9166665	0.8	0.6904765	0.9166665	0.8	0.6904765	0.9166665	0.8
0	5	2	1.0	20	4	hidden	3	pcor	all	4	0.5357145	1	0.666667	0.5357145	1	0.666667	0.5357145	1	0.666667
0	5	2	1.0	20	4	hidden	4	pcor	all	4	0.5	0.5857145	0.558442	0.5	0.5857145	0.558442	0.5	0.5857145	0.558442
0	5	2	1.0	20	8	hidden	2	pcor	all	4	0.775	1	0.833333	0.775	1	0.833333	0.775	1	0.833333
0	5	2	1.0	20	8	hidden	3	pcor	all	4	0.75	1	0.857143	0.75	1	0.857143	0.75	1	0.857143
0	5	2	1.0	20	8	hidden	4	pcor	all	4	0.6904765	1	0.8166665	0.6904765	1	0.8166665	0.6904765	1	0.8166665
0	5	2	2.0	20	1	hidden	2	pcor	all	4	0.333333	0.45	0.4	0.2916665	0.3666665	0.3666665	0.333333	0.45	0.4
0	5	2	2.0	20	1	hidden	3	pcor	all	4	0	0	0	0	0	0	0	0	0
0	5	2	2.0	20	1	hidden	4	pcor	all	4	0	0	0	0	0	0	0	0	0
0	5	2	2.0	20	2	hidden	2	pcor	all	4	0.5	0.6333335	0.558442	0.5	0.6333335	0.558442	0.5	0.6333335	0.558442
0	5	2	2.0	20	2	hidden	3	pcor	all	4	0.4	0.6	0.5	0.4	0.6	0.5	0.4	0.6	0.5
0	5	2	2.0	20	2	hidden	4	pcor	all	4	0.166667	0.25	0.222222	0.166667	0.25	0.222222	0.166667	0.25	0.222222
0	5	2	2.0	20	4	hidden	2	pcor	all	4	0.75	1	0.775	0.75	1	0.775	0.75	1	0.775
0	5	2	2.0	20	4	hidden	3	pcor	all	4	0.6	1	0.666667	0.6	1	0.666667	0.6	1	0.666667
0	5	2	2.0	20	4	hidden	4	pcor	all	4	0.5	1	0.666667	0.5	1	0.666667	0.5	1	0.666667
0	5	2	2.0	20	8	hidden	2	pcor	all	4	0.8166665	1	0.888889	0.8166665	1	0.888889	0.8166665	1	0.888889
0	5	2	2.0	20	8	hidden	3	pcor	all	4	0.75	1	0.857143	0.75	1	0.857143	0.75	1	0.857143
0	5	2	2.0	20	8	hidden	4	pcor	all	4	0.75	1	0.857143	0.75	1	0.857143	0.75	1	0.857143
0	5	2	3.0	20	1	hidden	2	pcor	all	4	0.242857	0.3666665	0.3095235	0.242857	0.333333	0.2916665	0.242857	0.3666665	0.3095235
0	5	2	3.0	20	1	hidden	3	pcor	all	4	0.2	0.333333	0.267857	0.2	0.2916665	0.236111	0.2	0.2916665	0.236111
0	5	2	3.0	20	1	hidden	4	pcor	all	4	0	0	0	0	0	0	0	0	0
0	5	2	3.0	20	2	hidden	2	pcor	all	4	0.5	0.6	0.545455	0.5	0.6	0.545455	0.5	0.6	0.545455
0	5	2	3.0	20	2	hidden	3	pcor	all	4	0.333333	0.5	0.4	0.2916665	0.4642855	0.363636	0.2916665	0.5	0.381818
0	5	2	3.0	20	2	hidden	4	pcor	all	4	0.2	0.333333	0.222222	0.166667	0.333333	0.222222	0.2	0.333333	0.222222
0	5	2	3.0	20	4	hidden	2	pcor	all	4	0.8	0.732143	0.7846155	0.8	0.732143	0.7846155	0.8	0.732143	0.7846155
0	5	2	3.0	20	4	hidden	3	pcor	all	4	0.6	1	0.69697	0.6	1	0.69697	0.6	1	0.69697
0	5	2	3.0	20	4	hidden	4	pcor	all	4	0.5	0.666667	0.619048	0.5	0.666667	0.619048	0.5	0.666667	0.619048
0	5	2	3.0	20	8	hidden	2	pcor	all	4	0.833333	0.833333	0.857143	0.833333	0.833333	0.857143	0.833333	0.833333	0.857143
0	5	2	3.0	20	8	hidden	3	pcor	all	4	0.8166665	1	0.89899	0.8166665	1	0.89899	0.8166665	1	0.89899
0	5	2	3.0	20	8	hidden	4	pcor	all	4	0.7333335	1	0.8444445	0.7333335	1	0.8444445	0.7333335	1	0.8444445
0	5	3	0.5	20	1	hidden	2	pcor	all	4	0.4	0.666667	0.5	0.333333	0.571429	0.444444	0.333333	0.571429	0.444444
0	5	3	0.5	20	1	hidden	3	pcor	all	4	0.166667	0.333333	0.25	0.166667	0.333333	0.25	0.166667	0.333333	0.25
0	5	3	0.5	20	1	hidden	4	pcor	all	4	0	0	0	0	0	0	0	0	0
0	5	3	0.5	20	2	hidden	2	pcor	all	4	0.5	0.7083335	0.641026	0.5	0.666667	0.593407	0.5	0.666667	0.593407
0	5	3	0.5	20	2	hidden	3	pcor	all	4	0.5	1	0.571429	0.45	1	0.571429	0.45	1	0.571429
0	5	3	0.5	20	2	hidden	4	pcor	all	4	0.225	0.4166665	0.2916665	0.225	0.4166665	0.2916665	0.225	0.4166665	0.2916665
0	5	3	0.5	20	4	hidden	2	pcor	all	4	0.6	0.75	0.666667	0.6	0.75	0.666667	0.6	0.75	0.666667
0	5	3	0.5	20	4	hidden	3	pcor	all	4	0.55	0.666667	0.6333335	0.55	0.666667	0.6333335	0.55	0.666667	0.6333335
0	5	3	0.5	20	4	hidden	4	pcor	all	4	0.5	0.55	0.5227275	0.5	0.55	0.5227275	0.5	0.55	0.5227275
0	5	3	0.5	20	8	hidden	2	pcor	all	4	0.8285715	1	0.888889	0.8285715	1	0.888889	0.8285715	1	0.888889
0	5	3	0.5	20	8	hidden	3	pcor	all	4	0.8	1	0.888889	0.8	1	0.888889	0.8	1	0.888889
0	5	3	0.5	20	8	hidden	4	pcor	all	4	0.7333335	1	0.8444445	0.7333335	1	0.8444445	0.7333335	1	0.8444445
0	5	3	1.0	20	1	hidden	2	pcor	all	4	0.333333	0.5	0.3484845	0.333333	0.5	0.3484845	0.333333	0.5	0.3484845
0	5	3	1.0	20	1	hidden	3	pcor	all	4	0.2	0.5	0.285714	0.2	0.5	0.285714	0.2	0.5	0.285714
0	5	3	1.0	20	1	hidden	4	pcor	all	4	0	0	0	0	0	0	0	0	0
0	5	3	1.0	20	2	hidden	2	pcor	all	4	0.5	1	0.666667	0.5	0.875	0.619048	0.5	0.875	0.619048
0	5	3	1.0	20	2	hidden	3	pcor	all	4	0.45	1	0.619048	0.4	1	0.571429	0.4	1	0.571429
0	5	3	1.0	20	2	hidden	4	pcor	all	4	0.3095235	0.45	0.3666665	0.3095235	0.45	0.3666665	0.3095235	0.45	0.3666665
0	5	3	1.0	20	4	hidden	2	pcor	all	4	0.666667	1	0.7386365	0.6458335	0.9166665	0.727273	0.6458335	0.9166665	0.727273
0	5	3	1.0	20	4	hidden	3	pcor	all	4	0.6	1	0.7083335	0.6	1	0.7083335	0.6	1	0.7083335
0	5	3	1.0	20	4	hidden	4	pcor	all	4	0.5	1	0.666667	0.5	1	0.666667	0.5	1	0.666667
0	5	3	1.0	20	8	hidden	2	pcor	all	4	0.8	1	0.888889	0.8	1	0.888889	0.8	1	0.888889
0	5	3	1.0	20	8	hidden	3	pcor	all	4	0.8	1	0.888889	0.8	1	0.888889	0.8	1	0.888889
0	5	3	1.0	20	8	hidden	4	pcor	all	4	0.666667	1	0.775	0.666667	1	0.775	0.666667	1	0.775
0	5	3	2.0	20	1	hidden	2	pcor	all	4	0.267857	0.4166665	0.333333	0.267857	0.333333	0.333333	0.267857	0.333333	0.333333
0	5	3	2.0	20	1	hidden	3	pcor	all	4	0	0	0	0	0	0	0	0	0
0	5	3	2.0	20	1	hidden	4	pcor	all	4	0	0	0	0	0	0	0	0	0
0	5	3	2.0	20	2	hidden	2	pcor	all	4	0.6	0.7083335	0.641026	0.6	0.6333335	0.641026	0.6	0.6333335	0.641026
0	5	3	2.0	20	2	hidden	3	pcor	all	4	0.242857	0.333333	0.306818	0.242857	0.333333	0.306818	0.242857	0.333333	0.306818
0	5	3	2.0	20	2	hidden	4	pcor	all	4	0	0	0	0	0	0	0	0	0
0	5	3	2.0	20	4	hidden	2	pcor	all	4	0.8	0.9285715	0.845238	0.8	0.9285715	0.845238	0.8	0.9285715	0.845238
0	5	3	2.0	20	4	hidden	3	pcor	all	4	0.6333335	1	0.75	0.6333335	1	0.75	0.6333335	1	0.75
0	5	3	2.0	20	4	hidden	4	pcor	all	4	0.4	1	0.571429	0.4	1	0.571429	0.4	1	0.571429
0	5	3	2.0	20	8	hidden	2	pcor	all	4	1	0.833333	0.888889	1	0.833333	0.888889	1	0.833333	0.888889
0	5	3	2.0	20	8	hidden	3	pcor	all	4	0.9	1	0.9444445	0.9	1	0.9444445	0.9	1	0.9444445
0	5	3	2.0	20	8	hidden	4	pcor	all	4	0.75	1	0.857143	0.75	1	0.857143	0.75	1	0.857143
0	5	3	3.0	20	1	hidden	2	pcor	all	4	0.3875	0.5	0.461538	0.225	0.25	0.236111	0.2916665	0.2916665	0.285714
0	5	3	3.0	20	1	hidden	3	pcor	all	4	0.0714285	0.1666665	0.1	0.0714285	0.1	0.1	0.0714285	0.1666665	0.1
0	5	3	3.0	20	1	hidden	4	pcor	all	4	0	0	0	0	0	0	0	0	0
0	5	3	3.0	20	2	hidden	2	pcor	all	4	0.45	0.5	0.5	0.3666665	0.5	0.4	0.4	0.5	0.472222
0	5	3	3.0	20	2	hidden	3	pcor	all	4	0.225	0.4166665	0.2916665	0.225	0.4166665	0.2916665	0.225	0.4166665	0.2916665
0	5	3	3.0	20	2	hidden	4	pcor	all	4	0.125	0.2	0.153846	0.125	0.2	0.153846	0.125	0.2	0.153846
0	5	3	3.0	20	4	hidden	2	pcor	all	4	0.775	0.75	0.75	0.75	0.75	0.75	0.775	0.75	0.75
0	5	3	3.0	20	4	hidden	3	pcor	all	4	0.5357145	0.666667	0.6	0.5	0.666667	0.5857145	0.5357145	0.666667	0.6
0	5	3	3.0	20	4	hidden	4	pcor	all	4	0.428571	0.6	0.571429	0.428571	0.6	0.571429	0.428571	0.6	0.571429
0	5	3	3.0	20	8	hidden	2	pcor	all	4	1	1	0.873016	1	1	0.873016	1	1	0.873016
0	5	3	3.0	20	8	hidden	3	pcor	all	4	0.8166665	1	0.89899	0.8166665	1	0.89899	0.8166665	1	0.89899
0	5	3	3.0	20	8	hidden	4	pcor	all	4	0.8	1	0.888889	0.8	1	0.888889	0.8	1	0.888889
0	5	4	0.5	20	1	hidden	2	pcor	all	4	0.333333	0.5	0.333333	0.25	0.5	0.333333	0.25	0.5	0.333333
0	5	4	0.5	20	1	hidden	3	pcor	all	4	0.142857	0.25	0.181818	0.142857	0.25	0.181818	0.142857	0.25	0.181818
0	5	4	0.5	20	1	hidden	4	pcor	all	4	0	0	0	0	0	0	0	0	0
0	5	4	0.5	20	2	hidden	2	pcor	all	4	0.6	0.875	0.666667	0.6	0.7083335	0.666667	0.6	0.75	0.666667
0	5	4	0.5	20	2	hidden	3	pcor	all	4	0.3666665	0.8333335	0.472222	0.3666665	0.8333335	0.472222	0.3666665	0.8333335	0.472222
0	5	4	0.5	20	2	hidden	4	pcor	all	4	0	0	0	0	0	0	0	0	0
0	5	4	0.5	20	4	hidden	2	pcor	all	4	0.775	1	0.8	0.775	0.9166665	0.8	0.775	0.9166665	0.8
0	5	4	0.5	20	4	hidden	3	pcor	all	4	0.6	1	0.75	0.6	1	0.75	0.6	1	0.75
0	5	4	0.5	20	4	hidden	4	pcor	all	4	0.5	1	0.6	0.5	1	0.6	0.5	1	0.6
0	5	4	0.5	20	8	hidden	2	pcor	all	4	1	1	0.89899	1	1	0.89899	1	1	0.89899
0	5	4	0.5	20	8	hidden	3	pcor	all	4	1	1	1	1	1	1	1	1	1
0	5	4	0.5	20	8	hidden	4	pcor	all	4	0.8166665	1	0.89899	0.8166665	1	0.89899	0.8166665	1	0.89899
0	5	4	1.0	20	1	hidden	2	pcor	all	4	0.285714	0.5	0.4	0.2	0.5	0.285714	0.285714	0.5	0.4
0	5	4	1.0	20	1	hidden	3	pcor	all	4	0	0	0	0	0	0	0	0	0
0	5	4	1.0	20	1	hidden	4	pcor	all	4	0	0	0	0	0	0	0	0	0
0	5	4	1.0	20	2	hidden	2	pcor	all	4	0.5	0.75	0.5857145	0.4	0.6458335	0.571429	0.4	0.666667	0.571429
0	5	4	1.0	20	2	hidden	3	pcor	all	4	0.4	0.5833335	0.444444	0.3666665	0.5833335	0.444444	0.3666665	0.5833335	0.444444
0	5	4	1.0	20	2	hidden	4	pcor	all	4	0.25	0.333333	0.285714	0.2	0.333333	0.25	0.2	0.333333	0.25
0	5	4	1.0	20	4	hidden	2	pcor	all	4	0.8	0.8166665	0.8444445	0.8	0.8166665	0.8444445	0.8	0.8166665	0.8444445
0	5	4	1.0	20	4	hidden	3	pcor	all	4	0.75	1	0.857143	0.75	1	0.857143	0.75	1	0.857143
0	5	4	1.0	20	4	hidden	4	pcor	all	4	0.4	1	0.470588	0.4	1	0.470588	0.4	1	0.470588
0	5	4	1.0	20	8	hidden	2	pcor	all	4	1	0.9166665	0.888889	1	0.9166665	0.888889	1	0.9166665	0.888889
0	5	4	1.0	20	8	hidden	3	pcor	all	4	0.8	1	0.888889	0.8	1	0.888889	0.8	1	0.888889
0	5	4	1.0	20	8	hidden	4	pcor	all	4	0.8	1	0.888889	0.8	1	0.888889	0.8	1	0.888889
0	5	4	2.0	20	1	hidden	2	pcor	all	4	0.2	0.333333	0.222222	0.2	0.285714	0.222222	0.2	0.285714	0.222222
0	5	4	2.0	20	1	hidden	3	pcor	all	4	0	0	0	0	0	0	0	0	0
0	5	4	2.0	20	1	hidden	4	pcor	all	4	0	0	0	0	0	0	0	0	0
0	5	4	2.0	20	2	hidden	2	pcor	all	4	0.5357145	0.6333335	0.571429	0.4857145	0.6	0.571429	0.5357145	0.6	0.571429
0	5	4	2.0	20	2	hidden	3	pcor	all	4	0.3541665	0.5357145	0.452991	0.3541665	0.5357145	0.452991	0.3541665	0.5357145	0.452991
0	5	4	2.0	20	2	hidden	4	pcor	all	4	0.2	0.333333	0.25	0.2	0.333333	0.25	0.2	0.333333	0.25
0	5	4	2.0	20	4	hidden	2	pcor	all	4	0.775	0.8166665	0.8166665	0.775	0.8166665	0.8166665	0.775	0.8166665	0.8166665
0	5	4	2.0	20	4	hidden	3	pcor	all	4	0.428571	0.8	0.571429	0.428571	0.8	0.571429	0.428571	0.8	0.571429
0	5	4	2.0	20	4	hidden	4	pcor	all	4	0.4142855	0.8333335	0.558442	0.4142855	0.8333335	0.558442	0.4142855	0.8333335	0.558442
0	5	4	2.0	20	8	hidden	2	pcor	all	4	1	0.9	0.888889	1	0.9	0.888889	1	0.9	0.888889
0	5	4	2.0	20	8	hidden	3	pcor	all	4	0.8	1	0.888889	0.8	1	0.888889	0.8	1	0.888889
0	5	4	2.0	20	8	hidden	4	pcor	all	4	0.8	1	0.888889	0.8	1	0.888889	0.8	1	0.888889
0	5	4	3.0	20	1	hidden	2	pcor	all	4	0.225	0.5	0.253968	0.225	0.4166665	0.253968	0.225	0.5	0.253968
0	5	4	3.0	20	1	hidden	3	pcor	all	4	0.0833335	0.125	0.1	0.0833335	0.125	0.1	0.0833335	0.125	0.1
0	5	4	3.0	20	1	hidden	4	pcor	all	4	0	0	0	0	0	0	0	0	0
0	5	4	3.0	20	2	hidden	2	pcor	all	4	0.5	0.5	0.5227275	0.5	0.5	0.5227275	0.5	0.5	0.5227275
0	5	4	3.0	20	2	hidden	3	pcor	all	4	0.25	0.333333	0.285714	0.25	0.333333	0.285714	0.25	0.333333	0.285714
0	5	4	3.0	20	2	hidden	4	pcor	all	4	0.166667	0.2916665	0.211111	0.166667	0.2916665	0.211111	0.166667	0.2916665	0.211111
0	5	4	3.0	20	4	hidden	2	pcor	all	4	0.6	0.666667	0.671329	0.6	0.666667	0.6076925	0.6	0.666667	0.6076925
0	5	4	3.0	20	4	hidden	3	pcor	all	4	0.45	0.6333335	0.522222	0.45	0.6333335	0.522222	0.45	0.6333335	0.522222
0	5	4	3.0	20	4	hidden	4	pcor	all	4	0.4	0.5	0.444444	0.4	0.5	0.444444	0.4	0.5	0.444444
0	5	4	3.0	20	8	hidden	2	pcor	all	4	0.845238	1	0.873016	0.845238	1	0.873016	0.845238	1	0.873016
0	5	4	3.0	20	8	hidden	3	pcor	all	4	0.775	1	0.8	0.775	1	0.8	0.775	1	0.8
0	5	4	3.0	20	8	hidden	4	pcor	all	4	0.7083335	1	0.8	0.7083335	1	0.8	0.7083335	1	0.8
1	2	0.5	0.5	20	1	hidden	2	pcor	all	4	0.333333	0.5	0.5	0.333333	0.5	0.5	0.333333	0.5	0.5
1	2	0.5	0.5	20	1	hidden	3	pcor	all	4	0	0	0	0	0	0	0	0	0
1	2	0.5	0.5	20	1	hidden	4	pcor	all	4	0	0	0	0	0	0	0	0	0
1	2	0.5	0.5	20	2	hidden	2	pcor	all	4	1	1	0.9	1	1	0.8	1	1	0.9
1	2	0.5	0.5	20	2	hidden	3	pcor	all	4	0.666667	1	0.8	0.666667	1	0.8	0.666667	1	0.8
1	2	0.5	0.5	20	2	hidden	4	pcor	all	4	0.5	1	0.666667	0.5	1	0.666667	0.5	1	0.666667
1	2	0.5	0.5	20	4	hidden	2	pcor	all	4	1	1	1	1	1	1	1	1	1
1	2	0.5	0.5	20	4	hidden	3	pcor	all	4	1	1	1	1	1	1	1	1	1
1	2	0.5	0.5	20	4	hidden	4	pcor	all	4	1	1	1	1	1	1	1	1	1
1	2	0.5	0.5	20	8	hidden	2	pcor	all	4	1	1	1	1	1	1	1	1	1
1	2	0.5	0.5	20	8	hidden	3	pcor	all	4	1	1	1	1	1	1	1	1	1
1	2	0.5	0.5	20	8	hidden	4	pcor	all	4	1	1	1	1	1	1	1	1	1
1	2	0.5	1.0	20	1	hidden	2	pcor	all	4	0.5	1	0.666667	0.5	1	0.666667	0.5	1	0.666667
1	2	0.5	1.0	20	1	hidden	3	pcor	all	4	0	0	0	0	0	0	0	0	0
1	2	0.5	1.0	20	1	hidden	4	pcor	all	4	0	0	0	0	0	0	0	0	0
1	2	0.5	1.0	20	2	hidden	2	pcor	all	4	1	1	1	1	1	1	1	1	1
1	2	0.5	1.0	20	2	hidden	3	pcor	all	4	0.8333335	1	0.9	0.8333335	1	0.9	0.8333335	1	0.9
1	2	0.5	1.0	20	2	hidden	4	pcor	all	4	0.5	1	0.666667	0.5	1	0.666667	0.5	1	0.666667
1	2	0.5	1.0	20	4	hidden	2	pcor	all	4	1	1	1	1	1	1	1	1	1
1	2	0.5	1.0	20	4	hidden	3	pcor	all	4	1	1	1	1	1	1	1	1	1
1	2	0.5	1.0	20	4	hidden	4	pcor	all	4	1	1	1	1	1	1	1	1	1
1	2	0.5	1.0	20	8	hidden	2	pcor	all	4	1	1	1	1	1	1	1	1	1
1	2	0.5	1.0	20	8	hidden	3	pcor	all	4	1	1	1	1	1	1	1	1	1
1	2	0.5	1.0	20	8	hidden	4	pcor	all	4	1	1	1	1	1	1	1	1	1
1	2	0.5	2.0	20	1	hidden	2	pcor	all	4	0.333333	0.5	0.4	0	0	0	0	0	0
1	2	0.5	2.0	20	1	hidden	3	pcor	all	4	0	0	0	0	0	0	0	0	0
1	2	0.5	2.0	20	1	hidden	4	pcor	all	4	0	0	0	0	0	0	0	0	0
1	2	0.5	2.0	20	2	hidden	2	pcor	all	4	0.5	0.8333335	0.666667	0.5	0.8333335	0.666667	0.5	0.8333335	0.666667
1	2	0.5	2.0	20	2	hidden	3	pcor	all	4	0.4166665	1	0.5	0.4166665	1	0.5	0.4166665	1	0.5
1	2	0.5	2.0	20	2	hidden	4	pcor	all	4	0.1666665	0.5	0.25	0.1666665	0.5	0.25	0.1666665	0.5	0.25
1	2	0.5	2.0	20	4	hidden	2	pcor	all	4	1	1	1	1	1	1	1	1	1
1	2	0.5	2.0	20	4	hidden	3	pcor	all	4	1	1	1	1	1	1	1	1	1
1	2	0.5	2.0	20	4	hidden	4	pcor	all	4	1	1	1	1	1	1	1	1	1
1	2	0.5	2.0	20	8	hidden	2	pcor	all	4	1	1	1	1	1	1	1	1	1
1	2	0.5	2.0	20	8	hidden	3	pcor	all	4	1	1	1	1	1	1	1	1	1
1	2	0.5	2.0	20	8	hidden	4	pcor	all	4	1	1	1	1	1	1	1	1	1
1	2	0.5	3.0	20	1	hidden	2	pcor	all	4	0.666667	1	0.666667	0.5	0.5	0.666667	0.666667	1	0.666667
1	2	0.5	3.0	20	1	hidden	3	pcor	all	4	0.333333	0.333333	0.333333	0.1666665	0.1666665	0.1666665	0.333333	0.333333	0.333333
1	2	0.5	3.0	20	1	hidden	4	pcor	all	4	0.1666665	0.1666665	0.1666665	0	0	0	0.1666665	0.1666665	0.1666665
1	2	0.5	3.0	20	2	hidden	2	pcor	all	4	1	1	0.8	1	1	0.8	1	1	0.8
1	2	0.5	3.0	20	2	hidden	3	pcor	all	4	1	1	1	1	1	1	1	1	1
1	2	0.5	3.0	20	2	hidden	4	pcor	all	4	0.666667	1	0.8	0.666667	1	0.8	0.666667	1	0.8
1	2	0.5	3.0	20	4	hidden	2	pcor	all	4	1	1	1	1	1	1	1	1	1
1	2	0.5	3.0	20	4	hidden	3	pcor	all	4	1	1	1	1	1	1	1	1	1
1	2	0.5	3.0	20	4	hidden	4	pcor	all	4	1	1	1	1	1	1	1	1	1
1	2	0.5	3.0	20	8	hidden	2	pcor	all	4	1	1	0.8	1	1	0.8	1	1	0.8
1	2	0.5	3.0	20	8	hidden	3	pcor	all	4	1	1	1	1	1	1	1	1	1
1	2	0.5	3.0	20	8	hidden	4	pcor	all	4	1	1	1	1	1	1	1	1	1
1	2	1	0.5	20	1	hidden	2	pcor	all	4	0	0	0	0	0	0	0	0	0
1	2	1	0.5	20	1	hidden	3	pcor	all	4	0	0	0	0	0	0	0	0	0
1	2	1	0.5	20	1	hidden	4	pcor	all	4	0	0	0	0	0	0	0	0	0
1	2	1	0.5	20	2	hidden	2	pcor	all	4	1	1	0.9	1	1	0.9	1	1	0.9
1	2	1	0.5	20	2	hidden	3	pcor	all	4	0.5	1	0.666667	0.5	1	0.666667	0.5	1	0.666667
1	2	1	0.5	20	2	hidden	4	pcor	all	4	0.5	1	0.666667	0.5	1	0.666667	0.5	1	0.666667
1	2	1	0.5	20	4	hidden	2	pcor	all	4	1	1	1	1	1	1	1	1	1
1	2	1	0.5	20	4	hidden	3	pcor	all	4	1	1	1	1	1	1	1	1	1
1	2	1	0.5	20	4	hidden	4	pcor	all	4	1	1	1	1	1	1	1	1	1
1	2	1	0.5	20	8	hidden	2	pcor	all	4	1	1	1	1	1	1	1	1	1
1	2	1	0.5	20	8	hidden	3	pcor	all	4	1	1	1	1	1	1	1	1	1
1	2	1	0.5	20	8	hidden	4	pcor	all	4	1	1	1	1	1	1	1	1	1
1	2	1	1.0	20	1	hidden	2	pcor	all	4	0.5	1	0.666667	0.5	1	0.666667	0.5	1	0.666667
1	2	1	1.0	20	1	hidden	3	pcor	all	4	0	0	0	0	0	0	0	0	0
1	2	1	1.0	20	1	hidden	4	pcor	all	4	0	0	0	0	0	0	0	0	0
1	2	1	1.0	20	2	hidden	2	pcor	all	4	1	1	1	1	1	1	1	1	1
1	2	1	1.0	20	2	hidden	3	pcor	all	4	0.5833335	1	0.7333335	0.5833335	1	0.7333335	0.5833335	1	0.7333335
1	2	1	1.0	20	2	hidden	4	pcor	all	4	0.5	1	0.666667	0.5	1	0.666667	0.5	1	0.666667
1	2	1	1.0	20	4	hidden	2	pcor	all	4	1	1	1	1	1	1	1	1	1
1	2	1	1.0	20	4	hidden	3	pcor	all	4	1	1	1	1	1	1	1	1	1
1	2	1	1.0	20	4	hidden	4	pcor	all	4	1	1	1	1	1	1	1	1	1
1	2	1	1.0	20	8	hidden	2	pcor	all	4	1	1	1	1	1	1	1	1	1
1	2	1	1.0	20	8	hidden	3	pcor	all	4	1	1	1	1	1	1	1	1	1
1	2	1	1.0	20	8	hidden	4	pcor	all	4	1	1	1	1	1	1	1	1	1
1	2	1	2.0	20	1	hidden	2	pcor	all	4	0.5	1	0.666667	0.5	0.5	0.5	0.5	1	0.5
1	2	1	2.0	20	1	hidden	3	pcor	all	4	0	0	0	0	0	0	0	0	0
1	2	1	2.0	20	1	hidden	4	pcor	all	4	0	0	0	0	0	0	0	0	0
1	2	1	2.0	20	2	hidden	2	pcor	all	4	0.5	0.75	0.5833335	0.5	0.75	0.5833335	0.5	0.75	0.5833335
1	2	1	2.0	20	2	hidden	3	pcor	all	4	0.5	1	0.666667	0.5	1	0.666667	0.5	1	0.666667
1	2	1	2.0	20	2	hidden	4	pcor	all	4	0.5	0.5	0.5	0.5	0.5	0.5	0.5	0.5	0.5
1	2	1	2.0	20	4	hidden	2	pcor	all	4	1	1	0.8	1	1	0.8	1	1	0.8
1	2	1	2.0	20	4	hidden	3	pcor	all	4	0.666667	1	0.8	0.666667	1	0.8	0.666667	1	0.8
1	2	1	2.0	20	4	hidden	4	pcor	all	4	0.666667	1	0.8	0.666667	1	0.8	0.666667	1	0.8
1	2	1	2.0	20	8	hidden	2	pcor	all	4	1	1	1	1	1	1	1	1	1
1	2	1	2.0	20	8	hidden	3	pcor	all	4	1	1	1	1	1	1	1	1	1
1	2	1	2.0	20	8	hidden	4	pcor	all	4	1	1	1	1	1	1	1	1	1
1	2	1	3.0	20	1	hidden	2	pcor	all	4	0.5	0.5	0.666667	0.5	0.25	0.333333	0.5	0.333333	0.4
1	2	1	3.0	20	1	hidden	3	pcor	all	4	0	0	0	0	0	0	0	0	0
1	2	1	3.0	20	1	hidden	4	pcor	all	4	0	0	0	0	0	0	0	0	0
1	2	1	3.0	20	2	hidden	2	pcor	all	4	0.75	1	0.666667	0.5	0.75	0.666667	0.75	1	0.666667
1	2	1	3.0	20	2	hidden	3	pcor	all	4	0.5	1	0.666667	0.5	1	0.666667	0.5	1	0.666667
1	2	1	3.0	20	2	hidden	4	pcor	all	4	0.5	1	0.666667	0.5	1	0.666667	0.5	1	0.666667
1	2	1	3.0	20	4	hidden	2	pcor	all	4	1	1	1	1	1	1	1	1	1
1	2	1	3.0	20	4	hidden	3	pcor	all	4	1	1	1	1	1	1	1	1	1
1	2	1	3.0	20	4	hidden	4	pcor	all	4	1	1	0.9	1	1	0.9	1	1	0.9
1	2	1	3.0	20	8	hidden	2	pcor	all	4	1	1	1	1	1	1	1	1	1
1	2	1	3.0	20	8	hidden	3	pcor	all	4	1	1	1	1	1	1	1	1	1
1	2	1	3.0	20	8	hidden	4	pcor	all	4	1	1	1	1	1	1	1	1	1
1	2	2	0.5	20	1	hidden	2	pcor	all	4	0.5	1	0.666667	0.5	1	0.666667	0.5	1	0.666667
1	2	2	0.5	20	1	hidden	3	pcor	all	4	0.5	1	0.666667	0.333333	1	0.5	0.5	1	0.666667
1	2	2	0.5	20	1	hidden	4	pcor	all	4	0	0	0	0	0	0	0	0	0
1	2	2	0.5	20	2	hidden	2	pcor	all	4	1	1	1	1	1	1	1	1	1
1	2	2	0.5	20	2	hidden	3	pcor	all	4	1	1	1	0.666667	1	0.8	1	1	1
1	2	2	0.5	20	2	hidden	4	pcor	all	4	0.666667	1	0.8	0.666667	1	0.666667	0.666667	1	0.8
1	2	2	0.5	20	4	hidden	2	pcor	all	4	1	1	1	1	1	1	1	1	1
1	2	2	0.5	20	4	hidden	3	pcor	all	4	1	1	1	1	1	1	1	1	1
1	2	2	0.5	20	4	hidden	4	pcor	all	4	1	1	1	1	1	1	1	1	1
1	2	2	0.5	20	8	hidden	2	pcor	all	4	1	1	1	1	1	1	1	1	1
1	2	2	0.5	20	8	hidden	3	pcor	all	4	1	1	1	1	1	1	1	1	1
1	2	2	0.5	20	8	hidden	4	pcor	all	4	1	1	1	1	1	1	1	1	1
1	2	2	1.0	20	1	hidden	2	pcor	all	4	0.25	0.5	0.333333	0.25	0.5	0.333333	0.25	0.5	0.333333
1	2	2	1.0	20	1	hidden	3	pcor	all	4	0	0	0	0	0	0	0	0	0
1	2	2	1.0	20	1	hidden	4	pcor	all	4	0	0	0	0	0	0	0	0	0
1	2	2	1.0	20	2	hidden	2	pcor	all	4	1	1	0.9	1	1	0.9	1	1	0.9
1	2	2	1.0	20	2	hidden	3	pcor	all	4	1	1	1	1	1	1	1	1	1
1	2	2	1.0	20	2	hidden	4	pcor	all	4	0.5	1	0.666667	0.5	1	0.666667	0.5	1	0.666667
1	2	2	1.0	20	4	hidden	2	pcor	all	4	1	1	1	1	1	1	1	1	1
1	2	2	1.0	20	4	hidden	3	pcor	all	4	1	1	1	1	1	1	1	1	1
1	2	2	1.0	20	4	hidden	4	pcor	all	4	1	1	1	1	1	1	1	1	1
1	2	2	1.0	20	8	hidden	2	pcor	all	4	1	1	1	1	1	1	1	1	1
1	2	2	1.0	20	8	hidden	3	pcor	all	4	1	1	1	1	1	1	1	1	1
1	2	2	1.0	20	8	hidden	4	pcor	all	4	1	1	1	1	1	1	1	1	1
1	2	2	2.0	20	1	hidden	2	pcor	all	4	0	0	0	0	0	0	0	0	0
1	2	2	2.0	20	1	hidden	3	pcor	all	4	0	0	0	0	0	0	0	0	0
1	2	2	2.0	20	1	hidden	4	pcor	all	4	0	0	0	0	0	0	0	0	0
1	2	2	2.0	20	2	hidden	2	pcor	all	4	1	1	0.666667	1	1	0.666667	1	1	0.666667
1	2	2	2.0	20	2	hidden	3	pcor	all	4	0.5	0.5	0.5	0.5	0.5	0.5	0.5	0.5	0.5
1	2	2	2.0	20	2	hidden	4	pcor	all	4	0.5	0.4166665	0.45	0.5	0.4166665	0.45	0.5	0.4166665	0.45
1	2	2	2.0	20	4	hidden	2	pcor	all	4	1	1	1	1	1	1	1	1	1
1	2	2	2.0	20	4	hidden	3	pcor	all	4	1	1	1	1	1	1	1	1	1
1	2	2	2.0	20	4	hidden	4	pcor	all	4	1	1	1	1	1	1	1	1	1
1	2	2	2.0	20	8	hidden	2	pcor	all	4	1	1	1	1	1	1	1	1	1
1	2	2	2.0	20	8	hidden	3	pcor	all	4	1	1	1	1	1	1	1	1	1
1	2	2	2.0	20	8	hidden	4	pcor	all	4	1	1	1	1	1	1	1	1	1
1	2	2	3.0	20	1	hidden	2	pcor	all	4	0.5	0.5	0.4	0.333333	0.333333	0.4	0.333333	0.333333	0.4
1	2	2	3.0	20	1	hidden	3	pcor	all	4	0	0	0	0	0	0	0	0	0
1	2	2	3.0	20	1	hidden	4	pcor	all	4	0	0	0	0	0	0	0	0	0
1	2	2	3.0	20	2	hidden	2	pcor	all	4	0.5	0.75	0.5357145	0.5	0.5	0.5	0.5	0.5	0.5
1	2	2	3.0	20	2	hidden	3	pcor	all	4	0.5	0.5	0.571429	0.5	0.5	0.5	0.5	0.5	0.5
1	2	2	3.0	20	2	hidden	4	pcor	all	4	0.333333	0.333333	0.333333	0.333333	0.333333	0.333333	0.333333	0.333333	0.333333
1	2	2	3.0	20	4	hidden	2	pcor	all	4	0.666667	1	0.7333335	0.666667	1	0.7333335	0.666667	1	0.7333335
1	2	2	3.0	20	4	hidden	3	pcor	all	4	0.5833335	1	0.666667	0.5833335	1	0.666667	0.5833335	1	0.666667
1	2	2	3.0	20	4	hidden	4	pcor	all	4	0.5	1	0.666667	0.5	1	0.666667	0.5	1	0.666667
1	2	2	3.0	20	8	hidden	2	pcor	all	4	1	1	1	1	1	1	1	1	1
1	2	2	3.0	20	8	hidden	3	pcor	all	4	1	1	1	1	1	1	1	1	1
1	2	2	3.0	20	8	hidden	4	pcor	all	4	0.666667	1	0.8	0.666667	1	0.8	0.666667	1	0.8
1	2	3	0.5	20	1	hidden	2	pcor	all	4	0.5	1	0.666667	0.5	1	0.666667	0.5	1	0.666667
1	2	3	0.5	20	1	hidden	3	pcor	all	4	0	0	0	0	0	0	0	0	0
1	2	3	0.5	20	1	hidden	4	pcor	all	4	0	0	0	0	0	0	0	0	0
1	2	3	0.5	20	2	hidden	2	pcor	all	4	1	1	1	1	1	1	1	1	1
1	2	3	0.5	20	2	hidden	3	pcor	all	4	0.5833335	1	0.7333335	0.5833335	1	0.7333335	0.5833335	1	0.7333335
1	2	3	0.5	20	2	hidden	4	pcor	all	4	0.5	1	0.666667	0.5	1	0.666667	0.5	1	0.666667
1	2	3	0.5	20	4	hidden	2	pcor	all	4	1	1	1	1	1	1	1	1	1
1	2	3	0.5	20	4	hidden	3	pcor	all	4	1	1	1	1	1	1	1	1	1
1	2	3	0.5	20	4	hidden	4	pcor	all	4	1	1	1	1	1	1	1	1	1
1	2	3	0.5	20	8	hidden	2	pcor	all	4	1	1	1	1	1	1	1	1	1
1	2	3	0.5	20	8	hidden	3	pcor	all	4	1	1	1	1	1	1	1	1	1
1	2	3	0.5	20	8	hidden	4	pcor	all	4	1	1	1	1	1	1	1	1	1
1	2	3	1.0	20	1	hidden	2	pcor	all	4	0.333333	0.4166665	0.4	0.333333	0.4166665	0.4	0.333333	0.4166665	0.4
1	2	3	1.0	20	1	hidden	3	pcor	all	4	0	0	0	0	0	0	0	0	0
1	2	3	1.0	20	1	hidden	4	pcor	all	4	0	0	0	0	0	0	0	0	0
1	2	3	1.0	20	2	hidden	2	pcor	all	4	1	1	0.8	1	1	0.8	1	1	0.8
1	2	3	1.0	20	2	hidden	3	pcor	all	4	0.666667	1	0.8	0.666667	1	0.8	0.666667	1	0.8
1	2	3	1.0	20	2	hidden	4	pcor	all	4	0.333333	1	0.5	0.333333	1	0.5	0.333333	1	0.5
1	2	3	1.0	20	4	hidden	2	pcor	all	4	1	1	1	1	1	1	1	1	1
1	2	3	1.0	20	4	hidden	3	pcor	all	4	1	1	1	1	1	1	1	1	1
1	2	3	1.0	20	4	hidden	4	pcor	all	4	1	1	1	1	1	1	1	1	1
1	2	3	1.0	20	8	hidden	2	pcor	all	4	1	1	1	1	1	1	1	1	1
1	2	3	1.0	20	8	hidden	3	pcor	all	4	1	1	1	1	1	1	1	1	1
1	2	3	1.0	20	8	hidden	4	pcor	all	4	1	1	1	1	1	1	1	1	1
1	2	3	2.0	20	1	hidden	2	pcor	all	4	0.5	0.8333335	0.666667	0	0	0	0	0	0
1	2	3	2.0	20	1	hidden	3	pcor	all	4	0	0	0	0	0	0	0	0	0
1	2	3	2.0	20	1	hidden	4	pcor	all	4	0	0	0	0	0	0	0	0	0
1	2	3	2.0	20	2	hidden	2	pcor	all	4	1	1	1	1	1	1	1	1	1
1	2	3	2.0	20	2	hidden	3	pcor	all	4	0.5	1	0.666667	0.5	1	0.666667	0.5	1	0.666667
1	2	3	2.0	20	2	hidden	4	pcor	all	4	0.5	1	0.666667	0.25	0.5	0.3333335	0.25	0.5	0.3333335
1	2	3	2.0	20	4	hidden	2	pcor	all	4	1	1	1	1	1	1	1	1	1
1	2	3	2.0	20	4	hidden	3	pcor	all	4	1	1	1	1	1	1	1	1	1
1	2	3	2.0	20	4	hidden	4	pcor	all	4	1	1	1	1	1	1	1	1	1
1	2	3	2.0	20	8	hidden	2	pcor	all	4	1	1	1	1	1	1	1	1	1
1	2	3	2.0	20	8	hidden	3	pcor	all	4	1	1	1	1	1	1	1	1	1
1	2	3	2.0	20	8	hidden	4	pcor	all	4	1	1	1	1	1	1	1	1	1
1	2	3	3.0	20	1	hidden	2	pcor	all	4	0.5	0.5	0.571429	0.5	0.5	0.5	0.5	0.5	0.5
1	2	3	3.0	20	1	hidden	3	pcor	all	4	0	0	0	0	0	0	0	0	0
1	2	3	3.0	20	1	hidden	4	pcor	all	4	0	0	0	0	0	0	0	0	0
1	2	3	3.0	20	2	hidden	2	pcor	all	4	1	1	0.666667	1	1	0.666667	1	1	0.666667
1	2	3	3.0	20	2	hidden	3	pcor	all	4	0.5	0.8333335	0.666667	0.5	0.8333335	0.666667	0.5	0.8333335	0.666667
1	2	3	3.0	20	2	hidden	4	pcor	all	4	0.5	0.6666665	0.5333335	0.5	0.6666665	0.5333335	0.5	0.6666665	0.5333335
1	2	3	3.0	20	4	hidden	2	pcor	all	4	1	1	1	1	1	1	1	1	1
1	2	3	3.0	20	4	hidden	3	pcor	all	4	1	1	1	1	1	1	1	1	1
1	2	3	3.0	20	4	hidden	4	pcor	all	4	0.666667	1	0.8	0.666667	1	0.8	0.666667	1	0.8
1	2	3	3.0	20	8	hidden	2	pcor	all	4	1	1	1	1	1	1	1	1	1
1	2	3	3.0	20	8	hidden	3	pcor	all	4	1	1	1	1	1	1	1	1	1
1	2	3	3.0	20	8	hidden	4	pcor	all	4	1	1	1	1	1	1	1	1	1
1	2	4	0.5	20	1	hidden	2	pcor	all	4	0.5	1	0.666667	0.5	1	0.666667	0.5	1	0.666667
1	2	4	0.5	20	1	hidden	3	pcor	all	4	0.5	0.75	0.5833335	0.5	0.75	0.5833335	0.5	0.75	0.5833335
1	2	4	0.5	20	1	hidden	4	pcor	all	4	0	0	0	0	0	0	0	0	0
1	2	4	0.5	20	2	hidden	2	pcor	all	4	1	1	1	1	1	1	1	1	1
1	2	4	0.5	20	2	hidden	3	pcor	all	4	0.5	1	0.666667	0.5	1	0.666667	0.5	1	0.666667
1	2	4	0.5	20	2	hidden	4	pcor	all	4	0.5	1	0.666667	0.5	1	0.666667	0.5	1	0.666667
1	2	4	0.5	20	4	hidden	2	pcor	all	4	1	1	1	1	1	1	1	1	1
1	2	4	0.5	20	4	hidden	3	pcor	all	4	1	1	1	1	1	1	1	1	1
1	2	4	0.5	20	4	hidden	4	pcor	all	4	1	1	1	1	1	1	1	1	1
1	2	4	0.5	20	8	hidden	2	pcor	all	4	1	1	1	1	1	1	1	1	1
1	2	4	0.5	20	8	hidden	3	pcor	all	4	1	1	1	1	1	1	1	1	1
1	2	4	0.5	20	8	hidden	4	pcor	all	4	1	1	1	1	1	1	1	1	1
1	2	4	1.0	20	1	hidden	2	pcor	all	4	0	0	0	0	0	0	0	0	0
1	2	4	1.0	20	1	hidden	3	pcor	all	4	0	0	0	0	0	0	0	0	0
1	2	4	1.0	20	1	hidden	4	pcor	all	4	0	0	0	0	0	0	0	0	0
1	2	4	1.0	20	2	hidden	2	pcor	all	4	1	1	1	1	1	1	1	1	1
1	2	4	1.0	20	2	hidden	3	pcor	all	4	0.5	1	0.666667	0.5	1	0.666667	0.5	1	0.666667
1	2	4	1.0	20	2	hidden	4	pcor	all	4	0.25	0.5	0.3333335	0.25	0.5	0.3333335	0.25	0.5	0.3333335
1	2	4	1.0	20	4	hidden	2	pcor	all	4	1	1	1	1	1	1	1	1	1
1	2	4	1.0	20	4	hidden	3	pcor	all	4	1	1	1	1	1	1	1	1	1
1	2	4	1.0	20	4	hidden	4	pcor	all	4	1	1	1	1	1	1	1	1	1
1	2	4	1.0	20	8	hidden	2	pcor	all	4	1	1	1	1	1	1	1	1	1
1	2	4	1.0	20	8	hidden	3	pcor	all	4	1	1	1	1	1	1	1	1	1
1	2	4	1.0	20	8	hidden	4	pcor	all	4	1	1	1	1	1	1	1	1	1
1	2	4	2.0	20	1	hidden	2	pcor	all	4	0.5833335	0.75	0.666667	0.5833335	0.75	0.666667	0.5833335	0.75	0.666667
1	2	4	2.0	20	1	hidden	3	pcor	all	4	0.1666665	0.1666665	0.1666665	0.1666665	0.1666665	0.1666665	0.1666665	0.1666665	0.1666665
1	2	4	2.0	20	1	hidden	4	pcor	all	4	0	0	0	0	0	0	0	0	0
1	2	4	2.0	20	2	hidden	2	pcor	all	4	1	1	0.8	1	1	0.8	1	1	0.8
1	2	4	2.0	20	2	hidden	3	pcor	all	4	0.666667	1	0.8	0.666667	1	0.8	0.666667	1	0.8
1	2	4	2.0	20	2	hidden	4	pcor	all	4	0.5833335	1	0.7333335	0.5833335	1	0.7333335	0.5833335	1	0.7333335
1	2	4	2.0	20	4	hidden	2	pcor	all	4	1	1	0.9	1	1	0.9	1	1	0.9
1	2	4	2.0	20	4	hidden	3	pcor	all	4	1	1	1	1	1	1	1	1	1
1	2	4	2.0	20	4	hidden	4	pcor	all	4	1	1	1	1	1	1	1	1	1
1	2	4	2.0	20	8	hidden	2	pcor	all	4	1	1	0.8	1	1	0.8	1	1	0.8
1	2	4	2.0	20	8	hidden	3	pcor	all	4	1	1	1	1	1	1	1	1	1
1	2	4	2.0	20	8	hidden	4	pcor	all	4	1	1	1	1	1	1	1	1	1
1	2	4	3.0	20	1	hidden	2	pcor	all	4	0.5	1	0.666667	0.5	0.5	0.666667	0.5	1	0.666667
1	2	4	3.0	20	1	hidden	3	pcor	all	4	0	0	0	0	0	0	0	0	0
1	2	4	3.0	20	1	hidden	4	pcor	all	4	0	0	0	0	0	0	0	0	0
1	2	4	3.0	20	2	hidden	2	pcor	all	4	1	1	1	1	1	1	1	1	1
1	2	4	3.0	20	2	hidden	3	pcor	all	4	0.5	1	0.666667	0.5	1	0.666667	0.5	1	0.666667
1	2	4	3.0	20	2	hidden	4	pcor	all	4	0.5	1	0.666667	0.5	1	0.666667	0.5	1	0.666667
1	2	4	3.0	20	4	hidden	2	pcor	all	4	1	1	1	1	1	1	1	1	1
1	2	4	3.0	20	4	hidden	3	pcor	all	4	1	1	1	1	1	1	1	1	1
1	2	4	3.0	20	4	hidden	4	pcor	all	4	1	1	1	1	1	1	1	1	1
1	2	4	3.0	20	8	hidden	2	pcor	all	4	1	1	1	1	1	1	1	1	1
1	2	4	3.0	20	8	hidden	3	pcor	all	4	1	1	1	1	1	1	1	1	1
1	2	4	3.0	20	8	hidden	4	pcor	all	4	1	1	1	1	1	1	1	1	1
1	3	0.5	0.5	20	1	hidden	2	pcor	all	4	0.666667	1	0.8	0.666667	1	0.8	0.666667	1	0.8
1	3	0.5	0.5	20	1	hidden	3	pcor	all	4	0.5	1	0.666667	0.5	1	0.666667	0.5	1	0.666667
1	3	0.5	0.5	20	1	hidden	4	pcor	all	4	0.333333	0.333333	0.333333	0.333333	0.333333	0.333333	0.333333	0.333333	0.333333
1	3	0.5	0.5	20	2	hidden	2	pcor	all	4	1	1	0.857143	1	1	0.857143	1	1	0.857143
1	3	0.5	0.5	20	2	hidden	3	pcor	all	4	0.75	1	0.857143	0.75	1	0.857143	0.75	1	0.857143
1	3	0.5	0.5	20	2	hidden	4	pcor	all	4	0.666667	1	0.8	0.666667	1	0.8	0.666667	1	0.8
1	3	0.5	0.5	20	4	hidden	2	pcor	all	4	1	1	0.9285715	1	1	0.9285715	1	1	0.9285715
1	3	0.5	0.5	20	4	hidden	3	pcor	all	4	1	1	1	1	1	1	1	1	1
1	3	0.5	0.5	20	4	hidden	4	pcor	all	4	1	1	1	1	1	1	1	1	1
1	3	0.5	0.5	20	8	hidden	2	pcor	all	4	1	1	1	1	1	1	1	1	1
1	3	0.5	0.5	20	8	hidden	3	pcor	all	4	1	1	1	1	1	1	1	1	1
1	3	0.5	0.5	20	8	hidden	4	pcor	all	4	1	1	1	1	1	1	1	1	1
1	3	0.5	1.0	20	1	hidden	2	pcor	all	4	0.5	0.666667	0.5	0.5	0.666667	0.5	0.5	0.666667	0.5
1	3	0.5	1.0	20	1	hidden	3	pcor	all	4	0.333333	0.5	0.5	0.333333	0.5	0.5	0.333333	0.5	0.5
1	3	0.5	1.0	20	1	hidden	4	pcor	all	4	0	0	0	0	0	0	0	0	0
1	3	0.5	1.0	20	2	hidden	2	pcor	all	4	0.75	1	0.8	0.75	0.666667	0.7333335	0.75	0.8333335	0.7333335
1	3	0.5	1.0	20	2	hidden	3	pcor	all	4	0.666667	1	0.8	0.666667	1	0.8	0.666667	1	0.8
1	3	0.5	1.0	20	2	hidden	4	pcor	all	4	0.5	1	0.666667	0.5	1	0.666667	0.5	1	0.666667
1	3	0.5	1.0	20	4	hidden	2	pcor	all	4	0.875	1	0.857143	0.875	1	0.857143	0.875	1	0.857143
1	3	0.5	1.0	20	4	hidden	3	pcor	all	4	0.75	1	0.857143	0.75	1	0.857143	0.75	1	0.857143
1	3	0.5	1.0	20	4	hidden	4	pcor	all	4	0.75	1	0.857143	0.75	1	0.857143	0.75	1	0.857143
1	3	0.5	1.0	20	8	hidden	2	pcor	all	4	1	1	0.9285715	1	1	0.9285715	1	1	0.9285715
1	3	0.5	1.0	20	8	hidden	3	pcor	all	4	1	1	1	1	1	1	1	1	1
1	3	0.5	1.0	20	8	hidden	4	pcor	all	4	0.875	1	0.9285715	0.875	1	0.9285715	0.875	1	0.9285715
1	3	0.5	2.0	20	1	hidden	2	pcor	all	4	0.666667	1	0.7083335	0.666667	0.8333335	0.666667	0.666667	1	0.7083335
1	3	0.5	2.0	20	1	hidden	3	pcor	all	4	0.3666665	0.5	0.472222	0.3666665	0.5	0.472222	0.3666665	0.5	0.472222
1	3	0.5	2.0	20	1	hidden	4	pcor	all	4	0.333333	0.333333	0.333333	0.333333	0.333333	0.333333	0.333333	0.333333	0.333333
1	3	0.5	2.0	20	2	hidden	2	pcor	all	4	0.9166665	1	0.8	0.875	1	0.8	0.875	1	0.8
1	3	0.5	2.0	20	2	hidden	3	pcor	all	4	0.875	1	0.8285715	0.875	1	0.8285715	0.875	1	0.8285715
1	3	0.5	2.0	20	2	hidden	4	pcor	all	4	0.666667	1	0.8	0.666667	1	0.8	0.666667	1	0.8
1	3	0.5	2.0	20	4	hidden	2	pcor	all	4	1	1	0.857143	1	1	0.857143	1	1	0.857143
1	3	0.5	2.0	20	4	hidden	3	pcor	all	4	1	1	1	1	1	1	1	1	1
1	3	0.5	2.0	20	4	hidden	4	pcor	all	4	0.875	1	0.9285715	0.875	1	0.9285715	0.875	1	0.9285715
1	3	0.5	2.0	20	8	hidden	2	pcor	all	4	1	1	0.9545455	1	1	0.9545455	1	1	0.9545455
1	3	0.5	2.0	20	8	hidden	3	pcor	all	4	1	1	1	1	1	1	1	1	1
1	3	0.5	2.0	20	8	hidden	4	pcor	all	4	1	1	1	1	1	1	1	1	1
1	3	0.5	3.0	20	1	hidden	2	pcor	all	4	0.5	0.5	0.5	0.5	0.5	0.5	0.5	0.5	0.5
1	3	0.5	3.0	20	1	hidden	3	pcor	all	4	0	0	0	0	0	0	0	0	0
1	3	0.5	3.0	20	1	hidden	4	pcor	all	4	0	0	0	0	0	0	0	0	0
1	3	0.5	3.0	20	2	hidden	2	pcor	all	4	0.5	0.5	0.444444	0.5	0.5	0.444444	0.5	0.5	0.444444
1	3	0.5	3.0	20	2	hidden	3	pcor	all	4	0.3666665	0.45	0.4	0.3666665	0.45	0.4	0.3666665	0.45	0.4
1	3	0.5	3.0	20	2	hidden	4	pcor	all	4	0.333333	0.5	0.4	0.333333	0.5	0.4	0.333333	0.5	0.4
1	3	0.5	3.0	20	4	hidden	2	pcor	all	4	0.6	0.6	0.666667	0.6	0.6	0.666667	0.6	0.6	0.666667
1	3	0.5	3.0	20	4	hidden	3	pcor	all	4	0.5	0.6	0.6	0.5	0.6	0.6	0.5	0.6	0.6
1	3	0.5	3.0	20	4	hidden	4	pcor	all	4	0.5	0.5	0.5	0.5	0.5	0.5	0.5	0.5	0.5
1	3	0.5	3.0	20	8	hidden	2	pcor	all	4	0.75	1	0.857143	0.75	1	0.857143	0.75	1	0.857143
1	3	0.5	3.0	20	8	hidden	3	pcor	all	4	0.75	1	0.857143	0.75	1	0.857143	0.75	1	0.857143
1	3	0.5	3.0	20	8	hidden	4	pcor	all	4	0.75	1	0.857143	0.75	1	0.857143	0.75	1	0.857143
1	3	1	0.5	20	1	hidden	2	pcor	all	4	0.55	1	0.666667	0.55	1	0.666667	0.55	1	0.666667
1	3	1	0.5	20	1	hidden	3	pcor	all	4	0.5	1	0.5833335	0.5	1	0.5833335	0.5	1	0.5833335
1	3	1	0.5	20	1	hidden	4	pcor	all	4	0.25	0.333333	0.285714	0.25	0.333333	0.285714	0.25	0.333333	0.285714
1	3	1	0.5	20	2	hidden	2	pcor	all	4	0.75	1	0.857143	0.75	1	0.8285715	0.75	1	0.857143
1	3	1	0.5	20	2	hidden	3	pcor	all	4	0.666667	1	0.8	0.666667	1	0.8	0.666667	1	0.8
1	3	1	0.5	20	2	hidden	4	pcor	all	4	0.5	1	0.666667	0.5	1	0.666667	0.5	1	0.666667
1	3	1	0.5	20	4	hidden	2	pcor	all	4	1	1	0.9444445	1	1	0.873016	1	1	0.9444445
1	3	1	0.5	20	4	hidden	3	pcor	all	4	0.75	1	0.857143	0.75	1	0.857143	0.75	1	0.857143
1	3	1	0.5	20	4	hidden	4	pcor	all	4	0.75	1	0.857143	0.75	1	0.857143	0.75	1	0.857143
1	3	1	0.5	20	8	hidden	2	pcor	all	4	1	1	1	1	1	1	1	1	1
1	3	1	0.5	20	8	hidden	3	pcor	all	4	1	1	1	1	1	1	1	1	1
1	3	1	0.5	20	8	hidden	4	pcor	all	4	0.775	1	0.873016	0.775	1	0.873016	0.775	1	0.873016
1	3	1	1.0	20	1	hidden	2	pcor	all	4	0.5833335	1	0.666667	0.5833335	1	0.666667	0.5833335	1	0.666667
1	3	1	1.0	20	1	hidden	3	pcor	all	4	0.5	1	0.666667	0.5	1	0.666667	0.5	1	0.666667
1	3	1	1.0	20	1	hidden	4	pcor	all	4	0	0	0	0	0	0	0	0	0
1	3	1	1.0	20	2	hidden	2	pcor	all	4	0.75	1	0.8285715	0.666667	0.8333335	0.666667	0.75	1	0.7333335
1	3	1	1.0	20	2	hidden	3	pcor	all	4	0.666667	1	0.7333335	0.666667	1	0.666667	0.666667	1	0.7333335
1	3	1	1.0	20	2	hidden	4	pcor	all	4	0.5	1	0.666667	0.5	1	0.666667	0.5	1	0.666667
1	3	1	1.0	20	4	hidden	2	pcor	all	4	1	1	0.857143	0.875	0.9	0.857143	1	1	0.857143
1	3	1	1.0	20	4	hidden	3	pcor	all	4	0.7083335	1	0.8285715	0.666667	1	0.8	0.7083335	1	0.8285715
1	3	1	1.0	20	4	hidden	4	pcor	all	4	0.666667	1	0.8	0.666667	1	0.8	0.666667	1	0.8
1	3	1	1.0	20	8	hidden	2	pcor	all	4	1	1	1	1	1	1	1	1	1
1	3	1	1.0	20	8	hidden	3	pcor	all	4	1	1	1	1	1	1	1	1	1
1	3	1	1.0	20	8	hidden	4	pcor	all	4	1	1	1	1	1	1	1	1	1
1	3	1	2.0	20	1	hidden	2	pcor	all	4	0.5	0.5	0.571429	0.5	0.5	0.571429	0.5	0.5	0.571429
1	3	1	2.0	20	1	hidden	3	pcor	all	4	0.45	0.5	0.5	0.45	0.5	0.5	0.45	0.5	0.5
1	3	1	2.0	20	1	hidden	4	pcor	all	4	0	0	0	0	0	0	0	0	0
1	3	1	2.0	20	2	hidden	2	pcor	all	4	1	1	0.873016	1	1	0.873016	1	1	0.873016
1	3	1	2.0	20	2	hidden	3	pcor	all	4	0.5833335	1	0.7333335	0.5833335	1	0.7333335	0.5833335	1	0.7333335
1	3	1	2.0	20	2	hidden	4	pcor	all	4	0.5	1	0.666667	0.5	1	0.666667	0.5	1	0.666667
1	3	1	2.0	20	4	hidden	2	pcor	all	4	0.75	1	0.857143	0.75	1	0.857143	0.75	1	0.857143
1	3	1	2.0	20	4	hidden	3	pcor	all	4	0.75	1	0.857143	0.75	1	0.857143	0.75	1	0.857143
1	3	1	2.0	20	4	hidden	4	pcor	all	4	0.75	1	0.857143	0.75	1	0.857143	0.75	1	0.857143
1	3	1	2.0	20	8	hidden	2	pcor	all	4	1	1	1	1	1	1	1	1	1
1	3	1	2.0	20	8	hidden	3	pcor	all	4	1	1	1	1	1	1	1	1	1
1	3	1	2.0	20	8	hidden	4	pcor	all	4	0.875	1	0.9285715	0.875	1	0.9285715	0.875	1	0.9285715
1	3	1	3.0	20	1	hidden	2	pcor	all	4	0.5	0.5	0.472222	0.4166665	0.4	0.422222	0.5	0.45	0.472222
1	3	1	3.0	20	1	hidden	3	pcor	all	4	0.333333	0.333333	0.333333	0.25	0.333333	0.285714	0.25	0.333333	0.285714
1	3	1	3.0	20	1	hidden	4	pcor	all	4	0	0	0	0	0	0	0	0	0
1	3	1	3.0	20	2	hidden	2	pcor	all	4	0.666667	0.666667	0.666667	0.666667	0.666667	0.666667	0.666667	0.666667	0.666667
1	3	1	3.0	20	2	hidden	3	pcor	all	4	0.5833335	0.8333335	0.666667	0.5833335	0.8333335	0.666667	0.5833335	0.8333335	0.666667
1	3	1	3.0	20	2	hidden	4	pcor	all	4	0.4166665	0.5	0.45	0.4166665	0.5	0.45	0.4166665	0.5	0.45
1	3	1	3.0	20	4	hidden	2	pcor	all	4	0.75	0.7083335	0.775	0.75	0.7083335	0.775	0.75	0.7083335	0.775
1	3	1	3.0	20	4	hidden	3	pcor	all	4	0.7083335	1	0.8	0.7083335	1	0.8	0.7083335	1	0.8
1	3	1	3.0	20	4	hidden	4	pcor	all	4	0.666667	1	0.7333335	0.666667	1	0.7333335	0.666667	1	0.7333335
1	3	1	3.0	20	8	hidden	2	pcor	all	4	0.875	1	0.857143	0.875	1	0.857143	0.875	1	0.857143
1	3	1	3.0	20	8	hidden	3	pcor	all	4	0.75	1	0.857143	0.75	1	0.857143	0.75	1	0.857143
1	3	1	3.0	20	8	hidden	4	pcor	all	4	0.75	1	0.857143	0.75	1	0.857143	0.75	1	0.857143
1	3	2	0.5	20	1	hidden	2	pcor	all	4	0.6333335	0.875	0.619048	0.5	0.625	0.558442	0.6333335	0.875	0.619048
1	3	2	0.5	20	1	hidden	3	pcor	all	4	0.3666665	0.5	0.472222	0.3666665	0.5	0.472222	0.3666665	0.5	0.472222
1	3	2	0.5	20	1	hidden	4	pcor	all	4	0.2	0.4166665	0.2916665	0.2	0.4166665	0.2916665	0.2	0.4166665	0.2916665
1	3	2	0.5	20	2	hidden	2	pcor	all	4	0.75	1	0.8	0.75	1	0.8	0.75	1	0.8
1	3	2	0.5	20	2	hidden	3	pcor	all	4	0.666667	1	0.8	0.666667	1	0.8	0.666667	1	0.8
1	3	2	0.5	20	2	hidden	4	pcor	all	4	0.666667	1	0.8	0.666667	1	0.8	0.666667	1	0.8
1	3	2	0.5	20	4	hidden	2	pcor	all	4	0.75	1	0.857143	0.75	1	0.857143	0.75	1	0.857143
1	3	2	0.5	20	4	hidden	3	pcor	all	4	0.75	1	0.857143	0.75	1	0.857143	0.75	1	0.857143
1	3	2	0.5	20	4	hidden	4	pcor	all	4	0.7083335	1	0.8285715	0.7083335	1	0.8285715	0.7083335	1	0.8285715
1	3	2	0.5	20	8	hidden	2	pcor	all	4	1	1	0.888889	1	1	0.888889	1	1	0.888889
1	3	2	0.5	20	8	hidden	3	pcor	all	4	0.8	1	0.873016	0.8	1	0.873016	0.8	1	0.873016
1	3	2	0.5	20	8	hidden	4	pcor	all	4	0.775	1	0.873016	0.775	1	0.873016	0.775	1	0.873016
1	3	2	1.0	20	1	hidden	2	pcor	all	4	0.5	0.666667	0.5	0.5	0.666667	0.5	0.5	0.666667	0.5
1	3	2	1.0	20	1	hidden	3	pcor	all	4	0.25	0.333333	0.3095235	0.125	0.1666665	0.142857	0.25	0.333333	0.3095235
1	3	2	1.0	20	1	hidden	4	pcor	all	4	0	0	0	0	0	0	0	0	0
1	3	2	1.0	20	2	hidden	2	pcor	all	4	0.75	1	0.8	0.75	1	0.8	0.75	1	0.8
1	3	2	1.0	20	2	hidden	3	pcor	all	4	0.75	1	0.8	0.75	1	0.8	0.75	1	0.8
1	3	2	1.0	20	2	hidden	4	pcor	all	4	0.666667	0.666667	0.666667	0.666667	0.666667	0.666667	0.666667	0.666667	0.666667
1	3	2	1.0	20	4	hidden	2	pcor	all	4	1	1	0.857143	1	1	0.857143	1	1	0.857143
1	3	2	1.0	20	4	hidden	3	pcor	all	4	1	1	1	1	1	1	1	1	1
1	3	2	1.0	20	4	hidden	4	pcor	all	4	0.75	1	0.857143	0.75	1	0.857143	0.75	1	0.857143
1	3	2	1.0	20	8	hidden	2	pcor	all	4	1	1	1	1	1	1	1	1	1
1	3	2	1.0	20	8	hidden	3	pcor	all	4	1	1	1	1	1	1	1	1	1
1	3	2	1.0	20	8	hidden	4	pcor	all	4	1	1	1	1	1	1	1	1	1
1	3	2	2.0	20	1	hidden	2	pcor	all	4	0.5	0.875	0.619048	0.5	0.75	0.5357145	0.5	0.75	0.5357145
1	3	2	2.0	20	1	hidden	3	pcor	all	4	0.2	0.2	0.2	0.2	0.2	0.2	0.2	0.2	0.2
1	3	2	2.0	20	1	hidden	4	pcor	all	4	0	0	0	0	0	0	0	0	0
1	3	2	2.0	20	2	hidden	2	pcor	all	4	0.666667	0.666667	0.6333335	0.666667	0.5833335	0.6	0.666667	0.5833335	0.6
1	3	2	2.0	20	2	hidden	3	pcor	all	4	0.5	0.8333335	0.666667	0.5	0.6333335	0.619048	0.5	0.6333335	0.619048
1	3	2	2.0	20	2	hidden	4	pcor	all	4	0.4166665	0.55	0.5357145	0.4166665	0.55	0.5357145	0.4166665	0.55	0.5357145
1	3	2	2.0	20	4	hidden	2	pcor	all	4	0.75	0.875	0.8285715	0.75	0.875	0.8285715	0.75	0.875	0.8285715
1	3	2	2.0	20	4	hidden	3	pcor	all	4	0.666667	1	0.8	0.666667	1	0.8	0.666667	1	0.8
1	3	2	2.0	20	4	hidden	4	pcor	all	4	0.666667	1	0.8	0.666667	1	0.8	0.666667	1	0.8
1	3	2	2.0	20	8	hidden	2	pcor	all	4	1	1	0.857143	1	1	0.857143	1	1	0.857143
1	3	2	2.0	20	8	hidden	3	pcor	all	4	0.875	1	0.9285715	0.875	1	0.9285715	0.875	1	0.9285715
1	3	2	2.0	20	8	hidden	4	pcor	all	4	0.75	1	0.857143	0.75	1	0.857143	0.75	1	0.857143
1	3	2	3.0	20	1	hidden	2	pcor	all	4	0.5	0.5	0.444444	0.5	0.5	0.444444	0.5	0.5	0.444444
1	3	2	3.0	20	1	hidden	3	pcor	all	4	0	0	0	0	0	0	0	0	0
1	3	2	3.0	20	1	hidden	4	pcor	all	4	0	0	0	0	0	0	0	0	0
1	3	2	3.0	20	2	hidden	2	pcor	all	4	0.666667	0.5	0.619048	0.5	0.5	0.5357145	0.5833335	0.5	0.571429
1	3	2	3.0	20	2	hidden	3	pcor	all	4	0.5	0.5	0.571429	0.5	0.5	0.571429	0.5	0.5	0.571429
1	3	2	3.0	20	2	hidden	4	pcor	all	4	0.5	0.5	0.5	0.5	0.5	0.5	0.5	0.5	0.5
1	3	2	3.0	20	4	hidden	2	pcor	all	4	1	1	0.857143	1	1	0.857143	1	1	0.857143
1	3	2	3.0	20	4	hidden	3	pcor	all	4	0.75	1	0.857143	0.75	1	0.857143	0.75	1	0.857143
1	3	2	3.0	20	4	hidden	4	pcor	all	4	0.666667	1	0.7333335	0.666667	1	0.7333335	0.666667	1	0.7333335
1	3	2	3.0	20	8	hidden	2	pcor	all	4	1	1	1	1	1	1	1	1	1
1	3	2	3.0	20	8	hidden	3	pcor	all	4	1	1	1	1	1	1	1	1	1
1	3	2	3.0	20	8	hidden	4	pcor	all	4	0.75	1	0.857143	0.75	1	0.857143	0.75	1	0.857143
1	3	3	0.5	20	1	hidden	2	pcor	all	4	0.5	1	0.5	0.4	0.666667	0.5	0.4	0.666667	0.5
1	3	3	0.5	20	1	hidden	3	pcor	all	4	0.333333	0.45	0.3666665	0.333333	0.45	0.3666665	0.333333	0.45	0.3666665
1	3	3	0.5	20	1	hidden	4	pcor	all	4	0	0	0	0	0	0	0	0	0
1	3	3	0.5	20	2	hidden	2	pcor	all	4	0.666667	0.875	0.666667	0.666667	0.875	0.666667	0.666667	0.875	0.666667
1	3	3	0.5	20	2	hidden	3	pcor	all	4	0.5	1	0.666667	0.5	1	0.666667	0.5	1	0.666667
1	3	3	0.5	20	2	hidden	4	pcor	all	4	0.333333	0.5	0.4	0.333333	0.5	0.4	0.333333	0.5	0.4
1	3	3	0.5	20	4	hidden	2	pcor	all	4	0.75	1	0.857143	0.75	1	0.857143	0.75	1	0.857143
1	3	3	0.5	20	4	hidden	3	pcor	all	4	0.666667	1	0.8	0.666667	1	0.8	0.666667	1	0.8
1	3	3	0.5	20	4	hidden	4	pcor	all	4	0.666667	1	0.8	0.666667	1	0.8	0.666667	1	0.8
1	3	3	0.5	20	8	hidden	2	pcor	all	4	1	1	1	1	1	1	1	1	1
1	3	3	0.5	20	8	hidden	3	pcor	all	4	0.75	1	0.857143	0.75	1	0.857143	0.75	1	0.857143
1	3	3	0.5	20	8	hidden	4	pcor	all	4	0.75	1	0.857143	0.75	1	0.857143	0.75	1	0.857143
1	3	3	1.0	20	1	hidden	2	pcor	all	4	0.5	1	0.666667	0.5	1	0.666667	0.5	1	0.666667
1	3	3	1.0	20	1	hidden	3	pcor	all	4	0.25	0.333333	0.285714	0.25	0.333333	0.285714	0.25	0.333333	0.285714
1	3	3	1.0	20	1	hidden	4	pcor	all	4	0	0	0	0	0	0	0	0	0
1	3	3	1.0	20	2	hidden	2	pcor	all	4	0.7083335	1	0.8	0.7083335	1	0.8	0.7083335	1	0.8
1	3	3	1.0	20	2	hidden	3	pcor	all	4	0.666667	1	0.8	0.666667	1	0.8	0.666667	1	0.8
1	3	3	1.0	20	2	hidden	4	pcor	all	4	0.5	1	0.666667	0.5	1	0.666667	0.5	1	0.666667
1	3	3	1.0	20	4	hidden	2	pcor	all	4	1	1	0.9285715	1	1	0.9285715	1	1	0.9285715
1	3	3	1.0	20	4	hidden	3	pcor	all	4	0.75	1	0.857143	0.75	1	0.857143	0.75	1	0.857143
1	3	3	1.0	20	4	hidden	4	pcor	all	4	0.7083335	1	0.8285715	0.7083335	1	0.8285715	0.7083335	1	0.8285715
1	3	3	1.0	20	8	hidden	2	pcor	all	4	1	1	1	1	1	1	1	1	1
1	3	3	1.0	20	8	hidden	3	pcor	all	4	1	1	1	1	1	1	1	1	1
1	3	3	1.0	20	8	hidden	4	pcor	all	4	1	1	1	1	1	1	1	1	1
1	3	3	2.0	20	1	hidden	2	pcor	all	4	0.5	0.6	0.5	0.5	0.5	0.5	0.5	0.5	0.5
1	3	3	2.0	20	1	hidden	3	pcor	all	4	0.1	0.125	0.142857	0	0	0	0	0	0
1	3	3	2.0	20	1	hidden	4	pcor	all	4	0	0	0	0	0	0	0	0	0
1	3	3	2.0	20	2	hidden	2	pcor	all	4	0.666667	0.5	0.666667	0.666667	0.5	0.619048	0.666667	0.5	0.619048
1	3	3	2.0	20	2	hidden	3	pcor	all	4	0.5	1	0.666667	0.5	0.75	0.666667	0.5	0.75	0.666667
1	3	3	2.0	20	2	hidden	4	pcor	all	4	0.5	0.5	0.5	0.5	0.5	0.5	0.5	0.5	0.5
1	3	3	2.0	20	4	hidden	2	pcor	all	4	0.75	0.75	0.8	0.75	0.75	0.8	0.75	0.75	0.8
1	3	3	2.0	20	4	hidden	3	pcor	all	4	0.75	1	0.8285715	0.75	1	0.8285715	0.75	1	0.8285715
1	3	3	2.0	20	4	hidden	4	pcor	all	4	0.75	1	0.857143	0.75	1	0.857143	0.75	1	0.857143
1	3	3	2.0	20	8	hidden	2	pcor	all	4	1	1	0.857143	1	1	0.857143	1	1	0.857143
1	3	3	2.0	20	8	hidden	3	pcor	all	4	0.875	1	0.9285715	0.875	1	0.9285715	0.875	1	0.9285715
1	3	3	2.0	20	8	hidden	4	pcor	all	4	0.875	1	0.9285715	0.875	1	0.9285715	0.875	1	0.9285715
1	3	3	3.0	20	1	hidden	2	pcor	all	4	0.333333	0.4166665	0.3666665	0.333333	0.333333	0.333333	0.333333	0.333333	0.333333
1	3	3	3.0	20	1	hidden	3	pcor	all	4	0.333333	0.5	0.333333	0.333333	0.5	0.333333	0.333333	0.5	0.333333
1	3	3	3.0	20	1	hidden	4	pcor	all	4	0	0	0	0	0	0	0	0	0
1	3	3	3.0	20	2	hidden	2	pcor	all	4	0.666667	0.5357145	0.69697	0.666667	0.5357145	0.69697	0.666667	0.5357145	0.69697
1	3	3	3.0	20	2	hidden	3	pcor	all	4	0.55	0.625	0.606061	0.55	0.625	0.606061	0.55	0.625	0.606061
1	3	3	3.0	20	2	hidden	4	pcor	all	4	0.5	0.675	0.5857145	0.5	0.675	0.5857145	0.5	0.675	0.5857145
1	3	3	3.0	20	4	hidden	2	pcor	all	4	1	1	0.9285715	1	1	0.9285715	1	1	0.9285715
1	3	3	3.0	20	4	hidden	3	pcor	all	4	0.875	1	0.9285715	0.875	1	0.9285715	0.875	1	0.9285715
1	3	3	3.0	20	4	hidden	4	pcor	all	4	0.75	1	0.857143	0.75	1	0.857143	0.75	1	0.857143
1	3	3	3.0	20	8	hidden	2	pcor	all	4	1	1	1	1	1	1	1	1	1
1	3	3	3.0	20	8	hidden	3	pcor	all	4	1	1	1	1	1	1	1	1	1
1	3	3	3.0	20	8	hidden	4	pcor	all	4	1	1	1	1	1	1	1	1	1
1	3	4	0.5	20	1	hidden	2	pcor	all	4	0.5	0.75	0.619048	0.5	0.75	0.619048	0.5	0.75	0.619048
1	3	4	0.5	20	1	hidden	3	pcor	all	4	0.4	1	0.571429	0.4	1	0.571429	0.4	1	0.571429
1	3	4	0.5	20	1	hidden	4	pcor	all	4	0	0	0	0	0	0	0	0	0
1	3	4	0.5	20	2	hidden	2	pcor	all	4	0.666667	1	0.7083335	0.666667	1	0.7083335	0.666667	1	0.7083335
1	3	4	0.5	20	2	hidden	3	pcor	all	4	0.6	1	0.666667	0.6	1	0.666667	0.6	1	0.666667
1	3	4	0.5	20	2	hidden	4	pcor	all	4	0.6	1	0.666667	0.6	1	0.666667	0.6	1	0.666667
1	3	4	0.5	20	4	hidden	2	pcor	all	4	0.75	1	0.8	0.75	1	0.8	0.75	1	0.8
1	3	4	0.5	20	4	hidden	3	pcor	all	4	0.7083335	1	0.8285715	0.7083335	1	0.8285715	0.7083335	1	0.8285715
1	3	4	0.5	20	4	hidden	4	pcor	all	4	0.6	1	0.75	0.6	1	0.75	0.6	1	0.75
1	3	4	0.5	20	8	hidden	2	pcor	all	4	1	1	1	1	1	1	1	1	1
1	3	4	0.5	20	8	hidden	3	pcor	all	4	0.775	1	0.873016	0.775	1	0.873016	0.775	1	0.873016
1	3	4	0.5	20	8	hidden	4	pcor	all	4	0.75	1	0.857143	0.75	1	0.857143	0.75	1	0.857143
1	3	4	1.0	20	1	hidden	2	pcor	all	4	0.5	0.666667	0.5357145	0.5	0.666667	0.5357145	0.5	0.666667	0.5357145
1	3	4	1.0	20	1	hidden	3	pcor	all	4	0.333333	0.333333	0.333333	0.333333	0.333333	0.333333	0.333333	0.333333	0.333333
1	3	4	1.0	20	1	hidden	4	pcor	all	4	0	0	0	0	0	0	0	0	0
1	3	4	1.0	20	2	hidden	2	pcor	all	4	0.75	1	0.857143	0.75	1	0.857143	0.75	1	0.857143
1	3	4	1.0	20	2	hidden	3	pcor	all	4	0.666667	1	0.666667	0.666667	1	0.666667	0.666667	1	0.666667
1	3	4	1.0	20	2	hidden	4	pcor	all	4	0.5	1	0.5	0.5	1	0.5	0.5	1	0.5
1	3	4	1.0	20	4	hidden	2	pcor	all	4	1	1	1	1	1	1	1	1	1
1	3	4	1.0	20	4	hidden	3	pcor	all	4	0.875	1	0.9285715	0.875	1	0.9285715	0.875	1	0.9285715
1	3	4	1.0	20	4	hidden	4	pcor	all	4	0.75	1	0.857143	0.75	1	0.857143	0.75	1	0.857143
1	3	4	1.0	20	8	hidden	2	pcor	all	4	1	1	1	1	1	1	1	1	1
1	3	4	1.0	20	8	hidden	3	pcor	all	4	1	1	1	1	1	1	1	1	1
1	3	4	1.0	20	8	hidden	4	pcor	all	4	1	1	1	1	1	1	1	1	1
1	3	4	2.0	20	1	hidden	2	pcor	all	4	0.4166665	0.75	0.5	0.4166665	0.75	0.5	0.4166665	0.75	0.5
1	3	4	2.0	20	1	hidden	3	pcor	all	4	0.3666665	0.75	0.5	0.3666665	0.75	0.5	0.3666665	0.75	0.5
1	3	4	2.0	20	1	hidden	4	pcor	all	4	0.2916665	0.5	0.333333	0.2916665	0.5	0.333333	0.2916665	0.5	0.333333
1	3	4	2.0	20	2	hidden	2	pcor	all	4	0.666667	1	0.8	0.666667	1	0.8	0.666667	1	0.8
1	3	4	2.0	20	2	hidden	3	pcor	all	4	0.666667	1	0.8	0.666667	1	0.8	0.666667	1	0.8
1	3	4	2.0	20	2	hidden	4	pcor	all	4	0.5	0.6	0.5	0.5	0.6	0.5	0.5	0.6	0.5
1	3	4	2.0	20	4	hidden	2	pcor	all	4	0.9	1	0.857143	0.9	1	0.857143	0.9	1	0.857143
1	3	4	2.0	20	4	hidden	3	pcor	all	4	0.75	1	0.8285715	0.75	1	0.8285715	0.75	1	0.8285715
1	3	4	2.0	20	4	hidden	4	pcor	all	4	0.666667	1	0.8	0.666667	1	0.8	0.666667	1	0.8
1	3	4	2.0	20	8	hidden	2	pcor	all	4	1	1	0.888889	1	1	0.888889	1	1	0.888889
1	3	4	2.0	20	8	hidden	3	pcor	all	4	1	1	1	1	1	1	1	1	1
1	3	4	2.0	20	8	hidden	4	pcor	all	4	1	1	1	1	1	1	1	1	1
1	3	4	3.0	20	1	hidden	2	pcor	all	4	0.333333	0.333333	0.285714	0.25	0.333333	0.285714	0.25	0.333333	0.285714
1	3	4	3.0	20	1	hidden	3	pcor	all	4	0	0	0	0	0	0	0	0	0
1	3	4	3.0	20	1	hidden	4	pcor	all	4	0	0	0	0	0	0	0	0	0
1	3	4	3.0	20	2	hidden	2	pcor	all	4	0.5	0.5	0.5	0.5	0.5	0.5	0.5	0.5	0.5
1	3	4	3.0	20	2	hidden	3	pcor	all	4	0.4	0.5	0.5	0.4	0.5	0.5	0.4	0.5	0.5
1	3	4	3.0	20	2	hidden	4	pcor	all	4	0.3666665	0.4166665	0.4166665	0.3666665	0.4166665	0.4166665	0.3666665	0.4166665	0.4166665
1	3	4	3.0	20	4	hidden	2	pcor	all	4	0.875	1	0.857143	0.875	1	0.857143	0.875	1	0.857143
1	3	4	3.0	20	4	hidden	3	pcor	all	4	0.7083335	1	0.775	0.7083335	1	0.775	0.7083335	1	0.775
1	3	4	3.0	20	4	hidden	4	pcor	all	4	0.55	1	0.7083335	0.55	1	0.7083335	0.55	1	0.7083335
1	3	4	3.0	20	8	hidden	2	pcor	all	4	1	1	0.857143	1	1	0.857143	1	1	0.857143
1	3	4	3.0	20	8	hidden	3	pcor	all	4	1	1	0.9285715	1	1	0.9285715	1	1	0.9285715
1	3	4	3.0	20	8	hidden	4	pcor	all	4	0.75	1	0.857143	0.75	1	0.857143	0.75	1	0.857143
1	4	0.5	0.5	20	1	hidden	2	pcor	all	4	0.3666665	0.5833335	0.5	0.333333	0.5	0.45	0.333333	0.5	0.45
1	4	0.5	0.5	20	1	hidden	3	pcor	all	4	0.2	0.333333	0.333333	0.2	0.333333	0.333333	0.2	0.333333	0.333333
1	4	0.5	0.5	20	1	hidden	4	pcor	all	4	0	0	0	0	0	0	0	0	0
1	4	0.5	0.5	20	2	hidden	2	pcor	all	4	0.571429	0.666667	0.615385	0.5357145	0.666667	0.593407	0.5357145	0.666667	0.593407
1	4	0.5	0.5	20	2	hidden	3	pcor	all	4	0.45	0.8333335	0.571429	0.45	0.8333335	0.571429	0.45	0.8333335	0.571429
1	4	0.5	0.5	20	2	hidden	4	pcor	all	4	0.333333	0.666667	0.4	0.333333	0.666667	0.4	0.333333	0.666667	0.4
1	4	0.5	0.5	20	4	hidden	2	pcor	all	4	0.8	0.9	0.8285715	0.8	0.9	0.8285715	0.8	0.9	0.8285715
1	4	0.5	0.5	20	4	hidden	3	pcor	all	4	0.6333335	1	0.666667	0.6333335	1	0.666667	0.6333335	1	0.666667
1	4	0.5	0.5	20	4	hidden	4	pcor	all	4	0.5857145	0.8333335	0.6076925	0.5857145	0.8333335	0.6076925	0.5857145	0.8333335	0.6076925
1	4	0.5	0.5	20	8	hidden	2	pcor	all	4	1	1	0.888889	1	1	0.888889	1	1	0.888889
1	4	0.5	0.5	20	8	hidden	3	pcor	all	4	0.8285715	1	0.905983	0.8285715	1	0.905983	0.8285715	1	0.905983
1	4	0.5	0.5	20	8	hidden	4	pcor	all	4	0.775	1	0.873016	0.775	1	0.873016	0.775	1	0.873016
1	4	0.5	1.0	20	1	hidden	2	pcor	all	4	0.428571	0.666667	0.5	0.428571	0.666667	0.5	0.428571	0.666667	0.5
1	4	0.5	1.0	20	1	hidden	3	pcor	all	4	0.333333	0.5	0.363636	0.333333	0.5	0.363636	0.333333	0.5	0.363636
1	4	0.5	1.0	20	1	hidden	4	pcor	all	4	0.285714	0.333333	0.333333	0.285714	0.333333	0.333333	0.285714	0.333333	0.333333
1	4	0.5	1.0	20	2	hidden	2	pcor	all	4	0.5857145	0.6333335	0.666667	0.5857145	0.6333335	0.666667	0.5857145	0.6333335	0.666667
1	4	0.5	1.0	20	2	hidden	3	pcor	all	4	0.4642855	0.571429	0.5164835	0.4642855	0.571429	0.5164835	0.4642855	0.571429	0.5164835
1	4	0.5	1.0	20	2	hidden	4	pcor	all	4	0.333333	0.5	0.444444	0.333333	0.5	0.444444	0.333333	0.5	0.444444
1	4	0.5	1.0	20	4	hidden	2	pcor	all	4	0.75	0.75	0.75	0.75	0.75	0.75	0.75	0.75	0.75
1	4	0.5	1.0	20	4	hidden	3	pcor	all	4	0.6904765	1	0.732143	0.6904765	1	0.732143	0.6904765	1	0.732143
1	4	0.5	1.0	20	4	hidden	4	pcor	all	4	0.6	0.714286	0.666667	0.6	0.714286	0.666667	0.6	0.714286	0.666667
1	4	0.5	1.0	20	8	hidden	2	pcor	all	4	0.9285715	1	0.888889	0.9285715	1	0.888889	0.9285715	1	0.888889
1	4	0.5	1.0	20	8	hidden	3	pcor	all	4	0.8	1	0.888889	0.8	1	0.888889	0.8	1	0.888889
1	4	0.5	1.0	20	8	hidden	4	pcor	all	4	0.732143	1	0.845238	0.732143	1	0.845238	0.732143	1	0.845238
1	4	0.5	2.0	20	1	hidden	2	pcor	all	4	0.5	0.5833335	0.5227275	0.5	0.5833335	0.5227275	0.5	0.5833335	0.5227275
1	4	0.5	2.0	20	1	hidden	3	pcor	all	4	0.380952	0.45	0.422222	0.380952	0.45	0.422222	0.380952	0.45	0.422222
1	4	0.5	2.0	20	1	hidden	4	pcor	all	4	0.2	0.25	0.222222	0.2	0.25	0.222222	0.2	0.25	0.222222
1	4	0.5	2.0	20	2	hidden	2	pcor	all	4	0.6333335	0.7083335	0.666667	0.6333335	0.7083335	0.666667	0.6333335	0.7083335	0.666667
1	4	0.5	2.0	20	2	hidden	3	pcor	all	4	0.5857145	0.875	0.6333335	0.5857145	0.875	0.6333335	0.5857145	0.875	0.6333335
1	4	0.5	2.0	20	2	hidden	4	pcor	all	4	0.5	0.75	0.545455	0.5	0.75	0.545455	0.5	0.75	0.545455
1	4	0.5	2.0	20	4	hidden	2	pcor	all	4	0.75	0.666667	0.69697	0.75	0.666667	0.69697	0.75	0.666667	0.69697
1	4	0.5	2.0	20	4	hidden	3	pcor	all	4	0.666667	1	0.75	0.666667	1	0.75	0.666667	1	0.75
1	4	0.5	2.0	20	4	hidden	4	pcor	all	4	0.6333335	1	0.7083335	0.6333335	1	0.7083335	0.6333335	1	0.7083335
1	4	0.5	2.0	20	8	hidden	2	pcor	all	4	0.8166665	1	0.888889	0.8166665	1	0.888889	0.8166665	1	0.888889
1	4	0.5	2.0	20	8	hidden	3	pcor	all	4	0.75	1	0.857143	0.75	1	0.857143	0.75	1	0.857143
1	4	0.5	2.0	20	8	hidden	4	pcor	all	4	0.75	1	0.857143	0.75	1	0.857143	0.75	1	0.857143
1	4	0.5	3.0	20	1	hidden	2	pcor	all	4	0.4	0.45	0.4	0.333333	0.3666665	0.3484845	0.3666665	0.45	0.381818
1	4	0.5	3.0	20	1	hidden	3	pcor	all	4	0.166667	0.333333	0.222222	0.166667	0.333333	0.222222	0.166667	0.333333	0.222222
1	4	0.5	3.0	20	1	hidden	4	pcor	all	4	0	0	0	0	0	0	0	0	0
1	4	0.5	3.0	20	2	hidden	2	pcor	all	4	0.571429	0.7333335	0.666667	0.571429	0.7333335	0.666667	0.571429	0.7333335	0.666667
1	4	0.5	3.0	20	2	hidden	3	pcor	all	4	0.4	0.6	0.5	0.4	0.6	0.5	0.4	0.6	0.5
1	4	0.5	3.0	20	2	hidden	4	pcor	all	4	0.3095235	0.5	0.422222	0.3095235	0.5	0.422222	0.3095235	0.5	0.422222
1	4	0.5	3.0	20	4	hidden	2	pcor	all	4	0.9166665	1	0.8285715	0.9166665	1	0.8285715	0.9166665	1	0.8285715
1	4	0.5	3.0	20	4	hidden	3	pcor	all	4	0.6	1	0.7386365	0.6	1	0.7386365	0.6	1	0.7386365
1	4	0.5	3.0	20	4	hidden	4	pcor	all	4	0.4142855	0.875	0.480769	0.4142855	0.875	0.480769	0.4142855	0.875	0.480769
1	4	0.5	3.0	20	8	hidden	2	pcor	all	4	0.9166665	1	0.857143	0.9166665	1	0.857143	0.9166665	1	0.857143
1	4	0.5	3.0	20	8	hidden	3	pcor	all	4	0.775	1	0.8285715	0.775	1	0.8285715	0.775	1	0.8285715
1	4	0.5	3.0	20	8	hidden	4	pcor	all	4	0.75	1	0.8035715	0.75	1	0.8035715	0.75	1	0.8035715
1	4	1	0.5	20	1	hidden	2	pcor	all	4	0.4	0.666667	0.5227275	0.4	0.666667	0.5227275	0.4	0.666667	0.5227275
1	4	1	0.5	20	1	hidden	3	pcor	all	4	0.2	0.333333	0.2916665	0.2	0.333333	0.2916665	0.2	0.333333	0.2916665
1	4	1	0.5	20	1	hidden	4	pcor	all	4	0.1833335	0.333333	0.236111	0.1833335	0.333333	0.236111	0.1833335	0.333333	0.236111
1	4	1	0.5	20	2	hidden	2	pcor	all	4	0.7083335	0.7083335	0.75	0.666667	0.7083335	0.727273	0.666667	0.7083335	0.7386365
1	4	1	0.5	20	2	hidden	3	pcor	all	4	0.5857145	0.666667	0.666667	0.5857145	0.666667	0.666667	0.5857145	0.666667	0.666667
1	4	1	0.5	20	2	hidden	4	pcor	all	4	0.45	0.6333335	0.4949495	0.45	0.6333335	0.4949495	0.45	0.6333335	0.4949495
1	4	1	0.5	20	4	hidden	2	pcor	all	4	0.7083335	0.9	0.775	0.7083335	0.9	0.775	0.7083335	0.9	0.775
1	4	1	0.5	20	4	hidden	3	pcor	all	4	0.6333335	1	0.775	0.6333335	1	0.775	0.6333335	1	0.775
1	4	1	0.5	20	4	hidden	4	pcor	all	4	0.55	1	0.7083335	0.55	1	0.7083335	0.55	1	0.7083335
1	4	1	0.5	20	8	hidden	2	pcor	all	4	0.8	1	0.857143	0.8	1	0.857143	0.8	1	0.857143
1	4	1	0.5	20	8	hidden	3	pcor	all	4	0.8	1	0.873016	0.8	1	0.873016	0.8	1	0.873016
1	4	1	0.5	20	8	hidden	4	pcor	all	4	0.666667	1	0.8	0.666667	1	0.8	0.666667	1	0.8
1	4	1	1.0	20	1	hidden	2	pcor	all	4	0.4	0.5	0.444444	0.4	0.5	0.422222	0.4	0.5	0.444444
1	4	1	1.0	20	1	hidden	3	pcor	all	4	0.285714	0.4	0.333333	0.285714	0.4	0.333333	0.285714	0.4	0.333333
1	4	1	1.0	20	1	hidden	4	pcor	all	4	0.166667	0.25	0.2	0.166667	0.25	0.2	0.166667	0.25	0.2
1	4	1	1.0	20	2	hidden	2	pcor	all	4	0.5857145	0.7333335	0.641026	0.5857145	0.7333335	0.641026	0.5857145	0.7333335	0.641026
1	4	1	1.0	20	2	hidden	3	pcor	all	4	0.4642855	0.55	0.5	0.4642855	0.55	0.5	0.4642855	0.55	0.5
1	4	1	1.0	20	2	hidden	4	pcor	all	4	0.3666665	0.5	0.4	0.3666665	0.5	0.4	0.3666665	0.5	0.4
1	4	1	1.0	20	4	hidden	2	pcor	all	4	0.775	0.8	0.8	0.775	0.8	0.8	0.775	0.8	0.8
1	4	1	1.0	20	4	hidden	3	pcor	all	4	0.7083335	1	0.8285715	0.7083335	1	0.8285715	0.7083335	1	0.8285715
1	4	1	1.0	20	4	hidden	4	pcor	all	4	0.55	1	0.7083335	0.55	1	0.7083335	0.55	1	0.7083335
1	4	1	1.0	20	8	hidden	2	pcor	all	4	0.845238	1	0.909091	0.845238	1	0.909091	0.845238	1	0.909091
1	4	1	1.0	20	8	hidden	3	pcor	all	4	0.8166665	1	0.89899	0.8166665	1	0.89899	0.8166665	1	0.89899
1	4	1	1.0	20	8	hidden	4	pcor	all	4	0.8	1	0.888889	0.8	1	0.888889	0.8	1	0.888889
1	4	1	2.0	20	1	hidden	2	pcor	all	4	0.5	0.5857145	0.545455	0.5	0.5	0.5	0.5	0.5357145	0.5227275
1	4	1	2.0	20	1	hidden	3	pcor	all	4	0.333333	0.5	0.4	0.3095235	0.45	0.4	0.3095235	0.45	0.4
1	4	1	2.0	20	1	hidden	4	pcor	all	4	0.166667	0.2916665	0.211111	0.166667	0.2916665	0.211111	0.166667	0.2916665	0.211111
1	4	1	2.0	20	2	hidden	2	pcor	all	4	0.6333335	0.7083335	0.666667	0.6333335	0.7083335	0.666667	0.6333335	0.7083335	0.666667
1	4	1	2.0	20	2	hidden	3	pcor	all	4	0.5	0.666667	0.558442	0.5	0.666667	0.558442	0.5	0.666667	0.558442
1	4	1	2.0	20	2	hidden	4	pcor	all	4	0.4	0.6	0.444444	0.4	0.6	0.444444	0.4	0.6	0.444444
1	4	1	2.0	20	4	hidden	2	pcor	all	4	0.8166665	0.775	0.845238	0.8166665	0.775	0.845238	0.8166665	0.775	0.845238
1	4	1	2.0	20	4	hidden	3	pcor	all	4	0.75	0.9	0.792208	0.75	0.9	0.792208	0.75	0.9	0.792208
1	4	1	2.0	20	4	hidden	4	pcor	all	4	0.666667	0.8333335	0.666667	0.666667	0.8333335	0.666667	0.666667	0.8333335	0.666667
1	4	1	2.0	20	8	hidden	2	pcor	all	4	0.833333	1	0.909091	0.833333	1	0.909091	0.833333	1	0.909091
1	4	1	2.0	20	8	hidden	3	pcor	all	4	0.833333	1	0.909091	0.833333	1	0.909091	0.833333	1	0.909091
1	4	1	2.0	20	8	hidden	4	pcor	all	4	0.833333	1	0.909091	0.833333	1	0.909091	0.833333	1	0.909091
1	4	1	3.0	20	1	hidden	2	pcor	all	4	0.4642855	0.5833335	0.5164835	0.4642855	0.5833335	0.5164835	0.4642855	0.5833335	0.5164835
1	4	1	3.0	20	1	hidden	3	pcor	all	4	0.25	0.2916665	0.264957	0.25	0.2916665	0.264957	0.25	0.2916665	0.264957
1	4	1	3.0	20	1	hidden	4	pcor	all	4	0.1875	0.25	0.2083335	0.1875	0.25	0.2083335	0.1875	0.25	0.2083335
1	4	1	3.0	20	2	hidden	2	pcor	all	4	0.675	0.5857145	0.5857145	0.6	0.5857145	0.5857145	0.6	0.5857145	0.5857145
1	4	1	3.0	20	2	hidden	3	pcor	all	4	0.55	0.55	0.558442	0.55	0.55	0.558442	0.55	0.55	0.558442
1	4	1	3.0	20	2	hidden	4	pcor	all	4	0.4	0.45	0.422222	0.4	0.45	0.422222	0.4	0.45	0.422222
1	4	1	3.0	20	4	hidden	2	pcor	all	4	0.75	0.775	0.761905	0.75	0.775	0.761905	0.75	0.775	0.761905
1	4	1	3.0	20	4	hidden	3	pcor	all	4	0.75	0.75	0.75	0.75	0.75	0.75	0.75	0.75	0.75
1	4	1	3.0	20	4	hidden	4	pcor	all	4	0.6	0.75	0.666667	0.6	0.75	0.666667	0.6	0.75	0.666667
1	4	1	3.0	20	8	hidden	2	pcor	all	4	0.8	1	0.873016	0.8	1	0.873016	0.8	1	0.873016
1	4	1	3.0	20	8	hidden	3	pcor	all	4	0.775	1	0.873016	0.775	1	0.873016	0.775	1	0.873016
1	4	1	3.0	20	8	hidden	4	pcor	all	4	0.775	1	0.873016	0.775	1	0.873016	0.775	1	0.873016
1	4	2	0.5	20	1	hidden	2	pcor	all	4	0.5	0.7083335	0.5857145	0.5	0.7083335	0.5857145	0.5	0.7083335	0.5857145
1	4	2	0.5	20	1	hidden	3	pcor	all	4	0.285714	0.45	0.3484845	0.285714	0.45	0.3484845	0.285714	0.45	0.3484845
1	4	2	0.5	20	1	hidden	4	pcor	all	4	0	0	0	0	0	0	0	0	0
1	4	2	0.5	20	2	hidden	2	pcor	all	4	0.666667	0.75	0.75	0.666667	0.75	0.75	0.666667	0.75	0.75
1	4	2	0.5	20	2	hidden	3	pcor	all	4	0.666667	1	0.732143	0.666667	1	0.732143	0.666667	1	0.732143
1	4	2	0.5	20	2	hidden	4	pcor	all	4	0.5	0.6	0.5727275	0.5	0.6	0.5727275	0.5	0.6	0.5727275
1	4	2	0.5	20	4	hidden	2	pcor	all	4	0.6904765	1	0.775	0.6904765	1	0.775	0.6904765	1	0.775
1	4	2	0.5	20	4	hidden	3	pcor	all	4	0.666667	1	0.775	0.666667	1	0.775	0.666667	1	0.775
1	4	2	0.5	20	4	hidden	4	pcor	all	4	0.666667	1	0.75	0.666667	1	0.75	0.666667	1	0.75
1	4	2	0.5	20	8	hidden	2	pcor	all	4	0.775	1	0.857143	0.775	1	0.857143	0.775	1	0.857143
1	4	2	0.5	20	8	hidden	3	pcor	all	4	0.75	1	0.857143	0.75	1	0.857143	0.75	1	0.857143
1	4	2	0.5	20	8	hidden	4	pcor	all	4	0.75	1	0.857143	0.75	1	0.857143	0.75	1	0.857143
1	4	2	1.0	20	1	hidden	2	pcor	all	4	0.4642855	0.666667	0.5227275	0.428571	0.6	0.5	0.428571	0.6	0.5
1	4	2	1.0	20	1	hidden	3	pcor	all	4	0.342857	0.45	0.381818	0.342857	0.45	0.381818	0.342857	0.45	0.381818
1	4	2	1.0	20	1	hidden	4	pcor	all	4	0	0	0	0	0	0	0	0	0
1	4	2	1.0	20	2	hidden	2	pcor	all	4	0.5857145	0.775	0.666667	0.5857145	0.775	0.666667	0.5857145	0.775	0.666667
1	4	2	1.0	20	2	hidden	3	pcor	all	4	0.5	0.6	0.5	0.5	0.6	0.5	0.5	0.6	0.5
1	4	2	1.0	20	2	hidden	4	pcor	all	4	0.4142855	0.6	0.5	0.4142855	0.6	0.5	0.4142855	0.6	0.5
1	4	2	1.0	20	4	hidden	2	pcor	all	4	0.732143	0.8166665	0.775	0.732143	0.8166665	0.775	0.732143	0.8166665	0.775
1	4	2	1.0	20	4	hidden	3	pcor	all	4	0.6	0.875	0.69697	0.6	0.875	0.69697	0.6	0.875	0.69697
1	4	2	1.0	20	4	hidden	4	pcor	all	4	0.5	0.8333335	0.666667	0.5	0.8333335	0.666667	0.5	0.8333335	0.666667
1	4	2	1.0	20	8	hidden	2	pcor	all	4	0.8166665	1	0.845238	0.8166665	1	0.845238	0.8166665	1	0.845238
1	4	2	1.0	20	8	hidden	3	pcor	all	4	0.8	1	0.888889	0.8	1	0.888889	0.8	1	0.888889
1	4	2	1.0	20	8	hidden	4	pcor	all	4	0.8	1	0.873016	0.8	1	0.873016	0.8	1	0.873016
1	4	2	2.0	20	1	hidden	2	pcor	all	4	0.4642855	0.5	0.5	0.4642855	0.5	0.5	0.4642855	0.5	0.5
1	4	2	2.0	20	1	hidden	3	pcor	all	4	0.333333	0.5	0.381818	0.242857	0.325	0.292929	0.242857	0.325	0.292929
1	4	2	2.0	20	1	hidden	4	pcor	all	4	0.0714285	0.125	0.090909	0.0714285	0.125	0.090909	0.0714285	0.125	0.090909
1	4	2	2.0	20	2	hidden	2	pcor	all	4	0.5	0.55	0.5	0.5	0.55	0.5	0.5	0.55	0.5
1	4	2	2.0	20	2	hidden	3	pcor	all	4	0.5	0.6	0.545455	0.5	0.6	0.545455	0.5	0.6	0.545455
1	4	2	2.0	20	2	hidden	4	pcor	all	4	0.4	0.5	0.480769	0.4	0.5	0.480769	0.4	0.5	0.480769
1	4	2	2.0	20	4	hidden	2	pcor	all	4	0.775	0.8	0.857143	0.775	0.8	0.857143	0.775	0.8	0.857143
1	4	2	2.0	20	4	hidden	3	pcor	all	4	0.666667	1	0.775	0.666667	1	0.775	0.666667	1	0.775
1	4	2	2.0	20	4	hidden	4	pcor	all	4	0.6	1	0.69697	0.6	1	0.69697	0.6	1	0.69697
1	4	2	2.0	20	8	hidden	2	pcor	all	4	1	1	0.909091	1	1	0.909091	1	1	0.909091
1	4	2	2.0	20	8	hidden	3	pcor	all	4	0.833333	1	0.89899	0.833333	1	0.89899	0.833333	1	0.89899
1	4	2	2.0	20	8	hidden	4	pcor	all	4	0.8	1	0.888889	0.8	1	0.888889	0.8	1	0.888889
1	4	2	3.0	20	1	hidden	2	pcor	all	4	0.3666665	0.5	0.4	0.2	0.3666665	0.2777775	0.333333	0.45	0.381818
1	4	2	3.0	20	1	hidden	3	pcor	all	4	0.166667	0.2916665	0.211111	0.0833335	0.125	0.1	0.166667	0.2916665	0.211111
1	4	2	3.0	20	1	hidden	4	pcor	all	4	0	0	0	0	0	0	0	0	0
1	4	2	3.0	20	2	hidden	2	pcor	all	4	0.5857145	0.5	0.539394	0.5357145	0.5	0.4974355	0.5357145	0.5	0.4974355
1	4	2	3.0	20	2	hidden	3	pcor	all	4	0.333333	0.333333	0.3205125	0.333333	0.333333	0.3205125	0.333333	0.333333	0.3205125
1	4	2	3.0	20	2	hidden	4	pcor	all	4	0.166667	0.333333	0.222222	0.166667	0.333333	0.222222	0.166667	0.333333	0.222222
1	4	2	3.0	20	4	hidden	2	pcor	all	4	0.75	0.6333335	0.69697	0.732143	0.6333335	0.69697	0.75	0.6333335	0.69697
1	4	2	3.0	20	4	hidden	3	pcor	all	4	0.5857145	0.55	0.5857145	0.5857145	0.55	0.5857145	0.5857145	0.55	0.5857145
1	4	2	3.0	20	4	hidden	4	pcor	all	4	0.4642855	0.5	0.480769	0.4642855	0.5	0.480769	0.4642855	0.5	0.480769
1	4	2	3.0	20	8	hidden	2	pcor	all	4	0.857143	0.8	0.857143	0.857143	0.8	0.857143	0.857143	0.8	0.857143
1	4	2	3.0	20	8	hidden	3	pcor	all	4	0.775	0.9	0.813187	0.775	0.9	0.813187	0.775	0.9	0.813187
1	4	2	3.0	20	8	hidden	4	pcor	all	4	0.75	1	0.8166665	0.75	1	0.8166665	0.75	1	0.8166665
1	4	3	0.5	20	1	hidden	2	pcor	all	4	0.45	0.6333335	0.480769	0.4	0.6333335	0.452991	0.45	0.6333335	0.480769
1	4	3	0.5	20	1	hidden	3	pcor	all	4	0.285714	0.4	0.333333	0.285714	0.4	0.333333	0.285714	0.4	0.333333
1	4	3	0.5	20	1	hidden	4	pcor	all	4	0.166667	0.333333	0.25	0.166667	0.333333	0.25	0.166667	0.333333	0.25
1	4	3	0.5	20	2	hidden	2	pcor	all	4	0.5857145	0.6333335	0.619048	0.5857145	0.6333335	0.619048	0.5857145	0.6333335	0.619048
1	4	3	0.5	20	2	hidden	3	pcor	all	4	0.4142855	0.55	0.472222	0.4142855	0.55	0.472222	0.4142855	0.55	0.472222
1	4	3	0.5	20	2	hidden	4	pcor	all	4	0.333333	0.5	0.4	0.333333	0.5	0.4	0.333333	0.5	0.4
1	4	3	0.5	20	4	hidden	2	pcor	all	4	0.775	0.9166665	0.857143	0.775	0.9166665	0.857143	0.775	0.9166665	0.857143
1	4	3	0.5	20	4	hidden	3	pcor	all	4	0.732143	1	0.813187	0.732143	1	0.813187	0.732143	1	0.813187
1	4	3	0.5	20	4	hidden	4	pcor	all	4	0.6	0.7738095	0.666667	0.6	0.7738095	0.666667	0.6	0.7738095	0.666667
1	4	3	0.5	20	8	hidden	2	pcor	all	4	0.833333	1	0.873016	0.833333	1	0.873016	0.833333	1	0.873016
1	4	3	0.5	20	8	hidden	3	pcor	all	4	0.8	1	0.888889	0.8	1	0.888889	0.8	1	0.888889
1	4	3	0.5	20	8	hidden	4	pcor	all	4	0.775	1	0.857143	0.775	1	0.857143	0.775	1	0.857143
1	4	3	1.0	20	1	hidden	2	pcor	all	4	0.333333	0.5	0.444444	0.333333	0.5	0.444444	0.333333	0.5	0.444444
1	4	3	1.0	20	1	hidden	3	pcor	all	4	0.285714	0.4	0.363636	0.285714	0.4	0.363636	0.285714	0.4	0.363636
1	4	3	1.0	20	1	hidden	4	pcor	all	4	0.142857	0.333333	0.2	0.142857	0.333333	0.2	0.142857	0.333333	0.2
1	4	3	1.0	20	2	hidden	2	pcor	all	4	0.6	0.6333335	0.6333335	0.6	0.6333335	0.6333335	0.6	0.6333335	0.6333335
1	4	3	1.0	20	2	hidden	3	pcor	all	4	0.4142855	0.5	0.480769	0.4142855	0.5	0.480769	0.4142855	0.5	0.480769
1	4	3	1.0	20	2	hidden	4	pcor	all	4	0.333333	0.5	0.444444	0.333333	0.5	0.444444	0.333333	0.5	0.444444
1	4	3	1.0	20	4	hidden	2	pcor	all	4	0.732143	0.875	0.7916665	0.732143	0.875	0.7916665	0.732143	0.875	0.7916665
1	4	3	1.0	20	4	hidden	3	pcor	all	4	0.6904765	1	0.775	0.6904765	1	0.775	0.6904765	1	0.775
1	4	3	1.0	20	4	hidden	4	pcor	all	4	0.6333335	0.666667	0.666667	0.6333335	0.666667	0.666667	0.6333335	0.666667	0.666667
1	4	3	1.0	20	8	hidden	2	pcor	all	4	0.9166665	1	0.909091	0.9166665	1	0.909091	0.9166665	1	0.909091
1	4	3	1.0	20	8	hidden	3	pcor	all	4	0.8166665	1	0.89899	0.8166665	1	0.89899	0.8166665	1	0.89899
1	4	3	1.0	20	8	hidden	4	pcor	all	4	0.732143	1	0.845238	0.732143	1	0.845238	0.732143	1	0.845238
1	4	3	2.0	20	1	hidden	2	pcor	all	4	0.4142855	0.5	0.444444	0.4142855	0.5	0.444444	0.4142855	0.5	0.444444
1	4	3	2.0	20	1	hidden	3	pcor	all	4	0.267857	0.5	0.324675	0.267857	0.5	0.324675	0.267857	0.5	0.324675
1	4	3	2.0	20	1	hidden	4	pcor	all	4	0.0833335	0.125	0.125	0.0833335	0.125	0.125	0.0833335	0.125	0.125
1	4	3	2.0	20	2	hidden	2	pcor	all	4	0.5857145	0.75	0.666667	0.5857145	0.75	0.666667	0.5857145	0.75	0.666667
1	4	3	2.0	20	2	hidden	3	pcor	all	4	0.5	0.6	0.6	0.5	0.6	0.6	0.5	0.6	0.6
1	4	3	2.0	20	2	hidden	4	pcor	all	4	0.428571	0.5	0.5	0.428571	0.5	0.5	0.428571	0.5	0.5
1	4	3	2.0	20	4	hidden	2	pcor	all	4	0.6904765	1	0.7846155	0.6904765	1	0.7846155	0.6904765	1	0.7846155
1	4	3	2.0	20	4	hidden	3	pcor	all	4	0.666667	1	0.8	0.666667	1	0.8	0.666667	1	0.8
1	4	3	2.0	20	4	hidden	4	pcor	all	4	0.6	1	0.666667	0.6	1	0.666667	0.6	1	0.666667
1	4	3	2.0	20	8	hidden	2	pcor	all	4	0.8166665	0.8166665	0.873016	0.8166665	0.8166665	0.873016	0.8166665	0.8166665	0.873016
1	4	3	2.0	20	8	hidden	3	pcor	all	4	0.8	1	0.888889	0.8	1	0.888889	0.8	1	0.888889
1	4	3	2.0	20	8	hidden	4	pcor	all	4	0.75	1	0.857143	0.75	1	0.857143	0.75	1	0.857143
1	4	3	3.0	20	1	hidden	2	pcor	all	4	0.3666665	0.380952	0.3484845	0.3095235	0.380952	0.333333	0.3095235	0.380952	0.333333
1	4	3	3.0	20	1	hidden	3	pcor	all	4	0.25	0.333333	0.25	0.25	0.333333	0.25	0.25	0.333333	0.25
1	4	3	3.0	20	1	hidden	4	pcor	all	4	0.166667	0.2916665	0.2	0.166667	0.2916665	0.2	0.166667	0.2916665	0.2
1	4	3	3.0	20	2	hidden	2	pcor	all	4	0.6333335	0.666667	0.7083335	0.6333335	0.666667	0.7083335	0.6333335	0.666667	0.7083335
1	4	3	3.0	20	2	hidden	3	pcor	all	4	0.55	0.7333335	0.619048	0.55	0.7333335	0.619048	0.55	0.7333335	0.619048
1	4	3	3.0	20	2	hidden	4	pcor	all	4	0.25	0.333333	0.285714	0.25	0.333333	0.285714	0.25	0.333333	0.285714
1	4	3	3.0	20	4	hidden	2	pcor	all	4	0.8	0.7083335	0.775	0.8	0.7083335	0.775	0.8	0.7083335	0.775
1	4	3	3.0	20	4	hidden	3	pcor	all	4	0.775	1	0.8285715	0.775	1	0.8285715	0.775	1	0.8285715
1	4	3	3.0	20	4	hidden	4	pcor	all	4	0.6	0.875	0.75	0.6	0.875	0.75	0.6	0.875	0.75
1	4	3	3.0	20	8	hidden	2	pcor	all	4	0.833333	0.8166665	0.8444445	0.833333	0.8166665	0.8444445	0.833333	0.8166665	0.8444445
1	4	3	3.0	20	8	hidden	3	pcor	all	4	0.8166665	1	0.888889	0.8166665	1	0.888889	0.8166665	1	0.888889
1	4	3	3.0	20	8	hidden	4	pcor	all	4	0.775	1	0.873016	0.775	1	0.873016	0.775	1	0.873016
1	4	4	0.5	20	1	hidden	2	pcor	all	4	0.3666665	0.4642855	0.422222	0.3666665	0.4642855	0.422222	0.3666665	0.4642855	0.422222
1	4	4	0.5	20	1	hidden	3	pcor	all	4	0.225	0.45	0.333333	0.2	0.333333	0.236111	0.2	0.3666665	0.2916665
1	4	4	0.5	20	1	hidden	4	pcor	all	4	0.166667	0.25	0.2	0.166667	0.25	0.2	0.166667	0.25	0.2
1	4	4	0.5	20	2	hidden	2	pcor	all	4	0.775	0.75	0.8035715	0.7083335	0.75	0.7386365	0.7083335	0.75	0.7386365
1	4	4	0.5	20	2	hidden	3	pcor	all	4	0.55	0.55	0.55	0.55	0.55	0.55	0.55	0.55	0.55
1	4	4	0.5	20	2	hidden	4	pcor	all	4	0.5	0.5	0.5	0.5	0.5	0.5	0.5	0.5	0.5
1	4	4	0.5	20	4	hidden	2	pcor	all	4	0.8	0.875	0.8285715	0.7333335	0.775	0.8	0.7333335	0.775	0.8
1	4	4	0.5	20	4	hidden	3	pcor	all	4	0.666667	1	0.8	0.666667	1	0.8	0.666667	1	0.8
1	4	4	0.5	20	4	hidden	4	pcor	all	4	0.666667	1	0.8	0.666667	1	0.8	0.666667	1	0.8
1	4	4	0.5	20	8	hidden	2	pcor	all	4	0.9166665	1	0.888889	0.9166665	1	0.888889	0.9166665	1	0.888889
1	4	4	0.5	20	8	hidden	3	pcor	all	4	0.8	1	0.888889	0.8	1	0.888889	0.8	1	0.888889
1	4	4	0.5	20	8	hidden	4	pcor	all	4	0.7083335	1	0.8285715	0.7083335	1	0.8285715	0.7083335	1	0.8285715
1	4	4	1.0	20	1	hidden	2	pcor	all	4	0.6	0.7083335	0.7083335	0.6	0.7083335	0.7083335	0.6	0.7083335	0.7083335
1	4	4	1.0	20	1	hidden	3	pcor	all	4	0.3666665	0.55	0.452991	0.3666665	0.55	0.452991	0.3666665	0.55	0.452991
1	4	4	1.0	20	1	hidden	4	pcor	all	4	0.2	0.333333	0.25	0.2	0.333333	0.25	0.2	0.333333	0.25
1	4	4	1.0	20	2	hidden	2	pcor	all	4	0.7083335	0.9	0.75	0.7083335	0.9	0.75	0.7083335	0.9	0.75
1	4	4	1.0	20	2	hidden	3	pcor	all	4	0.55	0.7	0.6477275	0.55	0.7	0.6477275	0.55	0.7	0.6477275
1	4	4	1.0	20	2	hidden	4	pcor	all	4	0.4642855	0.5	0.480769	0.4642855	0.5	0.480769	0.4642855	0.5	0.480769
1	4	4	1.0	20	4	hidden	2	pcor	all	4	0.75	0.7083335	0.75	0.75	0.7083335	0.75	0.75	0.7083335	0.75
1	4	4	1.0	20	4	hidden	3	pcor	all	4	0.7083335	0.8333335	0.7386365	0.7083335	0.8333335	0.7386365	0.7083335	0.8333335	0.7386365
1	4	4	1.0	20	4	hidden	4	pcor	all	4	0.675	0.8333335	0.7386365	0.675	0.8333335	0.7386365	0.675	0.8333335	0.7386365
1	4	4	1.0	20	8	hidden	2	pcor	all	4	0.833333	1	0.873016	0.833333	1	0.873016	0.833333	1	0.873016
1	4	4	1.0	20	8	hidden	3	pcor	all	4	0.8166665	1	0.89899	0.8166665	1	0.89899	0.8166665	1	0.89899
1	4	4	1.0	20	8	hidden	4	pcor	all	4	0.75	1	0.857143	0.75	1	0.857143	0.75	1	0.857143
1	4	4	2.0	20	1	hidden	2	pcor	all	4	0.333333	0.4642855	0.4	0.333333	0.4642855	0.381818	0.333333	0.4642855	0.4
1	4	4	2.0	20	1	hidden	3	pcor	all	4	0.25	0.4	0.363636	0.25	0.4	0.363636	0.25	0.4	0.363636
1	4	4	2.0	20	1	hidden	4	pcor	all	4	0.166667	0.25	0.2	0.166667	0.25	0.2	0.166667	0.25	0.2
1	4	4	2.0	20	2	hidden	2	pcor	all	4	0.666667	0.75	0.7083335	0.666667	0.75	0.7083335	0.666667	0.75	0.7083335
1	4	4	2.0	20	2	hidden	3	pcor	all	4	0.5	0.6	0.5227275	0.5	0.6	0.5227275	0.5	0.6	0.5227275
1	4	4	2.0	20	2	hidden	4	pcor	all	4	0.4642855	0.6	0.5227275	0.4642855	0.6	0.5227275	0.4642855	0.6	0.5227275
1	4	4	2.0	20	4	hidden	2	pcor	all	4	0.75	0.75	0.7596155	0.75	0.75	0.7596155	0.75	0.75	0.7596155
1	4	4	2.0	20	4	hidden	3	pcor	all	4	0.666667	0.732143	0.666667	0.666667	0.732143	0.666667	0.666667	0.732143	0.666667
1	4	4	2.0	20	4	hidden	4	pcor	all	4	0.6	0.666667	0.666667	0.6	0.666667	0.666667	0.6	0.666667	0.666667
1	4	4	2.0	20	8	hidden	2	pcor	all	4	0.775	0.8	0.8285715	0.775	0.8	0.8285715	0.775	0.8	0.8285715
1	4	4	2.0	20	8	hidden	3	pcor	all	4	0.75	1	0.857143	0.75	1	0.857143	0.75	1	0.857143
1	4	4	2.0	20	8	hidden	4	pcor	all	4	0.75	1	0.857143	0.75	1	0.857143	0.75	1	0.857143
1	4	4	3.0	20	1	hidden	2	pcor	all	4	0.285714	0.333333	0.333333	0.285714	0.333333	0.3205125	0.285714	0.333333	0.333333
1	4	4	3.0	20	1	hidden	3	pcor	all	4	0.1458335	0.25	0.1833335	0.1458335	0.25	0.1833335	0.1458335	0.25	0.1833335
1	4	4	3.0	20	1	hidden	4	pcor	all	4	0	0	0	0	0	0	0	0	0
1	4	4	3.0	20	2	hidden	2	pcor	all	4	0.4642855	0.5	0.4450545	0.4642855	0.4642855	0.428571	0.4642855	0.5	0.4450545
1	4	4	3.0	20	2	hidden	3	pcor	all	4	0.375	0.5	0.4142855	0.3541665	0.4642855	0.4	0.375	0.5	0.4142855
1	4	4	3.0	20	2	hidden	4	pcor	all	4	0.25	0.333333	0.285714	0.25	0.333333	0.285714	0.25	0.333333	0.285714
1	4	4	3.0	20	4	hidden	2	pcor	all	4	0.666667	0.666667	0.641026	0.666667	0.666667	0.641026	0.666667	0.666667	0.641026
1	4	4	3.0	20	4	hidden	3	pcor	all	4	0.6125	0.7083335	0.666667	0.6125	0.7083335	0.666667	0.6125	0.7083335	0.666667
1	4	4	3.0	20	4	hidden	4	pcor	all	4	0.5	0.666667	0.641026	0.5	0.666667	0.641026	0.5	0.666667	0.641026
1	4	4	3.0	20	8	hidden	2	pcor	all	4	0.714286	0.732143	0.6904765	0.714286	0.732143	0.6904765	0.714286	0.732143	0.6904765
1	4	4	3.0	20	8	hidden	3	pcor	all	4	0.666667	1	0.8	0.666667	1	0.8	0.666667	1	0.8
1	4	4	3.0	20	8	hidden	4	pcor	all	4	0.666667	1	0.8	0.666667	1	0.8	0.666667	1	0.8
1	5	0.5	0.5	20	1	hidden	2	pcor	all	4	0.253968	0.3666665	0.3095235	0.1944445	0.3666665	0.2761905	0.1944445	0.3666665	0.2761905
1	5	0.5	0.5	20	1	hidden	3	pcor	all	4	0	0	0	0	0	0	0	0	0
1	5	0.5	0.5	20	1	hidden	4	pcor	all	4	0	0	0	0	0	0	0	0	0
1	5	0.5	0.5	20	2	hidden	2	pcor	all	4	0.4920635	0.625	0.5441175	0.4920635	0.625	0.5441175	0.4920635	0.625	0.5441175
1	5	0.5	0.5	20	2	hidden	3	pcor	all	4	0.3095235	0.5	0.381818	0.3095235	0.5	0.381818	0.3095235	0.5	0.381818
1	5	0.5	0.5	20	2	hidden	4	pcor	all	4	0.2083335	0.4166665	0.267857	0.2083335	0.4166665	0.267857	0.2083335	0.4166665	0.267857
1	5	0.5	0.5	20	4	hidden	2	pcor	all	4	0.6904765	0.7916665	0.727941	0.6904765	0.7916665	0.727941	0.6904765	0.7916665	0.727941
1	5	0.5	0.5	20	4	hidden	3	pcor	all	4	0.6458335	0.875	0.6862745	0.6458335	0.875	0.6862745	0.6458335	0.875	0.6862745
1	5	0.5	0.5	20	4	hidden	4	pcor	all	4	0.333333	0.5	0.4	0.333333	0.5	0.4	0.333333	0.5	0.4
1	5	0.5	0.5	20	8	hidden	2	pcor	all	4	0.857143	1	0.923077	0.857143	1	0.923077	0.857143	1	0.923077
1	5	0.5	0.5	20	8	hidden	3	pcor	all	4	0.75	1	0.8285715	0.75	1	0.8285715	0.75	1	0.8285715
1	5	0.5	0.5	20	8	hidden	4	pcor	all	4	0.666667	1	0.7207795	0.666667	1	0.7207795	0.666667	1	0.7207795
1	5	0.5	1.0	20	1	hidden	2	pcor	all	4	0.333333	0.5	0.417112	0.333333	0.5	0.417112	0.333333	0.5	0.417112
1	5	0.5	1.0	20	1	hidden	3	pcor	all	4	0	0	0	0	0	0	0	0	0
1	5	0.5	1.0	20	1	hidden	4	pcor	all	4	0	0	0	0	0	0	0	0	0
1	5	0.5	1.0	20	2	hidden	2	pcor	all	4	0.5	0.571429	0.533333	0.5	0.571429	0.533333	0.5	0.571429	0.533333
1	5	0.5	1.0	20	2	hidden	3	pcor	all	4	0.428571	0.5357145	0.466063	0.428571	0.5357145	0.466063	0.428571	0.5357145	0.466063
1	5	0.5	1.0	20	2	hidden	4	pcor	all	4	0.3571425	0.55	0.417112	0.3571425	0.55	0.417112	0.3571425	0.55	0.417112
1	5	0.5	1.0	20	4	hidden	2	pcor	all	4	0.6904765	0.8	0.727273	0.6904765	0.8	0.727273	0.6904765	0.8	0.727273
1	5	0.5	1.0	20	4	hidden	3	pcor	all	4	0.6333335	0.875	0.7386365	0.6333335	0.875	0.7386365	0.6333335	0.875	0.7386365
1	5	0.5	1.0	20	4	hidden	4	pcor	all	4	0.555556	0.666667	0.5941175	0.555556	0.666667	0.5941175	0.555556	0.666667	0.5941175
1	5	0.5	1.0	20	8	hidden	2	pcor	all	4	0.857143	1	0.8819445	0.857143	1	0.8819445	0.857143	1	0.8819445
1	5	0.5	1.0	20	8	hidden	3	pcor	all	4	0.8166665	1	0.89899	0.8166665	1	0.89899	0.8166665	1	0.89899
1	5	0.5	1.0	20	8	hidden	4	pcor	all	4	0.775	1	0.873016	0.775	1	0.873016	0.775	1	0.873016
1	5	0.5	2.0	20	1	hidden	2	pcor	all	4	0.333333	0.4	0.363636	0.333333	0.4	0.363636	0.333333	0.4	0.363636
1	5	0.5	2.0	20	1	hidden	3	pcor	all	4	0.1833335	0.333333	0.236111	0.1833335	0.333333	0.236111	0.1833335	0.333333	0.236111
1	5	0.5	2.0	20	1	hidden	4	pcor	all	4	0.125	0.2	0.166667	0.125	0.2	0.166667	0.125	0.2	0.166667
1	5	0.5	2.0	20	2	hidden	2	pcor	all	4	0.5857145	0.6904765	0.666667	0.5857145	0.6904765	0.666667	0.5857145	0.6904765	0.666667
1	5	0.5	2.0	20	2	hidden	3	pcor	all	4	0.428571	0.6	0.5	0.428571	0.6	0.5	0.428571	0.6	0.5
1	5	0.5	2.0	20	2	hidden	4	pcor	all	4	0.375	0.6	0.428571	0.375	0.6	0.428571	0.375	0.6	0.428571
1	5	0.5	2.0	20	4	hidden	2	pcor	all	4	0.5857145	0.6333335	0.5941175	0.5857145	0.6333335	0.5941175	0.5857145	0.6333335	0.5941175
1	5	0.5	2.0	20	4	hidden	3	pcor	all	4	0.571429	0.666667	0.615385	0.5357145	0.666667	0.6076925	0.571429	0.666667	0.615385
1	5	0.5	2.0	20	4	hidden	4	pcor	all	4	0.5	0.6333335	0.545455	0.5	0.6333335	0.545455	0.5	0.6333335	0.545455
1	5	0.5	2.0	20	8	hidden	2	pcor	all	4	0.833333	1	0.873016	0.833333	1	0.873016	0.833333	1	0.873016
1	5	0.5	2.0	20	8	hidden	3	pcor	all	4	0.775	1	0.861111	0.775	1	0.861111	0.775	1	0.861111
1	5	0.5	2.0	20	8	hidden	4	pcor	all	4	0.714286	0.9166665	0.769231	0.714286	0.9166665	0.769231	0.714286	0.9166665	0.769231
1	5	0.5	3.0	20	1	hidden	2	pcor	all	4	0.3541665	0.4642855	0.4	0.333333	0.4642855	0.381818	0.3541665	0.4642855	0.4
1	5	0.5	3.0	20	1	hidden	3	pcor	all	4	0.1714285	0.333333	0.225	0.1714285	0.333333	0.225	0.1714285	0.333333	0.225
1	5	0.5	3.0	20	1	hidden	4	pcor	all	4	0.0714285	0.125	0.090909	0.0714285	0.125	0.090909	0.0714285	0.125	0.090909
1	5	0.5	3.0	20	2	hidden	2	pcor	all	4	0.5	0.5	0.480769	0.5	0.5	0.480769	0.5	0.5	0.480769
1	5	0.5	3.0	20	2	hidden	3	pcor	all	4	0.380952	0.5	0.480769	0.380952	0.5	0.480769	0.380952	0.5	0.480769
1	5	0.5	3.0	20	2	hidden	4	pcor	all	4	0.242857	0.5	0.330357	0.242857	0.5	0.330357	0.242857	0.5	0.330357
1	5	0.5	3.0	20	4	hidden	2	pcor	all	4	0.571429	0.5634925	0.5634925	0.571429	0.5634925	0.5634925	0.571429	0.5634925	0.5634925
1	5	0.5	3.0	20	4	hidden	3	pcor	all	4	0.571429	0.5982145	0.5941175	0.571429	0.5982145	0.5941175	0.571429	0.5982145	0.5941175
1	5	0.5	3.0	20	4	hidden	4	pcor	all	4	0.5	0.577778	0.545455	0.5	0.577778	0.545455	0.5	0.577778	0.545455
1	5	0.5	3.0	20	8	hidden	2	pcor	all	4	0.833333	0.8055555	0.8	0.833333	0.8055555	0.8	0.833333	0.8055555	0.8
1	5	0.5	3.0	20	8	hidden	3	pcor	all	4	0.763889	0.763889	0.788889	0.763889	0.763889	0.788889	0.763889	0.763889	0.788889
1	5	0.5	3.0	20	8	hidden	4	pcor	all	4	0.6125	0.714286	0.666667	0.6125	0.714286	0.666667	0.6125	0.714286	0.666667
1	5	1	0.5	20	1	hidden	2	pcor	all	4	0.3875	0.5857145	0.5	0.3541665	0.5357145	0.444444	0.3541665	0.5357145	0.444444
1	5	1	0.5	20	1	hidden	3	pcor	all	4	0.25	0.5	0.3095235	0.25	0.5	0.3095235	0.25	0.5	0.3095235
1	5	1	0.5	20	1	hidden	4	pcor	all	4	0.125	0.325	0.1833335	0.125	0.325	0.1833335	0.125	0.325	0.1833335
1	5	1	0.5	20	2	hidden	2	pcor	all	4	0.5	0.6	0.55	0.5	0.6	0.55	0.5	0.6	0.55
1	5	1	0.5	20	2	hidden	3	pcor	all	4	0.3541665	0.5	0.3875	0.3541665	0.5	0.3875	0.3541665	0.5	0.3875
1	5	1	0.5	20	2	hidden	4	pcor	all	4	0.267857	0.45	0.333333	0.267857	0.45	0.333333	0.267857	0.45	0.333333
1	5	1	0.5	20	4	hidden	2	pcor	all	4	0.625	0.6904765	0.6458335	0.625	0.6904765	0.6458335	0.625	0.6904765	0.6458335
1	5	1	0.5	20	4	hidden	3	pcor	all	4	0.428571	0.6	0.5	0.428571	0.6	0.5	0.428571	0.6	0.5
1	5	1	0.5	20	4	hidden	4	pcor	all	4	0.4017855	0.6	0.480769	0.4017855	0.6	0.480769	0.4017855	0.6	0.480769
1	5	1	0.5	20	8	hidden	2	pcor	all	4	0.845238	1	0.883117	0.845238	1	0.883117	0.845238	1	0.883117
1	5	1	0.5	20	8	hidden	3	pcor	all	4	0.732143	1	0.801282	0.732143	1	0.801282	0.732143	1	0.801282
1	5	1	0.5	20	8	hidden	4	pcor	all	4	0.666667	0.8166665	0.7207795	0.666667	0.8166665	0.7207795	0.666667	0.8166665	0.7207795
1	5	1	1.0	20	1	hidden	2	pcor	all	4	0.3541665	0.5	0.4365075	0.3541665	0.4642855	0.4365075	0.3541665	0.4642855	0.4365075
1	5	1	1.0	20	1	hidden	3	pcor	all	4	0.2	0.333333	0.267857	0.190909	0.333333	0.25	0.190909	0.333333	0.25
1	5	1	1.0	20	1	hidden	4	pcor	all	4	0	0	0	0	0	0	0	0	0
1	5	1	1.0	20	2	hidden	2	pcor	all	4	0.5	0.619048	0.558442	0.5	0.619048	0.558442	0.5	0.619048	0.558442
1	5	1	1.0	20	2	hidden	3	pcor	all	4	0.3666665	0.5	0.4	0.3666665	0.5	0.4	0.3666665	0.5	0.4
1	5	1	1.0	20	2	hidden	4	pcor	all	4	0.2792205	0.4166665	0.3582885	0.2792205	0.4166665	0.3582885	0.2792205	0.4166665	0.3582885
1	5	1	1.0	20	4	hidden	2	pcor	all	4	0.775	0.75	0.7386365	0.775	0.75	0.7386365	0.775	0.75	0.7386365
1	5	1	1.0	20	4	hidden	3	pcor	all	4	0.757143	1	0.8194445	0.757143	1	0.8194445	0.757143	1	0.8194445
1	5	1	1.0	20	4	hidden	4	pcor	all	4	0.5	0.857143	0.6	0.5	0.857143	0.6	0.5	0.857143	0.6
1	5	1	1.0	20	8	hidden	2	pcor	all	4	0.845238	1	0.888889	0.845238	1	0.888889	0.845238	1	0.888889
1	5	1	1.0	20	8	hidden	3	pcor	all	4	0.8166665	1	0.888889	0.8166665	1	0.888889	0.8166665	1	0.888889
1	5	1	1.0	20	8	hidden	4	pcor	all	4	0.8	1	0.888889	0.8	1	0.888889	0.8	1	0.888889
1	5	1	2.0	20	1	hidden	2	pcor	all	4	0.225	0.333333	0.267857	0.225	0.333333	0.267857	0.225	0.333333	0.267857
1	5	1	2.0	20	1	hidden	3	pcor	all	4	0.1339285	0.2	0.167832	0.1125	0.1833335	0.1435895	0.1125	0.1833335	0.1435895
1	5	1	2.0	20	1	hidden	4	pcor	all	4	0	0	0	0	0	0	0	0	0
1	5	1	2.0	20	2	hidden	2	pcor	all	4	0.5	0.5142855	0.5034965	0.5	0.4642855	0.452991	0.5	0.4642855	0.452991
1	5	1	2.0	20	2	hidden	3	pcor	all	4	0.3666665	0.4166665	0.3888885	0.2916665	0.333333	0.3095235	0.2916665	0.333333	0.3095235
1	5	1	2.0	20	2	hidden	4	pcor	all	4	0.142857	0.2916665	0.2	0.142857	0.2916665	0.2	0.142857	0.2916665	0.2
1	5	1	2.0	20	4	hidden	2	pcor	all	4	0.6904765	0.714286	0.7386365	0.6904765	0.714286	0.7386365	0.6904765	0.714286	0.7386365
1	5	1	2.0	20	4	hidden	3	pcor	all	4	0.6458335	0.6904765	0.6904765	0.6458335	0.6904765	0.6904765	0.6458335	0.6904765	0.6904765
1	5	1	2.0	20	4	hidden	4	pcor	all	4	0.5857145	0.666667	0.6648355	0.5857145	0.666667	0.6648355	0.5857145	0.666667	0.6648355
1	5	1	2.0	20	8	hidden	2	pcor	all	4	0.833333	0.833333	0.861111	0.833333	0.833333	0.861111	0.833333	0.833333	0.861111
1	5	1	2.0	20	8	hidden	3	pcor	all	4	0.75	1	0.845238	0.75	1	0.845238	0.75	1	0.845238
1	5	1	2.0	20	8	hidden	4	pcor	all	4	0.732143	1	0.8166665	0.732143	1	0.8166665	0.732143	1	0.8166665
1	5	1	3.0	20	1	hidden	2	pcor	all	4	0.2916665	0.3666665	0.381818	0.25	0.3666665	0.335664	0.2916665	0.3666665	0.381818
1	5	1	3.0	20	1	hidden	3	pcor	all	4	0.211111	0.5	0.2583335	0.211111	0.45	0.2583335	0.211111	0.5	0.2583335
1	5	1	3.0	20	1	hidden	4	pcor	all	4	0.166667	0.333333	0.222222	0.166667	0.333333	0.222222	0.166667	0.333333	0.222222
1	5	1	3.0	20	2	hidden	2	pcor	all	4	0.3541665	0.4642855	0.4142855	0.333333	0.4642855	0.3875	0.333333	0.4642855	0.3875
1	5	1	3.0	20	2	hidden	3	pcor	all	4	0.25	0.4	0.307692	0.25	0.3666665	0.296703	0.25	0.3666665	0.296703
1	5	1	3.0	20	2	hidden	4	pcor	all	4	0.2	0.333333	0.25	0.2	0.333333	0.25	0.2	0.333333	0.25
1	5	1	3.0	20	4	hidden	2	pcor	all	4	0.527778	0.5857145	0.558442	0.527778	0.5857145	0.558442	0.527778	0.5857145	0.558442
1	5	1	3.0	20	4	hidden	3	pcor	all	4	0.428571	0.5	0.452991	0.428571	0.5	0.452991	0.428571	0.5	0.452991
1	5	1	3.0	20	4	hidden	4	pcor	all	4	0.3875	0.5	0.428571	0.3875	0.5	0.428571	0.3875	0.5	0.428571
1	5	1	3.0	20	8	hidden	2	pcor	all	4	0.732143	0.8660715	0.788889	0.732143	0.8660715	0.788889	0.732143	0.8660715	0.788889
1	5	1	3.0	20	8	hidden	3	pcor	all	4	0.714286	0.845238	0.7386365	0.714286	0.845238	0.7386365	0.714286	0.845238	0.7386365
1	5	1	3.0	20	8	hidden	4	pcor	all	4	0.625	0.669643	0.6458335	0.625	0.669643	0.6458335	0.625	0.669643	0.6458335
1	5	2	0.5	20	1	hidden	2	pcor	all	4	0.285714	0.4	0.3484845	0.142857	0.25	0.181818	0.285714	0.4	0.3484845
1	5	2	0.5	20	1	hidden	3	pcor	all	4	0.1339285	0.25	0.166667	0.1339285	0.25	0.166667	0.1339285	0.25	0.166667
1	5	2	0.5	20	1	hidden	4	pcor	all	4	0	0	0	0	0	0	0	0	0
1	5	2	0.5	20	2	hidden	2	pcor	all	4	0.472222	0.571429	0.5166665	0.444444	0.5357145	0.5	0.472222	0.571429	0.5166665
1	5	2	0.5	20	2	hidden	3	pcor	all	4	0.333333	0.5	0.4	0.333333	0.5	0.4	0.333333	0.5	0.4
1	5	2	0.5	20	2	hidden	4	pcor	all	4	0.2666665	0.4375	0.3014705	0.2666665	0.4375	0.3014705	0.2666665	0.4375	0.3014705
1	5	2	0.5	20	4	hidden	2	pcor	all	4	0.6458335	0.732143	0.6862745	0.5982145	0.714286	0.666667	0.5982145	0.714286	0.666667
1	5	2	0.5	20	4	hidden	3	pcor	all	4	0.5634925	0.666667	0.6201925	0.5634925	0.666667	0.6201925	0.5634925	0.666667	0.6201925
1	5	2	0.5	20	4	hidden	4	pcor	all	4	0.5	0.666667	0.593407	0.5	0.666667	0.593407	0.5	0.666667	0.593407
1	5	2	0.5	20	8	hidden	2	pcor	all	4	0.833333	1	0.845238	0.833333	1	0.845238	0.833333	1	0.845238
1	5	2	0.5	20	8	hidden	3	pcor	all	4	0.6904765	1	0.727273	0.6904765	1	0.727273	0.6904765	1	0.727273
1	5	2	0.5	20	8	hidden	4	pcor	all	4	0.666667	1	0.727273	0.666667	1	0.727273	0.666667	1	0.727273
1	5	2	1.0	20	1	hidden	2	pcor	all	4	0.25	0.333333	0.267857	0.25	0.333333	0.253968	0.25	0.333333	0.267857
1	5	2	1.0	20	1	hidden	3	pcor	all	4	0.0555555	0.125	0.076923	0.0555555	0.125	0.076923	0.0555555	0.125	0.076923
1	5	2	1.0	20	1	hidden	4	pcor	all	4	0	0	0	0	0	0	0	0	0
1	5	2	1.0	20	2	hidden	2	pcor	all	4	0.428571	0.5857145	0.480769	0.428571	0.55	0.4450545	0.428571	0.55	0.4450545
1	5	2	1.0	20	2	hidden	3	pcor	all	4	0.333333	0.5	0.4	0.333333	0.5	0.4	0.333333	0.5	0.4
1	5	2	1.0	20	2	hidden	4	pcor	all	4	0.25	0.333333	0.285714	0.25	0.333333	0.285714	0.25	0.333333	0.285714
1	5	2	1.0	20	4	hidden	2	pcor	all	4	0.6458335	0.732143	0.666667	0.6458335	0.732143	0.666667	0.6458335	0.732143	0.666667
1	5	2	1.0	20	4	hidden	3	pcor	all	4	0.5	0.6333335	0.558442	0.5	0.6333335	0.558442	0.5	0.6333335	0.558442
1	5	2	1.0	20	4	hidden	4	pcor	all	4	0.428571	0.6	0.480769	0.428571	0.6	0.480769	0.428571	0.6	0.480769
1	5	2	1.0	20	8	hidden	2	pcor	all	4	1	0.8660715	0.888889	0.9285715	0.857143	0.873016	0.9285715	0.857143	0.873016
1	5	2	1.0	20	8	hidden	3	pcor	all	4	0.845238	1	0.8819445	0.845238	1	0.8819445	0.845238	1	0.8819445
1	5	2	1.0	20	8	hidden	4	pcor	all	4	0.666667	0.6904765	0.6904765	0.666667	0.6904765	0.6904765	0.666667	0.6904765	0.6904765
1	5	2	2.0	20	1	hidden	2	pcor	all	4	0.267857	0.333333	0.296703	0.25	0.333333	0.296703	0.236111	0.333333	0.285714
1	5	2	2.0	20	1	hidden	3	pcor	all	4	0.154762	0.3666665	0.222222	0.154762	0.3666665	0.222222	0.154762	0.3666665	0.222222
1	5	2	2.0	20	1	hidden	4	pcor	all	4	0	0	0	0	0	0	0	0	0
1	5	2	2.0	20	2	hidden	2	pcor	all	4	0.4017855	0.5	0.4450545	0.4017855	0.5	0.4450545	0.4017855	0.5	0.4450545
1	5	2	2.0	20	2	hidden	3	pcor	all	4	0.242857	0.4	0.3095235	0.242857	0.4	0.3095235	0.242857	0.4	0.3095235
1	5	2	2.0	20	2	hidden	4	pcor	all	4	0.3095235	0.4142855	0.3666665	0.3095235	0.4142855	0.3666665	0.3095235	0.4142855	0.3666665
1	5	2	2.0	20	4	hidden	2	pcor	all	4	0.5357145	0.6458335	0.558442	0.5357145	0.6458335	0.558442	0.5357145	0.6458335	0.558442
1	5	2	2.0	20	4	hidden	3	pcor	all	4	0.472222	0.5857145	0.5166665	0.472222	0.5857145	0.5166665	0.472222	0.5857145	0.5166665
1	5	2	2.0	20	4	hidden	4	pcor	all	4	0.333333	0.5	0.4	0.333333	0.5	0.4	0.333333	0.5	0.4
1	5	2	2.0	20	8	hidden	2	pcor	all	4	0.833333	0.845238	0.833333	0.833333	0.845238	0.833333	0.833333	0.845238	0.833333
1	5	2	2.0	20	8	hidden	3	pcor	all	4	0.6904765	0.732143	0.732143	0.6904765	0.732143	0.732143	0.6904765	0.732143	0.732143
1	5	2	2.0	20	8	hidden	4	pcor	all	4	0.5982145	0.666667	0.6458335	0.5982145	0.666667	0.6458335	0.5982145	0.666667	0.6458335
1	5	2	3.0	20	1	hidden	2	pcor	all	4	0.25	0.333333	0.2761905	0.25	0.3095235	0.2583335	0.25	0.333333	0.2761905
1	5	2	3.0	20	1	hidden	3	pcor	all	4	0.154762	0.25	0.211111	0.154762	0.25	0.211111	0.154762	0.25	0.211111
1	5	2	3.0	20	1	hidden	4	pcor	all	4	0	0	0	0	0	0	0	0	0
1	5	2	3.0	20	2	hidden	2	pcor	all	4	0.5	0.5	0.5	0.5	0.5	0.480769	0.5	0.5	0.5
1	5	2	3.0	20	2	hidden	3	pcor	all	4	0.4	0.5	0.452991	0.4	0.5	0.452991	0.4	0.5	0.452991
1	5	2	3.0	20	2	hidden	4	pcor	all	4	0.3095235	0.5	0.3875	0.3095235	0.5	0.3875	0.3095235	0.5	0.3875
1	5	2	3.0	20	4	hidden	2	pcor	all	4	0.6333335	0.5857145	0.641026	0.6333335	0.5857145	0.641026	0.6333335	0.5857145	0.641026
1	5	2	3.0	20	4	hidden	3	pcor	all	4	0.571429	0.571429	0.571429	0.571429	0.571429	0.571429	0.571429	0.571429	0.571429
1	5	2	3.0	20	4	hidden	4	pcor	all	4	0.3875	0.5	0.457516	0.3875	0.5	0.457516	0.3875	0.5	0.457516
1	5	2	3.0	20	8	hidden	2	pcor	all	4	0.8285715	0.8166665	0.8	0.8285715	0.8166665	0.8	0.8285715	0.8166665	0.8
1	5	2	3.0	20	8	hidden	3	pcor	all	4	0.732143	1	0.833333	0.732143	1	0.833333	0.732143	1	0.833333
1	5	2	3.0	20	8	hidden	4	pcor	all	4	0.666667	0.9	0.7636365	0.666667	0.9	0.7636365	0.666667	0.9	0.7636365
1	5	3	0.5	20	1	hidden	2	pcor	all	4	0.236111	0.3666665	0.307692	0.211111	0.3666665	0.307692	0.211111	0.3666665	0.307692
1	5	3	0.5	20	1	hidden	3	pcor	all	4	0.125	0.333333	0.181818	0.125	0.333333	0.181818	0.125	0.333333	0.181818
1	5	3	0.5	20	1	hidden	4	pcor	all	4	0	0	0	0	0	0	0	0	0
1	5	3	0.5	20	2	hidden	2	pcor	all	4	0.4365075	0.5	0.4642855	0.4365075	0.5	0.4642855	0.4365075	0.5	0.4642855
1	5	3	0.5	20	2	hidden	3	pcor	all	4	0.375	0.5	0.4	0.375	0.5	0.4	0.375	0.5	0.4
1	5	3	0.5	20	2	hidden	4	pcor	all	4	0.25	0.4	0.333333	0.25	0.4	0.333333	0.25	0.4	0.333333
1	5	3	0.5	20	4	hidden	2	pcor	all	4	0.732143	0.788889	0.7850875	0.732143	0.788889	0.7850875	0.732143	0.788889	0.7850875
1	5	3	0.5	20	4	hidden	3	pcor	all	4	0.6125	0.714286	0.6904765	0.6125	0.714286	0.6904765	0.6125	0.714286	0.6904765
1	5	3	0.5	20	4	hidden	4	pcor	all	4	0.5634925	0.714286	0.6458335	0.5634925	0.714286	0.6458335	0.5634925	0.714286	0.6458335
1	5	3	0.5	20	8	hidden	2	pcor	all	4	0.75	0.857143	0.8	0.75	0.857143	0.8	0.75	0.857143	0.8
1	5	3	0.5	20	8	hidden	3	pcor	all	4	0.75	1	0.857143	0.75	1	0.857143	0.75	1	0.857143
1	5	3	0.5	20	8	hidden	4	pcor	all	4	0.6458335	0.9	0.7386365	0.6458335	0.9	0.7386365	0.6458335	0.9	0.7386365
1	5	3	1.0	20	1	hidden	2	pcor	all	4	0.3875	0.5	0.4	0.3875	0.5	0.4	0.3875	0.5	0.4
1	5	3	1.0	20	1	hidden	3	pcor	all	4	0.125	0.333333	0.181818	0.125	0.333333	0.181818	0.125	0.333333	0.181818
1	5	3	1.0	20	1	hidden	4	pcor	all	4	0	0	0	0	0	0	0	0	0
1	5	3	1.0	20	2	hidden	2	pcor	all	4	0.5	0.6	0.539394	0.5	0.6	0.539394	0.5	0.6	0.539394
1	5	3	1.0	20	2	hidden	3	pcor	all	4	0.428571	0.5	0.4605265	0.428571	0.5	0.4605265	0.428571	0.5	0.4605265
1	5	3	1.0	20	2	hidden	4	pcor	all	4	0.25	0.3666665	0.3205125	0.25	0.3666665	0.3205125	0.25	0.3666665	0.3205125
1	5	3	1.0	20	4	hidden	2	pcor	all	4	0.625	0.8	0.69697	0.625	0.8	0.69697	0.625	0.8	0.69697
1	5	3	1.0	20	4	hidden	3	pcor	all	4	0.6	0.714286	0.69697	0.6	0.714286	0.69697	0.6	0.714286	0.69697
1	5	3	1.0	20	4	hidden	4	pcor	all	4	0.571429	0.714286	0.666667	0.571429	0.714286	0.666667	0.571429	0.714286	0.666667
1	5	3	1.0	20	8	hidden	2	pcor	all	4	0.732143	0.75	0.727941	0.732143	0.75	0.727941	0.732143	0.75	0.727941
1	5	3	1.0	20	8	hidden	3	pcor	all	4	0.714286	0.875	0.732143	0.714286	0.875	0.732143	0.714286	0.875	0.732143
1	5	3	1.0	20	8	hidden	4	pcor	all	4	0.625	0.714286	0.710084	0.625	0.714286	0.710084	0.625	0.714286	0.710084
1	5	3	2.0	20	1	hidden	2	pcor	all	4	0.285714	0.3666665	0.333333	0.285714	0.3666665	0.333333	0.285714	0.3666665	0.333333
1	5	3	2.0	20	1	hidden	3	pcor	all	4	0.125	0.333333	0.181818	0.125	0.333333	0.181818	0.125	0.333333	0.181818
1	5	3	2.0	20	1	hidden	4	pcor	all	4	0	0	0	0	0	0	0	0	0
1	5	3	2.0	20	2	hidden	2	pcor	all	4	0.5	0.527778	0.5166665	0.5	0.5	0.480769	0.5	0.5	0.480769
1	5	3	2.0	20	2	hidden	3	pcor	all	4	0.428571	0.5	0.452991	0.428571	0.5	0.452991	0.428571	0.5	0.452991
1	5	3	2.0	20	2	hidden	4	pcor	all	4	0.333333	0.4142855	0.363636	0.333333	0.4142855	0.363636	0.333333	0.4142855	0.363636
1	5	3	2.0	20	4	hidden	2	pcor	all	4	0.666667	0.6458335	0.666667	0.6458335	0.6458335	0.666667	0.666667	0.6458335	0.666667
1	5	3	2.0	20	4	hidden	3	pcor	all	4	0.5625	0.6458335	0.5625	0.5625	0.6458335	0.5625	0.5625	0.6458335	0.5625
1	5	3	2.0	20	4	hidden	4	pcor	all	4	0.45	0.5267855	0.5164835	0.45	0.5267855	0.5164835	0.45	0.5267855	0.5164835
1	5	3	2.0	20	8	hidden	2	pcor	all	4	0.775	0.8	0.8	0.775	0.8	0.8	0.775	0.8	0.8
1	5	3	2.0	20	8	hidden	3	pcor	all	4	0.732143	0.9285715	0.8117645	0.732143	0.9285715	0.8117645	0.732143	0.9285715	0.8117645
1	5	3	2.0	20	8	hidden	4	pcor	all	4	0.6458335	0.845238	0.775	0.6458335	0.845238	0.775	0.6458335	0.845238	0.775
1	5	3	3.0	20	1	hidden	2	pcor	all	4	0.3166665	0.4	0.335664	0.25	0.3666665	0.285714	0.275	0.4	0.335664
1	5	3	3.0	20	1	hidden	3	pcor	all	4	0.236111	0.5	0.3205125	0.211111	0.333333	0.233766	0.236111	0.5	0.3205125
1	5	3	3.0	20	1	hidden	4	pcor	all	4	0.125	0.333333	0.190909	0.125	0.2916665	0.1742425	0.125	0.2916665	0.1742425
1	5	3	3.0	20	2	hidden	2	pcor	all	4	0.4375	0.4642855	0.4642855	0.4375	0.4642855	0.4642855	0.4375	0.4642855	0.4642855
1	5	3	3.0	20	2	hidden	3	pcor	all	4	0.330357	0.5	0.380952	0.330357	0.5	0.380952	0.330357	0.5	0.380952
1	5	3	3.0	20	2	hidden	4	pcor	all	4	0.1944445	0.3095235	0.236111	0.1944445	0.3095235	0.236111	0.1944445	0.3095235	0.236111
1	5	3	3.0	20	4	hidden	2	pcor	all	4	0.669643	0.6333335	0.666667	0.669643	0.6333335	0.666667	0.669643	0.6333335	0.666667
1	5	3	3.0	20	4	hidden	3	pcor	all	4	0.5	0.5857145	0.5	0.5	0.5857145	0.5	0.5	0.5857145	0.5
1	5	3	3.0	20	4	hidden	4	pcor	all	4	0.4142855	0.5357145	0.480769	0.4142855	0.5357145	0.480769	0.4142855	0.5357145	0.480769
1	5	3	3.0	20	8	hidden	2	pcor	all	4	0.833333	0.8541665	0.828431	0.833333	0.8541665	0.828431	0.833333	0.8541665	0.828431
1	5	3	3.0	20	8	hidden	3	pcor	all	4	0.6904765	0.732143	0.732143	0.6904765	0.732143	0.732143	0.6904765	0.732143	0.732143
1	5	3	3.0	20	8	hidden	4	pcor	all	4	0.625	0.714286	0.666667	0.625	0.714286	0.666667	0.625	0.714286	0.666667
1	5	4	0.5	20	1	hidden	2	pcor	all	4	0.333333	0.4	0.333333	0.333333	0.4	0.333333	0.333333	0.4	0.333333
1	5	4	0.5	20	1	hidden	3	pcor	all	4	0.2	0.333333	0.25	0.2	0.333333	0.25	0.2	0.333333	0.25
1	5	4	0.5	20	1	hidden	4	pcor	all	4	0	0	0	0	0	0	0	0	0
1	5	4	0.5	20	2	hidden	2	pcor	all	4	0.571429	0.619048	0.593407	0.571429	0.619048	0.593407	0.571429	0.619048	0.593407
1	5	4	0.5	20	2	hidden	3	pcor	all	4	0.5	0.666667	0.558442	0.5	0.666667	0.558442	0.5	0.666667	0.558442
1	5	4	0.5	20	2	hidden	4	pcor	all	4	0.3541665	0.55	0.4642855	0.3541665	0.55	0.4642855	0.3541665	0.55	0.4642855
1	5	4	0.5	20	4	hidden	2	pcor	all	4	0.757143	0.8	0.7846155	0.757143	0.8	0.7846155	0.757143	0.8	0.7846155
1	5	4	0.5	20	4	hidden	3	pcor	all	4	0.619048	0.666667	0.641026	0.619048	0.666667	0.641026	0.619048	0.666667	0.641026
1	5	4	0.5	20	4	hidden	4	pcor	all	4	0.4642855	0.5357145	0.4974355	0.4642855	0.5357145	0.4974355	0.4642855	0.5357145	0.4974355
1	5	4	0.5	20	8	hidden	2	pcor	all	4	0.833333	0.8166665	0.8285715	0.833333	0.8166665	0.8285715	0.833333	0.8166665	0.8285715
1	5	4	0.5	20	8	hidden	3	pcor	all	4	0.732143	1	0.8285715	0.732143	1	0.8285715	0.732143	1	0.8285715
1	5	4	0.5	20	8	hidden	4	pcor	all	4	0.6458335	0.8333335	0.717949	0.6458335	0.8333335	0.717949	0.6458335	0.8333335	0.717949
1	5	4	1.0	20	1	hidden	2	pcor	all	4	0.285714	0.333333	0.296703	0.285714	0.333333	0.296703	0.285714	0.333333	0.296703
1	5	4	1.0	20	1	hidden	3	pcor	all	4	0.2	0.333333	0.267857	0.2	0.333333	0.267857	0.2	0.333333	0.267857
1	5	4	1.0	20	1	hidden	4	pcor	all	4	0	0	0	0	0	0	0	0	0
1	5	4	1.0	20	2	hidden	2	pcor	all	4	0.441558	0.55	0.480769	0.441558	0.55	0.480769	0.441558	0.55	0.480769
1	5	4	1.0	20	2	hidden	3	pcor	all	4	0.3666665	0.5	0.472222	0.3666665	0.5	0.472222	0.3666665	0.5	0.472222
1	5	4	1.0	20	2	hidden	4	pcor	all	4	0.166667	0.2916665	0.211111	0.166667	0.2916665	0.211111	0.166667	0.2916665	0.211111
1	5	4	1.0	20	4	hidden	2	pcor	all	4	0.5857145	0.75	0.666667	0.5857145	0.75	0.666667	0.5857145	0.75	0.666667
1	5	4	1.0	20	4	hidden	3	pcor	all	4	0.571429	0.775	0.6862745	0.571429	0.775	0.6862745	0.571429	0.775	0.6862745
1	5	4	1.0	20	4	hidden	4	pcor	all	4	0.5	0.6	0.5227275	0.5	0.6	0.5227275	0.5	0.6	0.5227275
1	5	4	1.0	20	8	hidden	2	pcor	all	4	0.833333	0.845238	0.845238	0.833333	0.845238	0.845238	0.833333	0.845238	0.845238
1	5	4	1.0	20	8	hidden	3	pcor	all	4	0.775	0.9166665	0.8166665	0.775	0.9166665	0.8166665	0.775	0.9166665	0.8166665
1	5	4	1.0	20	8	hidden	4	pcor	all	4	0.6904765	0.8	0.775	0.6904765	0.8	0.775	0.6904765	0.8	0.775
1	5	4	2.0	20	1	hidden	2	pcor	all	4	0.285714	0.4	0.3484845	0.285714	0.333333	0.296703	0.285714	0.333333	0.296703
1	5	4	2.0	20	1	hidden	3	pcor	all	4	0.125	0.2	0.153846	0.125	0.2	0.153846	0.125	0.2	0.153846
1	5	4	2.0	20	1	hidden	4	pcor	all	4	0	0	0	0	0	0	0	0	0
1	5	4	2.0	20	2	hidden	2	pcor	all	4	0.428571	0.6	0.5	0.428571	0.55	0.480769	0.428571	0.6	0.5
1	5	4	2.0	20	2	hidden	3	pcor	all	4	0.3541665	0.4142855	0.381818	0.3541665	0.4142855	0.381818	0.3541665	0.4142855	0.381818
1	5	4	2.0	20	2	hidden	4	pcor	all	4	0.285714	0.5	0.363636	0.285714	0.5	0.363636	0.285714	0.5	0.363636
1	5	4	2.0	20	4	hidden	2	pcor	all	4	0.6904765	0.732143	0.717949	0.6904765	0.732143	0.717949	0.6904765	0.732143	0.717949
1	5	4	2.0	20	4	hidden	3	pcor	all	4	0.5	0.666667	0.558442	0.5	0.666667	0.558442	0.5	0.666667	0.558442
1	5	4	2.0	20	4	hidden	4	pcor	all	4	0.375	0.6	0.461538	0.375	0.6	0.461538	0.375	0.6	0.461538
1	5	4	2.0	20	8	hidden	2	pcor	all	4	0.763889	0.9375	0.8660715	0.763889	0.9375	0.8660715	0.763889	0.9375	0.8660715
1	5	4	2.0	20	8	hidden	3	pcor	all	4	0.714286	0.714286	0.714286	0.714286	0.714286	0.714286	0.714286	0.714286	0.714286
1	5	4	2.0	20	8	hidden	4	pcor	all	4	0.6904765	0.714286	0.6904765	0.6904765	0.714286	0.6904765	0.6904765	0.714286	0.6904765
1	5	4	3.0	20	1	hidden	2	pcor	all	4	0.2777775	0.4142855	0.330357	0.253968	0.3875	0.3095235	0.253968	0.4	0.3095235
1	5	4	3.0	20	1	hidden	3	pcor	all	4	0.1339285	0.225	0.167832	0.1339285	0.225	0.167832	0.1339285	0.225	0.167832
1	5	4	3.0	20	1	hidden	4	pcor	all	4	0.0555555	0.125	0.0833335	0.0555555	0.125	0.0833335	0.0555555	0.125	0.0833335
1	5	4	3.0	20	2	hidden	2	pcor	all	4	0.4142855	0.5	0.452991	0.4142855	0.45	0.422222	0.4142855	0.5	0.452991
1	5	4	3.0	20	2	hidden	3	pcor	all	4	0.25	0.4	0.3205125	0.236111	0.4	0.2871795	0.25	0.4	0.307692
1	5	4	3.0	20	2	hidden	4	pcor	all	4	0.236111	0.3666665	0.278846	0.236111	0.3666665	0.278846	0.236111	0.3666665	0.278846
1	5	4	3.0	20	4	hidden	2	pcor	all	4	0.5982145	0.5857145	0.5854705	0.5857145	0.5857145	0.5505055	0.5982145	0.5857145	0.5854705
1	5	4	3.0	20	4	hidden	3	pcor	all	4	0.5	0.571429	0.5166665	0.5	0.571429	0.5166665	0.5	0.571429	0.5166665
1	5	4	3.0	20	4	hidden	4	pcor	all	4	0.4142855	0.5357145	0.472222	0.4142855	0.5357145	0.472222	0.4142855	0.5357145	0.472222
1	5	4	3.0	20	8	hidden	2	pcor	all	4	0.666667	0.666667	0.641026	0.666667	0.666667	0.641026	0.666667	0.666667	0.641026
1	5	4	3.0	20	8	hidden	3	pcor	all	4	0.625	0.6125	0.6201925	0.625	0.6125	0.6201925	0.625	0.6125	0.6201925
1	5	4	3.0	20	8	hidden	4	pcor	all	4	0.5634925	0.6125	0.6076925	0.5634925	0.6125	0.6076925	0.5634925	0.6125	0.6076925
2	2	0.5	0.5	20	1	hidden	2	pcor	all	4	0.5	0.5	0.5357145	0.5	0.5	0.5357145	0.5	0.5	0.5357145
2	2	0.5	0.5	20	1	hidden	3	pcor	all	4	0.25	0.5	0.333333	0.25	0.5	0.333333	0.25	0.5	0.333333
2	2	0.5	0.5	20	1	hidden	4	pcor	all	4	0	0	0	0	0	0	0	0	0
2	2	0.5	0.5	20	2	hidden	2	pcor	all	4	0.8333335	0.8333335	0.8	0.8333335	0.8333335	0.8	0.8333335	0.8333335	0.8
2	2	0.5	0.5	20	2	hidden	3	pcor	all	4	0.666667	1	0.8	0.666667	1	0.8	0.666667	1	0.8
2	2	0.5	0.5	20	2	hidden	4	pcor	all	4	0.5	1	0.666667	0.5	1	0.666667	0.5	1	0.666667
2	2	0.5	0.5	20	4	hidden	2	pcor	all	4	1	1	0.857143	1	1	0.857143	1	1	0.857143
2	2	0.5	0.5	20	4	hidden	3	pcor	all	4	1	1	1	1	1	1	1	1	1
2	2	0.5	0.5	20	4	hidden	4	pcor	all	4	0.5	1	0.666667	0.5	1	0.666667	0.5	1	0.666667
2	2	0.5	0.5	20	8	hidden	2	pcor	all	4	1	1	0.9285715	1	1	0.9285715	1	1	0.9285715
2	2	0.5	0.5	20	8	hidden	3	pcor	all	4	1	1	1	1	1	1	1	1	1
2	2	0.5	0.5	20	8	hidden	4	pcor	all	4	1	1	1	1	1	1	1	1	1
2	2	0.5	1.0	20	1	hidden	2	pcor	all	4	0.333333	0.333333	0.4	0.333333	0.333333	0.4	0.333333	0.333333	0.4
2	2	0.5	1.0	20	1	hidden	3	pcor	all	4	0	0	0	0	0	0	0	0	0
2	2	0.5	1.0	20	1	hidden	4	pcor	all	4	0	0	0	0	0	0	0	0	0
2	2	0.5	1.0	20	2	hidden	2	pcor	all	4	0.5	0.666667	0.666667	0.5	0.666667	0.666667	0.5	0.666667	0.666667
2	2	0.5	1.0	20	2	hidden	3	pcor	all	4	0.5	0.5	0.5	0.5	0.5	0.5	0.5	0.5	0.5
2	2	0.5	1.0	20	2	hidden	4	pcor	all	4	0.125	0.25	0.1666665	0.125	0.25	0.1666665	0.125	0.25	0.1666665
2	2	0.5	1.0	20	4	hidden	2	pcor	all	4	1	1	1	1	1	1	1	1	1
2	2	0.5	1.0	20	4	hidden	3	pcor	all	4	0.7083335	1	0.8285715	0.7083335	1	0.8285715	0.7083335	1	0.8285715
2	2	0.5	1.0	20	4	hidden	4	pcor	all	4	0.5	1	0.666667	0.5	1	0.666667	0.5	1	0.666667
2	2	0.5	1.0	20	8	hidden	2	pcor	all	4	1	1	1	1	1	1	1	1	1
2	2	0.5	1.0	20	8	hidden	3	pcor	all	4	1	1	1	1	1	1	1	1	1
2	2	0.5	1.0	20	8	hidden	4	pcor	all	4	1	1	1	1	1	1	1	1	1
2	2	0.5	2.0	20	1	hidden	2	pcor	all	4	0.5	0.5	0.5	0.5	0.5	0.5	0.5	0.5	0.5
2	2	0.5	2.0	20	1	hidden	3	pcor	all	4	0	0	0	0	0	0	0	0	0
2	2	0.5	2.0	20	1	hidden	4	pcor	all	4	0	0	0	0	0	0	0	0	0
2	2	0.5	2.0	20	2	hidden	2	pcor	all	4	0.666667	0.8333335	0.666667	0.666667	0.666667	0.666667	0.666667	0.666667	0.666667
2	2	0.5	2.0	20	2	hidden	3	pcor	all	4	0.333333	1	0.5	0.333333	1	0.5	0.333333	1	0.5
2	2	0.5	2.0	20	2	hidden	4	pcor	all	4	0.2916665	0.6666665	0.3666665	0.2916665	0.6666665	0.3666665	0.2916665	0.6666665	0.3666665
2	2	0.5	2.0	20	4	hidden	2	pcor	all	4	1	1	0.9285715	1	1	0.9285715	1	1	0.9285715
2	2	0.5	2.0	20	4	hidden	3	pcor	all	4	0.875	1	0.9285715	0.875	1	0.9285715	0.875	1	0.9285715
2	2	0.5	2.0	20	4	hidden	4	pcor	all	4	0.75	1	0.857143	0.75	1	0.857143	0.75	1	0.857143
2	2	0.5	2.0	20	8	hidden	2	pcor	all	4	1	1	1	1	1	1	1	1	1
2	2	0.5	2.0	20	8	hidden	3	pcor	all	4	1	1	1	1	1	1	1	1	1
2	2	0.5	2.0	20	8	hidden	4	pcor	all	4	1	1	1	1	1	1	1	1	1
2	2	0.5	3.0	20	1	hidden	2	pcor	all	4	0.225	0.2	0.285714	0.225	0.2	0.267857	0.225	0.2	0.267857
2	2	0.5	3.0	20	1	hidden	3	pcor	all	4	0	0	0	0	0	0	0	0	0
2	2	0.5	3.0	20	1	hidden	4	pcor	all	4	0	0	0	0	0	0	0	0	0
2	2	0.5	3.0	20	2	hidden	2	pcor	all	4	0.5	0.45	0.5357145	0.45	0.3666665	0.45	0.5	0.45	0.5357145
2	2	0.5	3.0	20	2	hidden	3	pcor	all	4	0.2916665	0.5	0.333333	0.2916665	0.5	0.333333	0.2916665	0.5	0.333333
2	2	0.5	3.0	20	2	hidden	4	pcor	all	4	0.25	0.333333	0.333333	0.25	0.333333	0.333333	0.25	0.333333	0.333333
2	2	0.5	3.0	20	4	hidden	2	pcor	all	4	1	0.7083335	0.8	1	0.7083335	0.7333335	1	0.7083335	0.8
2	2	0.5	3.0	20	4	hidden	3	pcor	all	4	0.8	1	0.857143	0.75	1	0.8	0.8	1	0.857143
2	2	0.5	3.0	20	4	hidden	4	pcor	all	4	0.666667	1	0.666667	0.666667	1	0.666667	0.666667	1	0.666667
2	2	0.5	3.0	20	8	hidden	2	pcor	all	4	1	1	0.9285715	1	1	0.9285715	1	1	0.9285715
2	2	0.5	3.0	20	8	hidden	3	pcor	all	4	1	1	0.9444445	1	1	0.9444445	1	1	0.9444445
2	2	0.5	3.0	20	8	hidden	4	pcor	all	4	1	1	0.775	1	1	0.775	1	1	0.775
2	2	1	0.5	20	1	hidden	2	pcor	all	4	0.333333	0.5	0.4	0.333333	0.5	0.4	0.333333	0.5	0.4
2	2	1	0.5	20	1	hidden	3	pcor	all	4	0	0	0	0	0	0	0	0	0
2	2	1	0.5	20	1	hidden	4	pcor	all	4	0	0	0	0	0	0	0	0	0
2	2	1	0.5	20	2	hidden	2	pcor	all	4	0.7083335	1	0.7636365	0.7083335	1	0.7636365	0.7083335	1	0.7636365
2	2	1	0.5	20	2	hidden	3	pcor	all	4	0.3666665	1	0.5	0.3666665	1	0.5	0.3666665	1	0.5
2	2	1	0.5	20	2	hidden	4	pcor	all	4	0.333333	1	0.5	0.333333	1	0.5	0.333333	1	0.5
2	2	1	0.5	20	4	hidden	2	pcor	all	4	1	1	0.857143	1	1	0.857143	1	1	0.857143
2	2	1	0.5	20	4	hidden	3	pcor	all	4	0.75	1	0.857143	0.75	1	0.857143	0.75	1	0.857143
2	2	1	0.5	20	4	hidden	4	pcor	all	4	0.666667	1	0.8	0.666667	1	0.8	0.666667	1	0.8
2	2	1	0.5	20	8	hidden	2	pcor	all	4	1	1	1	1	1	1	1	1	1
2	2	1	0.5	20	8	hidden	3	pcor	all	4	1	1	1	1	1	1	1	1	1
2	2	1	0.5	20	8	hidden	4	pcor	all	4	1	1	1	1	1	1	1	1	1
2	2	1	1.0	20	1	hidden	2	pcor	all	4	0.333333	0.75	0.5	0.333333	0.5	0.5	0.333333	0.75	0.5
2	2	1	1.0	20	1	hidden	3	pcor	all	4	0	0	0	0	0	0	0	0	0
2	2	1	1.0	20	1	hidden	4	pcor	all	4	0	0	0	0	0	0	0	0	0
2	2	1	1.0	20	2	hidden	2	pcor	all	4	0.6333335	1	0.75	0.6333335	1	0.75	0.6333335	1	0.75
2	2	1	1.0	20	2	hidden	3	pcor	all	4	0.4	1	0.5	0.4	1	0.5	0.4	1	0.5
2	2	1	1.0	20	2	hidden	4	pcor	all	4	0.333333	1	0.5	0.333333	1	0.5	0.333333	1	0.5
2	2	1	1.0	20	4	hidden	2	pcor	all	4	1	1	0.857143	1	1	0.857143	1	1	0.857143
2	2	1	1.0	20	4	hidden	3	pcor	all	4	0.666667	1	0.8	0.666667	1	0.8	0.666667	1	0.8
2	2	1	1.0	20	4	hidden	4	pcor	all	4	0.666667	1	0.8	0.666667	1	0.8	0.666667	1	0.8
2	2	1	1.0	20	8	hidden	2	pcor	all	4	1	1	1	1	1	1	1	1	1
2	2	1	1.0	20	8	hidden	3	pcor	all	4	0.9	1	0.873016	0.9	1	0.873016	0.9	1	0.873016
2	2	1	1.0	20	8	hidden	4	pcor	all	4	0.666667	1	0.8	0.666667	1	0.8	0.666667	1	0.8
2	2	1	2.0	20	1	hidden	2	pcor	all	4	0.333333	0.5	0.4166665	0.333333	0.5	0.333333	0.333333	0.5	0.4166665
2	2	1	2.0	20	1	hidden	3	pcor	all	4	0	0	0	0	0	0	0	0	0
2	2	1	2.0	20	1	hidden	4	pcor	all	4	0	0	0	0	0	0	0	0	0
2	2	1	2.0	20	2	hidden	2	pcor	all	4	0.666667	1	0.666667	0.666667	1	0.666667	0.666667	1	0.666667
2	2	1	2.0	20	2	hidden	3	pcor	all	4	0.333333	0.5833335	0.5	0.333333	0.5833335	0.5	0.333333	0.5833335	0.5
2	2	1	2.0	20	2	hidden	4	pcor	all	4	0.333333	0.333333	0.333333	0.333333	0.333333	0.333333	0.333333	0.333333	0.333333
2	2	1	2.0	20	4	hidden	2	pcor	all	4	0.875	1	0.8285715	0.75	1	0.8	0.75	1	0.8
[truncated: 1,841 more rows]
