# Supplementary material for: Time Delayed Causal Gene Regulatory Network Inference with Hidden Common Causes
Source: PLoS One. 2015 Sep 22;10(9):e0138596. doi: 10.1371/journal.pone.0138596 (PMC4578777; doi:10.1371/journal.pone.0138596)
Supplement: S1 File — Figure A, Histogram of Absolute Differences of F-scores of Delays and Effects for One Segment Small Hidden Case. Figure B, Histogram of Absolute Differences of F-scores of Links and Delays for One Segment Small Hidden Case. Figure C, Profiles of F-scores of Links, Delays and Effects for Different Settings for One Segment Small Non-Hidden Case. Figure D, Histogram of Absolute Differences of F-scores of Links and Effects for One Segment Small Non-Hidden Case. Figure E, Histogram of Absolute Differences of F-scores of Delays and Effects for One Segment Small Non-Hidden Case. Figure F, Histogram of Absolute Differences of F-scores of Links and Delays for One Segment Small Non-Hidden Case. Figure G, Histogram of Absolute Differences of F-scores of Links and Effects for One Segment Large Case. Figure H, Histogram of Absolute Differences of F-scores of Delays and Effects for One Segment Large Case. Figure I, Histogram of Absolute Differences of F-scores of Links and Delays for One Segment Large Case. Figure J, Boxplot of Effects F-score with Different σ2 for One Segment Small Non-Hidden Case. Figure K, Boxplot of Effects F-score with Different σ2 for One Segment Large Case. Figure L, Boxplot of Effects F-score with Different σ2 for Multiple Segments Small Hidden Case. Figure M, Boxplot of Effects F-score with Different σ2 for Multiple Segments Small Non-Hidden Case. Figure N, Boxplot of Effects F-score with Different σ2 for Multiple Segments Large Case. Table A, Full Results of Median Performance for One Segment Small GRN with One Hidden Node. e2 is σ 2, alpha is α, nps is number of time points m, st is the score threshold. For the data column, hidden means using our proposed algorithm on the incomplete data, complete means using CLINDE on the complete data (i.e. all nodes are not hidden), hiddenCL means using CLINDE on the incomplete data. l2., d2. and e2. are Links, Delays and Effects respectively. r is Recall, p is Precision and f is F-score. Each median is taken over 2 [file pone.0138596.s001.zip › Table_F.csv]

ng	nh	e2	alpha	rep	nsegs	data	st	method	pruning	maxn	l2.r	l2.p	l2.f	d2.r	d2.p	d2.f	e2.r	e2.p	e2.f
50	5	0.5	0.5	40	1	hidden	2	pcor	all	4	0.1358005	0.2186955	0.1616325	0.125	0.212406	0.16	0.1268565	0.212406	0.1607455
50	5	0.5	0.5	40	1	complete	2	pcor	all	4	0.1775825	0.275708	0.221456	0.170334	0.2649125	0.212292	0.1761705	0.269697	0.219934
50	5	0.5	0.5	40	1	hiddenCL	2	pcor	all	4	0.115724	0.20794	0.1499695	0.1049155	0.188679	0.13236	0.1111565	0.2041665	0.1478995
50	5	0.5	0.5	40	1	hidden	3	pcor	all	4	0.0832505	0.3585715	0.134927	0.0809275	0.3585715	0.1278565	0.0809275	0.3585715	0.1278565
50	5	0.5	0.5	40	1	complete	3	pcor	all	4	0.1097395	0.4514105	0.174603	0.10925	0.4514105	0.174603	0.10925	0.4514105	0.174603
50	5	0.5	0.5	40	1	hiddenCL	3	pcor	all	4	0.0693665	0.3416665	0.1142965	0.068137	0.333333	0.1130555	0.0693665	0.3416665	0.1142965
50	5	0.5	0.5	40	1	hidden	4	pcor	all	4	0.0319475	0.444444	0.059429	0.0319475	0.444444	0.059429	0.0319475	0.444444	0.059429
50	5	0.5	0.5	40	1	complete	4	pcor	all	4	0.0459835	0.666667	0.0860315	0.0447055	0.666667	0.08379	0.0459835	0.666667	0.0860315
50	5	0.5	0.5	40	1	hiddenCL	4	pcor	all	4	0.024405	0.666667	0.0462815	0.024405	0.666667	0.0462815	0.024405	0.666667	0.0462815
50	5	0.5	0.5	40	2	hidden	2	pcor	all	4	0.290731	0.4027025	0.3437535	0.2893925	0.395459	0.3375965	0.290731	0.4	0.3437535
50	5	0.5	0.5	40	2	complete	2	pcor	all	4	0.406854	0.513514	0.463508	0.4040015	0.507144	0.45625	0.406854	0.5104885	0.463508
50	5	0.5	0.5	40	2	hiddenCL	2	pcor	all	4	0.269586	0.388464	0.32802	0.264052	0.3850565	0.3244415	0.264052	0.3850565	0.325303
50	5	0.5	0.5	40	2	hidden	3	pcor	all	4	0.2122385	0.5773525	0.305415	0.2073365	0.564091	0.301737	0.2122385	0.5773525	0.305415
50	5	0.5	0.5	40	2	complete	3	pcor	all	4	0.314607	0.7343135	0.438608	0.31428	0.7343135	0.435093	0.314607	0.7343135	0.43706
50	5	0.5	0.5	40	2	hiddenCL	3	pcor	all	4	0.209302	0.612007	0.3090185	0.2065925	0.6099035	0.3051065	0.209302	0.612007	0.3090185
50	5	0.5	0.5	40	2	hidden	4	pcor	all	4	0.127907	0.638182	0.210531	0.127907	0.636364	0.210531	0.127907	0.638182	0.210531
50	5	0.5	0.5	40	2	complete	4	pcor	all	4	0.2052135	0.891813	0.330644	0.2052135	0.888545	0.330644	0.2052135	0.891813	0.330644
50	5	0.5	0.5	40	2	hiddenCL	4	pcor	all	4	0.125	0.833333	0.2176065	0.125	0.828431	0.2176065	0.125	0.833333	0.2176065
50	5	0.5	0.5	40	4	hidden	2	pcor	all	4	0.451834	0.5274025	0.483868	0.443038	0.5230945	0.478655	0.4463685	0.5274025	0.4834175
50	5	0.5	0.5	40	4	complete	2	pcor	all	4	0.594498	0.6687765	0.630255	0.594498	0.6645025	0.6242605	0.594498	0.6687765	0.627349
50	5	0.5	0.5	40	4	hiddenCL	2	pcor	all	4	0.4064215	0.507463	0.4521595	0.4064215	0.507463	0.4500175	0.4064215	0.507463	0.4501655
50	5	0.5	0.5	40	4	hidden	3	pcor	all	4	0.360188	0.7052135	0.4752415	0.360188	0.7052135	0.4723315	0.360188	0.7052135	0.4723315
50	5	0.5	0.5	40	4	complete	3	pcor	all	4	0.5	0.867296	0.6332495	0.5	0.867296	0.6319185	0.5	0.867296	0.6323055
50	5	0.5	0.5	40	4	hiddenCL	3	pcor	all	4	0.345696	0.7330045	0.458201	0.343852	0.7330045	0.456918	0.343852	0.7330045	0.458201
50	5	0.5	0.5	40	4	hidden	4	pcor	all	4	0.2731295	0.777341	0.405048	0.2731295	0.777341	0.403846	0.2731295	0.777341	0.405048
50	5	0.5	0.5	40	4	complete	4	pcor	all	4	0.384193	0.970588	0.5498605	0.3839035	0.969669	0.5498605	0.384193	0.970588	0.5498605
50	5	0.5	0.5	40	4	hiddenCL	4	pcor	all	4	0.2580795	0.8603895	0.3984735	0.256773	0.850713	0.396886	0.2580795	0.8603895	0.3984735
50	5	0.5	0.5	40	8	hidden	2	pcor	all	4	0.627017	0.6464285	0.636547	0.627017	0.644277	0.632055	0.627017	0.6464285	0.632055
50	5	0.5	0.5	40	8	complete	2	pcor	all	4	0.7945405	0.767594	0.7796625	0.792865	0.767594	0.7755355	0.792865	0.767594	0.7755355
50	5	0.5	0.5	40	8	hiddenCL	2	pcor	all	4	0.5551115	0.5772725	0.5656325	0.5545225	0.572905	0.5597155	0.5545225	0.572905	0.5597155
50	5	0.5	0.5	40	8	hidden	3	pcor	all	4	0.5678185	0.813393	0.664269	0.563077	0.813393	0.662331	0.5678185	0.813393	0.664269
50	5	0.5	0.5	40	8	complete	3	pcor	all	4	0.7098365	0.9416025	0.815301	0.7098365	0.9416025	0.812813	0.7098365	0.9416025	0.813014
50	5	0.5	0.5	40	8	hiddenCL	3	pcor	all	4	0.4929525	0.7677325	0.6001005	0.4929525	0.767428	0.6001005	0.4929525	0.7677325	0.6001005
50	5	0.5	0.5	40	8	hidden	4	pcor	all	4	0.4868925	0.867925	0.6199115	0.4868925	0.867925	0.6199115	0.4868925	0.867925	0.6199115
50	5	0.5	0.5	40	8	complete	4	pcor	all	4	0.635016	0.9925375	0.7705805	0.635016	0.9925375	0.7705805	0.635016	0.9925375	0.7705805
50	5	0.5	0.5	40	8	hiddenCL	4	pcor	all	4	0.4443635	0.875	0.592556	0.4443635	0.875	0.592556	0.4443635	0.875	0.592556
50	5	0.5	0.5	40	16	hidden	2	pcor	all	4	0.783246	0.6970955	0.7391375	0.780624	0.696078	0.7391375	0.783246	0.6970955	0.7391375
50	5	0.5	0.5	40	16	complete	2	pcor	all	4	0.9321495	0.8037465	0.8548875	0.9298265	0.803571	0.8548875	0.9321495	0.803571	0.8548875
50	5	0.5	0.5	40	16	hiddenCL	2	pcor	all	4	0.655048	0.58851	0.616356	0.654212	0.58851	0.616356	0.654212	0.58851	0.616356
50	5	0.5	0.5	40	16	hidden	3	pcor	all	4	0.738636	0.870588	0.8064295	0.7344685	0.8700765	0.803749	0.7344685	0.8700765	0.8046895
50	5	0.5	0.5	40	16	complete	3	pcor	all	4	0.8857465	0.9580415	0.921785	0.8857465	0.9580415	0.9198575	0.8857465	0.9580415	0.921785
50	5	0.5	0.5	40	16	hiddenCL	3	pcor	all	4	0.6264535	0.745588	0.679366	0.6264535	0.745588	0.679366	0.6264535	0.745588	0.679366
50	5	0.5	0.5	40	16	hidden	4	pcor	all	4	0.694991	0.9043445	0.7939685	0.688363	0.9043445	0.7925485	0.690609	0.9043445	0.7939685
50	5	0.5	0.5	40	16	complete	4	pcor	all	4	0.8341925	1	0.9068175	0.8341925	1	0.9068175	0.8341925	1	0.9068175
50	5	0.5	0.5	40	16	hiddenCL	4	pcor	all	4	0.5891645	0.813353	0.6837075	0.5891645	0.813353	0.67961	0.5891645	0.813353	0.6837075
50	5	0.5	0.5	40	32	hidden	2	pcor	all	4	0.8493885	0.715729	0.778603	0.8491495	0.715729	0.778603	0.8493885	0.715729	0.778603
50	5	0.5	0.5	40	32	complete	2	pcor	all	4	0.974684	0.819831	0.8850935	0.974684	0.819831	0.8850935	0.974684	0.819831	0.8850935
50	5	0.5	0.5	40	32	hiddenCL	2	pcor	all	4	0.6943605	0.5458365	0.6104705	0.6926885	0.5458365	0.6104705	0.6926885	0.5458365	0.6104705
50	5	0.5	0.5	40	32	hidden	3	pcor	all	4	0.8479065	0.872666	0.862069	0.845696	0.872666	0.862069	0.845696	0.872666	0.862069
50	5	0.5	0.5	40	32	complete	3	pcor	all	4	0.9595795	0.9653075	0.9611005	0.9595795	0.963603	0.9611005	0.9595795	0.9653075	0.9611005
50	5	0.5	0.5	40	32	hiddenCL	3	pcor	all	4	0.675788	0.6905985	0.686047	0.6725215	0.6905985	0.686047	0.675788	0.6905985	0.686047
50	5	0.5	0.5	40	32	hidden	4	pcor	all	4	0.822917	0.9225775	0.871323	0.822851	0.9225775	0.8695185	0.822917	0.9225775	0.871323
50	5	0.5	0.5	40	32	complete	4	pcor	all	4	0.9421685	0.9944445	0.960894	0.9421685	0.9944445	0.960894	0.9421685	0.9944445	0.960894
50	5	0.5	0.5	40	32	hiddenCL	4	pcor	all	4	0.6687765	0.75	0.707579	0.6650645	0.75	0.706587	0.6650645	0.75	0.706587
50	5	0.5	1.0	40	1	hidden	2	pcor	all	4	0.142857	0.229968	0.1742575	0.1420165	0.2247475	0.1720325	0.1420165	0.2256945	0.1720325
50	5	0.5	1.0	40	1	complete	2	pcor	all	4	0.190189	0.2857345	0.2284285	0.1876985	0.281746	0.219934	0.1876985	0.2845235	0.223893
50	5	0.5	1.0	40	1	hiddenCL	2	pcor	all	4	0.1284695	0.221111	0.162963	0.1236535	0.2060185	0.155048	0.1270485	0.212912	0.1572615
50	5	0.5	1.0	40	1	hidden	3	pcor	all	4	0.08554	0.3660285	0.139278	0.085236	0.3660285	0.1389655	0.08554	0.3660285	0.139278
50	5	0.5	1.0	40	1	complete	3	pcor	all	4	0.122741	0.4701755	0.193691	0.1179635	0.4641025	0.1866785	0.1190645	0.4701755	0.18911
50	5	0.5	1.0	40	1	hiddenCL	3	pcor	all	4	0.078652	0.3973685	0.133974	0.078652	0.393797	0.133974	0.078652	0.393797	0.133974
50	5	0.5	1.0	40	1	hidden	4	pcor	all	4	0.0338995	0.4580415	0.063837	0.0338995	0.4580415	0.063837	0.0338995	0.4580415	0.063837
50	5	0.5	1.0	40	1	complete	4	pcor	all	4	0.0532455	0.788889	0.0990975	0.0532455	0.788889	0.0990975	0.0532455	0.788889	0.0990975
50	5	0.5	1.0	40	1	hiddenCL	4	pcor	all	4	0.033712	0.714286	0.063837	0.033712	0.714286	0.063837	0.033712	0.714286	0.063837
50	5	0.5	1.0	40	2	hidden	2	pcor	all	4	0.2993505	0.4118285	0.3451285	0.2898	0.4091435	0.3451285	0.298776	0.4094635	0.3451285
50	5	0.5	1.0	40	2	complete	2	pcor	all	4	0.4077895	0.5389495	0.4639655	0.4057355	0.527536	0.451613	0.4057355	0.5347825	0.4611735
50	5	0.5	1.0	40	2	hiddenCL	2	pcor	all	4	0.2789605	0.41737	0.3388375	0.2732975	0.409447	0.3322155	0.278674	0.409447	0.335527
50	5	0.5	1.0	40	2	hidden	3	pcor	all	4	0.2359265	0.567766	0.331956	0.2261275	0.564103	0.3276825	0.2359265	0.567766	0.331956
50	5	0.5	1.0	40	2	complete	3	pcor	all	4	0.3260795	0.763158	0.4487785	0.3237615	0.763158	0.4453625	0.325572	0.763158	0.446355
50	5	0.5	1.0	40	2	hiddenCL	3	pcor	all	4	0.21928	0.642857	0.330572	0.21928	0.642857	0.330572	0.21928	0.642857	0.330572
50	5	0.5	1.0	40	2	hidden	4	pcor	all	4	0.1405775	0.6417115	0.2308335	0.1405775	0.6417115	0.2308335	0.1405775	0.6417115	0.2308335
50	5	0.5	1.0	40	2	complete	4	pcor	all	4	0.2033365	0.909091	0.3347335	0.2033365	0.909091	0.3347335	0.2033365	0.909091	0.3347335
50	5	0.5	1.0	40	2	hiddenCL	4	pcor	all	4	0.1337395	0.846154	0.231087	0.1337395	0.846154	0.231087	0.1337395	0.846154	0.231087
50	5	0.5	1.0	40	4	hidden	2	pcor	all	4	0.453488	0.542193	0.497191	0.4472595	0.53379	0.488783	0.452354	0.538704	0.495399
50	5	0.5	1.0	40	4	complete	2	pcor	all	4	0.5964545	0.6604375	0.6279325	0.5924025	0.6583295	0.6255945	0.5924025	0.6583295	0.6259685
50	5	0.5	1.0	40	4	hiddenCL	2	pcor	all	4	0.415182	0.5181395	0.462019	0.4142135	0.515152	0.4596145	0.415182	0.5181395	0.462019
50	5	0.5	1.0	40	4	hidden	3	pcor	all	4	0.3854895	0.7294485	0.5061765	0.3854895	0.723279	0.5061765	0.3854895	0.723279	0.5061765
50	5	0.5	1.0	40	4	complete	3	pcor	all	4	0.497191	0.8541035	0.629047	0.497191	0.8541035	0.629047	0.497191	0.8541035	0.629047
50	5	0.5	1.0	40	4	hiddenCL	3	pcor	all	4	0.342627	0.7374685	0.4639015	0.342627	0.734901	0.4639015	0.342627	0.7374685	0.4639015
50	5	0.5	1.0	40	4	hidden	4	pcor	all	4	0.2794745	0.7657145	0.4146825	0.276229	0.7657145	0.4146825	0.276229	0.7657145	0.4146825
50	5	0.5	1.0	40	4	complete	4	pcor	all	4	0.405263	0.959524	0.5659215	0.405263	0.959524	0.5659215	0.405263	0.959524	0.5659215
50	5	0.5	1.0	40	4	hiddenCL	4	pcor	all	4	0.2792205	0.89	0.4203115	0.2792205	0.89	0.4203115	0.2792205	0.89	0.4203115
50	5	0.5	1.0	40	8	hidden	2	pcor	all	4	0.64082	0.6454545	0.643434	0.6327585	0.639669	0.6378785	0.6348485	0.64422	0.6378785
50	5	0.5	1.0	40	8	complete	2	pcor	all	4	0.7930765	0.776596	0.788227	0.791845	0.77384	0.787703	0.791845	0.776596	0.788227
50	5	0.5	1.0	40	8	hiddenCL	2	pcor	all	4	0.568609	0.575592	0.5730035	0.568609	0.575592	0.5730035	0.568609	0.575592	0.5730035
50	5	0.5	1.0	40	8	hidden	3	pcor	all	4	0.5669855	0.8	0.664855	0.5624645	0.8	0.6643195	0.5669855	0.8	0.664855
50	5	0.5	1.0	40	8	complete	3	pcor	all	4	0.7210395	0.938462	0.8074825	0.7210395	0.9319445	0.804825	0.7210395	0.9358975	0.804825
50	5	0.5	1.0	40	8	hiddenCL	3	pcor	all	4	0.5170475	0.7688885	0.62327	0.5170475	0.7651655	0.62327	0.5170475	0.7651655	0.62327
50	5	0.5	1.0	40	8	hidden	4	pcor	all	4	0.5	0.862517	0.622951	0.5	0.8553565	0.622951	0.5	0.861197	0.622951
50	5	0.5	1.0	40	8	complete	4	pcor	all	4	0.641839	0.9822885	0.775255	0.641839	0.98212	0.775255	0.641839	0.98212	0.775255
50	5	0.5	1.0	40	8	hiddenCL	4	pcor	all	4	0.457081	0.861264	0.5920525	0.4561435	0.861264	0.5920525	0.4561435	0.861264	0.5920525
50	5	0.5	1.0	40	16	hidden	2	pcor	all	4	0.7593395	0.6737985	0.713803	0.7593395	0.6737985	0.713803	0.7593395	0.6737985	0.713803
50	5	0.5	1.0	40	16	complete	2	pcor	all	4	0.935418	0.7977805	0.8571005	0.935418	0.7977805	0.8571005	0.935418	0.7977805	0.8571005
50	5	0.5	1.0	40	16	hiddenCL	2	pcor	all	4	0.664966	0.577504	0.616593	0.664966	0.577504	0.616593	0.664966	0.577504	0.616593
50	5	0.5	1.0	40	16	hidden	3	pcor	all	4	0.736788	0.850926	0.796354	0.736788	0.8494185	0.793765	0.736788	0.8494185	0.793765
50	5	0.5	1.0	40	16	complete	3	pcor	all	4	0.8913585	0.9545395	0.924677	0.8913585	0.9545395	0.924677	0.8913585	0.9545395	0.924677
50	5	0.5	1.0	40	16	hiddenCL	3	pcor	all	4	0.630396	0.731707	0.6780635	0.630396	0.731707	0.6780635	0.630396	0.731707	0.6780635
50	5	0.5	1.0	40	16	hidden	4	pcor	all	4	0.6962055	0.902055	0.788395	0.6962055	0.902055	0.7870835	0.6962055	0.902055	0.788395
50	5	0.5	1.0	40	16	complete	4	pcor	all	4	0.8439585	1	0.9103005	0.8439585	1	0.9103005	0.8439585	1	0.9103005
50	5	0.5	1.0	40	16	hiddenCL	4	pcor	all	4	0.603674	0.810559	0.692066	0.603674	0.810559	0.692066	0.603674	0.810559	0.692066
50	5	0.5	1.0	40	32	hidden	2	pcor	all	4	0.830136	0.685315	0.7523585	0.829804	0.685315	0.75	0.829804	0.685315	0.75
50	5	0.5	1.0	40	32	complete	2	pcor	all	4	0.976471	0.7990385	0.8776605	0.976471	0.7990385	0.8776605	0.976471	0.7990385	0.8776605
50	5	0.5	1.0	40	32	hiddenCL	2	pcor	all	4	0.69031	0.5457575	0.6105085	0.69031	0.5453415	0.6105085	0.69031	0.5457575	0.6105085
50	5	0.5	1.0	40	32	hidden	3	pcor	all	4	0.830016	0.8688175	0.8527195	0.824398	0.867544	0.8527195	0.828759	0.867544	0.8527195
50	5	0.5	1.0	40	32	complete	3	pcor	all	4	0.9672045	0.964706	0.965713	0.9672045	0.964706	0.965713	0.9672045	0.964706	0.965713
50	5	0.5	1.0	40	32	hiddenCL	3	pcor	all	4	0.6885305	0.696416	0.68749	0.6885305	0.6959335	0.68749	0.6885305	0.696416	0.68749
50	5	0.5	1.0	40	32	hidden	4	pcor	all	4	0.814193	0.9074075	0.858708	0.813953	0.901235	0.8564955	0.813953	0.9074075	0.8585045
50	5	0.5	1.0	40	32	complete	4	pcor	all	4	0.9501	0.9887625	0.968106	0.9501	0.9887625	0.968106	0.9501	0.9887625	0.968106
50	5	0.5	1.0	40	32	hiddenCL	4	pcor	all	4	0.6721005	0.7501695	0.7139775	0.6721005	0.7501695	0.7139775	0.6721005	0.7501695	0.7139775
50	5	0.5	2.0	40	1	hidden	2	pcor	all	4	0.1359885	0.2013295	0.161618	0.126893	0.192645	0.153356	0.1277835	0.196491	0.160007
50	5	0.5	2.0	40	1	complete	2	pcor	all	4	0.169355	0.269176	0.2112235	0.1593325	0.2499255	0.197929	0.166667	0.2655075	0.204567
50	5	0.5	2.0	40	1	hiddenCL	2	pcor	all	4	0.1147125	0.2015625	0.1438925	0.106089	0.1880895	0.1306935	0.1123735	0.192645	0.1403665
50	5	0.5	2.0	40	1	hidden	3	pcor	all	4	0.085106	0.290995	0.1316895	0.0846585	0.277931	0.1295565	0.085106	0.2880185	0.1316895
50	5	0.5	2.0	40	1	complete	3	pcor	all	4	0.123611	0.37931	0.1856835	0.113519	0.367003	0.1735085	0.123611	0.377155	0.184926
50	5	0.5	2.0	40	1	hiddenCL	3	pcor	all	4	0.0805555	0.291667	0.126444	0.073684	0.282857	0.117647	0.077778	0.291667	0.1220095
50	5	0.5	2.0	40	1	hidden	4	pcor	all	4	0.033712	0.369318	0.061224	0.033712	0.3484845	0.061224	0.033712	0.369318	0.061224
50	5	0.5	2.0	40	1	complete	4	pcor	all	4	0.048769	0.519231	0.088407	0.0451995	0.5	0.081641	0.048769	0.5	0.088407
50	5	0.5	2.0	40	1	hiddenCL	4	pcor	all	4	0.0324335	0.4	0.060915	0.0324335	0.4	0.060606	0.0324335	0.4	0.060915
50	5	0.5	2.0	40	2	hidden	2	pcor	all	4	0.305592	0.3984125	0.3368695	0.2960845	0.384638	0.3343685	0.3010875	0.394841	0.335444
50	5	0.5	2.0	40	2	complete	2	pcor	all	4	0.395672	0.4895115	0.436573	0.3915285	0.4862985	0.4363395	0.392887	0.486486	0.4363395
50	5	0.5	2.0	40	2	hiddenCL	2	pcor	all	4	0.264537	0.3700995	0.314074	0.2603115	0.367157	0.3130815	0.262866	0.3693075	0.3130815
50	5	0.5	2.0	40	2	hidden	3	pcor	all	4	0.231579	0.55	0.3278155	0.229426	0.544156	0.3236365	0.229426	0.544156	0.3236365
50	5	0.5	2.0	40	2	complete	3	pcor	all	4	0.324502	0.6932815	0.4403305	0.323963	0.6932815	0.4334725	0.324502	0.6932815	0.438608
50	5	0.5	2.0	40	2	hiddenCL	3	pcor	all	4	0.209105	0.565385	0.305898	0.208387	0.5554435	0.3050115	0.209105	0.5645835	0.305898
50	5	0.5	2.0	40	2	hidden	4	pcor	all	4	0.1467	0.613872	0.2330315	0.1423195	0.609524	0.2274535	0.1423195	0.609524	0.2274535
50	5	0.5	2.0	40	2	complete	4	pcor	all	4	0.216943	0.8544975	0.345455	0.214989	0.845	0.3404315	0.214989	0.850926	0.3404315
50	5	0.5	2.0	40	2	hiddenCL	4	pcor	all	4	0.142495	0.75	0.241451	0.137593	0.7416665	0.235149	0.137593	0.7416665	0.235149
50	5	0.5	2.0	40	4	hidden	2	pcor	all	4	0.4378215	0.5217575	0.46982	0.4325445	0.517951	0.4642645	0.4378215	0.517951	0.4681875
50	5	0.5	2.0	40	4	complete	2	pcor	all	4	0.573835	0.636223	0.604344	0.569892	0.6319315	0.591544	0.571463	0.6319315	0.6022225
50	5	0.5	2.0	40	4	hiddenCL	2	pcor	all	4	0.4149405	0.496753	0.448963	0.4098085	0.492607	0.432125	0.4098085	0.496753	0.4373
50	5	0.5	2.0	40	4	hidden	3	pcor	all	4	0.3555805	0.6727455	0.462585	0.3555805	0.666667	0.459443	0.3555805	0.669872	0.462585
50	5	0.5	2.0	40	4	complete	3	pcor	all	4	0.487366	0.863576	0.6267665	0.487366	0.863576	0.6267665	0.487366	0.863576	0.6267665
50	5	0.5	2.0	40	4	hiddenCL	3	pcor	all	4	0.333427	0.7045455	0.453645	0.333427	0.696154	0.450915	0.333427	0.7045455	0.453645
50	5	0.5	2.0	40	4	hidden	4	pcor	all	4	0.269563	0.74359	0.396886	0.2666765	0.7343135	0.3951265	0.2666765	0.738095	0.3966885
50	5	0.5	2.0	40	4	complete	4	pcor	all	4	0.3954475	0.946581	0.5621835	0.3954475	0.946581	0.5621835	0.3954475	0.946581	0.5621835
50	5	0.5	2.0	40	4	hiddenCL	4	pcor	all	4	0.260552	0.849003	0.398276	0.260305	0.8441295	0.396623	0.260552	0.849003	0.398276
50	5	0.5	2.0	40	8	hidden	2	pcor	all	4	0.632606	0.6205935	0.6189305	0.630608	0.6197825	0.6189305	0.632606	0.6197825	0.6189305
50	5	0.5	2.0	40	8	complete	2	pcor	all	4	0.7978495	0.75	0.783287	0.7978495	0.7486265	0.783287	0.7978495	0.75	0.783287
50	5	0.5	2.0	40	8	hiddenCL	2	pcor	all	4	0.562814	0.5722315	0.5674185	0.562814	0.569048	0.5643765	0.562814	0.5722315	0.5643765
50	5	0.5	2.0	40	8	hidden	3	pcor	all	4	0.56167	0.798305	0.662331	0.56167	0.79661	0.658225	0.56167	0.798305	0.6601135
50	5	0.5	2.0	40	8	complete	3	pcor	all	4	0.7126815	0.9211375	0.8012345	0.7126815	0.9211375	0.8012345	0.7126815	0.9211375	0.8012345
50	5	0.5	2.0	40	8	hiddenCL	3	pcor	all	4	0.505376	0.7662815	0.6067975	0.502688	0.7662815	0.6067975	0.505376	0.7662815	0.6067975
50	5	0.5	2.0	40	8	hidden	4	pcor	all	4	0.4656525	0.859606	0.6044005	0.4656525	0.851458	0.60137	0.4656525	0.859606	0.6044005
50	5	0.5	2.0	40	8	complete	4	pcor	all	4	0.6234755	0.983607	0.7625895	0.6234755	0.983607	0.7625895	0.6234755	0.983607	0.7625895
50	5	0.5	2.0	40	8	hiddenCL	4	pcor	all	4	0.439529	0.8598245	0.5802535	0.439529	0.8598245	0.5802535	0.439529	0.8598245	0.5802535
50	5	0.5	2.0	40	16	hidden	2	pcor	all	4	0.7672635	0.6827985	0.715785	0.7672635	0.67782	0.715785	0.7672635	0.6827985	0.715785
50	5	0.5	2.0	40	16	complete	2	pcor	all	4	0.9199975	0.799138	0.859427	0.9199975	0.7962065	0.859427	0.9199975	0.799138	0.859427
50	5	0.5	2.0	40	16	hiddenCL	2	pcor	all	4	0.668561	0.59288	0.629941	0.666667	0.5888145	0.629941	0.666667	0.59288	0.629941
50	5	0.5	2.0	40	16	hidden	3	pcor	all	4	0.7104885	0.836397	0.7674725	0.707825	0.836397	0.7653705	0.7104885	0.836397	0.7653705
50	5	0.5	2.0	40	16	complete	3	pcor	all	4	0.8758665	0.9572725	0.9183335	0.8758665	0.9572725	0.914704	0.8758665	0.9572725	0.914704
50	5	0.5	2.0	40	16	hiddenCL	3	pcor	all	4	0.636364	0.7564275	0.686391	0.635255	0.7564275	0.686391	0.635255	0.7564275	0.686391
50	5	0.5	2.0	40	16	hidden	4	pcor	all	4	0.6813345	0.8985195	0.776768	0.681115	0.898305	0.7762725	0.681115	0.898305	0.7762725
50	5	0.5	2.0	40	16	complete	4	pcor	all	4	0.8269005	1	0.902648	0.8269005	1	0.902648	0.8269005	1	0.902648
50	5	0.5	2.0	40	16	hiddenCL	4	pcor	all	4	0.5930735	0.8167835	0.691591	0.5930735	0.8167835	0.691591	0.5930735	0.8167835	0.691591
50	5	0.5	2.0	40	32	hidden	2	pcor	all	4	0.8074815	0.680336	0.7363455	0.802105	0.680336	0.7363455	0.8074815	0.680336	0.7363455
50	5	0.5	2.0	40	32	complete	2	pcor	all	4	0.9717805	0.807446	0.8776515	0.9717805	0.807446	0.8776515	0.9717805	0.807446	0.8776515
50	5	0.5	2.0	40	32	hiddenCL	2	pcor	all	4	0.698421	0.554761	0.619567	0.698421	0.554761	0.619567	0.698421	0.554761	0.619567
50	5	0.5	2.0	40	32	hidden	3	pcor	all	4	0.7990825	0.853103	0.8226185	0.7990825	0.8528925	0.8216375	0.7990825	0.8528925	0.8216375
50	5	0.5	2.0	40	32	complete	3	pcor	all	4	0.9597735	0.959243	0.9611825	0.9597735	0.959243	0.9611825	0.9597735	0.959243	0.9611825
50	5	0.5	2.0	40	32	hiddenCL	3	pcor	all	4	0.6867735	0.7165325	0.6960515	0.6867735	0.7165325	0.6960515	0.6867735	0.7165325	0.6960515
50	5	0.5	2.0	40	32	hidden	4	pcor	all	4	0.792893	0.9059345	0.8435695	0.791403	0.9026085	0.8411235	0.791403	0.9026085	0.8411235
50	5	0.5	2.0	40	32	complete	4	pcor	all	4	0.937171	0.989964	0.965188	0.937171	0.989964	0.965188	0.937171	0.989964	0.965188
50	5	0.5	2.0	40	32	hiddenCL	4	pcor	all	4	0.6737985	0.7548285	0.709419	0.6737985	0.7548285	0.709419	0.6737985	0.7548285	0.709419
50	5	0.5	3.0	40	1	hidden	2	pcor	all	4	0.1360385	0.188988	0.1559495	0.129545	0.1811755	0.151421	0.1310325	0.188988	0.151421
50	5	0.5	3.0	40	1	complete	2	pcor	all	4	0.16405	0.232572	0.192308	0.154009	0.2119815	0.180156	0.1543925	0.2170675	0.181849
50	5	0.5	3.0	40	1	hiddenCL	2	pcor	all	4	0.1082695	0.1708225	0.1308035	0.1016535	0.158741	0.1232605	0.1082695	0.1708225	0.1308035
50	5	0.5	3.0	40	1	hidden	3	pcor	all	4	0.0842195	0.207827	0.1220095	0.081633	0.202564	0.1172175	0.082843	0.205128	0.120435
50	5	0.5	3.0	40	1	complete	3	pcor	all	4	0.107685	0.244173	0.1476195	0.1061325	0.2374685	0.142857	0.106955	0.244173	0.144421
50	5	0.5	3.0	40	1	hiddenCL	3	pcor	all	4	0.0717525	0.178409	0.101826	0.0694255	0.172866	0.100626	0.0717525	0.178409	0.101826
50	5	0.5	3.0	40	1	hidden	4	pcor	all	4	0.046518	0.216374	0.076923	0.046518	0.216374	0.076923	0.046518	0.216374	0.076923
50	5	0.5	3.0	40	1	complete	4	pcor	all	4	0.068574	0.25	0.1086175	0.067058	0.25	0.106669	0.068574	0.25	0.1086175
50	5	0.5	3.0	40	1	hiddenCL	4	pcor	all	4	0.0346835	0.1791445	0.0555605	0.034287	0.167183	0.0547955	0.034287	0.1791445	0.0547955
50	5	0.5	3.0	40	2	hidden	2	pcor	all	4	0.2727745	0.3454755	0.2993505	0.2704165	0.3354165	0.2977375	0.272233	0.3354165	0.298419
50	5	0.5	3.0	40	2	complete	2	pcor	all	4	0.3866485	0.4569295	0.4194575	0.377551	0.4503505	0.411466	0.3821875	0.4503505	0.4133705
50	5	0.5	3.0	40	2	hiddenCL	2	pcor	all	4	0.2522725	0.3336705	0.2977965	0.2451765	0.33341	0.2925485	0.2451765	0.3336705	0.2960245
50	5	0.5	3.0	40	2	hidden	3	pcor	all	4	0.200082	0.42702	0.273054	0.1969975	0.423611	0.271393	0.200082	0.42702	0.271702
50	5	0.5	3.0	40	2	complete	3	pcor	all	4	0.296079	0.5545635	0.389781	0.286535	0.5503705	0.373366	0.290737	0.5503705	0.379902
50	5	0.5	3.0	40	2	hiddenCL	3	pcor	all	4	0.1917105	0.4337975	0.264481	0.186544	0.4264065	0.2619165	0.1915275	0.4337975	0.2619165
50	5	0.5	3.0	40	2	hidden	4	pcor	all	4	0.132888	0.482759	0.210361	0.1299235	0.4580415	0.2041665	0.132888	0.468985	0.210361
50	5	0.5	3.0	40	2	complete	4	pcor	all	4	0.215437	0.6833335	0.330507	0.215437	0.652778	0.329152	0.215437	0.678125	0.330507
50	5	0.5	3.0	40	2	hiddenCL	4	pcor	all	4	0.136083	0.5386905	0.2179345	0.1353165	0.511905	0.2140375	0.1353165	0.529762	0.2140375
50	5	0.5	3.0	40	4	hidden	2	pcor	all	4	0.427922	0.463808	0.4489615	0.419411	0.4522725	0.437283	0.427922	0.4571575	0.448286
50	5	0.5	3.0	40	4	complete	2	pcor	all	4	0.5589485	0.589899	0.5706605	0.553066	0.5872285	0.568799	0.5589485	0.5893165	0.5706605
50	5	0.5	3.0	40	4	hiddenCL	2	pcor	all	4	0.3887215	0.453939	0.416426	0.3887215	0.452694	0.416426	0.3887215	0.452694	0.416426
50	5	0.5	3.0	40	4	hidden	3	pcor	all	4	0.3278785	0.6055555	0.4265065	0.3278785	0.6055555	0.4265065	0.3278785	0.6055555	0.4265065
50	5	0.5	3.0	40	4	complete	3	pcor	all	4	0.4891455	0.7614475	0.586828	0.485224	0.753846	0.5851645	0.4891455	0.7574075	0.586828
50	5	0.5	3.0	40	4	hiddenCL	3	pcor	all	4	0.324286	0.6343805	0.42862	0.324286	0.6343805	0.42862	0.324286	0.6343805	0.42862
50	5	0.5	3.0	40	4	hidden	4	pcor	all	4	0.2620765	0.7032035	0.387076	0.2620765	0.6985735	0.3826715	0.2620765	0.6985735	0.387076
50	5	0.5	3.0	40	4	complete	4	pcor	all	4	0.381484	0.8960865	0.53312	0.381484	0.8933145	0.53312	0.381484	0.8960865	0.53312
50	5	0.5	3.0	40	4	hiddenCL	4	pcor	all	4	0.2515825	0.775986	0.372881	0.2485295	0.775986	0.372281	0.2515825	0.775986	0.372881
50	5	0.5	3.0	40	8	hidden	2	pcor	all	4	0.609195	0.5970965	0.599953	0.606923	0.5970965	0.5978645	0.606923	0.5970965	0.5978645
50	5	0.5	3.0	40	8	complete	2	pcor	all	4	0.789544	0.7181095	0.748272	0.789544	0.7181095	0.748272	0.789544	0.7181095	0.748272
50	5	0.5	3.0	40	8	hiddenCL	2	pcor	all	4	0.556244	0.5435535	0.555245	0.556244	0.5435535	0.552486	0.556244	0.5435535	0.555245
50	5	0.5	3.0	40	8	hidden	3	pcor	all	4	0.5319295	0.7535715	0.6217855	0.5319295	0.7535715	0.616352	0.5319295	0.7535715	0.6217855
50	5	0.5	3.0	40	8	complete	3	pcor	all	4	0.706692	0.898551	0.7927835	0.706692	0.898551	0.7927835	0.706692	0.898551	0.7927835
50	5	0.5	3.0	40	8	hiddenCL	3	pcor	all	4	0.483331	0.7363455	0.5821705	0.483331	0.7363455	0.578451	0.483331	0.7363455	0.5821705
50	5	0.5	3.0	40	8	hidden	4	pcor	all	4	0.475996	0.8467505	0.6100705	0.475996	0.8432745	0.6100705	0.475996	0.8467505	0.6100705
50	5	0.5	3.0	40	8	complete	4	pcor	all	4	0.623532	0.965517	0.7600285	0.623532	0.965517	0.7600285	0.623532	0.965517	0.7600285
50	5	0.5	3.0	40	8	hiddenCL	4	pcor	all	4	0.4270245	0.8386045	0.568304	0.4270245	0.8386045	0.568304	0.4270245	0.8386045	0.568304
50	5	0.5	3.0	40	16	hidden	2	pcor	all	4	0.747449	0.643092	0.6862915	0.741767	0.643092	0.6862915	0.747449	0.643092	0.6862915
50	5	0.5	3.0	40	16	complete	2	pcor	all	4	0.9277	0.7767395	0.844129	0.9261805	0.7767395	0.844129	0.9277	0.7767395	0.844129
50	5	0.5	3.0	40	16	hiddenCL	2	pcor	all	4	0.6596705	0.5647865	0.6105125	0.6596705	0.5647865	0.6105125	0.6596705	0.5647865	0.6105125
50	5	0.5	3.0	40	16	hidden	3	pcor	all	4	0.714286	0.8253445	0.767809	0.714286	0.8253445	0.767809	0.714286	0.8253445	0.767809
50	5	0.5	3.0	40	16	complete	3	pcor	all	4	0.8786765	0.939338	0.911067	0.8786765	0.9362825	0.911067	0.8786765	0.939338	0.911067
50	5	0.5	3.0	40	16	hiddenCL	3	pcor	all	4	0.627083	0.723748	0.6721265	0.627083	0.723748	0.6721265	0.627083	0.723748	0.6721265
50	5	0.5	3.0	40	16	hidden	4	pcor	all	4	0.6914235	0.8921	0.772124	0.6914235	0.8921	0.772124	0.6914235	0.8921	0.772124
50	5	0.5	3.0	40	16	complete	4	pcor	all	4	0.827586	0.994253	0.902046	0.827586	0.994253	0.902046	0.827586	0.994253	0.902046
50	5	0.5	3.0	40	16	hiddenCL	4	pcor	all	4	0.578741	0.796252	0.67295	0.578741	0.796252	0.67295	0.578741	0.796252	0.67295
50	5	0.5	3.0	40	32	hidden	2	pcor	all	4	0.80787	0.662093	0.730625	0.8047135	0.662093	0.7287795	0.80787	0.662093	0.7287795
50	5	0.5	3.0	40	32	complete	2	pcor	all	4	0.974834	0.790722	0.8736235	0.970294	0.7888045	0.872679	0.9724735	0.790722	0.8736235
50	5	0.5	3.0	40	32	hiddenCL	2	pcor	all	4	0.6990595	0.536364	0.6071095	0.6990595	0.536364	0.6071095	0.6990595	0.536364	0.6071095
50	5	0.5	3.0	40	32	hidden	3	pcor	all	4	0.818276	0.845471	0.830505	0.818276	0.845471	0.830505	0.818276	0.845471	0.830505
50	5	0.5	3.0	40	32	complete	3	pcor	all	4	0.964911	0.9540165	0.958822	0.964496	0.9540165	0.9582375	0.964496	0.9540165	0.9582375
50	5	0.5	3.0	40	32	hiddenCL	3	pcor	all	4	0.6904545	0.693093	0.693998	0.6904545	0.693093	0.693998	0.6904545	0.693093	0.693998
50	5	0.5	3.0	40	32	hidden	4	pcor	all	4	0.804224	0.898718	0.851458	0.804224	0.898718	0.851458	0.804224	0.898718	0.851458
50	5	0.5	3.0	40	32	complete	4	pcor	all	4	0.9490425	0.988235	0.966275	0.9490425	0.988235	0.966275	0.9490425	0.988235	0.966275
50	5	0.5	3.0	40	32	hiddenCL	4	pcor	all	4	0.668561	0.745514	0.7055725	0.668561	0.745514	0.7055725	0.668561	0.745514	0.7055725
50	5	1	0.5	40	1	hidden	2	pcor	all	4	0.145184	0.2261105	0.1715815	0.142857	0.218954	0.168301	0.142857	0.220746	0.169383
50	5	1	0.5	40	1	complete	2	pcor	all	4	0.1797435	0.2880185	0.223689	0.1756235	0.2818605	0.2125	0.1786325	0.285714	0.2138095
50	5	1	0.5	40	1	hiddenCL	2	pcor	all	4	0.128346	0.22449	0.161373	0.1223355	0.2056255	0.1526805	0.1223355	0.212912	0.1554945
50	5	1	0.5	40	1	hidden	3	pcor	all	4	0.0797055	0.3266665	0.1262355	0.0797055	0.3178945	0.1262355	0.0797055	0.3178945	0.1262355
50	5	1	0.5	40	1	complete	3	pcor	all	4	0.119235	0.460606	0.1904795	0.119235	0.460606	0.1888445	0.119235	0.460606	0.1888445
50	5	1	0.5	40	1	hiddenCL	3	pcor	all	4	0.0729485	0.375	0.123542	0.0729485	0.375	0.123542	0.0729485	0.375	0.123542
50	5	1	0.5	40	1	hidden	4	pcor	all	4	0.0306635	0.452991	0.0560945	0.0306635	0.444444	0.0560945	0.0306635	0.444444	0.0560945
50	5	1	0.5	40	1	complete	4	pcor	all	4	0.0515515	0.75	0.096675	0.0515515	0.75	0.096675	0.0515515	0.75	0.096675
50	5	1	0.5	40	1	hiddenCL	4	pcor	all	4	0.0280395	0.666667	0.0530945	0.0280395	0.666667	0.0530945	0.0280395	0.666667	0.0530945
50	5	1	0.5	40	2	hidden	2	pcor	all	4	0.2964095	0.4108005	0.352201	0.2894505	0.4054795	0.3383205	0.2937925	0.4058825	0.3410445
50	5	1	0.5	40	2	complete	2	pcor	all	4	0.4084885	0.5305195	0.4637815	0.403277	0.522102	0.45396	0.4066135	0.522102	0.4567115
50	5	1	0.5	40	2	hiddenCL	2	pcor	all	4	0.291828	0.4146075	0.337669	0.2841615	0.4	0.335668	0.2901615	0.410145	0.336633
50	5	1	0.5	40	2	hidden	3	pcor	all	4	0.2246675	0.571429	0.320306	0.2246675	0.571429	0.320306	0.2246675	0.571429	0.320306
50	5	1	0.5	40	2	complete	3	pcor	all	4	0.3135225	0.753788	0.4443955	0.3135225	0.743421	0.4426855	0.3135225	0.743421	0.4443955
50	5	1	0.5	40	2	hiddenCL	3	pcor	all	4	0.2179545	0.666667	0.3250835	0.21467	0.6407625	0.315789	0.2174785	0.661905	0.3209545
50	5	1	0.5	40	2	hidden	4	pcor	all	4	0.1326005	0.643182	0.2177705	0.1311515	0.6339715	0.217577	0.1311515	0.6339715	0.217577
50	5	1	0.5	40	2	complete	4	pcor	all	4	0.216902	0.914855	0.350696	0.216902	0.914855	0.3495695	0.216902	0.914855	0.350696
50	5	1	0.5	40	2	hiddenCL	4	pcor	all	4	0.134116	0.8441295	0.228579	0.1326005	0.8397435	0.227273	0.1326005	0.8441295	0.227273
50	5	1	0.5	40	4	hidden	2	pcor	all	4	0.4655675	0.532389	0.4927235	0.457322	0.52859	0.4885845	0.4617245	0.52859	0.4927235
50	5	1	0.5	40	4	complete	2	pcor	all	4	0.6	0.654304	0.626493	0.5978725	0.653468	0.6218565	0.5978725	0.653468	0.624308
50	5	1	0.5	40	4	hiddenCL	2	pcor	all	4	0.4278775	0.5145205	0.4649625	0.4230235	0.513158	0.4588005	0.4230235	0.5135235	0.461099
50	5	1	0.5	40	4	hidden	3	pcor	all	4	0.3623735	0.730769	0.4684175	0.359127	0.7225275	0.468246	0.3623735	0.7225275	0.4684175
50	5	1	0.5	40	4	complete	3	pcor	all	4	0.5159525	0.8645105	0.650928	0.5159525	0.8645105	0.650928	0.5159525	0.8645105	0.650928
50	5	1	0.5	40	4	hiddenCL	3	pcor	all	4	0.351838	0.7441355	0.482734	0.3481025	0.7408425	0.479626	0.3481025	0.7408425	0.479626
50	5	1	0.5	40	4	hidden	4	pcor	all	4	0.287857	0.7732145	0.4155295	0.287857	0.7732145	0.4155295	0.287857	0.7732145	0.4155295
50	5	1	0.5	40	4	complete	4	pcor	all	4	0.412683	0.9725975	0.5815855	0.409063	0.971405	0.576255	0.409063	0.971405	0.576255
50	5	1	0.5	40	4	hiddenCL	4	pcor	all	4	0.2743055	0.890873	0.419382	0.2743055	0.890873	0.419382	0.2743055	0.890873	0.419382
50	5	1	0.5	40	8	hidden	2	pcor	all	4	0.6497865	0.6595455	0.6556405	0.6496755	0.6499765	0.6492385	0.6497865	0.652887	0.6536505
50	5	1	0.5	40	8	complete	2	pcor	all	4	0.81125	0.7589945	0.7780745	0.81125	0.7512885	0.7780745	0.81125	0.7512885	0.7780745
50	5	1	0.5	40	8	hiddenCL	2	pcor	all	4	0.5792115	0.5912485	0.582364	0.5792115	0.5888545	0.5755345	0.5792115	0.5888545	0.5755345
50	5	1	0.5	40	8	hidden	3	pcor	all	4	0.5863255	0.834577	0.687117	0.5838745	0.8276425	0.6844675	0.5853115	0.828125	0.686993
50	5	1	0.5	40	8	complete	3	pcor	all	4	0.737134	0.947973	0.819468	0.737134	0.947973	0.819468	0.737134	0.947973	0.819468
50	5	1	0.5	40	8	hiddenCL	3	pcor	all	4	0.523016	0.7845235	0.629437	0.5211005	0.781497	0.629437	0.5215275	0.781497	0.629437
50	5	1	0.5	40	8	hidden	4	pcor	all	4	0.5	0.868745	0.6330025	0.497863	0.868745	0.630858	0.5	0.868745	0.632245
50	5	1	0.5	40	8	complete	4	pcor	all	4	0.6432285	0.985075	0.777378	0.6432285	0.985075	0.777378	0.6432285	0.985075	0.777378
50	5	1	0.5	40	8	hiddenCL	4	pcor	all	4	0.453939	0.8645105	0.5917045	0.453939	0.8645105	0.5917045	0.453939	0.8645105	0.5917045
50	5	1	0.5	40	16	hidden	2	pcor	all	4	0.7845185	0.710526	0.7484155	0.7845185	0.710526	0.7484155	0.7845185	0.710526	0.7484155
50	5	1	0.5	40	16	complete	2	pcor	all	4	0.934199	0.810886	0.8630665	0.934199	0.8057315	0.8622235	0.934199	0.810886	0.8630665
50	5	1	0.5	40	16	hiddenCL	2	pcor	all	4	0.673691	0.610884	0.6369785	0.6708205	0.606383	0.632993	0.672261	0.607737	0.635374
50	5	1	0.5	40	16	hidden	3	pcor	all	4	0.7588285	0.8902605	0.8176425	0.7588285	0.8852055	0.8158245	0.7588285	0.8852055	0.8158245
50	5	1	0.5	40	16	complete	3	pcor	all	4	0.8913275	0.964706	0.927827	0.8913275	0.964706	0.9263985	0.8913275	0.964706	0.9263985
50	5	1	0.5	40	16	hiddenCL	3	pcor	all	4	0.642222	0.763158	0.696703	0.642222	0.763158	0.696703	0.642222	0.763158	0.696703
50	5	1	0.5	40	16	hidden	4	pcor	all	4	0.7065475	0.9200555	0.80353	0.7018435	0.9179205	0.802293	0.7065475	0.9200555	0.802293
50	5	1	0.5	40	16	complete	4	pcor	all	4	0.846606	1	0.913169	0.846606	1	0.913169	0.846606	1	0.913169
50	5	1	0.5	40	16	hiddenCL	4	pcor	all	4	0.6032885	0.8241215	0.6955365	0.6032885	0.8241215	0.6955365	0.6032885	0.8241215	0.6955365
50	5	1	0.5	40	32	hidden	2	pcor	all	4	0.826124	0.7234905	0.7685225	0.826124	0.7209255	0.764564	0.826124	0.7209255	0.764564
50	5	1	0.5	40	32	complete	2	pcor	all	4	0.978609	0.809762	0.886136	0.978609	0.809762	0.886136	0.978609	0.809762	0.886136
50	5	1	0.5	40	32	hiddenCL	2	pcor	all	4	0.703837	0.5843945	0.629926	0.703837	0.5843945	0.629926	0.703837	0.5843945	0.629926
50	5	1	0.5	40	32	hidden	3	pcor	all	4	0.822884	0.8855665	0.8481555	0.822884	0.8855665	0.8481555	0.822884	0.8855665	0.8481555
50	5	1	0.5	40	32	complete	3	pcor	all	4	0.969375	0.9727775	0.971405	0.969375	0.9727775	0.971405	0.969375	0.9727775	0.971405
50	5	1	0.5	40	32	hiddenCL	3	pcor	all	4	0.693113	0.7200155	0.6977055	0.693113	0.7200155	0.6977055	0.693113	0.7200155	0.6977055
50	5	1	0.5	40	32	hidden	4	pcor	all	4	0.822884	0.9371045	0.8766195	0.822884	0.9366985	0.8766195	0.822884	0.9366985	0.8766195
50	5	1	0.5	40	32	complete	4	pcor	all	4	0.947917	1	0.9710825	0.947917	1	0.9710825	0.947917	1	0.9710825
50	5	1	0.5	40	32	hiddenCL	4	pcor	all	4	0.677995	0.759036	0.7161645	0.677995	0.759036	0.7161645	0.677995	0.759036	0.7161645
50	5	1	1.0	40	1	hidden	2	pcor	all	4	0.1484395	0.240404	0.177493	0.139785	0.236364	0.172483	0.139785	0.236364	0.172483
50	5	1	1.0	40	1	complete	2	pcor	all	4	0.186135	0.314815	0.2338055	0.175495	0.288012	0.217476	0.1794735	0.298246	0.224425
50	5	1	1.0	40	1	hiddenCL	2	pcor	all	4	0.1333995	0.226415	0.1696645	0.125	0.215686	0.1588465	0.129032	0.222222	0.1638245
50	5	1	1.0	40	1	hidden	3	pcor	all	4	0.089816	0.3746865	0.145199	0.083772	0.363636	0.137972	0.0865385	0.3660285	0.139225
50	5	1	1.0	40	1	complete	3	pcor	all	4	0.127016	0.5	0.200077	0.1170345	0.4541665	0.1858535	0.122024	0.4807405	0.191304
50	5	1	1.0	40	1	hiddenCL	3	pcor	all	4	0.081439	0.3944445	0.1361725	0.0793765	0.3746865	0.1326115	0.0793765	0.386752	0.1326115
50	5	1	1.0	40	1	hidden	4	pcor	all	4	0.0338995	0.5	0.062507	0.0338995	0.5	0.062507	0.0338995	0.5	0.062507
50	5	1	1.0	40	1	complete	4	pcor	all	4	0.0497525	0.7207795	0.0930255	0.0497525	0.6904765	0.0930255	0.0497525	0.6904765	0.0930255
50	5	1	1.0	40	1	hiddenCL	4	pcor	all	4	0.0324335	0.6125	0.06154	0.0324335	0.6	0.06154	0.0324335	0.6	0.06154
50	5	1	1.0	40	2	hidden	2	pcor	all	4	0.308167	0.4318025	0.360132	0.296079	0.41791	0.3472705	0.2964995	0.4297515	0.351914
50	5	1	1.0	40	2	complete	2	pcor	all	4	0.404301	0.54809	0.469508	0.404301	0.543561	0.461072	0.404301	0.54809	0.469508
50	5	1	1.0	40	2	hiddenCL	2	pcor	all	4	0.274597	0.42623	0.334436	0.27178	0.4146825	0.326719	0.2732055	0.426078	0.33121
50	5	1	1.0	40	2	hidden	3	pcor	all	4	0.2302475	0.608187	0.3373725	0.2302475	0.608187	0.3373725	0.2302475	0.608187	0.3373725
50	5	1	1.0	40	2	complete	3	pcor	all	4	0.310882	0.7561565	0.441742	0.310882	0.749871	0.4393845	0.310882	0.749871	0.4393845
50	5	1	1.0	40	2	hiddenCL	3	pcor	all	4	0.2154815	0.6410985	0.321017	0.2099365	0.6410985	0.3159635	0.2154815	0.6410985	0.321017
50	5	1	1.0	40	2	hidden	4	pcor	all	4	0.142183	0.6602565	0.2302065	0.1407355	0.6602565	0.2297375	0.142183	0.6602565	0.2302065
50	5	1	1.0	40	2	complete	4	pcor	all	4	0.2049735	0.901613	0.336384	0.2049735	0.8944445	0.336384	0.2049735	0.8944445	0.336384
50	5	1	1.0	40	2	hiddenCL	4	pcor	all	4	0.136603	0.8583335	0.235929	0.136603	0.8416665	0.235929	0.136603	0.8416665	0.235929
50	5	1	1.0	40	4	hidden	2	pcor	all	4	0.4414825	0.5430705	0.491319	0.4414825	0.538968	0.4869765	0.4414825	0.538968	0.489695
50	5	1	1.0	40	4	complete	2	pcor	all	4	0.5911535	0.6686995	0.629105	0.5911535	0.666667	0.625429	0.5911535	0.666667	0.629105
50	5	1	1.0	40	4	hiddenCL	2	pcor	all	4	0.409091	0.507367	0.450099	0.408602	0.5069455	0.450099	0.4088465	0.5069455	0.450099
50	5	1	1.0	40	4	hidden	3	pcor	all	4	0.355715	0.716518	0.475923	0.352904	0.716518	0.475923	0.352904	0.716518	0.475923
50	5	1	1.0	40	4	complete	3	pcor	all	4	0.4945645	0.862745	0.629371	0.4945645	0.862407	0.629371	0.4945645	0.862745	0.629371
50	5	1	1.0	40	4	hiddenCL	3	pcor	all	4	0.3471535	0.7294485	0.4593405	0.345559	0.7294485	0.456918	0.345559	0.7294485	0.456918
50	5	1	1.0	40	4	hidden	4	pcor	all	4	0.271771	0.764286	0.403125	0.271771	0.764286	0.403125	0.271771	0.764286	0.403125
50	5	1	1.0	40	4	complete	4	pcor	all	4	0.392211	0.954522	0.557377	0.392211	0.954522	0.557377	0.392211	0.954522	0.557377
50	5	1	1.0	40	4	hiddenCL	4	pcor	all	4	0.2669955	0.8603895	0.4079765	0.2669955	0.8603895	0.4079765	0.2669955	0.8603895	0.4079765
50	5	1	1.0	40	8	hidden	2	pcor	all	4	0.6443625	0.661066	0.6594	0.6402645	0.6541135	0.6447665	0.6427695	0.6574485	0.6502915
50	5	1	1.0	40	8	complete	2	pcor	all	4	0.7968395	0.768896	0.7746445	0.791789	0.766817	0.7746445	0.791789	0.766817	0.7746445
50	5	1	1.0	40	8	hiddenCL	2	pcor	all	4	0.5707145	0.5941305	0.582857	0.5707145	0.593023	0.582857	0.5707145	0.5933865	0.582857
50	5	1	1.0	40	8	hidden	3	pcor	all	4	0.5563295	0.8126985	0.6553975	0.5523895	0.804762	0.6498955	0.5523895	0.8126985	0.6498955
50	5	1	1.0	40	8	complete	3	pcor	all	4	0.71672	0.9388995	0.8063615	0.71672	0.9388995	0.8063615	0.71672	0.9388995	0.8063615
50	5	1	1.0	40	8	hiddenCL	3	pcor	all	4	0.505497	0.777097	0.614379	0.505497	0.777097	0.614379	0.505497	0.777097	0.614379
50	5	1	1.0	40	8	hidden	4	pcor	all	4	0.494179	0.8699675	0.6293045	0.494179	0.8699675	0.6242135	0.494179	0.8699675	0.6293045
50	5	1	1.0	40	8	complete	4	pcor	all	4	0.6326805	0.9921875	0.769679	0.6326805	0.9921875	0.769679	0.6326805	0.9921875	0.769679
50	5	1	1.0	40	8	hiddenCL	4	pcor	all	4	0.4467845	0.8709525	0.5882975	0.4467845	0.8709525	0.5882975	0.4467845	0.8709525	0.5882975
50	5	1	1.0	40	16	hidden	2	pcor	all	4	0.7665515	0.6956165	0.7333005	0.7599925	0.6898305	0.730248	0.7599925	0.6956165	0.7333005
50	5	1	1.0	40	16	complete	2	pcor	all	4	0.933325	0.7990385	0.85922	0.932201	0.7979745	0.85784	0.933325	0.7979745	0.85922
50	5	1	1.0	40	16	hiddenCL	2	pcor	all	4	0.6612495	0.5909185	0.624747	0.6612495	0.5909185	0.624747	0.6612495	0.5909185	0.624747
50	5	1	1.0	40	16	hidden	3	pcor	all	4	0.7301165	0.8633125	0.7853615	0.7294315	0.8633125	0.7853615	0.7294315	0.8633125	0.7853615
50	5	1	1.0	40	16	complete	3	pcor	all	4	0.8912915	0.9631555	0.9285695	0.8912915	0.9631555	0.9285695	0.8912915	0.9631555	0.9285695
50	5	1	1.0	40	16	hiddenCL	3	pcor	all	4	0.6285355	0.759524	0.6838055	0.6285355	0.759524	0.6838055	0.6285355	0.759524	0.6838055
50	5	1	1.0	40	16	hidden	4	pcor	all	4	0.6804255	0.903002	0.779874	0.6787095	0.9006645	0.7791585	0.6804255	0.9006645	0.779874
50	5	1	1.0	40	16	complete	4	pcor	all	4	0.828751	0.987577	0.906357	0.828751	0.987577	0.906357	0.828751	0.987577	0.906357
50	5	1	1.0	40	16	hiddenCL	4	pcor	all	4	0.5829515	0.8250215	0.681588	0.5829515	0.8250215	0.681588	0.5829515	0.8250215	0.681588
50	5	1	1.0	40	32	hidden	2	pcor	all	4	0.824411	0.717305	0.775742	0.824411	0.7160845	0.775742	0.824411	0.7160845	0.775742
50	5	1	1.0	40	32	complete	2	pcor	all	4	0.9765885	0.8139495	0.882506	0.9765885	0.8139495	0.882506	0.9765885	0.8139495	0.882506
50	5	1	1.0	40	32	hiddenCL	2	pcor	all	4	0.694737	0.568503	0.622698	0.694737	0.568503	0.622698	0.694737	0.568503	0.622698
50	5	1	1.0	40	32	hidden	3	pcor	all	4	0.8187145	0.859551	0.837434	0.817721	0.859551	0.837434	0.817721	0.859551	0.837434
50	5	1	1.0	40	32	complete	3	pcor	all	4	0.963189	0.971878	0.9653665	0.963189	0.971878	0.9653665	0.963189	0.971878	0.9653665
50	5	1	1.0	40	32	hiddenCL	3	pcor	all	4	0.688242	0.7058925	0.697308	0.688242	0.7058925	0.697308	0.688242	0.7058925	0.697308
50	5	1	1.0	40	32	hidden	4	pcor	all	4	0.8093035	0.91001	0.8619735	0.8093035	0.91001	0.8619735	0.8093035	0.91001	0.8619735
50	5	1	1.0	40	32	complete	4	pcor	all	4	0.943182	0.988504	0.966275	0.943182	0.988504	0.966275	0.943182	0.988504	0.966275
50	5	1	1.0	40	32	hiddenCL	4	pcor	all	4	0.6684985	0.758535	0.709336	0.6684985	0.758535	0.709336	0.6684985	0.758535	0.709336
50	5	1	2.0	40	1	hidden	2	pcor	all	4	0.148046	0.2194445	0.1792955	0.143797	0.212107	0.1693355	0.146504	0.218503	0.1792955
50	5	1	2.0	40	1	complete	2	pcor	all	4	0.202152	0.2781675	0.2359975	0.1921135	0.2600795	0.2214775	0.196921	0.2662815	0.2356605
50	5	1	2.0	40	1	hiddenCL	2	pcor	all	4	0.119524	0.192308	0.1438925	0.1171815	0.174258	0.13967	0.1192105	0.174258	0.14128
50	5	1	2.0	40	1	hidden	3	pcor	all	4	0.0892045	0.30602	0.1350235	0.0842195	0.3001635	0.129035	0.0860315	0.3001635	0.129035
50	5	1	2.0	40	1	complete	3	pcor	all	4	0.143797	0.376689	0.2089665	0.134234	0.3708995	0.19901	0.1421355	0.3732145	0.2062675
50	5	1	2.0	40	1	hiddenCL	3	pcor	all	4	0.0783625	0.270979	0.1206985	0.075121	0.2637685	0.1153845	0.0783625	0.2637685	0.116433
50	5	1	2.0	40	1	hidden	4	pcor	all	4	0.042424	0.369318	0.07693	0.042424	0.3603895	0.07693	0.042424	0.3603895	0.07693
50	5	1	2.0	40	1	complete	4	pcor	all	4	0.069537	0.5729165	0.1242285	0.0691365	0.5729165	0.122953	0.0691365	0.5729165	0.122953
50	5	1	2.0	40	1	hiddenCL	4	pcor	all	4	0.0370425	0.5	0.0685915	0.0370425	0.4772725	0.0685915	0.0370425	0.4772725	0.0685915
50	5	1	2.0	40	2	hidden	2	pcor	all	4	0.30538	0.3875785	0.345033	0.302831	0.3851645	0.336573	0.303954	0.387097	0.336573
50	5	1	2.0	40	2	complete	2	pcor	all	4	0.434301	0.503521	0.4670995	0.434301	0.5	0.4634425	0.434301	0.503521	0.4634425
50	5	1	2.0	40	2	hiddenCL	2	pcor	all	4	0.2933805	0.375906	0.3334	0.2852305	0.3693075	0.326902	0.293254	0.374067	0.3321835
50	5	1	2.0	40	2	hidden	3	pcor	all	4	0.2377975	0.5633015	0.330266	0.232406	0.542998	0.326923	0.2375	0.546921	0.330266
50	5	1	2.0	40	2	complete	3	pcor	all	4	0.33156	0.696663	0.457094	0.33156	0.696663	0.4536875	0.33156	0.696663	0.457094
50	5	1	2.0	40	2	hiddenCL	3	pcor	all	4	0.229187	0.560662	0.3281135	0.2251755	0.558824	0.326186	0.229187	0.560662	0.3281135
50	5	1	2.0	40	2	hidden	4	pcor	all	4	0.1583025	0.681818	0.251316	0.1583025	0.680909	0.251316	0.1583025	0.681818	0.251316
50	5	1	2.0	40	2	complete	4	pcor	all	4	0.231238	0.888889	0.3682105	0.231238	0.886752	0.3682105	0.231238	0.888889	0.3682105
50	5	1	2.0	40	2	hiddenCL	4	pcor	all	4	0.1522655	0.823529	0.255451	0.1522655	0.823529	0.255451	0.1522655	0.823529	0.255451
50	5	1	2.0	40	4	hidden	2	pcor	all	4	0.447222	0.5209345	0.4813575	0.4456265	0.5166125	0.479042	0.447222	0.5170935	0.479042
50	5	1	2.0	40	4	complete	2	pcor	all	4	0.6128165	0.644599	0.628639	0.6128165	0.644599	0.627563	0.6128165	0.644599	0.627563
50	5	1	2.0	40	4	hiddenCL	2	pcor	all	4	0.408968	0.477226	0.441056	0.4041475	0.4718255	0.440588	0.407607	0.4718255	0.440588
50	5	1	2.0	40	4	hidden	3	pcor	all	4	0.383097	0.6841755	0.489996	0.372829	0.670068	0.470512	0.3812655	0.6782355	0.479065
50	5	1	2.0	40	4	complete	3	pcor	all	4	0.5168625	0.854356	0.6458885	0.515818	0.8500605	0.6458885	0.5168625	0.8500605	0.6458885
50	5	1	2.0	40	4	hiddenCL	3	pcor	all	4	0.3542975	0.698837	0.471576	0.3542975	0.698837	0.4662655	0.3542975	0.698837	0.4662655
50	5	1	2.0	40	4	hidden	4	pcor	all	4	0.3090175	0.7867965	0.442561	0.3062745	0.785714	0.435215	0.3062745	0.785714	0.435215
50	5	1	2.0	40	4	complete	4	pcor	all	4	0.437822	0.958547	0.595805	0.4349935	0.954522	0.594595	0.437822	0.954522	0.594595
50	5	1	2.0	40	4	hiddenCL	4	pcor	all	4	0.286474	0.864766	0.439851	0.286474	0.857143	0.439851	0.286474	0.857143	0.439851
50	5	1	2.0	40	8	hidden	2	pcor	all	4	0.609016	0.6024845	0.613068	0.603403	0.5967855	0.613068	0.603403	0.5967855	0.613068
50	5	1	2.0	40	8	complete	2	pcor	all	4	0.81357	0.7326155	0.769627	0.812149	0.7322585	0.769627	0.812149	0.7326155	0.769627
50	5	1	2.0	40	8	hiddenCL	2	pcor	all	4	0.546512	0.5354835	0.536449	0.546512	0.5354165	0.536449	0.546512	0.5354835	0.536449
50	5	1	2.0	40	8	hidden	3	pcor	all	4	0.556999	0.7965515	0.6574385	0.5512245	0.7795975	0.652615	0.5512245	0.7844825	0.652615
50	5	1	2.0	40	8	complete	3	pcor	all	4	0.739773	0.9270035	0.82031	0.739773	0.926731	0.82031	0.739773	0.9270035	0.82031
50	5	1	2.0	40	8	hiddenCL	3	pcor	all	4	0.4966665	0.75	0.6014705	0.494141	0.75	0.6014705	0.4966665	0.75	0.6014705
50	5	1	2.0	40	8	hidden	4	pcor	all	4	0.516524	0.846806	0.646068	0.5087755	0.846806	0.643797	0.513826	0.846806	0.646068
50	5	1	2.0	40	8	complete	4	pcor	all	4	0.6611125	0.983315	0.7938995	0.65807	0.983315	0.7902535	0.6611125	0.983315	0.7938995
50	5	1	2.0	40	8	hiddenCL	4	pcor	all	4	0.4434045	0.858804	0.578536	0.4434045	0.858804	0.578536	0.4434045	0.858804	0.578536
50	5	1	2.0	40	16	hidden	2	pcor	all	4	0.7471895	0.6898055	0.721797	0.7471895	0.684611	0.721797	0.7471895	0.6887955	0.721797
50	5	1	2.0	40	16	complete	2	pcor	all	4	0.9316625	0.785244	0.84937	0.9316625	0.7823935	0.84937	0.9316625	0.785244	0.84937
50	5	1	2.0	40	16	hiddenCL	2	pcor	all	4	0.647096	0.560662	0.6074945	0.647096	0.560662	0.6074945	0.647096	0.560662	0.6074945
50	5	1	2.0	40	16	hidden	3	pcor	all	4	0.721086	0.853462	0.776693	0.721086	0.848545	0.776316	0.721086	0.853462	0.776693
50	5	1	2.0	40	16	complete	3	pcor	all	4	0.9	0.963189	0.9266285	0.9	0.963189	0.9266285	0.9	0.963189	0.9266285
50	5	1	2.0	40	16	hiddenCL	3	pcor	all	4	0.623532	0.730303	0.6688175	0.623532	0.730303	0.6688175	0.623532	0.730303	0.6688175
50	5	1	2.0	40	16	hidden	4	pcor	all	4	0.6765805	0.909203	0.778402	0.6765805	0.907692	0.777893	0.6765805	0.909203	0.777893
50	5	1	2.0	40	16	complete	4	pcor	all	4	0.8405925	1	0.912294	0.8405925	1	0.912294	0.8405925	1	0.912294
50	5	1	2.0	40	16	hiddenCL	4	pcor	all	4	0.5860165	0.8086815	0.675086	0.5860165	0.8086815	0.675086	0.5860165	0.8086815	0.675086
50	5	1	2.0	40	32	hidden	2	pcor	all	4	0.8244445	0.691539	0.753625	0.823611	0.691539	0.7491285	0.8244445	0.691539	0.7491285
50	5	1	2.0	40	32	complete	2	pcor	all	4	0.975757	0.794698	0.873745	0.975757	0.794698	0.873745	0.975757	0.794698	0.873745
50	5	1	2.0	40	32	hiddenCL	2	pcor	all	4	0.6909815	0.545266	0.614523	0.6909815	0.545266	0.614523	0.6909815	0.545266	0.614523
50	5	1	2.0	40	32	hidden	3	pcor	all	4	0.8233335	0.8687345	0.8407415	0.8233335	0.8687345	0.839229	0.8233335	0.8687345	0.839229
50	5	1	2.0	40	32	complete	3	pcor	all	4	0.966092	0.9617815	0.96274	0.966092	0.9617815	0.96274	0.966092	0.9617815	0.96274
50	5	1	2.0	40	32	hiddenCL	3	pcor	all	4	0.6790805	0.6793835	0.674929	0.6790805	0.6793835	0.674929	0.6790805	0.6793835	0.674929
50	5	1	2.0	40	32	hidden	4	pcor	all	4	0.7986895	0.917636	0.851351	0.7986895	0.916228	0.851351	0.7986895	0.916228	0.851351
50	5	1	2.0	40	32	complete	4	pcor	all	4	0.946667	1	0.970152	0.946667	1	0.970152	0.946667	1	0.970152
50	5	1	2.0	40	32	hiddenCL	4	pcor	all	4	0.661081	0.731835	0.6939595	0.661081	0.731835	0.6939595	0.661081	0.731835	0.6939595
50	5	1	3.0	40	1	hidden	2	pcor	all	4	0.140707	0.1860575	0.1619635	0.129171	0.1824585	0.151457	0.1381135	0.183857	0.158326
50	5	1	3.0	40	1	complete	2	pcor	all	4	0.173231	0.2518655	0.2012625	0.163911	0.234375	0.1923155	0.169734	0.2421795	0.2005915
50	5	1	3.0	40	1	hiddenCL	2	pcor	all	4	0.120847	0.1885775	0.150376	0.1087635	0.1727455	0.1351595	0.111604	0.179131	0.1392155
50	5	1	3.0	40	1	hidden	3	pcor	all	4	0.088134	0.219375	0.124031	0.0833425	0.205128	0.1214755	0.085858	0.210672	0.122408
50	5	1	3.0	40	1	complete	3	pcor	all	4	0.125	0.2623515	0.1653515	0.1146545	0.25	0.152505	0.119381	0.259784	0.1620095
50	5	1	3.0	40	1	hiddenCL	3	pcor	all	4	0.077724	0.202564	0.114379	0.071436	0.190972	0.107294	0.071436	0.197222	0.1081485
50	5	1	3.0	40	1	hidden	4	pcor	all	4	0.0451995	0.2041665	0.0730975	0.0419525	0.195238	0.0687725	0.0451995	0.195238	0.0730975
50	5	1	3.0	40	1	complete	4	pcor	all	4	0.062191	0.25	0.1004625	0.06154	0.25	0.0982	0.062191	0.25	0.0982
50	5	1	3.0	40	1	hiddenCL	4	pcor	all	4	0.0371605	0.190909	0.062829	0.036365	0.1742425	0.060928	0.0371605	0.181818	0.062829
50	5	1	3.0	40	2	hidden	2	pcor	all	4	0.2814015	0.3354165	0.30969	0.279779	0.328767	0.303634	0.280869	0.33105	0.306783
50	5	1	3.0	40	2	complete	2	pcor	all	4	0.394345	0.433155	0.415434	0.383872	0.426893	0.404628	0.3861045	0.426893	0.4094815
50	5	1	3.0	40	2	hiddenCL	2	pcor	all	4	0.26506	0.340873	0.3029205	0.262136	0.333333	0.2970355	0.262136	0.340117	0.297458
50	5	1	3.0	40	2	hidden	3	pcor	all	4	0.213939	0.4305555	0.292148	0.209719	0.4242425	0.2898335	0.209719	0.4305555	0.2898335
50	5	1	3.0	40	2	complete	3	pcor	all	4	0.296537	0.5430285	0.39405	0.296537	0.535185	0.3929155	0.296537	0.5430285	0.3929155
50	5	1	3.0	40	2	hiddenCL	3	pcor	all	4	0.2039825	0.4443345	0.282416	0.202041	0.441734	0.280356	0.202041	0.443152	0.281121
50	5	1	3.0	40	2	hidden	4	pcor	all	4	0.1464995	0.5208695	0.2283205	0.1451045	0.5080645	0.227856	0.1464995	0.5080645	0.22807
50	5	1	3.0	40	2	complete	4	pcor	all	4	0.212178	0.6609195	0.326536	0.212178	0.6609195	0.326536	0.212178	0.6609195	0.326536
50	5	1	3.0	40	2	hiddenCL	4	pcor	all	4	0.1404745	0.6	0.230952	0.1404745	0.5962965	0.230952	0.1404745	0.5962965	0.230952
50	5	1	3.0	40	4	hidden	2	pcor	all	4	0.4395395	0.479126	0.4476015	0.4316665	0.4751995	0.447507	0.4395395	0.4751995	0.4476015
50	5	1	3.0	40	4	complete	2	pcor	all	4	0.5666375	0.5819075	0.5828055	0.5647415	0.5766565	0.580028	0.5666375	0.578929	0.5828055
50	5	1	3.0	40	4	hiddenCL	2	pcor	all	4	0.4044235	0.452694	0.4247905	0.404212	0.452694	0.4247905	0.4044235	0.452694	0.4247905
50	5	1	3.0	40	4	hidden	3	pcor	all	4	0.36021	0.621321	0.4548585	0.36021	0.617021	0.4548585	0.36021	0.621321	0.4548585
50	5	1	3.0	40	4	complete	3	pcor	all	4	0.4861215	0.762961	0.5955825	0.4816615	0.762961	0.5955825	0.4861215	0.762961	0.5955825
50	5	1	3.0	40	4	hiddenCL	3	pcor	all	4	0.345696	0.6364565	0.4506125	0.345033	0.630435	0.447883	0.345696	0.632525	0.4506125
50	5	1	3.0	40	4	hidden	4	pcor	all	4	0.2808105	0.716518	0.4051445	0.2808105	0.714286	0.4051445	0.2808105	0.714286	0.4051445
50	5	1	3.0	40	4	complete	4	pcor	all	4	0.389777	0.8931625	0.542289	0.389777	0.8931625	0.542289	0.389777	0.8931625	0.542289
50	5	1	3.0	40	4	hiddenCL	4	pcor	all	4	0.2732685	0.80625	0.4049325	0.2732685	0.80625	0.4049325	0.2732685	0.80625	0.4049325
50	5	1	3.0	40	8	hidden	2	pcor	all	4	0.6230265	0.5888495	0.6005465	0.618219	0.5888495	0.599401	0.618219	0.5888495	0.599401
50	5	1	3.0	40	8	complete	2	pcor	all	4	0.802424	0.714286	0.7534535	0.796868	0.714286	0.752095	0.802424	0.714286	0.752095
50	5	1	3.0	40	8	hiddenCL	2	pcor	all	4	0.566466	0.55592	0.551174	0.566466	0.5510655	0.5495225	0.566466	0.55592	0.551174
50	5	1	3.0	40	8	hidden	3	pcor	all	4	0.5542825	0.7684685	0.6418035	0.5542825	0.7656865	0.6418035	0.5542825	0.7656865	0.6418035
50	5	1	3.0	40	8	complete	3	pcor	all	4	0.726844	0.8860575	0.8	0.726844	0.8817015	0.8	0.726844	0.8817015	0.8
50	5	1	3.0	40	8	hiddenCL	3	pcor	all	4	0.510152	0.7372735	0.594974	0.510152	0.73049	0.592556	0.510152	0.73049	0.592556
50	5	1	3.0	40	8	hidden	4	pcor	all	4	0.4910355	0.8405895	0.614937	0.487952	0.8388885	0.61201	0.4910355	0.8405895	0.614937
50	5	1	3.0	40	8	complete	4	pcor	all	4	0.6343135	0.9674775	0.7672915	0.6343135	0.9674775	0.7672915	0.6343135	0.9674775	0.7672915
50	5	1	3.0	40	8	hiddenCL	4	pcor	all	4	0.4447375	0.855401	0.580401	0.4447375	0.855401	0.580401	0.4447375	0.855401	0.580401
50	5	1	3.0	40	16	hidden	2	pcor	all	4	0.73252	0.6453945	0.6874845	0.73252	0.6408765	0.6874845	0.73252	0.6453945	0.6874845
50	5	1	3.0	40	16	complete	2	pcor	all	4	0.933552	0.7736705	0.847233	0.933552	0.7736705	0.847233	0.933552	0.7736705	0.847233
50	5	1	3.0	40	16	hiddenCL	2	pcor	all	4	0.655159	0.5693685	0.607991	0.655159	0.5693685	0.607991	0.655159	0.5693685	0.607991
50	5	1	3.0	40	16	hidden	3	pcor	all	4	0.722001	0.830969	0.7756185	0.7187305	0.830969	0.7756185	0.7187305	0.830969	0.7756185
50	5	1	3.0	40	16	complete	3	pcor	all	4	0.9006705	0.94284	0.916897	0.9006705	0.94284	0.916897	0.9006705	0.94284	0.916897
50	5	1	3.0	40	16	hiddenCL	3	pcor	all	4	0.6327885	0.75	0.6828125	0.6327885	0.75	0.6828125	0.6327885	0.75	0.6828125
50	5	1	3.0	40	16	hidden	4	pcor	all	4	0.6809825	0.8992755	0.77451	0.679366	0.896644	0.7706785	0.6795495	0.8992755	0.7706785
50	5	1	3.0	40	16	complete	4	pcor	all	4	0.852711	0.9875655	0.915959	0.852711	0.9875655	0.915959	0.852711	0.9875655	0.915959
50	5	1	3.0	40	16	hiddenCL	4	pcor	all	4	0.6023415	0.806735	0.6849395	0.6023415	0.806735	0.6849395	0.6023415	0.806735	0.6849395
50	5	1	3.0	40	32	hidden	2	pcor	all	4	0.8048965	0.675175	0.7332515	0.8048965	0.673172	0.7332515	0.8048965	0.675175	0.7332515
50	5	1	3.0	40	32	complete	2	pcor	all	4	0.975294	0.7927335	0.870037	0.975294	0.7927335	0.870037	0.975294	0.7927335	0.870037
50	5	1	3.0	40	32	hiddenCL	2	pcor	all	4	0.693182	0.5560335	0.6185415	0.693182	0.5560335	0.6185415	0.693182	0.5560335	0.6185415
50	5	1	3.0	40	32	hidden	3	pcor	all	4	0.7965515	0.853768	0.8282135	0.7965515	0.853768	0.8282135	0.7965515	0.853768	0.8282135
50	5	1	3.0	40	32	complete	3	pcor	all	4	0.9630595	0.9626135	0.960226	0.9630595	0.9626135	0.960226	0.9630595	0.9626135	0.960226
50	5	1	3.0	40	32	hiddenCL	3	pcor	all	4	0.6859225	0.7014275	0.681977	0.6859225	0.7014275	0.681977	0.6859225	0.7014275	0.681977
50	5	1	3.0	40	32	hidden	4	pcor	all	4	0.786104	0.9079705	0.842223	0.786104	0.9063285	0.839551	0.786104	0.9063285	0.842223
50	5	1	3.0	40	32	complete	4	pcor	all	4	0.948385	0.9894725	0.968196	0.948385	0.9894725	0.968196	0.948385	0.9894725	0.968196
50	5	1	3.0	40	32	hiddenCL	4	pcor	all	4	0.678009	0.74696	0.70677	0.678009	0.74696	0.70677	0.678009	0.74696	0.70677
50	5	2	0.5	40	1	hidden	2	pcor	all	4	0.1382725	0.23125	0.170563	0.125	0.2053005	0.1540025	0.1316665	0.2212805	0.1633935
50	5	2	0.5	40	1	complete	2	pcor	all	4	0.177215	0.2793445	0.2185165	0.168607	0.264481	0.203952	0.1757355	0.269536	0.212727
50	5	2	0.5	40	1	hiddenCL	2	pcor	all	4	0.123611	0.215686	0.158835	0.1124165	0.20008	0.1403665	0.1137215	0.2058145	0.142396
50	5	2	0.5	40	1	hidden	3	pcor	all	4	0.07893	0.324561	0.1280325	0.07298	0.315789	0.117065	0.0735425	0.3169855	0.1188575
50	5	2	0.5	40	1	complete	3	pcor	all	4	0.111111	0.4315385	0.175797	0.109477	0.416667	0.172821	0.111111	0.418011	0.1751095
50	5	2	0.5	40	1	hiddenCL	3	pcor	all	4	0.072917	0.35	0.120174	0.072917	0.348913	0.120174	0.072917	0.348913	0.120174
50	5	2	0.5	40	1	hidden	4	pcor	all	4	0.034091	0.422222	0.06327	0.034091	0.422222	0.06327	0.034091	0.422222	0.06327
50	5	2	0.5	40	1	complete	4	pcor	all	4	0.051358	0.75	0.0941305	0.051358	0.75	0.0941305	0.051358	0.75	0.0941305
50	5	2	0.5	40	1	hiddenCL	4	pcor	all	4	0.03125	0.6333335	0.060303	0.03125	0.6333335	0.060303	0.03125	0.6333335	0.060303
50	5	2	0.5	40	2	hidden	2	pcor	all	4	0.2958335	0.4172885	0.3417135	0.291403	0.409826	0.3356805	0.291667	0.4172885	0.3389485
50	5	2	0.5	40	2	complete	2	pcor	all	4	0.4145835	0.5186815	0.4537675	0.4091205	0.506579	0.44899	0.4091205	0.510202	0.44899
50	5	2	0.5	40	2	hiddenCL	2	pcor	all	4	0.291637	0.4112395	0.3381555	0.2874355	0.40697	0.3313725	0.291139	0.4112395	0.3344515
50	5	2	0.5	40	2	hidden	3	pcor	all	4	0.209722	0.5819965	0.307072	0.209722	0.5819965	0.302349	0.209722	0.5819965	0.307072
50	5	2	0.5	40	2	complete	3	pcor	all	4	0.319091	0.75	0.4526425	0.319091	0.75	0.4498645	0.319091	0.75	0.4526425
50	5	2	0.5	40	2	hiddenCL	3	pcor	all	4	0.1989585	0.638182	0.301515	0.1989585	0.638182	0.301515	0.1989585	0.638182	0.301515
50	5	2	0.5	40	2	hidden	4	pcor	all	4	0.123106	0.6515155	0.2060125	0.123106	0.6515155	0.2060125	0.123106	0.6515155	0.2060125
50	5	2	0.5	40	2	complete	4	pcor	all	4	0.2143365	0.9234145	0.3414825	0.2143365	0.9183335	0.3414825	0.2143365	0.9234145	0.3414825
50	5	2	0.5	40	2	hiddenCL	4	pcor	all	4	0.1285085	0.857143	0.220202	0.1285085	0.857143	0.220202	0.1285085	0.857143	0.220202
50	5	2	0.5	40	4	hidden	2	pcor	all	4	0.4467845	0.5383935	0.4877925	0.4457175	0.5318145	0.4854805	0.4457175	0.5318145	0.4877925
50	5	2	0.5	40	4	complete	2	pcor	all	4	0.587121	0.668352	0.624602	0.586111	0.662917	0.6218845	0.586111	0.668352	0.6218845
50	5	2	0.5	40	4	hiddenCL	2	pcor	all	4	0.413889	0.51931	0.456406	0.413889	0.515793	0.456406	0.413889	0.515793	0.456406
50	5	2	0.5	40	4	hidden	3	pcor	all	4	0.354503	0.7200855	0.4666005	0.354503	0.713141	0.4666005	0.354503	0.713141	0.4666005
50	5	2	0.5	40	4	complete	3	pcor	all	4	0.4945645	0.883396	0.633357	0.4945645	0.883396	0.633357	0.4945645	0.883396	0.633357
50	5	2	0.5	40	4	hiddenCL	3	pcor	all	4	0.342997	0.757986	0.4738965	0.342997	0.757986	0.4738965	0.342997	0.757986	0.4738965
50	5	2	0.5	40	4	hidden	4	pcor	all	4	0.2655135	0.779514	0.4	0.2655135	0.779514	0.4	0.2655135	0.779514	0.4
50	5	2	0.5	40	4	complete	4	pcor	all	4	0.390984	0.9725975	0.5578455	0.390984	0.9725975	0.5578455	0.390984	0.9725975	0.5578455
50	5	2	0.5	40	4	hiddenCL	4	pcor	all	4	0.2635935	0.892857	0.40708	0.2635935	0.892857	0.40708	0.2635935	0.892857	0.40708
50	5	2	0.5	40	8	hidden	2	pcor	all	4	0.611678	0.629743	0.62716	0.608586	0.6264535	0.622509	0.611678	0.6264535	0.6230195
50	5	2	0.5	40	8	complete	2	pcor	all	4	0.787879	0.7733935	0.7700235	0.787879	0.769117	0.7700235	0.787879	0.769117	0.7700235
50	5	2	0.5	40	8	hiddenCL	2	pcor	all	4	0.556624	0.6032185	0.5885165	0.556624	0.6032185	0.5885165	0.556624	0.6032185	0.5885165
50	5	2	0.5	40	8	hidden	3	pcor	all	4	0.5448795	0.8175285	0.6472095	0.5448795	0.8167835	0.6472095	0.5448795	0.8175285	0.6472095
50	5	2	0.5	40	8	complete	3	pcor	all	4	0.7197655	0.940299	0.81618	0.719101	0.940299	0.8159275	0.7197655	0.9384035	0.81618
50	5	2	0.5	40	8	hiddenCL	3	pcor	all	4	0.502381	0.7941855	0.6139425	0.502381	0.7941855	0.6139425	0.502381	0.7941855	0.6139425
50	5	2	0.5	40	8	hidden	4	pcor	all	4	0.487175	0.861605	0.6142295	0.487175	0.861605	0.6142295	0.487175	0.861605	0.6142295
50	5	2	0.5	40	8	complete	4	pcor	all	4	0.62633	0.984375	0.7682635	0.62633	0.984375	0.7682635	0.62633	0.984375	0.7682635
50	5	2	0.5	40	8	hiddenCL	4	pcor	all	4	0.440269	0.88	0.585	0.440269	0.88	0.585	0.440269	0.88	0.585
50	5	2	0.5	40	16	hidden	2	pcor	all	4	0.7599555	0.706205	0.7329455	0.7597265	0.706205	0.7329455	0.7599555	0.706205	0.7329455
50	5	2	0.5	40	16	complete	2	pcor	all	4	0.9308635	0.8114225	0.8667055	0.9308635	0.8114225	0.8667055	0.9308635	0.8114225	0.8667055
50	5	2	0.5	40	16	hiddenCL	2	pcor	all	4	0.6632045	0.5924025	0.63108	0.6632045	0.5924025	0.63108	0.6632045	0.5924025	0.63108
50	5	2	0.5	40	16	hidden	3	pcor	all	4	0.721702	0.8511365	0.781594	0.721702	0.8511365	0.781594	0.721702	0.8511365	0.781594
50	5	2	0.5	40	16	complete	3	pcor	all	4	0.8869155	0.963189	0.921772	0.8869155	0.963189	0.921772	0.8869155	0.9627315	0.921772
50	5	2	0.5	40	16	hiddenCL	3	pcor	all	4	0.633333	0.757654	0.700968	0.633333	0.757654	0.700968	0.633333	0.757654	0.700968
50	5	2	0.5	40	16	hidden	4	pcor	all	4	0.683766	0.9027025	0.777778	0.679004	0.9	0.7731045	0.679004	0.9027025	0.775392
50	5	2	0.5	40	16	complete	4	pcor	all	4	0.8335185	1	0.905223	0.8335185	1	0.905223	0.8335185	1	0.905223
50	5	2	0.5	40	16	hiddenCL	4	pcor	all	4	0.595788	0.840343	0.705505	0.595788	0.840343	0.705505	0.595788	0.840343	0.705505
50	5	2	0.5	40	32	hidden	2	pcor	all	4	0.819091	0.7013015	0.7544645	0.819091	0.699095	0.75	0.819091	0.7013015	0.7544645
50	5	2	0.5	40	32	complete	2	pcor	all	4	0.977273	0.8169525	0.8869225	0.977273	0.8169525	0.8869225	0.977273	0.8169525	0.8869225
50	5	2	0.5	40	32	hiddenCL	2	pcor	all	4	0.696416	0.5695275	0.632903	0.696416	0.5695275	0.632903	0.696416	0.5695275	0.632903
50	5	2	0.5	40	32	hidden	3	pcor	all	4	0.8266665	0.874926	0.8459895	0.8266665	0.874926	0.8459895	0.8266665	0.874926	0.8459895
50	5	2	0.5	40	32	complete	3	pcor	all	4	0.967376	0.9678915	0.9682105	0.967376	0.9678915	0.9682105	0.967376	0.9678915	0.9682105
50	5	2	0.5	40	32	hiddenCL	3	pcor	all	4	0.691154	0.704545	0.696673	0.691154	0.704545	0.696673	0.691154	0.704545	0.696673
50	5	2	0.5	40	32	hidden	4	pcor	all	4	0.8128435	0.9256625	0.8650735	0.8128435	0.922795	0.8650735	0.8128435	0.922795	0.8650735
50	5	2	0.5	40	32	complete	4	pcor	all	4	0.944669	1	0.967559	0.944669	1	0.967559	0.944669	1	0.967559
50	5	2	0.5	40	32	hiddenCL	4	pcor	all	4	0.682255	0.769276	0.7219505	0.682255	0.769276	0.7219505	0.682255	0.769276	0.7219505
50	5	2	1.0	40	1	hidden	2	pcor	all	4	0.136382	0.228592	0.174258	0.126265	0.207464	0.160539	0.130781	0.2149025	0.165588
50	5	2	1.0	40	1	complete	2	pcor	all	4	0.173469	0.278889	0.211029	0.16092	0.2636545	0.1945185	0.16171	0.264151	0.1977445
50	5	2	1.0	40	1	hiddenCL	2	pcor	all	4	0.12	0.2177865	0.1553415	0.112245	0.195865	0.143324	0.1154725	0.198039	0.150489
50	5	2	1.0	40	1	hidden	3	pcor	all	4	0.0804205	0.3541665	0.136424	0.076826	0.35	0.1291005	0.07893	0.35	0.133834
50	5	2	1.0	40	1	complete	3	pcor	all	4	0.112245	0.481481	0.1825755	0.1074085	0.4772255	0.175439	0.1074085	0.4772255	0.175439
50	5	2	1.0	40	1	hiddenCL	3	pcor	all	4	0.0757485	0.384615	0.1267845	0.0757485	0.3660715	0.12662	0.0757485	0.3660715	0.12662
50	5	2	1.0	40	1	hidden	4	pcor	all	4	0.0312635	0.5	0.057523	0.0312635	0.5	0.057523	0.0312635	0.5	0.057523
50	5	2	1.0	40	1	complete	4	pcor	all	4	0.046353	0.75	0.087259	0.046353	0.75	0.087259	0.046353	0.75	0.087259
50	5	2	1.0	40	1	hiddenCL	4	pcor	all	4	0.026364	0.6904765	0.0508365	0.026364	0.6904765	0.0508365	0.026364	0.6904765	0.0508365
50	5	2	1.0	40	2	hidden	2	pcor	all	4	0.27551	0.391166	0.32357	0.2674845	0.383484	0.3127855	0.271905	0.3863375	0.3128765
50	5	2	1.0	40	2	complete	2	pcor	all	4	0.404762	0.523384	0.45828	0.4011715	0.518376	0.4550615	0.4011715	0.518376	0.4550615
50	5	2	1.0	40	2	hiddenCL	2	pcor	all	4	0.267653	0.4172885	0.330311	0.265306	0.4172885	0.3290035	0.265306	0.4172885	0.3290035
50	5	2	1.0	40	2	hidden	3	pcor	all	4	0.21125	0.585784	0.31499	0.206129	0.575188	0.304232	0.207348	0.585784	0.3091165
50	5	2	1.0	40	2	complete	3	pcor	all	4	0.297959	0.7732145	0.4349985	0.296107	0.77033	0.4272045	0.297959	0.7732145	0.4349985
50	5	2	1.0	40	2	hiddenCL	3	pcor	all	4	0.1997755	0.666667	0.307692	0.197531	0.666667	0.304762	0.1997755	0.666667	0.306227
50	5	2	1.0	40	2	hidden	4	pcor	all	4	0.1414285	0.702941	0.2359265	0.141321	0.69375	0.231323	0.141321	0.69375	0.231323
50	5	2	1.0	40	2	complete	4	pcor	all	4	0.2039825	0.944444	0.334781	0.2039825	0.944444	0.33444	0.2039825	0.944444	0.33444
50	5	2	1.0	40	2	hiddenCL	4	pcor	all	4	0.1365885	0.888889	0.2339715	0.1365885	0.888889	0.2339715	0.1365885	0.888889	0.2339715
50	5	2	1.0	40	4	hidden	2	pcor	all	4	0.4310495	0.546741	0.4805795	0.4310495	0.5465865	0.4805795	0.4310495	0.5465865	0.4805795
50	5	2	1.0	40	4	complete	2	pcor	all	4	0.5621655	0.645312	0.607595	0.560374	0.6401365	0.5949045	0.561224	0.6401365	0.601266
50	5	2	1.0	40	4	hiddenCL	2	pcor	all	4	0.4136805	0.5108695	0.458407	0.408523	0.5108695	0.458407	0.4136805	0.5108695	0.458407
50	5	2	1.0	40	4	hidden	3	pcor	all	4	0.3497575	0.7126985	0.465477	0.3497575	0.7126985	0.463289	0.3497575	0.7126985	0.4642785
50	5	2	1.0	40	4	complete	3	pcor	all	4	0.478168	0.838182	0.612789	0.4777335	0.8360925	0.6110005	0.478168	0.838182	0.612789
50	5	2	1.0	40	4	hiddenCL	3	pcor	all	4	0.333333	0.746795	0.461105	0.331715	0.7432235	0.4552135	0.333333	0.746795	0.4606995
50	5	2	1.0	40	4	hidden	4	pcor	all	4	0.264521	0.764706	0.391414	0.263181	0.764706	0.387993	0.263181	0.764706	0.387993
50	5	2	1.0	40	4	complete	4	pcor	all	4	0.371966	0.9700895	0.538134	0.371966	0.9700895	0.538134	0.371966	0.9700895	0.538134
50	5	2	1.0	40	4	hiddenCL	4	pcor	all	4	0.2500785	0.888889	0.385856	0.2500785	0.888889	0.385856	0.2500785	0.888889	0.385856
50	5	2	1.0	40	8	hidden	2	pcor	all	4	0.6447675	0.6485295	0.6445445	0.6390445	0.6435295	0.6430215	0.6447675	0.6485295	0.6445445
50	5	2	1.0	40	8	complete	2	pcor	all	4	0.785014	0.759829	0.7741365	0.781046	0.7550455	0.7741365	0.785014	0.759829	0.7741365
50	5	2	1.0	40	8	hiddenCL	2	pcor	all	4	0.5750075	0.5909925	0.584064	0.5736455	0.585784	0.584064	0.5736455	0.5909925	0.584064
50	5	2	1.0	40	8	hidden	3	pcor	all	4	0.5548865	0.816979	0.660075	0.5548865	0.8154965	0.660075	0.5548865	0.816979	0.660075
50	5	2	1.0	40	8	complete	3	pcor	all	4	0.7074625	0.928024	0.807243	0.7074625	0.928024	0.807243	0.7074625	0.928024	0.807243
50	5	2	1.0	40	8	hiddenCL	3	pcor	all	4	0.505505	0.7898985	0.6106105	0.505505	0.7898985	0.6106105	0.505505	0.7898985	0.6106105
50	5	2	1.0	40	8	hidden	4	pcor	all	4	0.477296	0.8657805	0.613641	0.4748735	0.8603895	0.613641	0.4748735	0.863636	0.613641
50	5	2	1.0	40	8	complete	4	pcor	all	4	0.6207485	0.984371	0.759309	0.6207485	0.984371	0.759309	0.6207485	0.984371	0.759309
50	5	2	1.0	40	8	hiddenCL	4	pcor	all	4	0.442449	0.8762755	0.589975	0.442449	0.8762755	0.589975	0.442449	0.8762755	0.589975
50	5	2	1.0	40	16	hidden	2	pcor	all	4	0.772981	0.7136245	0.734356	0.7702865	0.710648	0.7307805	0.772981	0.710648	0.733639
50	5	2	1.0	40	16	complete	2	pcor	all	4	0.933325	0.7878735	0.8458045	0.933325	0.7878735	0.8458045	0.933325	0.7878735	0.8458045
50	5	2	1.0	40	16	hiddenCL	2	pcor	all	4	0.6767855	0.6138955	0.644958	0.6767855	0.6138955	0.644958	0.6767855	0.6138955	0.644958
50	5	2	1.0	40	16	hidden	3	pcor	all	4	0.72534	0.87068	0.7964705	0.723631	0.867215	0.7964705	0.723631	0.867215	0.7964705
50	5	2	1.0	40	16	complete	3	pcor	all	4	0.8781695	0.9636245	0.9156915	0.8781695	0.9636245	0.9156915	0.8781695	0.9636245	0.9156915
50	5	2	1.0	40	16	hiddenCL	3	pcor	all	4	0.6325475	0.7701575	0.694382	0.6325475	0.7701575	0.694382	0.6325475	0.7701575	0.694382
50	5	2	1.0	40	16	hidden	4	pcor	all	4	0.678366	0.9230585	0.7796935	0.67643	0.9230585	0.777424	0.67643	0.9230585	0.777778
50	5	2	1.0	40	16	complete	4	pcor	all	4	0.82398	1	0.9005495	0.82398	1	0.9005495	0.82398	1	0.9005495
50	5	2	1.0	40	16	hiddenCL	4	pcor	all	4	0.596488	0.834412	0.6974995	0.596488	0.834412	0.6974995	0.596488	0.834412	0.6974995
50	5	2	1.0	40	32	hidden	2	pcor	all	4	0.8414395	0.7117845	0.7662565	0.8371175	0.7117845	0.765495	0.838503	0.7117845	0.765495
50	5	2	1.0	40	32	complete	2	pcor	all	4	0.9792695	0.795652	0.872727	0.9792695	0.7914855	0.872727	0.9792695	0.7914855	0.872727
50	5	2	1.0	40	32	hiddenCL	2	pcor	all	4	0.7083625	0.579172	0.635167	0.7083625	0.577916	0.6307425	0.7083625	0.577916	0.6307425
50	5	2	1.0	40	32	hidden	3	pcor	all	4	0.8268455	0.876689	0.849084	0.8242645	0.876689	0.8479635	0.8242645	0.876689	0.8479635
50	5	2	1.0	40	32	complete	3	pcor	all	4	0.9649015	0.9589645	0.962963	0.9649015	0.9589645	0.962963	0.9649015	0.9589645	0.962963
50	5	2	1.0	40	32	hiddenCL	3	pcor	all	4	0.6905985	0.718779	0.7074385	0.6905985	0.718779	0.7074385	0.6905985	0.718779	0.7074385
50	5	2	1.0	40	32	hidden	4	pcor	all	4	0.80383	0.9136645	0.8543395	0.797959	0.913393	0.8543395	0.801869	0.913393	0.8543395
50	5	2	1.0	40	32	complete	4	pcor	all	4	0.942529	1	0.969008	0.942529	1	0.969008	0.942529	1	0.969008
50	5	2	1.0	40	32	hiddenCL	4	pcor	all	4	0.6718995	0.771584	0.7171125	0.6718995	0.771584	0.7171125	0.6718995	0.771584	0.7171125
50	5	2	2.0	40	1	hidden	2	pcor	all	4	0.121511	0.2002225	0.1495455	0.1099035	0.1835015	0.1343785	0.115982	0.1908305	0.146406
50	5	2	2.0	40	1	complete	2	pcor	all	4	0.166667	0.2560165	0.2034905	0.160016	0.245614	0.1990105	0.1625415	0.245614	0.1990105
50	5	2	2.0	40	1	hiddenCL	2	pcor	all	4	0.1125175	0.1918985	0.14019	0.1074085	0.1782355	0.1376265	0.1086725	0.184659	0.139212
50	5	2	2.0	40	1	hidden	3	pcor	all	4	0.0746035	0.2746155	0.117722	0.071859	0.2746155	0.108892	0.073758	0.2746155	0.117722
50	5	2	2.0	40	1	complete	3	pcor	all	4	0.1125175	0.3585715	0.1696515	0.103652	0.327381	0.154396	0.109127	0.3445055	0.166667
50	5	2	2.0	40	1	hiddenCL	3	pcor	all	4	0.069767	0.292857	0.113981	0.069767	0.278889	0.113981	0.069767	0.282857	0.113981
50	5	2	2.0	40	1	hidden	4	pcor	all	4	0.031579	0.333333	0.057972	0.031579	0.333333	0.057972	0.031579	0.333333	0.057972
50	5	2	2.0	40	1	complete	4	pcor	all	4	0.0518145	0.5	0.096154	0.0518145	0.5	0.096154	0.0518145	0.5	0.096154
50	5	2	2.0	40	1	hiddenCL	4	pcor	all	4	0.0239735	0.4017855	0.044694	0.0239735	0.4017855	0.044694	0.0239735	0.4017855	0.044694
50	5	2	2.0	40	2	hidden	2	pcor	all	4	0.2883285	0.3821425	0.3323105	0.2859925	0.3747565	0.327767	0.2859925	0.380617	0.331249
50	5	2	2.0	40	2	complete	2	pcor	all	4	0.387893	0.486111	0.432222	0.387893	0.471884	0.424812	0.387893	0.4728765	0.427632
50	5	2	2.0	40	2	hiddenCL	2	pcor	all	4	0.275731	0.374239	0.320988	0.2659865	0.3628675	0.3082085	0.2701755	0.368254	0.3173565
50	5	2	2.0	40	2	hidden	3	pcor	all	4	0.2126985	0.534706	0.295912	0.210404	0.5313725	0.295912	0.2126985	0.5313725	0.295912
50	5	2	2.0	40	2	complete	3	pcor	all	4	0.305802	0.666667	0.4168455	0.305802	0.662602	0.4168455	0.305802	0.666667	0.4168455
50	5	2	2.0	40	2	hiddenCL	3	pcor	all	4	0.1967035	0.5625	0.29433	0.1967035	0.560662	0.291827	0.1967035	0.560662	0.29433
50	5	2	2.0	40	2	hidden	4	pcor	all	4	0.150207	0.6396105	0.241212	0.150207	0.6396105	0.241212	0.150207	0.6396105	0.241212
50	5	2	2.0	40	2	complete	4	pcor	all	4	0.206354	0.8603895	0.333333	0.206354	0.8603895	0.333333	0.206354	0.8603895	0.333333
50	5	2	2.0	40	2	hiddenCL	4	pcor	all	4	0.1368665	0.8	0.2330315	0.1368665	0.8	0.2330315	0.1368665	0.8	0.2330315
50	5	2	2.0	40	4	hidden	2	pcor	all	4	0.439388	0.5200145	0.481313	0.4367795	0.5200145	0.4738635	0.439388	0.5200145	0.478889
50	5	2	2.0	40	4	complete	2	pcor	all	4	0.5854825	0.6242645	0.6000785	0.5823255	0.6242645	0.599464	0.5823255	0.6242645	0.6000785
50	5	2	2.0	40	4	hiddenCL	2	pcor	all	4	0.4187375	0.513158	0.455774	0.416308	0.509826	0.45458	0.416308	0.509826	0.455656
50	5	2	2.0	40	4	hidden	3	pcor	all	4	0.357626	0.697674	0.4666005	0.354047	0.694991	0.4666005	0.356517	0.697674	0.4666005
50	5	2	2.0	40	4	complete	3	pcor	all	4	0.483954	0.8288875	0.6206175	0.4838035	0.8288875	0.6206175	0.4838035	0.8288875	0.6206175
50	5	2	2.0	40	4	hiddenCL	3	pcor	all	4	0.337153	0.7101015	0.462963	0.337153	0.7101015	0.459359	0.337153	0.7101015	0.462963
50	5	2	2.0	40	4	hidden	4	pcor	all	4	0.274597	0.7670545	0.403043	0.274597	0.7670545	0.403043	0.274597	0.7670545	0.403043
50	5	2	2.0	40	4	complete	4	pcor	all	4	0.3829885	0.948043	0.546942	0.3829885	0.948043	0.546942	0.3829885	0.948043	0.546942
50	5	2	2.0	40	4	hiddenCL	4	pcor	all	4	0.262014	0.8894525	0.406642	0.262014	0.8894525	0.406642	0.262014	0.8894525	0.406642
50	5	2	2.0	40	8	hidden	2	pcor	all	4	0.6289555	0.617676	0.6231055	0.620253	0.6154405	0.614955	0.6237245	0.61573	0.6185735
50	5	2	2.0	40	8	complete	2	pcor	all	4	0.8156545	0.746233	0.7769695	0.8156545	0.746233	0.7769695	0.8156545	0.746233	0.7769695
50	5	2	2.0	40	8	hiddenCL	2	pcor	all	4	0.5748565	0.5873885	0.5776775	0.5748565	0.5873885	0.5756415	0.5748565	0.5873885	0.5756415
50	5	2	2.0	40	8	hidden	3	pcor	all	4	0.557895	0.7825755	0.658487	0.5526315	0.7825755	0.652426	0.557895	0.7825755	0.658487
50	5	2	2.0	40	8	complete	3	pcor	all	4	0.7267945	0.929074	0.8126365	0.7267945	0.929074	0.8093385	0.7267945	0.929074	0.8093385
50	5	2	2.0	40	8	hiddenCL	3	pcor	all	4	0.510537	0.7777615	0.612245	0.510537	0.775862	0.612245	0.510537	0.775862	0.612245
50	5	2	2.0	40	8	hidden	4	pcor	all	4	0.483315	0.865385	0.6142295	0.481705	0.865385	0.6142295	0.481705	0.865385	0.6142295
50	5	2	2.0	40	8	complete	4	pcor	all	4	0.6445155	0.983999	0.7793165	0.6445155	0.983999	0.7793165	0.6445155	0.983999	0.7793165
50	5	2	2.0	40	8	hiddenCL	4	pcor	all	4	0.453079	0.8878405	0.6	0.453079	0.8878405	0.6	0.453079	0.8878405	0.6
50	5	2	2.0	40	16	hidden	2	pcor	all	4	0.7459675	0.675919	0.7139	0.7459675	0.673573	0.7139	0.7459675	0.673573	0.7139
50	5	2	2.0	40	16	complete	2	pcor	all	4	0.934058	0.7867965	0.8508635	0.934058	0.7867965	0.8508635	0.934058	0.7867965	0.8508635
50	5	2	2.0	40	16	hiddenCL	2	pcor	all	4	0.6632115	0.5920295	0.626866	0.6632115	0.5920295	0.624991	0.6632115	0.5920295	0.624991
50	5	2	2.0	40	16	hidden	3	pcor	all	4	0.719375	0.8472765	0.781533	0.719375	0.8472765	0.781533	0.7180705	0.8472765	0.781533
50	5	2	2.0	40	16	complete	3	pcor	all	4	0.893605	0.952381	0.925944	0.893605	0.952381	0.9248135	0.893605	0.952381	0.9248135
50	5	2	2.0	40	16	hiddenCL	3	pcor	all	4	0.634913	0.758788	0.6914005	0.633871	0.758788	0.6914005	0.633871	0.758788	0.6914005
50	5	2	2.0	40	16	hidden	4	pcor	all	4	0.6836085	0.900704	0.7692815	0.6836085	0.900704	0.7692815	0.6836085	0.900704	0.7692815
50	5	2	2.0	40	16	complete	4	pcor	all	4	0.8481555	0.987421	0.9136365	0.8481555	0.987421	0.9136365	0.8481555	0.987421	0.9136365
50	5	2	2.0	40	16	hiddenCL	4	pcor	all	4	0.6022805	0.8289545	0.7035115	0.6022805	0.8289545	0.7035115	0.6022805	0.8289545	0.7035115
50	5	2	2.0	40	32	hidden	2	pcor	all	4	0.798734	0.677991	0.7361245	0.796693	0.677991	0.7361245	0.796693	0.677991	0.7361245
50	5	2	2.0	40	32	complete	2	pcor	all	4	0.975757	0.788299	0.8759555	0.975757	0.788299	0.8759555	0.975757	0.788299	0.8759555
50	5	2	2.0	40	32	hiddenCL	2	pcor	all	4	0.700089	0.5609915	0.625245	0.700089	0.5609915	0.625245	0.700089	0.5609915	0.625245
50	5	2	2.0	40	32	hidden	3	pcor	all	4	0.8034085	0.8488985	0.822154	0.8034085	0.8488985	0.822154	0.8034085	0.8488985	0.822154
50	5	2	2.0	40	32	complete	3	pcor	all	4	0.9672045	0.9651115	0.9664185	0.9672045	0.9651115	0.9664185	0.9672045	0.9651115	0.9664185
50	5	2	2.0	40	32	hiddenCL	3	pcor	all	4	0.687818	0.719155	0.7061365	0.687818	0.719155	0.7061365	0.687818	0.719155	0.7061365
50	5	2	2.0	40	32	hidden	4	pcor	all	4	0.787594	0.9065485	0.8333095	0.7849025	0.9065485	0.831247	0.787594	0.9065485	0.831247
50	5	2	2.0	40	32	complete	4	pcor	all	4	0.952915	0.994565	0.9719025	0.952915	0.994565	0.9719025	0.952915	0.994565	0.9719025
50	5	2	2.0	40	32	hiddenCL	4	pcor	all	4	0.6782155	0.7735715	0.7245035	0.6782155	0.7735715	0.7245035	0.6782155	0.7735715	0.7245035
50	5	2	3.0	40	1	hidden	2	pcor	all	4	0.1380415	0.20339	0.16115	0.1288145	0.1869705	0.1502565	0.1333495	0.190765	0.155387
50	5	2	3.0	40	1	complete	2	pcor	all	4	0.158708	0.2378785	0.1911855	0.155418	0.216811	0.1831075	0.155418	0.229021	0.183702
50	5	2	3.0	40	1	hiddenCL	2	pcor	all	4	0.1153905	0.182506	0.1399215	0.1105005	0.170843	0.130075	0.1105005	0.170843	0.130075
50	5	2	3.0	40	1	hidden	3	pcor	all	4	0.0853785	0.2107115	0.1216745	0.0851795	0.2090015	0.1216745	0.0853785	0.2090015	0.1216745
50	5	2	3.0	40	1	complete	3	pcor	all	4	0.11513	0.2591575	0.159657	0.1127115	0.2498265	0.1517205	0.1137565	0.250427	0.1517205
50	5	2	3.0	40	1	hiddenCL	3	pcor	all	4	0.075949	0.19375	0.105906	0.0689805	0.1834935	0.103576	0.072037	0.19375	0.1044835
50	5	2	3.0	40	1	hidden	4	pcor	all	4	0.04445	0.2247475	0.073772	0.04445	0.216374	0.073772	0.04445	0.222222	0.073772
50	5	2	3.0	40	1	complete	4	pcor	all	4	0.061327	0.2863635	0.103046	0.0562935	0.243266	0.0898325	0.061327	0.2796295	0.101775
50	5	2	3.0	40	1	hiddenCL	4	pcor	all	4	0.037975	0.210526	0.062178	0.0358415	0.2094295	0.0582005	0.037975	0.2094295	0.062178
50	5	2	3.0	40	2	hidden	2	pcor	all	4	0.268165	0.346788	0.3046265	0.2580795	0.3355855	0.295823	0.262192	0.337838	0.3003245
50	5	2	3.0	40	2	complete	2	pcor	all	4	0.383782	0.4451135	0.411486	0.368842	0.437822	0.4081235	0.3750485	0.4451135	0.409365
50	5	2	3.0	40	2	hiddenCL	2	pcor	all	4	0.2656315	0.351995	0.3019185	0.2562185	0.3403505	0.292037	0.258427	0.347524	0.2928385
50	5	2	3.0	40	2	hidden	3	pcor	all	4	0.2060025	0.449595	0.2798135	0.2049385	0.441353	0.277759	0.2060025	0.4456265	0.277759
50	5	2	3.0	40	2	complete	3	pcor	all	4	0.2995325	0.55102	0.386552	0.2940265	0.55102	0.382181	0.2940265	0.55102	0.3863375
50	5	2	3.0	40	2	hiddenCL	3	pcor	all	4	0.203893	0.444614	0.284701	0.2021875	0.444614	0.284701	0.203893	0.444614	0.284701
50	5	2	3.0	40	2	hidden	4	pcor	all	4	0.1333495	0.5227745	0.214013	0.1333495	0.51949	0.2134275	0.1333495	0.51949	0.2134275
50	5	2	3.0	40	2	complete	4	pcor	all	4	0.202041	0.666667	0.307638	0.202041	0.666667	0.307638	0.202041	0.666667	0.307638
50	5	2	3.0	40	2	hiddenCL	4	pcor	all	4	0.1313545	0.5962965	0.209769	0.1313545	0.58577	0.209769	0.1313545	0.58577	0.209769
50	5	2	3.0	40	4	hidden	2	pcor	all	4	0.4354165	0.4783115	0.452709	0.428673	0.4783115	0.443741	0.428673	0.4783115	0.443741
50	5	2	3.0	40	4	complete	2	pcor	all	4	0.5650475	0.604667	0.5835585	0.563524	0.595554	0.5805555	0.564268	0.5989015	0.5805555
50	5	2	3.0	40	4	hiddenCL	2	pcor	all	4	0.3955535	0.4650195	0.4277685	0.3910735	0.459991	0.424129	0.393258	0.459991	0.424129
50	5	2	3.0	40	4	hidden	3	pcor	all	4	0.350987	0.623611	0.446007	0.350987	0.6180555	0.445152	0.350987	0.6180555	0.445152
50	5	2	3.0	40	4	complete	3	pcor	all	4	0.4759	0.773896	0.5950075	0.4759	0.7705805	0.5950075	0.4759	0.7705805	0.5950075
50	5	2	3.0	40	4	hiddenCL	3	pcor	all	4	0.324828	0.633097	0.438867	0.324828	0.633097	0.437665	0.324828	0.633097	0.437665
50	5	2	3.0	40	4	hidden	4	pcor	all	4	0.264398	0.71767	0.3849825	0.2610815	0.7158385	0.3834585	0.264398	0.7158385	0.3849825
50	5	2	3.0	40	4	complete	4	pcor	all	4	0.3776645	0.903994	0.53125	0.3755885	0.9028325	0.53125	0.3755885	0.9028325	0.53125
50	5	2	3.0	40	4	hiddenCL	4	pcor	all	4	0.2603085	0.8145605	0.393443	0.2603085	0.8145605	0.393443	0.2603085	0.8145605	0.393443
50	5	2	3.0	40	8	hidden	2	pcor	all	4	0.6282895	0.6166665	0.623145	0.623611	0.6157085	0.6166185	0.623611	0.6157085	0.6188425
50	5	2	3.0	40	8	complete	2	pcor	all	4	0.787594	0.71659	0.7444335	0.781746	0.71659	0.743925	0.7844235	0.71659	0.743925
50	5	2	3.0	40	8	hiddenCL	2	pcor	all	4	0.566667	0.560708	0.567284	0.566667	0.560708	0.567284	0.566667	0.560708	0.567284
50	5	2	3.0	40	8	hidden	3	pcor	all	4	0.552512	0.77789	0.646444	0.547318	0.7751565	0.639482	0.552512	0.7751565	0.639482
50	5	2	3.0	40	8	complete	3	pcor	all	4	0.7044515	0.901389	0.7921995	0.7044515	0.901389	0.7921995	0.7044515	0.901389	0.7921995
50	5	2	3.0	40	8	hiddenCL	3	pcor	all	4	0.516854	0.7673915	0.614359	0.514241	0.766667	0.6109175	0.514241	0.7673915	0.6109175
50	5	2	3.0	40	8	hidden	4	pcor	all	4	0.476177	0.8365495	0.6015875	0.476177	0.8365495	0.6015875	0.476177	0.8365495	0.6015875
50	5	2	3.0	40	8	complete	4	pcor	all	4	0.6165075	0.9795835	0.753617	0.6165075	0.9795835	0.753617	0.6165075	0.9795835	0.753617
50	5	2	3.0	40	8	hiddenCL	4	pcor	all	4	0.445179	0.877551	0.582372	0.445179	0.877551	0.582372	0.445179	0.877551	0.582372
50	5	2	3.0	40	16	hidden	2	pcor	all	4	0.747057	0.6650645	0.7077785	0.7425925	0.661828	0.7038085	0.744151	0.661828	0.70708
50	5	2	3.0	40	16	complete	2	pcor	all	4	0.9270755	0.7748875	0.84378	0.924269	0.77418	0.8418445	0.9270755	0.7748875	0.84378
50	5	2	3.0	40	16	hiddenCL	2	pcor	all	4	0.6723685	0.59517	0.629083	0.6723685	0.59517	0.629083	0.6723685	0.59517	0.629083
50	5	2	3.0	40	16	hidden	3	pcor	all	4	0.7207645	0.848293	0.7807285	0.7207645	0.848293	0.7807285	0.7207645	0.848293	0.7807285
50	5	2	3.0	40	16	complete	3	pcor	all	4	0.8722165	0.948385	0.9070615	0.8722165	0.948385	0.9070615	0.8722165	0.948385	0.9070615
50	5	2	3.0	40	16	hiddenCL	3	pcor	all	4	0.63668	0.762829	0.6980815	0.63668	0.762829	0.6980815	0.63668	0.762829	0.6980815
50	5	2	3.0	40	16	hidden	4	pcor	all	4	0.6775985	0.900704	0.771697	0.677251	0.900704	0.771697	0.677251	0.900704	0.771697
50	5	2	3.0	40	16	complete	4	pcor	all	4	0.817204	0.9878785	0.8957265	0.817204	0.9878785	0.8957265	0.817204	0.9878785	0.8957265
50	5	2	3.0	40	16	hiddenCL	4	pcor	all	4	0.5943435	0.844289	0.694553	0.5943435	0.844289	0.694553	0.5943435	0.844289	0.694553
50	5	2	3.0	40	32	hidden	2	pcor	all	4	0.805881	0.6930555	0.745606	0.805881	0.684984	0.7454305	0.805881	0.688225	0.7454305
50	5	2	3.0	40	32	complete	2	pcor	all	4	0.9748205	0.7943555	0.8773805	0.9748205	0.7943555	0.8773805	0.9748205	0.7943555	0.8773805
50	5	2	3.0	40	32	hiddenCL	2	pcor	all	4	0.6983145	0.5762705	0.6279175	0.6983145	0.5762705	0.6279175	0.6983145	0.5762705	0.6279175
50	5	2	3.0	40	32	hidden	3	pcor	all	4	0.8068405	0.8516015	0.8205495	0.8068405	0.849726	0.8205495	0.8068405	0.849726	0.8205495
50	5	2	3.0	40	32	complete	3	pcor	all	4	0.966292	0.9616795	0.9644045	0.966292	0.9616795	0.9644045	0.966292	0.9616795	0.9644045
50	5	2	3.0	40	32	hiddenCL	3	pcor	all	4	0.6959275	0.7150175	0.702741	0.6959275	0.7150175	0.702741	0.6959275	0.7150175	0.702741
50	5	2	3.0	40	32	hidden	4	pcor	all	4	0.7963245	0.909091	0.842668	0.7963245	0.909091	0.842668	0.7963245	0.909091	0.842668
50	5	2	3.0	40	32	complete	4	pcor	all	4	0.9441845	0.988889	0.964436	0.9441845	0.988889	0.964436	0.9441845	0.988889	0.964436
50	5	2	3.0	40	32	hiddenCL	4	pcor	all	4	0.681602	0.783784	0.7162755	0.681602	0.783784	0.7162755	0.681602	0.783784	0.7162755
50	5	3	0.5	40	1	hidden	2	pcor	all	4	0.127016	0.218182	0.1600285	0.1235465	0.21486	0.154311	0.127016	0.2174245	0.1600285
50	5	3	0.5	40	1	complete	2	pcor	all	4	0.161453	0.2649125	0.2073445	0.151339	0.2521185	0.188679	0.152288	0.26018	0.1946745
50	5	3	0.5	40	1	hiddenCL	2	pcor	all	4	0.1179635	0.208333	0.154403	0.108377	0.2058145	0.1399575	0.1123495	0.2058145	0.1424085
50	5	3	0.5	40	1	hidden	3	pcor	all	4	0.069767	0.3266665	0.1116305	0.068966	0.312174	0.1106015	0.069767	0.3266665	0.1116305
50	5	3	0.5	40	1	complete	3	pcor	all	4	0.103104	0.408249	0.163785	0.102041	0.4	0.163636	0.102041	0.4	0.163636
50	5	3	0.5	40	1	hiddenCL	3	pcor	all	4	0.0668905	0.333333	0.111193	0.0668905	0.318182	0.111193	0.0668905	0.318182	0.111193
50	5	3	0.5	40	1	hidden	4	pcor	all	4	0.023676	0.428571	0.044694	0.0231225	0.428571	0.0442	0.023676	0.428571	0.044694
50	5	3	0.5	40	1	complete	4	pcor	all	4	0.03941	0.6904765	0.075119	0.0390255	0.666667	0.0737465	0.0390255	0.666667	0.0737465
50	5	3	0.5	40	1	hiddenCL	4	pcor	all	4	0.022989	0.527778	0.044944	0.022989	0.5	0.044944	0.022989	0.527778	0.044944
50	5	3	0.5	40	2	hidden	2	pcor	all	4	0.308118	0.431677	0.3596575	0.3047655	0.4191	0.3574745	0.307779	0.425171	0.3574745
50	5	3	0.5	40	2	complete	2	pcor	all	4	0.406459	0.5197405	0.461538	0.39479	0.5075775	0.4584875	0.3991355	0.510603	0.4604985
50	5	3	0.5	40	2	hiddenCL	2	pcor	all	4	0.2855925	0.4076705	0.3398835	0.2815105	0.4031055	0.333333	0.2815105	0.4031055	0.337581
50	5	3	0.5	40	2	hidden	3	pcor	all	4	0.221576	0.6	0.310728	0.220355	0.5941175	0.3094015	0.220355	0.6	0.3094015
50	5	3	0.5	40	2	complete	3	pcor	all	4	0.3022045	0.760367	0.431092	0.3022045	0.7511285	0.430393	0.3022045	0.757576	0.431092
50	5	3	0.5	40	2	hiddenCL	3	pcor	all	4	0.217033	0.6796185	0.32928	0.210021	0.6614585	0.324368	0.2138505	0.6614585	0.325523
50	5	3	0.5	40	2	hidden	4	pcor	all	4	0.135417	0.651087	0.223213	0.135417	0.651087	0.223213	0.135417	0.651087	0.223213
50	5	3	0.5	40	2	complete	4	pcor	all	4	0.2030055	0.94281	0.333333	0.2030055	0.939338	0.333333	0.2030055	0.939338	0.333333
50	5	3	0.5	40	2	hiddenCL	4	pcor	all	4	0.1337395	0.888889	0.231307	0.1337395	0.888889	0.231307	0.1337395	0.888889	0.231307
50	5	3	0.5	40	4	hidden	2	pcor	all	4	0.4377975	0.5541355	0.488034	0.433065	0.5484555	0.478889	0.433065	0.5541355	0.4835895
50	5	3	0.5	40	4	complete	2	pcor	all	4	0.5865385	0.666667	0.6141975	0.5865385	0.6605095	0.610124	0.5865385	0.664729	0.6101915
50	5	3	0.5	40	4	hiddenCL	2	pcor	all	4	0.404446	0.5137015	0.4478885	0.404446	0.509873	0.4478885	0.404446	0.5125	0.4478885
50	5	3	0.5	40	4	hidden	3	pcor	all	4	0.364011	0.7214405	0.483523	0.3620415	0.717186	0.483523	0.364011	0.7214405	0.483523
50	5	3	0.5	40	4	complete	3	pcor	all	4	0.4844765	0.872261	0.6297085	0.4824985	0.8710825	0.623859	0.4824985	0.8710825	0.623859
50	5	3	0.5	40	4	hiddenCL	3	pcor	all	4	0.335271	0.752778	0.4627735	0.3349355	0.75	0.4627735	0.3349355	0.75	0.4627735
50	5	3	0.5	40	4	hidden	4	pcor	all	4	0.276678	0.762014	0.4056955	0.273144	0.7597455	0.402797	0.276678	0.762014	0.4056955
50	5	3	0.5	40	4	complete	4	pcor	all	4	0.386257	0.964815	0.5529115	0.386257	0.964815	0.5529115	0.386257	0.964815	0.5529115
50	5	3	0.5	40	4	hiddenCL	4	pcor	all	4	0.266312	0.898276	0.410275	0.266312	0.896552	0.410275	0.266312	0.896552	0.410275
50	5	3	0.5	40	8	hidden	2	pcor	all	4	0.630349	0.666667	0.6427695	0.628645	0.6614585	0.638722	0.628645	0.6614585	0.638722
50	5	3	0.5	40	8	complete	2	pcor	all	4	0.7978495	0.763466	0.7820105	0.792408	0.763466	0.780106	0.792408	0.763466	0.7820105
50	5	3	0.5	40	8	hiddenCL	2	pcor	all	4	0.5643225	0.5988505	0.583186	0.5643225	0.5987805	0.5806585	0.5643225	0.5987805	0.583186
50	5	3	0.5	40	8	hidden	3	pcor	all	4	0.5820255	0.824345	0.6866455	0.579479	0.818182	0.68607	0.5820255	0.818182	0.6866455
50	5	3	0.5	40	8	complete	3	pcor	all	4	0.7248825	0.937004	0.8186885	0.7248825	0.937004	0.8186885	0.7248825	0.937004	0.8186885
50	5	3	0.5	40	8	hiddenCL	3	pcor	all	4	0.511496	0.7862995	0.621453	0.5103105	0.7862995	0.615385	0.511496	0.7862995	0.621453
50	5	3	0.5	40	8	hidden	4	pcor	all	4	0.4790035	0.8717105	0.6217355	0.4749975	0.867544	0.6207525	0.4790035	0.8703805	0.6217355
50	5	3	0.5	40	8	complete	4	pcor	all	4	0.6368095	1	0.775392	0.6368095	1	0.77271	0.6368095	1	0.77271
50	5	3	0.5	40	8	hiddenCL	4	pcor	all	4	0.442084	0.8941725	0.5934265	0.442084	0.8941725	0.593103	0.442084	0.8941725	0.593103
50	5	3	0.5	40	16	hidden	2	pcor	all	4	0.7888675	0.7053875	0.7475465	0.7888675	0.7053875	0.7475465	0.7888675	0.7053875	0.7475465
50	5	3	0.5	40	16	complete	2	pcor	all	4	0.9344085	0.8057685	0.8646315	0.930233	0.8057685	0.8646315	0.930233	0.8057685	0.8646315
50	5	3	0.5	40	16	hiddenCL	2	pcor	all	4	0.677419	0.6	0.6406525	0.677419	0.6	0.6406525	0.677419	0.6	0.6406525
50	5	3	0.5	40	16	hidden	3	pcor	all	4	0.720465	0.880476	0.790765	0.720465	0.880476	0.7866095	0.720465	0.880476	0.790765
50	5	3	0.5	40	16	complete	3	pcor	all	4	0.887405	0.964911	0.926043	0.887405	0.964911	0.926043	0.887405	0.964911	0.926043
50	5	3	0.5	40	16	hiddenCL	3	pcor	all	4	0.632653	0.7804555	0.699048	0.632653	0.7804555	0.699048	0.632653	0.7804555	0.699048
50	5	3	0.5	40	16	hidden	4	pcor	all	4	0.6727155	0.917793	0.772526	0.6727155	0.9154765	0.772526	0.6727155	0.9154765	0.772526
50	5	3	0.5	40	16	complete	4	pcor	all	4	0.828914	0.994253	0.903903	0.828914	0.994253	0.903903	0.828914	0.994253	0.903903
50	5	3	0.5	40	16	hiddenCL	4	pcor	all	4	0.589022	0.835784	0.6881915	0.589022	0.835784	0.6881915	0.589022	0.835784	0.6881915
50	5	3	0.5	40	32	hidden	2	pcor	all	4	0.834267	0.7277175	0.785826	0.834267	0.7277175	0.785826	0.834267	0.7277175	0.785826
50	5	3	0.5	40	32	complete	2	pcor	all	4	0.9770085	0.8095575	0.883932	0.9770085	0.8095575	0.883932	0.9770085	0.8095575	0.883932
50	5	3	0.5	40	32	hiddenCL	2	pcor	all	4	0.71026	0.5688665	0.6298695	0.71026	0.5688665	0.6298695	0.71026	0.5688665	0.6298695
50	5	3	0.5	40	32	hidden	3	pcor	all	4	0.8424785	0.8854895	0.868265	0.8424785	0.8854895	0.8668065	0.8424785	0.8854895	0.8668065
50	5	3	0.5	40	32	complete	3	pcor	all	4	0.961048	0.9680275	0.965188	0.961048	0.9680275	0.965188	0.961048	0.9680275	0.965188
50	5	3	0.5	40	32	hiddenCL	3	pcor	all	4	0.697322	0.714286	0.7038	0.697322	0.714286	0.7038	0.697322	0.714286	0.7038
50	5	3	0.5	40	32	hidden	4	pcor	all	4	0.834249	0.928141	0.882323	0.834249	0.928141	0.882323	0.834249	0.928141	0.882323
50	5	3	0.5	40	32	complete	4	pcor	all	4	0.9434575	1	0.96875	0.9434575	1	0.96875	0.9434575	1	0.96875
50	5	3	0.5	40	32	hiddenCL	4	pcor	all	4	0.6846075	0.75445	0.7198575	0.6846075	0.75445	0.7198575	0.6846075	0.75445	0.7198575
50	5	3	1.0	40	1	hidden	2	pcor	all	4	0.129885	0.205263	0.155844	0.1279245	0.192982	0.153327	0.128436	0.196491	0.155844
50	5	3	1.0	40	1	complete	2	pcor	all	4	0.184228	0.2628445	0.2206255	0.1727455	0.2543105	0.204403	0.173495	0.2600795	0.205588
50	5	3	1.0	40	1	hiddenCL	2	pcor	all	4	0.111235	0.194193	0.1414295	0.104665	0.176471	0.131333	0.1067045	0.1837165	0.135081
50	5	3	1.0	40	1	hidden	3	pcor	all	4	0.0846775	0.3900965	0.13913	0.0795865	0.361818	0.1314815	0.0795865	0.3660285	0.1314815
50	5	3	1.0	40	1	complete	3	pcor	all	4	0.1223355	0.474937	0.193548	0.119082	0.447222	0.193548	0.119082	0.447222	0.193548
50	5	3	1.0	40	1	hiddenCL	3	pcor	all	4	0.0818965	0.420168	0.1401035	0.0773695	0.4001975	0.1273675	0.0773695	0.410428	0.1273675
50	5	3	1.0	40	1	hidden	4	pcor	all	4	0.034377	0.5	0.0651865	0.0339515	0.5	0.062561	0.034377	0.5	0.0651865
50	5	3	1.0	40	1	complete	4	pcor	all	4	0.047568	0.7209675	0.0890875	0.047568	0.7209675	0.0890875	0.047568	0.7209675	0.0890875
50	5	3	1.0	40	1	hiddenCL	4	pcor	all	4	0.029729	0.6458335	0.0566845	0.029729	0.6458335	0.0566845	0.029729	0.6458335	0.0566845
50	5	3	1.0	40	2	hidden	2	pcor	all	4	0.277046	0.393328	0.325736	0.2711635	0.384853	0.3184945	0.277046	0.3859125	0.3184945
50	5	3	1.0	40	2	complete	2	pcor	all	4	0.4237545	0.530952	0.4666225	0.413563	0.517143	0.458244	0.413563	0.517143	0.458244
50	5	3	1.0	40	2	hiddenCL	2	pcor	all	4	0.259847	0.391961	0.315375	0.2531035	0.382073	0.3054505	0.2560785	0.382073	0.3054505
50	5	3	1.0	40	2	hidden	3	pcor	all	4	0.220012	0.57197	0.323096	0.2157745	0.554094	0.313218	0.2178365	0.554094	0.313218
50	5	3	1.0	40	2	complete	3	pcor	all	4	0.334737	0.746795	0.457354	0.32934	0.74359	0.4529185	0.32934	0.74359	0.4529185
50	5	3	1.0	40	2	hiddenCL	3	pcor	all	4	0.210278	0.610345	0.3083985	0.205599	0.610345	0.298367	0.205599	0.610345	0.298367
50	5	3	1.0	40	2	hidden	4	pcor	all	4	0.1494205	0.6602565	0.245614	0.14625	0.6602565	0.243686	0.1494205	0.6602565	0.245614
50	5	3	1.0	40	2	complete	4	pcor	all	4	0.225098	0.950483	0.365488	0.225098	0.950483	0.365488	0.225098	0.950483	0.365488
50	5	3	1.0	40	2	hiddenCL	4	pcor	all	4	0.1395535	0.875	0.240024	0.1395535	0.875	0.240024	0.1395535	0.875	0.240024
50	5	3	1.0	40	4	hidden	2	pcor	all	4	0.460654	0.53018	0.487936	0.4586085	0.510603	0.48515	0.4586085	0.522408	0.48515
50	5	3	1.0	40	4	complete	2	pcor	all	4	0.6066735	0.664778	0.6388035	0.605517	0.6566495	0.6388035	0.605517	0.6566495	0.6388035
50	5	3	1.0	40	4	hiddenCL	2	pcor	all	4	0.428537	0.5139685	0.457629	0.421442	0.5039685	0.4476555	0.4247225	0.5113215	0.4502855
50	5	3	1.0	40	4	hidden	3	pcor	all	4	0.3872155	0.7302495	0.5000255	0.3812285	0.7302495	0.5000255	0.383782	0.7302495	0.5000255
50	5	3	1.0	40	4	complete	3	pcor	all	4	0.502688	0.875	0.6433465	0.5	0.871355	0.638996	0.5	0.871355	0.638996
50	5	3	1.0	40	4	hiddenCL	3	pcor	all	4	0.360107	0.7539195	0.4716215	0.360107	0.744681	0.4716215	0.360107	0.744681	0.4716215
50	5	3	1.0	40	4	hidden	4	pcor	all	4	0.2821055	0.775986	0.4089995	0.2809945	0.7704305	0.4040815	0.2809945	0.7704305	0.4040815
50	5	3	1.0	40	4	complete	4	pcor	all	4	0.397802	0.9759	0.564456	0.397802	0.9759	0.564456	0.397802	0.9759	0.564456
50	5	3	1.0	40	4	hiddenCL	4	pcor	all	4	0.2613875	0.9	0.4055385	0.2613875	0.9	0.4055385	0.2613875	0.9	0.4055385
50	5	3	1.0	40	8	hidden	2	pcor	all	4	0.6433465	0.630769	0.6433465	0.6364565	0.6295785	0.637394	0.641067	0.6295785	0.6377075
50	5	3	1.0	40	8	complete	2	pcor	all	4	0.81326	0.745967	0.784433	0.8065565	0.745967	0.7777605	0.8065565	0.745967	0.7795635
50	5	3	1.0	40	8	hiddenCL	2	pcor	all	4	0.57863	0.601205	0.5789585	0.577392	0.5963995	0.578035	0.57863	0.5965335	0.5789585
50	5	3	1.0	40	8	hidden	3	pcor	all	4	0.583801	0.8346995	0.691833	0.583801	0.8225345	0.6891985	0.583801	0.823989	0.6891985
50	5	3	1.0	40	8	complete	3	pcor	all	4	0.729984	0.9371045	0.8168205	0.729984	0.935887	0.8168205	0.729984	0.9371045	0.8168205
50	5	3	1.0	40	8	hiddenCL	3	pcor	all	4	0.522222	0.796988	0.633031	0.522222	0.795263	0.631579	0.522222	0.796988	0.633031
50	5	3	1.0	40	8	hidden	4	pcor	all	4	0.506564	0.886253	0.6369695	0.5055725	0.877155	0.6337885	0.5055725	0.8813215	0.6337885
50	5	3	1.0	40	8	complete	4	pcor	all	4	0.661192	0.9849615	0.7939885	0.661192	0.9847315	0.7939885	0.661192	0.9849615	0.7939885
50	5	3	1.0	40	8	hiddenCL	4	pcor	all	4	0.4686275	0.8989795	0.610899	0.4686275	0.896896	0.610899	0.4686275	0.896896	0.610899
50	5	3	1.0	40	16	hidden	2	pcor	all	4	0.75147	0.677622	0.709488	0.746012	0.671908	0.7075235	0.746012	0.676037	0.7075235
50	5	3	1.0	40	16	complete	2	pcor	all	4	0.9321835	0.7774525	0.848809	0.9321835	0.7774525	0.848809	0.9321835	0.7774525	0.848809
50	5	3	1.0	40	16	hiddenCL	2	pcor	all	4	0.664729	0.5894445	0.6154475	0.664729	0.5888595	0.6154475	0.664729	0.5894445	0.6154475
50	5	3	1.0	40	16	hidden	3	pcor	all	4	0.7192725	0.846344	0.780526	0.717519	0.842739	0.7732145	0.7192725	0.846344	0.780526
50	5	3	1.0	40	16	complete	3	pcor	all	4	0.8841345	0.9585415	0.9204135	0.8841345	0.9585415	0.9204135	0.8841345	0.9585415	0.9204135
50	5	3	1.0	40	16	hiddenCL	3	pcor	all	4	0.630286	0.7597995	0.697095	0.630286	0.7597995	0.697095	0.630286	0.7597995	0.697095
50	5	3	1.0	40	16	hidden	4	pcor	all	4	0.675666	0.893095	0.7673315	0.675666	0.8892855	0.7615975	0.675666	0.893095	0.7627705
50	5	3	1.0	40	16	complete	4	pcor	all	4	0.8389955	0.98795	0.908533	0.8389955	0.98795	0.908533	0.8389955	0.98795	0.908533
50	5	3	1.0	40	16	hiddenCL	4	pcor	all	4	0.5891775	0.8334175	0.6975195	0.5891775	0.8334175	0.6975195	0.5891775	0.8334175	0.6975195
50	5	3	1.0	40	32	hidden	2	pcor	all	4	0.811765	0.702941	0.7548115	0.8079555	0.702941	0.7548115	0.811765	0.702941	0.7548115
50	5	3	1.0	40	32	complete	2	pcor	all	4	0.974902	0.7973865	0.873295	0.974902	0.7973865	0.873295	0.974902	0.7973865	0.873295
50	5	3	1.0	40	32	hiddenCL	2	pcor	all	4	0.6928205	0.5660615	0.6245035	0.6928205	0.5660615	0.6245035	0.6928205	0.5660615	0.6245035
50	5	3	1.0	40	32	hidden	3	pcor	all	4	0.8116795	0.8765245	0.8360215	0.810559	0.8765245	0.8360215	0.8116795	0.8765245	0.8360215
50	5	3	1.0	40	32	complete	3	pcor	all	4	0.9585395	0.9715525	0.9661855	0.9585395	0.9715525	0.9661855	0.9585395	0.9715525	0.9661855
50	5	3	1.0	40	32	hiddenCL	3	pcor	all	4	0.686047	0.718849	0.707182	0.686047	0.718849	0.707182	0.686047	0.718849	0.707182
50	5	3	1.0	40	32	hidden	4	pcor	all	4	0.7909535	0.9140295	0.85121	0.7909535	0.9140295	0.85121	0.7909535	0.9140295	0.85121
50	5	3	1.0	40	32	complete	4	pcor	all	4	0.9470175	0.994681	0.965909	0.9470175	0.994681	0.965909	0.9470175	0.994681	0.965909
50	5	3	1.0	40	32	hiddenCL	4	pcor	all	4	0.675919	0.759518	0.7184905	0.675919	0.759518	0.7184905	0.675919	0.759518	0.7184905
50	5	3	2.0	40	1	hidden	2	pcor	all	4	0.1398495	0.220339	0.173623	0.136914	0.2101015	0.1667185	0.1381885	0.2173125	0.17013
50	5	3	2.0	40	1	complete	2	pcor	all	4	0.1785415	0.256176	0.2095575	0.166628	0.244163	0.1999665	0.1710215	0.244163	0.2053035
50	5	3	2.0	40	1	hiddenCL	2	pcor	all	4	0.1222825	0.2012135	0.1558965	0.118034	0.181302	0.141851	0.118993	0.1887465	0.1419415
50	5	3	2.0	40	1	hidden	3	pcor	all	4	0.081439	0.2957075	0.122942	0.078988	0.282857	0.122807	0.08047	0.289916	0.122942
50	5	3	2.0	40	1	complete	3	pcor	all	4	0.117677	0.346154	0.1764955	0.111763	0.327957	0.1665605	0.111763	0.333333	0.1665605
50	5	3	2.0	40	1	hiddenCL	3	pcor	all	4	0.072878	0.27682	0.117647	0.072878	0.257053	0.117647	0.072878	0.257053	0.117647
50	5	3	2.0	40	1	hidden	4	pcor	all	4	0.0350635	0.333333	0.06287	0.0350635	0.333333	0.06287	0.0350635	0.333333	0.06287
50	5	3	2.0	40	1	complete	4	pcor	all	4	0.050641	0.5	0.0903985	0.046824	0.5	0.0852785	0.0477275	0.5	0.0852785
50	5	3	2.0	40	1	hiddenCL	4	pcor	all	4	0.031579	0.4142855	0.060006	0.031579	0.3875	0.060006	0.031579	0.4142855	0.060006
50	5	3	2.0	40	2	hidden	2	pcor	all	4	0.285714	0.377595	0.330269	0.281199	0.366363	0.330269	0.284151	0.3732145	0.330269
50	5	3	2.0	40	2	complete	2	pcor	all	4	0.402381	0.493242	0.440905	0.3947715	0.4889995	0.43467	0.3969695	0.4899965	0.440905
50	5	3	2.0	40	2	hiddenCL	2	pcor	all	4	0.2818905	0.386887	0.3278265	0.2742415	0.3845235	0.3228425	0.2746175	0.3845235	0.3278265
50	5	3	2.0	40	2	hidden	3	pcor	all	4	0.212406	0.544231	0.306452	0.212406	0.54086	0.306452	0.212406	0.54086	0.306452
50	5	3	2.0	40	2	complete	3	pcor	all	4	0.3064775	0.7036585	0.429125	0.303169	0.7	0.423418	0.3064775	0.7036585	0.424678
50	5	3	2.0	40	2	hiddenCL	3	pcor	all	4	0.2160625	0.5879415	0.3175585	0.21279	0.5879415	0.314888	0.2160625	0.5879415	0.3175585
50	5	3	2.0	40	2	hidden	4	pcor	all	4	0.1452425	0.65	0.239266	0.1435005	0.6436505	0.235771	0.1452425	0.65	0.239266
50	5	3	2.0	40	2	complete	4	pcor	all	4	0.2184195	0.8702665	0.3486535	0.2184195	0.8666005	0.3486535	0.2184195	0.8702665	0.3486535
50	5	3	2.0	40	2	hiddenCL	4	pcor	all	4	0.1451125	0.804762	0.2476415	0.144599	0.804762	0.2426415	0.1451125	0.804762	0.2476415
50	5	3	2.0	40	4	hidden	2	pcor	all	4	0.4361415	0.5060985	0.4704525	0.433181	0.503012	0.4670415	0.433181	0.5060985	0.4704525
50	5	3	2.0	40	4	complete	2	pcor	all	4	0.579246	0.630291	0.6183815	0.579246	0.628709	0.609826	0.579246	0.630291	0.6100805
50	5	3	2.0	40	4	hiddenCL	2	pcor	all	4	0.4022	0.486842	0.442652	0.4022	0.482186	0.4376015	0.4022	0.486842	0.440083
50	5	3	2.0	40	4	hidden	3	pcor	all	4	0.358696	0.6875	0.475505	0.358696	0.6875	0.475505	0.358696	0.6875	0.475505
50	5	3	2.0	40	4	complete	3	pcor	all	4	0.492312	0.8438995	0.6183455	0.489565	0.8438995	0.6183455	0.492312	0.8438995	0.6183455
50	5	3	2.0	40	4	hiddenCL	3	pcor	all	4	0.3392045	0.694991	0.4638515	0.338933	0.694991	0.4638515	0.338933	0.694991	0.4638515
50	5	3	2.0	40	4	hidden	4	pcor	all	4	0.2912015	0.7637635	0.4253645	0.2912015	0.7637635	0.4253645	0.2912015	0.7637635	0.4253645
50	5	3	2.0	40	4	complete	4	pcor	all	4	0.3892005	0.948684	0.552785	0.388834	0.947368	0.5500555	0.3892005	0.948684	0.552785
50	5	3	2.0	40	4	hiddenCL	4	pcor	all	4	0.2738285	0.882353	0.422391	0.2738285	0.8805705	0.422391	0.2738285	0.882353	0.422391
50	5	3	2.0	40	8	hidden	2	pcor	all	4	0.617743	0.60274	0.604227	0.612007	0.60274	0.602487	0.617743	0.60274	0.602652
50	5	3	2.0	40	8	complete	2	pcor	all	4	0.789474	0.728208	0.757652	0.788487	0.728208	0.757652	0.788487	0.728208	0.757652
50	5	3	2.0	40	8	hiddenCL	2	pcor	all	4	0.557394	0.5523325	0.551143	0.554952	0.551143	0.550135	0.5564535	0.5523325	0.551143
50	5	3	2.0	40	8	hidden	3	pcor	all	4	0.5581685	0.7896825	0.651923	0.5561215	0.7896825	0.651923	0.5561215	0.7896825	0.651923
50	5	3	2.0	40	8	complete	3	pcor	all	4	0.7081865	0.9253065	0.801564	0.7081865	0.9253065	0.801564	0.7081865	0.9253065	0.801564
50	5	3	2.0	40	8	hiddenCL	3	pcor	all	4	0.5	0.7563595	0.6006675	0.5	0.7563595	0.5982155	0.5	0.7563595	0.5982155
50	5	3	2.0	40	8	hidden	4	pcor	all	4	0.491753	0.883182	0.633078	0.491753	0.8823075	0.633078	0.491753	0.883182	0.633078
50	5	3	2.0	40	8	complete	4	pcor	all	4	0.6271405	0.9827535	0.7697505	0.6271405	0.9827535	0.7697505	0.6271405	0.9827535	0.7697505
50	5	3	2.0	40	8	hiddenCL	4	pcor	all	4	0.443944	0.8840865	0.581139	0.443944	0.8840865	0.581139	0.443944	0.8840865	0.581139
50	5	3	2.0	40	16	hidden	2	pcor	all	4	0.7377345	0.6650645	0.7031105	0.737108	0.6631265	0.7031105	0.7374685	0.6616705	0.7031105
50	5	3	2.0	40	16	complete	2	pcor	all	4	0.928141	0.791851	0.846355	0.928141	0.791851	0.846355	0.928141	0.791851	0.846355
50	5	3	2.0	40	16	hiddenCL	2	pcor	all	4	0.6575515	0.5741655	0.615749	0.654599	0.5741655	0.615749	0.654599	0.5741655	0.615749
50	5	3	2.0	40	16	hidden	3	pcor	all	4	0.715909	0.837838	0.7781285	0.715909	0.836515	0.7756175	0.715909	0.836515	0.7756175
50	5	3	2.0	40	16	complete	3	pcor	all	4	0.8890255	0.943501	0.9148895	0.8890255	0.943501	0.9148895	0.8890255	0.943501	0.9148895
50	5	3	2.0	40	16	hiddenCL	3	pcor	all	4	0.625687	0.754972	0.6878285	0.625	0.754972	0.6878285	0.625	0.754972	0.6878285
50	5	3	2.0	40	16	hidden	4	pcor	all	4	0.678895	0.9046655	0.771096	0.6775015	0.9046655	0.7706785	0.6775015	0.9046655	0.7706785
50	5	3	2.0	40	16	complete	4	pcor	all	4	0.831169	0.987013	0.901408	0.831169	0.987013	0.901408	0.831169	0.987013	0.901408
50	5	3	2.0	40	16	hiddenCL	4	pcor	all	4	0.5901915	0.8379105	0.6862305	0.5901915	0.8379105	0.6862305	0.5901915	0.8379105	0.6862305
50	5	3	2.0	40	32	hidden	2	pcor	all	4	0.803378	0.675676	0.742215	0.803378	0.675676	0.742215	0.803378	0.675676	0.742215
50	5	3	2.0	40	32	complete	2	pcor	all	4	0.9741925	0.783751	0.867925	0.9741925	0.783751	0.867925	0.9741925	0.783751	0.867925
50	5	3	2.0	40	32	hiddenCL	2	pcor	all	4	0.6939595	0.545515	0.6121935	0.6939595	0.545515	0.6121935	0.6939595	0.545515	0.6121935
50	5	3	2.0	40	32	hidden	3	pcor	all	4	0.802479	0.853103	0.8252055	0.802479	0.853103	0.8252055	0.802479	0.853103	0.8252055
50	5	3	2.0	40	32	complete	3	pcor	all	4	0.9597165	0.952137	0.957895	0.9597165	0.952137	0.957895	0.9597165	0.952137	0.957895
50	5	3	2.0	40	32	hiddenCL	3	pcor	all	4	0.684211	0.7001995	0.697273	0.684211	0.7001995	0.697273	0.684211	0.7001995	0.697273
50	5	3	2.0	40	32	hidden	4	pcor	all	4	0.7910785	0.911268	0.842418	0.7910785	0.911268	0.842418	0.7910785	0.911268	0.842418
50	5	3	2.0	40	32	complete	4	pcor	all	4	0.948043	0.987498	0.96424	0.948043	0.987498	0.96424	0.948043	0.987498	0.96424
50	5	3	2.0	40	32	hiddenCL	4	pcor	all	4	0.6722095	0.7580985	0.712657	0.6722095	0.7580985	0.712657	0.6722095	0.7580985	0.712657
50	5	3	3.0	40	1	hidden	2	pcor	all	4	0.1208935	0.1614585	0.139241	0.1099035	0.154388	0.127648	0.113156	0.15559	0.129054
50	5	3	3.0	40	1	complete	2	pcor	all	4	0.17188	0.237585	0.201911	0.1650775	0.2210315	0.1927055	0.168539	0.2283905	0.1955395
50	5	3	3.0	40	1	hiddenCL	2	pcor	all	4	0.1117355	0.168025	0.135191	0.1068375	0.1595925	0.1263175	0.1068375	0.162463	0.1263175
50	5	3	3.0	40	1	hidden	3	pcor	all	4	0.076505	0.202941	0.113087	0.0751345	0.1771245	0.104026	0.075609	0.192928	0.104026
50	5	3	3.0	40	1	complete	3	pcor	all	4	0.11914	0.2613875	0.1640565	0.1125	0.2316635	0.1498315	0.113068	0.243902	0.1537905
50	5	3	3.0	40	1	hiddenCL	3	pcor	all	4	0.0750175	0.199338	0.107835	0.0721955	0.179487	0.103479	0.07442	0.1888795	0.1070065
50	5	3	3.0	40	1	hidden	4	pcor	all	4	0.0368445	0.212406	0.061224	0.034711	0.205263	0.061224	0.0368445	0.205263	0.061224
50	5	3	3.0	40	1	complete	4	pcor	all	4	0.058409	0.282857	0.0959505	0.056499	0.277778	0.094789	0.056499	0.278889	0.094789
50	5	3	3.0	40	1	hiddenCL	4	pcor	all	4	0.0340955	0.184659	0.058549	0.033708	0.184659	0.058549	0.0340955	0.184659	0.058549
50	5	3	3.0	40	2	hidden	2	pcor	all	4	0.2732055	0.3445665	0.304381	0.272233	0.333333	0.298272	0.272727	0.333333	0.2986365
50	5	3	3.0	40	2	complete	2	pcor	all	4	0.398718	0.441734	0.424162	0.3910255	0.4329265	0.4210565	0.3910255	0.4329265	0.424162
50	5	3	3.0	40	2	hiddenCL	2	pcor	all	4	0.2749775	0.335784	0.29932	0.260682	0.3265165	0.2891985	0.269296	0.3308455	0.293008
50	5	3	3.0	40	2	hidden	3	pcor	all	4	0.2132035	0.4190215	0.2802525	0.208333	0.413043	0.276673	0.208333	0.4190215	0.276673
50	5	3	3.0	40	2	complete	3	pcor	all	4	0.308167	0.5463125	0.3928845	0.3064775	0.5427275	0.386328	0.308167	0.5427275	0.3912925
50	5	3	3.0	40	2	hiddenCL	3	pcor	all	4	0.207157	0.441734	0.285714	0.203261	0.435421	0.28445	0.207157	0.441734	0.28445
50	5	3	3.0	40	2	hidden	4	pcor	all	4	0.1452555	0.4807405	0.222222	0.1452555	0.4807405	0.222222	0.1452555	0.4807405	0.222222
50	5	3	3.0	40	2	complete	4	pcor	all	4	0.214696	0.676945	0.32928	0.214696	0.676945	0.32928	0.214696	0.676945	0.32928
50	5	3	3.0	40	2	hiddenCL	4	pcor	all	4	0.1391995	0.58114	0.226251	0.1391995	0.58114	0.226251	0.1391995	0.58114	0.226251
50	5	3	3.0	40	4	hidden	2	pcor	all	4	0.4181485	0.449969	0.4444485	0.4181485	0.440826	0.433242	0.4181485	0.444947	0.433242
50	5	3	3.0	40	4	complete	2	pcor	all	4	0.5772195	0.577726	0.576179	0.5772195	0.5722315	0.57385	0.5772195	0.5722315	0.57385
50	5	3	3.0	40	4	hiddenCL	2	pcor	all	4	0.3951465	0.449036	0.417722	0.393398	0.448325	0.4115795	0.3951465	0.449036	0.4115795
50	5	3	3.0	40	4	hidden	3	pcor	all	4	0.363068	0.6167835	0.4579245	0.359028	0.610018	0.4539105	0.359028	0.610018	0.4539105
50	5	3	3.0	40	4	complete	3	pcor	all	4	0.5087685	0.745609	0.60992	0.5087685	0.745609	0.6070235	0.5087685	0.745609	0.6070235
50	5	3	3.0	40	4	hiddenCL	3	pcor	all	4	0.3331935	0.6193985	0.443178	0.331439	0.6193985	0.443178	0.331439	0.6193985	0.443178
50	5	3	3.0	40	4	hidden	4	pcor	all	4	0.272727	0.716518	0.39315	0.272727	0.716518	0.392034	0.272727	0.716518	0.39315
50	5	3	3.0	40	4	complete	4	pcor	all	4	0.4099535	0.886364	0.554338	0.4099535	0.882576	0.554338	0.4099535	0.886364	0.554338
50	5	3	3.0	40	4	hiddenCL	4	pcor	all	4	0.2733025	0.803226	0.4035155	0.2733025	0.803226	0.4031195	0.2733025	0.803226	0.4035155
50	5	3	3.0	40	8	hidden	2	pcor	all	4	0.6147475	0.579159	0.5922615	0.6147475	0.579159	0.5893485	0.6147475	0.579159	0.5893485
50	5	3	3.0	40	8	complete	2	pcor	all	4	0.783071	0.693187	0.73219	0.783071	0.6911555	0.729299	0.783071	0.693187	0.729299
50	5	3	3.0	40	8	hiddenCL	2	pcor	all	4	0.542865	0.533456	0.5318535	0.542865	0.533456	0.530956	0.542865	0.533456	0.530956
50	5	3	3.0	40	8	hidden	3	pcor	all	4	0.540836	0.7543105	0.6294295	0.540836	0.7458975	0.6294295	0.540836	0.7458975	0.6249415
50	5	3	3.0	40	8	complete	3	pcor	all	4	0.728328	0.9026725	0.8059995	0.728328	0.9026725	0.8059995	0.728328	0.9026725	0.8059995
50	5	3	3.0	40	8	hiddenCL	3	pcor	all	4	0.5	0.7352365	0.5951755	0.5	0.7352365	0.5951755	0.5	0.7352365	0.5951755
50	5	3	3.0	40	8	hidden	4	pcor	all	4	0.476504	0.829988	0.598633	0.476504	0.8239845	0.598633	0.476504	0.826658	0.598633
50	5	3	3.0	40	8	complete	4	pcor	all	4	0.6420805	0.9805805	0.776277	0.6420805	0.9805805	0.776277	0.6420805	0.9805805	0.776277
50	5	3	3.0	40	8	hiddenCL	4	pcor	all	4	0.441154	0.847826	0.5827115	0.441154	0.847826	0.5827115	0.441154	0.847826	0.5827115
50	5	3	3.0	40	16	hidden	2	pcor	all	4	0.7551925	0.6465085	0.694519	0.7551925	0.6465085	0.694519	0.7551925	0.6465085	0.694519
50	5	3	3.0	40	16	complete	2	pcor	all	4	0.928203	0.746619	0.8286365	0.928203	0.746619	0.8286365	0.928203	0.746619	0.8286365
50	5	3	3.0	40	16	hiddenCL	2	pcor	all	4	0.6607955	0.560662	0.6079685	0.6607955	0.560662	0.6079685	0.6607955	0.560662	0.6079685
50	5	3	3.0	40	16	hidden	3	pcor	all	4	0.721086	0.8199785	0.7697505	0.721086	0.819444	0.7697505	0.721086	0.819444	0.7697505
50	5	3	3.0	40	16	complete	3	pcor	all	4	0.885621	0.935897	0.909091	0.885621	0.935897	0.909091	0.885621	0.935897	0.909091
50	5	3	3.0	40	16	hiddenCL	3	pcor	all	4	0.6262155	0.7290625	0.6732415	0.6256315	0.7290625	0.6732415	0.6262155	0.7290625	0.6732415
50	5	3	3.0	40	16	hidden	4	pcor	all	4	0.679886	0.8974285	0.7727805	0.679886	0.8974285	0.7727805	0.679886	0.8974285	0.7727805
50	5	3	3.0	40	16	complete	4	pcor	all	4	0.834249	0.985507	0.906382	0.834249	0.985507	0.906382	0.834249	0.985507	0.906382
50	5	3	3.0	40	16	hiddenCL	4	pcor	all	4	0.5893165	0.8194095	0.6791375	0.5893165	0.8194095	0.6791375	0.5893165	0.8194095	0.6791375
50	5	3	3.0	40	32	hidden	2	pcor	all	4	0.8012345	0.666667	0.727273	0.8012345	0.666667	0.727273	0.8012345	0.666667	0.727273
50	5	3	3.0	40	32	complete	2	pcor	all	4	0.9746795	0.771052	0.8605455	0.9746795	0.771052	0.8605455	0.9746795	0.771052	0.8605455
50	5	3	3.0	40	32	hiddenCL	2	pcor	all	4	0.69242	0.5480585	0.6103705	0.69242	0.5480585	0.6103705	0.69242	0.5480585	0.6103705
50	5	3	3.0	40	32	hidden	3	pcor	all	4	0.8077205	0.8457515	0.8259465	0.8077205	0.8457515	0.8259465	0.8077205	0.8457515	0.8259465
50	5	3	3.0	40	32	complete	3	pcor	all	4	0.964706	0.951779	0.9562485	0.964706	0.951779	0.9562485	0.964706	0.951779	0.9562485
50	5	3	3.0	40	32	hiddenCL	3	pcor	all	4	0.685522	0.691392	0.69234	0.685522	0.691392	0.69234	0.685522	0.691392	0.69234
50	5	3	3.0	40	32	hidden	4	pcor	all	4	0.7870835	0.8903905	0.832329	0.7870835	0.8903905	0.8311555	0.7870835	0.8903905	0.8311555
50	5	3	3.0	40	32	complete	4	pcor	all	4	0.9476925	0.986923	0.9657515	0.9476925	0.986923	0.9657515	0.9476925	0.986923	0.9657515
50	5	3	3.0	40	32	hiddenCL	4	pcor	all	4	0.676389	0.766234	0.7165905	0.676389	0.766234	0.7165905	0.676389	0.766234	0.7165905
50	5	4	0.5	40	1	hidden	2	pcor	all	4	0.1275555	0.2264955	0.1649945	0.118606	0.2103175	0.152822	0.1262255	0.2103175	0.159869
50	5	4	0.5	40	1	complete	2	pcor	all	4	0.174257	0.2796955	0.2147835	0.157912	0.2627265	0.1973765	0.16844	0.272727	0.2105355
50	5	4	0.5	40	1	hiddenCL	2	pcor	all	4	0.117334	0.2116165	0.150489	0.1088665	0.196078	0.1435055	0.117334	0.198039	0.1481565
50	5	4	0.5	40	1	hidden	3	pcor	all	4	0.07422	0.32	0.120345	0.0723	0.32	0.117851	0.07422	0.32	0.120345
50	5	4	0.5	40	1	complete	3	pcor	all	4	0.09847	0.425824	0.159011	0.096774	0.4105265	0.1565335	0.09847	0.422065	0.159011
50	5	4	0.5	40	1	hiddenCL	3	pcor	all	4	0.070598	0.333333	0.117647	0.068217	0.333333	0.1153955	0.070598	0.333333	0.117647
50	5	4	0.5	40	1	hidden	4	pcor	all	4	0.024892	0.452991	0.0473525	0.024892	0.452991	0.0473525	0.024892	0.452991	0.0473525
50	5	4	0.5	40	1	complete	4	pcor	all	4	0.0442	0.6904765	0.0846585	0.043717	0.6904765	0.0833425	0.0442	0.6904765	0.0846585
50	5	4	0.5	40	1	hiddenCL	4	pcor	all	4	0.03125	0.6	0.060303	0.03125	0.6	0.060303	0.03125	0.6	0.060303
50	5	4	0.5	40	2	hidden	2	pcor	all	4	0.2704165	0.393765	0.311475	0.2670615	0.3733375	0.311094	0.2694085	0.3820125	0.311475
50	5	4	0.5	40	2	complete	2	pcor	all	4	0.372696	0.5034245	0.421492	0.3667435	0.5	0.416381	0.372696	0.5034245	0.421492
50	5	4	0.5	40	2	hiddenCL	2	pcor	all	4	0.2602085	0.383333	0.306712	0.257421	0.3688175	0.29816	0.25987	0.3711985	0.304042
50	5	4	0.5	40	2	hidden	3	pcor	all	4	0.1989585	0.575758	0.301515	0.197917	0.575758	0.297287	0.197917	0.575758	0.297287
50	5	4	0.5	40	2	complete	3	pcor	all	4	0.285014	0.7335005	0.410428	0.283482	0.7252285	0.409091	0.285014	0.7335005	0.410428
50	5	4	0.5	40	2	hiddenCL	3	pcor	all	4	0.200082	0.617647	0.300885	0.1999605	0.617647	0.29888	0.200082	0.617647	0.300885
50	5	4	0.5	40	2	hidden	4	pcor	all	4	0.1243555	0.631579	0.2081215	0.1236535	0.631579	0.207222	0.1236535	0.631579	0.207222
50	5	4	0.5	40	2	complete	4	pcor	all	4	0.18462	0.9372545	0.311067	0.18462	0.9372545	0.311067	0.18462	0.9372545	0.311067
50	5	4	0.5	40	2	hiddenCL	4	pcor	all	4	0.1306935	0.9045455	0.2286185	0.1306935	0.9045455	0.2286185	0.1306935	0.9045455	0.2286185
50	5	4	0.5	40	4	hidden	2	pcor	all	4	0.4331615	0.5302815	0.4678185	0.4331615	0.5232455	0.467451	0.4331615	0.5232455	0.467451
50	5	4	0.5	40	4	complete	2	pcor	all	4	0.571342	0.634146	0.600578	0.567492	0.634146	0.5982855	0.571342	0.634146	0.6
50	5	4	0.5	40	4	hiddenCL	2	pcor	all	4	0.402299	0.5	0.444444	0.400074	0.4968355	0.4429115	0.400074	0.5	0.444444
50	5	4	0.5	40	4	hidden	3	pcor	all	4	0.3555995	0.712406	0.4649665	0.3484695	0.7094295	0.460459	0.3511485	0.712406	0.4649665
50	5	4	0.5	40	4	complete	3	pcor	all	4	0.472191	0.862745	0.6125395	0.472191	0.862745	0.6125395	0.472191	0.862745	0.6125395
50	5	4	0.5	40	4	hiddenCL	3	pcor	all	4	0.333333	0.738095	0.4507265	0.329004	0.734901	0.4452045	0.333333	0.738095	0.4507265
50	5	4	0.5	40	4	hidden	4	pcor	all	4	0.266999	0.769413	0.3967595	0.266999	0.7645025	0.3967595	0.266999	0.769413	0.3967595
50	5	4	0.5	40	4	complete	4	pcor	all	4	0.375672	0.9733285	0.544114	0.375672	0.9733285	0.5419945	0.375672	0.9733285	0.544114
50	5	4	0.5	40	4	hiddenCL	4	pcor	all	4	0.2580795	0.892857	0.398347	0.2565255	0.892857	0.396623	0.2580795	0.892857	0.398347
50	5	4	0.5	40	8	hidden	2	pcor	all	4	0.5979325	0.629675	0.616655	0.5979325	0.625068	0.616655	0.5979325	0.6282555	0.616655
50	5	4	0.5	40	8	complete	2	pcor	all	4	0.791667	0.748684	0.768852	0.787857	0.748684	0.768852	0.7906045	0.748684	0.768852
50	5	4	0.5	40	8	hiddenCL	2	pcor	all	4	0.558633	0.573071	0.5666135	0.5518995	0.5705245	0.561154	0.5539465	0.5705245	0.561154
50	5	4	0.5	40	8	hidden	3	pcor	all	4	0.5400645	0.8264915	0.6520985	0.5400645	0.8264915	0.651301	0.5400645	0.8264915	0.651301
50	5	4	0.5	40	8	complete	3	pcor	all	4	0.7036895	0.942857	0.8036735	0.7036895	0.942443	0.8036735	0.7036895	0.942857	0.8036735
50	5	4	0.5	40	8	hiddenCL	3	pcor	all	4	0.494379	0.8071335	0.6075205	0.494379	0.803922	0.6075205	0.494379	0.8071335	0.6075205
50	5	4	0.5	40	8	hidden	4	pcor	all	4	0.479167	0.8691475	0.619836	0.479167	0.8691475	0.619836	0.479167	0.8691475	0.619836
50	5	4	0.5	40	8	complete	4	pcor	all	4	0.618668	0.984111	0.759985	0.618668	0.984111	0.759985	0.618668	0.984111	0.759985
50	5	4	0.5	40	8	hiddenCL	4	pcor	all	4	0.427827	0.8924605	0.5808565	0.427827	0.8924605	0.580635	0.427827	0.8924605	0.5808565
50	5	4	0.5	40	16	hidden	2	pcor	all	4	0.739834	0.6829435	0.709868	0.737103	0.682663	0.706869	0.737103	0.682663	0.708565
50	5	4	0.5	40	16	complete	2	pcor	all	4	0.9199765	0.778889	0.845233	0.9199765	0.778889	0.845233	0.9199765	0.778889	0.845233
50	5	4	0.5	40	16	hiddenCL	2	pcor	all	4	0.65625	0.584137	0.620376	0.65625	0.584137	0.620376	0.65625	0.584137	0.620376
50	5	4	0.5	40	16	hidden	3	pcor	all	4	0.714286	0.8675585	0.7790665	0.714286	0.863349	0.774405	0.714286	0.8659225	0.774405
50	5	4	0.5	40	16	complete	3	pcor	all	4	0.8833885	0.962019	0.9226165	0.8833885	0.962019	0.9226165	0.8833885	0.962019	0.9226165
50	5	4	0.5	40	16	hiddenCL	3	pcor	all	4	0.6277935	0.777047	0.6969385	0.6277935	0.777047	0.695048	0.6277935	0.777047	0.695048
50	5	4	0.5	40	16	hidden	4	pcor	all	4	0.6614585	0.910448	0.764188	0.6614585	0.908349	0.764188	0.6614585	0.908349	0.764188
50	5	4	0.5	40	16	complete	4	pcor	all	4	0.8251315	0.9872605	0.9	0.8251315	0.9872605	0.9	0.8251315	0.9872605	0.9
50	5	4	0.5	40	16	hiddenCL	4	pcor	all	4	0.5815315	0.840925	0.682179	0.5815315	0.840925	0.682179	0.5815315	0.840925	0.682179
50	5	4	0.5	40	32	hidden	2	pcor	all	4	0.819251	0.7009085	0.749887	0.816145	0.7009085	0.749887	0.816145	0.7009085	0.749887
50	5	4	0.5	40	32	complete	2	pcor	all	4	0.96923	0.7991595	0.8783425	0.96923	0.7991595	0.8783425	0.96923	0.7991595	0.8783425
50	5	4	0.5	40	32	hiddenCL	2	pcor	all	4	0.6971515	0.571368	0.631593	0.6971515	0.571368	0.631593	0.6971515	0.571368	0.631593
50	5	4	0.5	40	32	hidden	3	pcor	all	4	0.804135	0.8662605	0.8341275	0.80306	0.8662605	0.8319155	0.804135	0.8662605	0.8319155
50	5	4	0.5	40	32	complete	3	pcor	all	4	0.9574275	0.955005	0.9569845	0.956522	0.955005	0.9569845	0.9574275	0.955005	0.9569845
50	5	4	0.5	40	32	hiddenCL	3	pcor	all	4	0.683051	0.7116365	0.6985305	0.683051	0.7116365	0.6985305	0.683051	0.7116365	0.6985305
50	5	4	0.5	40	32	hidden	4	pcor	all	4	0.8030025	0.9316625	0.8470995	0.797593	0.9316625	0.8435885	0.8030025	0.9316625	0.8470995
50	5	4	0.5	40	32	complete	4	pcor	all	4	0.936835	0.98895	0.962802	0.936835	0.98895	0.9615375	0.936835	0.98895	0.962802
50	5	4	0.5	40	32	hiddenCL	4	pcor	all	4	0.67779	0.7672825	0.7229095	0.676945	0.7672825	0.7229095	0.67779	0.7672825	0.7229095
50	5	4	1.0	40	1	hidden	2	pcor	all	4	0.144345	0.2314205	0.1806525	0.1347815	0.2261105	0.1672495	0.1368575	0.2279615	0.1723515
50	5	4	1.0	40	1	complete	2	pcor	all	4	0.178441	0.272204	0.2139145	0.1771245	0.2627265	0.210897	0.1771245	0.2627265	0.210897
50	5	4	1.0	40	1	hiddenCL	2	pcor	all	4	0.118212	0.2090365	0.150515	0.1145795	0.2058145	0.145635	0.118212	0.2090365	0.150515
50	5	4	1.0	40	1	hidden	3	pcor	all	4	0.0748685	0.3405795	0.1194725	0.072173	0.333333	0.1181455	0.0729485	0.333333	0.118644
50	5	4	1.0	40	1	complete	3	pcor	all	4	0.109477	0.42893	0.1801945	0.109477	0.42893	0.177995	0.109477	0.42893	0.177995
50	5	4	1.0	40	1	hiddenCL	3	pcor	all	4	0.0706475	0.375	0.118812	0.0693665	0.375	0.118728	0.0693665	0.375	0.118728
50	5	4	1.0	40	1	hidden	4	pcor	all	4	0.0314215	0.40404	0.058252	0.0314215	0.40404	0.058252	0.0314215	0.40404	0.058252
50	5	4	1.0	40	1	complete	4	pcor	all	4	0.042782	0.75	0.081633	0.042782	0.75	0.081633	0.042782	0.75	0.081633
50	5	4	1.0	40	1	hiddenCL	4	pcor	all	4	0.026346	0.6333335	0.0505565	0.026346	0.6333335	0.0505565	0.026346	0.6333335	0.0505565
50	5	4	1.0	40	2	hidden	2	pcor	all	4	0.3012225	0.416667	0.3461975	0.299347	0.4028815	0.338373	0.2967685	0.416667	0.342367
50	5	4	1.0	40	2	complete	2	pcor	all	4	0.425532	0.528665	0.4661855	0.424887	0.524077	0.462446	0.425532	0.527799	0.4661855
50	5	4	1.0	40	2	hiddenCL	2	pcor	all	4	0.2947695	0.4226475	0.344814	0.287234	0.4226475	0.3390525	0.290278	0.4226475	0.343892
50	5	4	1.0	40	2	hidden	3	pcor	all	4	0.231104	0.6097975	0.330492	0.228276	0.6097975	0.328145	0.231104	0.6097975	0.330492
50	5	4	1.0	40	2	complete	3	pcor	all	4	0.33156	0.756837	0.459346	0.323223	0.746795	0.455527	0.326658	0.756837	0.459346
50	5	4	1.0	40	2	hiddenCL	3	pcor	all	4	0.217443	0.6463675	0.329152	0.217443	0.645105	0.329152	0.217443	0.6463675	0.329152
50	5	4	1.0	40	2	hidden	4	pcor	all	4	0.1512955	0.7113095	0.2497215	0.1512955	0.7113095	0.2497215	0.1512955	0.7113095	0.2497215
50	5	4	1.0	40	2	complete	4	pcor	all	4	0.2178365	0.937739	0.3577415	0.2178365	0.937739	0.3577415	0.2178365	0.937739	0.3577415
50	5	4	1.0	40	2	hiddenCL	4	pcor	all	4	0.151339	0.882353	0.2596295	0.151339	0.882353	0.2596295	0.151339	0.882353	0.2596295
50	5	4	1.0	40	4	hidden	2	pcor	all	4	0.4544445	0.5429825	0.4859445	0.450625	0.527799	0.482556	0.4534705	0.530952	0.4859445
50	5	4	1.0	40	4	complete	2	pcor	all	4	0.5869975	0.6488305	0.6153705	0.581213	0.647059	0.608615	0.5866705	0.6488305	0.612995
50	5	4	1.0	40	4	hiddenCL	2	pcor	all	4	0.41898	0.5385915	0.4762155	0.414864	0.535211	0.470118	0.41898	0.5363555	0.4762155
50	5	4	1.0	40	4	hidden	3	pcor	all	4	0.370694	0.714286	0.482583	0.370091	0.714286	0.482583	0.370694	0.714286	0.482583
50	5	4	1.0	40	4	complete	3	pcor	all	4	0.5186205	0.8671325	0.651087	0.5186205	0.8671325	0.651087	0.5186205	0.8671325	0.651087
50	5	4	1.0	40	4	hiddenCL	3	pcor	all	4	0.3464615	0.7646735	0.483315	0.3464615	0.7646735	0.483315	0.3464615	0.7646735	0.483315
50	5	4	1.0	40	4	hidden	4	pcor	all	4	0.2761485	0.785362	0.408627	0.2761485	0.785362	0.408627	0.2761485	0.785362	0.408627
50	5	4	1.0	40	4	complete	4	pcor	all	4	0.399136	0.975	0.568065	0.399136	0.975	0.568065	0.399136	0.975	0.568065
50	5	4	1.0	40	4	hiddenCL	4	pcor	all	4	0.27669	0.9272485	0.422391	0.27669	0.9242855	0.422391	0.27669	0.9272485	0.422391
50	5	4	1.0	40	8	hidden	2	pcor	all	4	0.6444985	0.652403	0.6462425	0.636792	0.64257	0.640837	0.6433465	0.650585	0.6459405
50	5	4	1.0	40	8	complete	2	pcor	all	4	0.8030055	0.765682	0.779217	0.8008715	0.765682	0.779217	0.8030055	0.765682	0.779217
50	5	4	1.0	40	8	hiddenCL	2	pcor	all	4	0.5698295	0.6079685	0.5857205	0.5684655	0.6079685	0.5853385	0.5684655	0.6079685	0.5853385
50	5	4	1.0	40	8	hidden	3	pcor	all	4	0.559552	0.810833	0.6644595	0.559552	0.810833	0.6644595	0.559552	0.810833	0.6644595
50	5	4	1.0	40	8	complete	3	pcor	all	4	0.721649	0.9555335	0.8215255	0.721649	0.9555335	0.8215255	0.721649	0.9555335	0.8215255
50	5	4	1.0	40	8	hiddenCL	3	pcor	all	4	0.5157965	0.802174	0.618521	0.5157965	0.802174	0.618521	0.5157965	0.802174	0.618521
50	5	4	1.0	40	8	hidden	4	pcor	all	4	0.48795	0.872685	0.6212695	0.48795	0.872685	0.6212695	0.48795	0.872685	0.6212695
50	5	4	1.0	40	8	complete	4	pcor	all	4	0.6414065	0.9851775	0.7785085	0.6414065	0.9851775	0.7785085	0.6414065	0.9851775	0.7785085
50	5	4	1.0	40	8	hiddenCL	4	pcor	all	4	0.450882	0.8760965	0.5931645	0.450882	0.8760965	0.5931645	0.450882	0.8760965	0.5931645
50	5	4	1.0	40	16	hidden	2	pcor	all	4	0.776596	0.6937565	0.736625	0.7758145	0.693376	0.736625	0.7763575	0.6937565	0.736625
50	5	4	1.0	40	16	complete	2	pcor	all	4	0.939626	0.807458	0.862272	0.939626	0.807458	0.860927	0.939626	0.807458	0.862272
50	5	4	1.0	40	16	hiddenCL	2	pcor	all	4	0.6722505	0.6183475	0.641817	0.6722505	0.6183475	0.641817	0.6722505	0.6183475	0.641817
50	5	4	1.0	40	16	hidden	3	pcor	all	4	0.732693	0.866993	0.793001	0.732693	0.8653595	0.787682	0.732693	0.8653595	0.787682
50	5	4	1.0	40	16	complete	3	pcor	all	4	0.8934875	0.962143	0.9247625	0.8934875	0.962143	0.9247625	0.8934875	0.962143	0.9247625
50	5	4	1.0	40	16	hiddenCL	3	pcor	all	4	0.637331	0.7815025	0.696213	0.637331	0.7815025	0.696213	0.637331	0.7815025	0.696213
50	5	4	1.0	40	16	hidden	4	pcor	all	4	0.6977955	0.9127715	0.7896415	0.6977955	0.9107955	0.7880705	0.6977955	0.9107955	0.7896415
50	5	4	1.0	40	16	complete	4	pcor	all	4	0.8441875	1	0.9140965	0.8441875	1	0.9140965	0.8441875	1	0.9140965
50	5	4	1.0	40	16	hiddenCL	4	pcor	all	4	0.6039705	0.8485415	0.701895	0.6039705	0.8485415	0.701895	0.6039705	0.8485415	0.701895
50	5	4	1.0	40	32	hidden	2	pcor	all	4	0.8327015	0.7169855	0.7718385	0.8327015	0.7169855	0.7718385	0.8327015	0.7169855	0.7718385
50	5	4	1.0	40	32	complete	2	pcor	all	4	0.978609	0.820801	0.891042	0.978609	0.820801	0.891042	0.978609	0.820801	0.891042
50	5	4	1.0	40	32	hiddenCL	2	pcor	all	4	0.704005	0.5802145	0.635244	0.704005	0.5802145	0.635244	0.704005	0.5802145	0.635244
50	5	4	1.0	40	32	hidden	3	pcor	all	4	0.835034	0.886364	0.8601505	0.835034	0.886364	0.8601505	0.835034	0.886364	0.8601505
50	5	4	1.0	40	32	complete	3	pcor	all	4	0.9687365	0.9772695	0.9698785	0.9687365	0.9772695	0.9698785	0.9687365	0.9772695	0.9698785
50	5	4	1.0	40	32	hiddenCL	3	pcor	all	4	0.699978	0.7115735	0.7086845	0.699978	0.7115735	0.7086845	0.699978	0.7115735	0.7086845
50	5	4	1.0	40	32	hidden	4	pcor	all	4	0.819149	0.91977	0.8729125	0.819149	0.91977	0.8729125	0.819149	0.91977	0.8729125
50	5	4	1.0	40	32	complete	4	pcor	all	4	0.94898	1	0.97297	0.94898	1	0.97297	0.94898	1	0.97297
50	5	4	1.0	40	32	hiddenCL	4	pcor	all	4	0.6867735	0.7741185	0.7260935	0.6867735	0.7741185	0.7260935	0.6867735	0.7741185	0.7260935
50	5	4	2.0	40	1	hidden	2	pcor	all	4	0.1277835	0.2161765	0.158273	0.12766	0.207222	0.158084	0.1277835	0.207222	0.158084
50	5	4	2.0	40	1	complete	2	pcor	all	4	0.187141	0.275028	0.2215005	0.176843	0.256151	0.2054585	0.1774965	0.2628445	0.2099565
50	5	4	2.0	40	1	hiddenCL	2	pcor	all	4	0.1183805	0.2041245	0.14584	0.1119095	0.189904	0.142396	0.115832	0.198039	0.1438925
50	5	4	2.0	40	1	hidden	3	pcor	all	4	0.090009	0.333333	0.1438925	0.087596	0.3049245	0.13762	0.088672	0.3203815	0.141741
50	5	4	2.0	40	1	complete	3	pcor	all	4	0.116763	0.377155	0.179053	0.1097515	0.344952	0.165515	0.112881	0.3516485	0.1687795
50	5	4	2.0	40	1	hiddenCL	3	pcor	all	4	0.0829035	0.313846	0.1316115	0.0723765	0.28	0.114455	0.0738665	0.2958335	0.118196
50	5	4	2.0	40	1	hidden	4	pcor	all	4	0.0439775	0.422619	0.076697	0.0386485	0.3958335	0.07133	0.0386485	0.422619	0.07133
50	5	4	2.0	40	1	complete	4	pcor	all	4	0.047906	0.5	0.0869975	0.047906	0.5	0.0869975	0.047906	0.5	0.0869975
50	5	4	2.0	40	1	hiddenCL	4	pcor	all	4	0.031747	0.5	0.059412	0.0314215	0.4772725	0.058846	0.0314215	0.5	0.058846
50	5	4	2.0	40	2	hidden	2	pcor	all	4	0.28459	0.3907315	0.327872	0.281226	0.3840245	0.325228	0.281802	0.387097	0.326219
50	5	4	2.0	40	2	complete	2	pcor	all	4	0.3999445	0.496753	0.441683	0.3963875	0.4898085	0.441683	0.3991695	0.4898085	0.441683
50	5	4	2.0	40	2	hiddenCL	2	pcor	all	4	0.268429	0.385856	0.3127125	0.2632745	0.3760245	0.3119385	0.2648435	0.3798075	0.3119385
50	5	4	2.0	40	2	hidden	3	pcor	all	4	0.2272635	0.540541	0.3177115	0.2176065	0.534959	0.303724	0.21978	0.534959	0.3170365
50	5	4	2.0	40	2	complete	3	pcor	all	4	0.325843	0.6873435	0.4471805	0.325572	0.6742345	0.442748	0.325572	0.6747095	0.442748
50	5	4	2.0	40	2	hiddenCL	3	pcor	all	4	0.2074885	0.571663	0.3095835	0.203391	0.569129	0.299663	0.206337	0.569129	0.3040575
50	5	4	2.0	40	2	hidden	4	pcor	all	4	0.150294	0.6594205	0.241866	0.150294	0.6496165	0.241866	0.150294	0.6496165	0.241866
50	5	4	2.0	40	2	complete	4	pcor	all	4	0.2221155	0.9	0.3551715	0.2221155	0.9	0.3551715	0.2221155	0.9	0.3551715
50	5	4	2.0	40	2	hiddenCL	4	pcor	all	4	0.1375985	0.833333	0.2348835	0.1372545	0.833333	0.2345145	0.1372545	0.833333	0.2345145
50	5	4	2.0	40	4	hidden	2	pcor	all	4	0.437035	0.5096745	0.4759	0.432255	0.506758	0.47505	0.437035	0.506758	0.4759
50	5	4	2.0	40	4	complete	2	pcor	all	4	0.586134	0.641975	0.6171285	0.583815	0.639277	0.6153685	0.583815	0.639277	0.6153685
50	5	4	2.0	40	4	hiddenCL	2	pcor	all	4	0.4021275	0.492935	0.441789	0.401052	0.492935	0.441168	0.401052	0.492935	0.441789
50	5	4	2.0	40	4	hidden	3	pcor	all	4	0.339059	0.6881945	0.4505685	0.339059	0.6835015	0.4505685	0.339059	0.6863425	0.4505685
50	5	4	2.0	40	4	complete	3	pcor	all	4	0.494382	0.8527555	0.6184435	0.494382	0.845569	0.6184435	0.494382	0.845569	0.6184435
50	5	4	2.0	40	4	hiddenCL	3	pcor	all	4	0.325131	0.6830145	0.4480285	0.325131	0.6830145	0.4480285	0.325131	0.6830145	0.4480285
50	5	4	2.0	40	4	hidden	4	pcor	all	4	0.266312	0.757689	0.3916245	0.266312	0.757689	0.3916245	0.266312	0.757689	0.3916245
50	5	4	2.0	40	4	complete	4	pcor	all	4	0.3966345	0.9550505	0.56125	0.3966345	0.954545	0.56125	0.3966345	0.954545	0.56125
50	5	4	2.0	40	4	hiddenCL	4	pcor	all	4	0.2541515	0.8823075	0.396545	0.2541515	0.8823075	0.396545	0.2541515	0.8823075	0.396545
50	5	4	2.0	40	8	hidden	2	pcor	all	4	0.6217905	0.625718	0.6249515	0.621206	0.6195155	0.623529	0.6217905	0.625718	0.6249515
50	5	4	2.0	40	8	complete	2	pcor	all	4	0.8074815	0.7562885	0.7842255	0.806287	0.7562885	0.783057	0.8074815	0.7562885	0.7842255
50	5	4	2.0	40	8	hiddenCL	2	pcor	all	4	0.5674245	0.5729485	0.5705245	0.565385	0.5729485	0.5705245	0.5674245	0.5729485	0.5705245
50	5	4	2.0	40	8	hidden	3	pcor	all	4	0.5690205	0.8207145	0.672043	0.5683015	0.8207145	0.670913	0.5683015	0.8207145	0.670913
50	5	4	2.0	40	8	complete	3	pcor	all	4	0.716778	0.9395765	0.81003	0.716778	0.9395765	0.81003	0.716778	0.9395765	0.81003
50	5	4	2.0	40	8	hiddenCL	3	pcor	all	4	0.5080665	0.768544	0.615341	0.5080665	0.768544	0.615341	0.5080665	0.768544	0.615341
50	5	4	2.0	40	8	hidden	4	pcor	all	4	0.484654	0.8792745	0.623696	0.484654	0.8792745	0.623696	0.484654	0.8792745	0.623696
50	5	4	2.0	40	8	complete	4	pcor	all	4	0.6350135	1	0.776768	0.6350135	1	0.776768	0.6350135	1	0.776768
50	5	4	2.0	40	8	hiddenCL	4	pcor	all	4	0.448042	0.868173	0.5835985	0.448042	0.868173	0.5835985	0.448042	0.868173	0.5835985
50	5	4	2.0	40	16	hidden	2	pcor	all	4	0.752428	0.690021	0.717172	0.7498745	0.6873565	0.717172	0.7498745	0.6873565	0.717172
50	5	4	2.0	40	16	complete	2	pcor	all	4	0.924051	0.7982055	0.8545025	0.924051	0.7982055	0.8545025	0.924051	0.7982055	0.8545025
50	5	4	2.0	40	16	hiddenCL	2	pcor	all	4	0.659341	0.6010205	0.627221	0.659341	0.598077	0.627221	0.659341	0.598077	0.627221
50	5	4	2.0	40	16	hidden	3	pcor	all	4	0.712053	0.847451	0.778123	0.712053	0.8456075	0.775162	0.712053	0.8456075	0.775162
50	5	4	2.0	40	16	complete	3	pcor	all	4	0.8983015	0.9607825	0.926342	0.8983015	0.9607825	0.926342	0.8983015	0.9607825	0.926342
50	5	4	2.0	40	16	hiddenCL	3	pcor	all	4	0.6358905	0.761326	0.6961425	0.6358905	0.761326	0.6961425	0.6358905	0.761326	0.6961425
50	5	4	2.0	40	16	hidden	4	pcor	all	4	0.6844685	0.8935225	0.773173	0.6836085	0.8928205	0.773173	0.6836085	0.8928205	0.773173
50	5	4	2.0	40	16	complete	4	pcor	all	4	0.8454045	1	0.9129305	0.8454045	1	0.9129305	0.8454045	1	0.9129305
50	5	4	2.0	40	16	hiddenCL	4	pcor	all	4	0.609016	0.828536	0.698837	0.609016	0.828536	0.698837	0.609016	0.828536	0.698837
50	5	4	2.0	40	32	hidden	2	pcor	all	4	0.813643	0.690599	0.746657	0.813643	0.690599	0.746657	0.813643	0.690599	0.746657
50	5	4	2.0	40	32	complete	2	pcor	all	4	0.9781365	0.802439	0.875933	0.9781365	0.802439	0.875933	0.9781365	0.802439	0.875933
50	5	4	2.0	40	32	hiddenCL	2	pcor	all	4	0.69024	0.566205	0.6199895	0.69024	0.566205	0.6199895	0.69024	0.566205	0.6199895
50	5	4	2.0	40	32	hidden	3	pcor	all	4	0.8117385	0.8580585	0.8357825	0.8117385	0.8579835	0.8322725	0.8117385	0.8580585	0.8322725
50	5	4	2.0	40	32	complete	3	pcor	all	4	0.9726165	0.9729485	0.9695905	0.9726165	0.9729485	0.9695905	0.9726165	0.9729485	0.9695905
50	5	4	2.0	40	32	hiddenCL	3	pcor	all	4	0.68264	0.718024	0.706192	0.68264	0.718024	0.706192	0.68264	0.718024	0.706192
50	5	4	2.0	40	32	hidden	4	pcor	all	4	0.791667	0.904553	0.847154	0.791667	0.904553	0.84617	0.791667	0.904553	0.847154
50	5	4	2.0	40	32	complete	4	pcor	all	4	0.952941	1	0.9728755	0.952941	1	0.9728755	0.952941	1	0.9728755
50	5	4	2.0	40	32	hiddenCL	4	pcor	all	4	0.670737	0.777864	0.7190375	0.670737	0.777864	0.7190375	0.670737	0.777864	0.7190375
50	5	4	3.0	40	1	hidden	2	pcor	all	4	0.114105	0.157519	0.134266	0.1027445	0.143797	0.118813	0.1066735	0.153194	0.1241455
50	5	4	3.0	40	1	complete	2	pcor	all	4	0.1499505	0.2113235	0.1764205	0.1364285	0.204636	0.163088	0.1422845	0.2084375	0.1711195
50	5	4	3.0	40	1	hiddenCL	2	pcor	all	4	0.100562	0.1636905	0.1263175	0.0933455	0.1455025	0.1157855	0.0973685	0.1498315	0.1213235
50	5	4	3.0	40	1	hidden	3	pcor	all	4	0.0683335	0.1834935	0.1007405	0.0617025	0.15877	0.084776	0.065225	0.1742425	0.094494
50	5	4	3.0	40	1	complete	3	pcor	all	4	0.098252	0.2347	0.1390095	0.092823	0.210672	0.1296585	0.0973685	0.230769	0.1343355
50	5	4	3.0	40	1	hiddenCL	3	pcor	all	4	0.0578055	0.16129	0.0854765	0.0485725	0.1311825	0.0701975	0.056187	0.16129	0.0810795
50	5	4	3.0	40	1	hidden	4	pcor	all	4	0.0324335	0.166667	0.0528645	0.0319185	0.166667	0.0528645	0.0319185	0.166667	0.0528645
50	5	4	3.0	40	1	complete	4	pcor	all	4	0.046798	0.228758	0.075872	0.0454605	0.210526	0.0734005	0.0454605	0.210526	0.0734005
50	5	4	3.0	40	1	hiddenCL	4	pcor	all	4	0.0225995	0.138095	0.037736	0.022225	0.138095	0.03721	0.022225	0.138095	0.03721
50	5	4	3.0	40	2	hidden	2	pcor	all	4	0.263763	0.335784	0.3003245	0.262563	0.333333	0.2962455	0.263158	0.333333	0.2962455
50	5	4	3.0	40	2	complete	2	pcor	all	4	0.363256	0.431079	0.3945945	0.3535055	0.4179795	0.3861645	0.360598	0.4302775	0.3883445
50	5	4	3.0	40	2	hiddenCL	2	pcor	all	4	0.2526895	0.338245	0.294872	0.2460525	0.323077	0.27875	0.2460525	0.3332995	0.282961
50	5	4	3.0	40	2	hidden	3	pcor	all	4	0.2124435	0.440442	0.2898705	0.210456	0.4369035	0.286742	0.210456	0.4369035	0.286742
50	5	4	3.0	40	2	complete	3	pcor	all	4	0.2835195	0.5482375	0.385696	0.2827185	0.543561	0.3830685	0.2835195	0.545455	0.3830685
50	5	4	3.0	40	2	hiddenCL	3	pcor	all	4	0.196602	0.448684	0.2734045	0.195402	0.445906	0.271135	0.195402	0.445906	0.271135
50	5	4	3.0	40	2	hidden	4	pcor	all	4	0.134355	0.5	0.2048385	0.1316395	0.5	0.204075	0.1316395	0.5	0.204075
50	5	4	3.0	40	2	complete	4	pcor	all	4	0.199965	0.689904	0.3083335	0.198765	0.689904	0.30694	0.198765	0.689904	0.30694
50	5	4	3.0	40	2	hiddenCL	4	pcor	all	4	0.1311515	0.627315	0.2133375	0.127121	0.625	0.211033	0.127121	0.627315	0.211033
50	5	4	3.0	40	4	hidden	2	pcor	all	4	0.413006	0.4567635	0.4332985	0.4124945	0.452137	0.4327635	0.413006	0.4567635	0.4332985
50	5	4	3.0	40	4	complete	2	pcor	all	4	0.5802485	0.5941305	0.573835	0.575487	0.5941305	0.573835	0.579246	0.5941305	0.573835
50	5	4	3.0	40	4	hiddenCL	2	pcor	all	4	0.3946105	0.4650265	0.423685	0.3891155	0.4650265	0.4228755	0.3914405	0.4650265	0.423685
50	5	4	3.0	40	4	hidden	3	pcor	all	4	0.342414	0.604348	0.437033	0.3375525	0.6	0.4280785	0.340835	0.604348	0.4352875
50	5	4	3.0	40	4	complete	3	pcor	all	4	0.4916915	0.752193	0.59165	0.488315	0.75	0.5904695	0.489246	0.75	0.5908995
50	5	4	3.0	40	4	hiddenCL	3	pcor	all	4	0.3367885	0.625	0.430769	0.3293295	0.6153285	0.421411	0.3331935	0.6153285	0.424625
50	5	4	3.0	40	4	hidden	4	pcor	all	4	0.2530195	0.695707	0.3759295	0.2530195	0.693376	0.3759295	0.2530195	0.693376	0.3759295
50	5	4	3.0	40	4	complete	4	pcor	all	4	0.3736815	0.885621	0.5227745	0.3736815	0.885621	0.5227745	0.3736815	0.885621	0.5227745
50	5	4	3.0	40	4	hiddenCL	4	pcor	all	4	0.2530195	0.822479	0.382476	0.2528105	0.822479	0.382476	0.2528105	0.822479	0.382476
50	5	4	3.0	40	8	hidden	2	pcor	all	4	0.602198	0.5762895	0.6005465	0.5988505	0.5738735	0.5871275	0.602198	0.5738735	0.6005465
50	5	4	3.0	40	8	complete	2	pcor	all	4	0.797468	0.7157975	0.7448895	0.7952855	0.714436	0.7448895	0.797468	0.7157975	0.7448895
50	5	4	3.0	40	8	hiddenCL	2	pcor	all	4	0.561119	0.544872	0.559412	0.5591675	0.5446265	0.5568685	0.561119	0.544872	0.559412
50	5	4	3.0	40	8	hidden	3	pcor	all	4	0.5358975	0.7727575	0.6372235	0.5358975	0.7727575	0.635646	0.5358975	0.77193	0.6372235
50	5	4	3.0	40	8	complete	3	pcor	all	4	0.70613	0.884058	0.788844	0.70613	0.884058	0.788844	0.70613	0.884058	0.788844
50	5	4	3.0	40	8	hiddenCL	3	pcor	all	4	0.5026315	0.754474	0.6070235	0.5026315	0.754474	0.6070235	0.5026315	0.754474	0.6070235
50	5	4	3.0	40	8	hidden	4	pcor	all	4	0.4670325	0.827174	0.5931845	0.463327	0.827174	0.5931845	0.463327	0.827174	0.5931845
50	5	4	3.0	40	8	complete	4	pcor	all	4	0.616723	0.9674775	0.7498965	0.616723	0.9674775	0.7498965	0.616723	0.9674775	0.7498965
50	5	4	3.0	40	8	hiddenCL	4	pcor	all	4	0.441709	0.8642105	0.578676	0.441709	0.8642105	0.578676	0.441709	0.8642105	0.578676
50	5	4	3.0	40	16	hidden	2	pcor	all	4	0.7347985	0.651581	0.689167	0.733755	0.6511595	0.6872235	0.7347985	0.651581	0.6884255
50	5	4	3.0	40	16	complete	2	pcor	all	4	0.920809	0.7660605	0.838133	0.920809	0.7660605	0.838133	0.920809	0.7660605	0.838133
50	5	4	3.0	40	16	hiddenCL	2	pcor	all	4	0.6607955	0.5761275	0.6183	0.6607955	0.5761275	0.6183	0.6607955	0.5761275	0.6183
50	5	4	3.0	40	16	hidden	3	pcor	all	4	0.698837	0.8310775	0.7609525	0.6962055	0.8302185	0.76	0.698837	0.8302185	0.7609525
50	5	4	3.0	40	16	complete	3	pcor	all	4	0.8742815	0.949294	0.9105535	0.8742815	0.949294	0.9105535	0.8742815	0.949294	0.9105535
50	5	4	3.0	40	16	hiddenCL	3	pcor	all	4	0.6207535	0.770979	0.683423	0.6207535	0.770979	0.683423	0.6207535	0.770979	0.683423
50	5	4	3.0	40	16	hidden	4	pcor	all	4	0.657373	0.8881065	0.753003	0.657373	0.886285	0.753003	0.657373	0.886285	0.753003
50	5	4	3.0	40	16	complete	4	pcor	all	4	0.8234805	0.986842	0.8993945	0.8234805	0.986842	0.8993945	0.8234805	0.986842	0.8993945
50	5	4	3.0	40	16	hiddenCL	4	pcor	all	4	0.596723	0.828718	0.6890195	0.596723	0.828718	0.6890195	0.596723	0.828718	0.6890195
50	5	4	3.0	40	32	hidden	2	pcor	all	4	0.8090175	0.6822605	0.7338165	0.8090175	0.6822605	0.7338165	0.8090175	0.6822605	0.7338165
50	5	4	3.0	40	32	complete	2	pcor	all	4	0.9692105	0.7834015	0.867962	0.9692105	0.7834015	0.867962	0.9692105	0.7834015	0.867962
50	5	4	3.0	40	32	hiddenCL	2	pcor	all	4	0.6905065	0.55636	0.616871	0.6905065	0.55636	0.616871	0.6905065	0.55636	0.616871
50	5	4	3.0	40	32	hidden	3	pcor	all	4	0.7977275	0.8461845	0.822021	0.7977275	0.8461845	0.822021	0.7977275	0.8461845	0.822021
50	5	4	3.0	40	32	complete	3	pcor	all	4	0.9592735	0.95789	0.956482	0.9592735	0.95789	0.956482	0.9592735	0.95789	0.956482
50	5	4	3.0	40	32	hiddenCL	3	pcor	all	4	0.689272	0.711111	0.699156	0.689272	0.711111	0.699156	0.689272	0.711111	0.699156
50	5	4	3.0	40	32	hidden	4	pcor	all	4	0.786022	0.9012195	0.837767	0.786022	0.9012195	0.837767	0.786022	0.9012195	0.837767
50	5	4	3.0	40	32	complete	4	pcor	all	4	0.9344245	0.988635	0.962802	0.9344245	0.988635	0.962802	0.9344245	0.988635	0.962802
50	5	4	3.0	40	32	hiddenCL	4	pcor	all	4	0.666667	0.776611	0.717236	0.666667	0.776611	0.717236	0.666667	0.776611	0.717236
100	10	0.5	0.5	40	1	hidden	2	pcor	all	4	0.068502	0.100846	0.080587	0.0615615	0.093899	0.076262	0.065525	0.1004585	0.078362
100	10	0.5	0.5	40	1	complete	2	pcor	all	4	0.0684675	0.11159	0.084721	0.061798	0.098612	0.0763405	0.0628195	0.1068365	0.0794735
100	10	0.5	0.5	40	1	hiddenCL	2	pcor	all	4	0.046113	0.082483	0.058501	0.0413905	0.075329	0.0539005	0.045198	0.07693	0.0570415
100	10	0.5	0.5	40	1	hidden	3	pcor	all	4	0.030685	0.131884	0.050176	0.0294295	0.122379	0.0475225	0.030685	0.126621	0.050176
100	10	0.5	0.5	40	1	complete	3	pcor	all	4	0.0471215	0.149242	0.072005	0.044827	0.144928	0.067511	0.0459835	0.144928	0.069311
100	10	0.5	0.5	40	1	hiddenCL	3	pcor	all	4	0.0281695	0.104167	0.04386	0.026179	0.101282	0.0419305	0.0263855	0.104167	0.042194
100	10	0.5	0.5	40	1	hidden	4	pcor	all	4	0.005525	0.142857	0.01061	0.0054495	0.125	0.0104985	0.0054945	0.125	0.010554
100	10	0.5	0.5	40	1	complete	4	pcor	all	4	0.011143	0.2	0.0210575	0.0104995	0.166667	0.0198065	0.0104995	0.1742425	0.0198065
100	10	0.5	0.5	40	1	hiddenCL	4	pcor	all	4	0.005525	0.1602565	0.0106665	0.005464	0.138095	0.0105265	0.0054945	0.142857	0.01061
100	10	0.5	0.5	40	2	hidden	2	pcor	all	4	0.213265	0.271602	0.2405785	0.2095575	0.267606	0.2351255	0.2118205	0.2686735	0.2380595
100	10	0.5	0.5	40	2	complete	2	pcor	all	4	0.2914865	0.378078	0.325029	0.284894	0.376762	0.3211	0.2861335	0.377295	0.3211
100	10	0.5	0.5	40	2	hiddenCL	2	pcor	all	4	0.197118	0.275926	0.232631	0.1933995	0.2705795	0.2258095	0.1933995	0.271318	0.226027
100	10	0.5	0.5	40	2	hidden	3	pcor	all	4	0.160943	0.418919	0.23211	0.159626	0.4106075	0.230278	0.160943	0.4117295	0.2319765
100	10	0.5	0.5	40	2	complete	3	pcor	all	4	0.2288845	0.5263865	0.318058	0.2288845	0.5216745	0.317931	0.2288845	0.5249315	0.318058
100	10	0.5	0.5	40	2	hiddenCL	3	pcor	all	4	0.1532745	0.433259	0.22835	0.1530255	0.4298025	0.2252795	0.1532745	0.433259	0.22835
100	10	0.5	0.5	40	2	hidden	4	pcor	all	4	0.0940205	0.571429	0.1633635	0.0938365	0.567766	0.162585	0.0938365	0.571429	0.162585
100	10	0.5	0.5	40	2	complete	4	pcor	all	4	0.137243	0.780357	0.2303905	0.133783	0.780357	0.2290445	0.133783	0.780357	0.2290445
100	10	0.5	0.5	40	2	hiddenCL	4	pcor	all	4	0.0897255	0.701852	0.1592515	0.0897255	0.701852	0.1592515	0.0897255	0.701852	0.1592515
100	10	0.5	0.5	40	4	hidden	2	pcor	all	4	0.406331	0.442719	0.421785	0.404028	0.437527	0.418742	0.406331	0.439852	0.421785
100	10	0.5	0.5	40	4	complete	2	pcor	all	4	0.5314325	0.5722215	0.545478	0.5276245	0.5692275	0.5425655	0.53073	0.5692275	0.54445
100	10	0.5	0.5	40	4	hiddenCL	2	pcor	all	4	0.372233	0.4364865	0.3973205	0.3710865	0.4364865	0.396251	0.372233	0.4364865	0.3973205
100	10	0.5	0.5	40	4	hidden	3	pcor	all	4	0.335206	0.602096	0.431366	0.335206	0.602096	0.4293395	0.335206	0.602096	0.4293395
100	10	0.5	0.5	40	4	complete	3	pcor	all	4	0.4537875	0.775862	0.578851	0.4532955	0.773252	0.573381	0.4532955	0.773252	0.578851
100	10	0.5	0.5	40	4	hiddenCL	3	pcor	all	4	0.311807	0.6313095	0.416357	0.3089165	0.6275555	0.415586	0.3089165	0.6275555	0.415871
100	10	0.5	0.5	40	4	hidden	4	pcor	all	4	0.2714625	0.752049	0.399187	0.268638	0.748016	0.398321	0.2714625	0.752049	0.399187
100	10	0.5	0.5	40	4	complete	4	pcor	all	4	0.3683985	0.937981	0.5310095	0.3683985	0.9361415	0.5310095	0.3683985	0.9361415	0.5310095
100	10	0.5	0.5	40	4	hiddenCL	4	pcor	all	4	0.250683	0.850532	0.3874515	0.250683	0.8495285	0.3874515	0.250683	0.850532	0.3874515
100	10	0.5	0.5	40	8	hidden	2	pcor	all	4	0.6072235	0.5693375	0.586657	0.6067075	0.5693375	0.586657	0.6067075	0.5693375	0.586657
100	10	0.5	0.5	40	8	complete	2	pcor	all	4	0.7685395	0.682578	0.7234705	0.7670805	0.6801745	0.7234705	0.7685395	0.682578	0.7234705
100	10	0.5	0.5	40	8	hiddenCL	2	pcor	all	4	0.550862	0.5206535	0.5335275	0.5488465	0.5206535	0.5335275	0.5498575	0.5206535	0.5335275
100	10	0.5	0.5	40	8	hidden	3	pcor	all	4	0.545696	0.7579385	0.634139	0.544694	0.756655	0.634139	0.544694	0.756655	0.634139
100	10	0.5	0.5	40	8	complete	3	pcor	all	4	0.702753	0.887271	0.785862	0.702314	0.8868715	0.785862	0.702753	0.887271	0.785862
100	10	0.5	0.5	40	8	hiddenCL	3	pcor	all	4	0.4999245	0.7201695	0.584416	0.4985875	0.7201695	0.584416	0.4985875	0.7201695	0.584416
100	10	0.5	0.5	40	8	hidden	4	pcor	all	4	0.481062	0.8465465	0.6155315	0.481062	0.8428885	0.61397	0.481062	0.8428885	0.61397
100	10	0.5	0.5	40	8	complete	4	pcor	all	4	0.621805	0.9746725	0.7567615	0.6192145	0.9740255	0.7567615	0.621805	0.9746725	0.7567615
100	10	0.5	0.5	40	8	hiddenCL	4	pcor	all	4	0.436038	0.842617	0.5740185	0.436038	0.842617	0.5740185	0.436038	0.842617	0.5740185
100	10	0.5	0.5	40	16	hidden	2	pcor	all	4	0.762462	0.6304205	0.689655	0.762462	0.6272435	0.687711	0.762462	0.6291595	0.689655
100	10	0.5	0.5	40	16	complete	2	pcor	all	4	0.9244565	0.733469	0.817515	0.924384	0.733469	0.817515	0.924384	0.733469	0.817515
100	10	0.5	0.5	40	16	hiddenCL	2	pcor	all	4	0.661458	0.543318	0.597468	0.661458	0.543318	0.597468	0.661458	0.543318	0.597468
100	10	0.5	0.5	40	16	hidden	3	pcor	all	4	0.7251645	0.818182	0.765974	0.7251645	0.8164985	0.765974	0.7251645	0.8164985	0.765974
100	10	0.5	0.5	40	16	complete	3	pcor	all	4	0.888555	0.932924	0.908468	0.888555	0.932924	0.908468	0.888555	0.932924	0.908468
100	10	0.5	0.5	40	16	hiddenCL	3	pcor	all	4	0.6345585	0.7179845	0.6709495	0.6345585	0.7179845	0.6709495	0.6345585	0.7179845	0.6709495
100	10	0.5	0.5	40	16	hidden	4	pcor	all	4	0.680004	0.891423	0.773038	0.680004	0.891423	0.773038	0.680004	0.891423	0.773038
100	10	0.5	0.5	40	16	complete	4	pcor	all	4	0.8309845	0.986392	0.900755	0.8309845	0.986392	0.900755	0.8309845	0.986392	0.900755
100	10	0.5	0.5	40	16	hiddenCL	4	pcor	all	4	0.594421	0.7993055	0.6880185	0.594421	0.7993055	0.6880185	0.594421	0.7993055	0.6880185
100	10	0.5	0.5	40	32	hidden	2	pcor	all	4	0.8365725	0.644209	0.7297905	0.8365725	0.644209	0.7291335	0.8365725	0.644209	0.7291335
100	10	0.5	0.5	40	32	complete	2	pcor	all	4	0.9821405	0.748967	0.847491	0.9821405	0.748967	0.847491	0.9821405	0.748967	0.847491
100	10	0.5	0.5	40	32	hiddenCL	2	pcor	all	4	0.702552	0.5157165	0.5959495	0.702552	0.5157165	0.5959495	0.702552	0.5157165	0.5959495
100	10	0.5	0.5	40	32	hidden	3	pcor	all	4	0.8372285	0.8453385	0.842229	0.8356055	0.8453385	0.8408955	0.8356055	0.8453385	0.8408955
100	10	0.5	0.5	40	32	complete	3	pcor	all	4	0.9694185	0.945055	0.9595355	0.9694185	0.945055	0.9595355	0.9694185	0.945055	0.9595355
100	10	0.5	0.5	40	32	hiddenCL	3	pcor	all	4	0.6962945	0.677108	0.683145	0.6962945	0.67575	0.6805615	0.6962945	0.67575	0.6805615
100	10	0.5	0.5	40	32	hidden	4	pcor	all	4	0.8200855	0.9151485	0.8642505	0.817977	0.9151485	0.8642505	0.817977	0.9151485	0.8642505
100	10	0.5	0.5	40	32	complete	4	pcor	all	4	0.949138	0.994135	0.968721	0.949138	0.994135	0.968721	0.949138	0.994135	0.968721
100	10	0.5	0.5	40	32	hiddenCL	4	pcor	all	4	0.6780635	0.76025	0.7119195	0.6780635	0.76025	0.7119195	0.6780635	0.76025	0.7119195
100	10	0.5	1.0	40	1	hidden	2	pcor	all	4	0.067805	0.1092125	0.083046	0.0662575	0.104555	0.080948	0.0663065	0.108333	0.0824755
100	10	0.5	1.0	40	1	complete	2	pcor	all	4	0.0727715	0.122133	0.0894135	0.068599	0.108467	0.084359	0.0692565	0.114137	0.086776
100	10	0.5	1.0	40	1	hiddenCL	2	pcor	all	4	0.048266	0.082857	0.060882	0.0412765	0.07734	0.053527	0.0455485	0.079604	0.0574215
100	10	0.5	1.0	40	1	hidden	3	pcor	all	4	0.0365065	0.1567255	0.0582325	0.033725	0.144599	0.0534585	0.0350925	0.153865	0.0541765
100	10	0.5	1.0	40	1	complete	3	pcor	all	4	0.052633	0.17553	0.0813225	0.0473695	0.170112	0.072763	0.0487525	0.170112	0.0767155
100	10	0.5	1.0	40	1	hiddenCL	3	pcor	all	4	0.0289915	0.1279325	0.0470115	0.02501	0.1152825	0.0417685	0.027513	0.124436	0.044743
100	10	0.5	1.0	40	1	hidden	4	pcor	all	4	0.0097565	0.25	0.018781	0.0097565	0.25	0.018781	0.0097565	0.25	0.018781
100	10	0.5	1.0	40	1	complete	4	pcor	all	4	0.012404	0.3078945	0.023917	0.0117305	0.3007515	0.0225355	0.0117305	0.3007515	0.0225355
100	10	0.5	1.0	40	1	hiddenCL	4	pcor	all	4	0.0057975	0.2	0.0113	0.0057975	0.2	0.0113	0.0057975	0.2	0.0113
100	10	0.5	1.0	40	2	hidden	2	pcor	all	4	0.2117475	0.2751805	0.2380935	0.2063895	0.2695315	0.2339635	0.210412	0.273438	0.2380935
100	10	0.5	1.0	40	2	complete	2	pcor	all	4	0.297381	0.3671555	0.321453	0.2937625	0.3608175	0.3149985	0.2959735	0.3639395	0.3197465
100	10	0.5	1.0	40	2	hiddenCL	2	pcor	all	4	0.1939175	0.271942	0.222628	0.1920965	0.271942	0.222628	0.1939175	0.271942	0.222628
100	10	0.5	1.0	40	2	hidden	3	pcor	all	4	0.161765	0.4139425	0.2335495	0.1564915	0.4108005	0.2314205	0.1570615	0.4139425	0.2314205
100	10	0.5	1.0	40	2	complete	3	pcor	all	4	0.223994	0.5333575	0.314383	0.223994	0.5247585	0.3114525	0.223994	0.5305195	0.3114525
100	10	0.5	1.0	40	2	hiddenCL	3	pcor	all	4	0.154921	0.43302	0.2289445	0.149782	0.422802	0.22437	0.149782	0.4295635	0.22437
100	10	0.5	1.0	40	2	hidden	4	pcor	all	4	0.0963575	0.592752	0.168008	0.0963575	0.592752	0.1672985	0.0963575	0.592752	0.168008
100	10	0.5	1.0	40	2	complete	4	pcor	all	4	0.1505445	0.8332045	0.2534065	0.1505445	0.82605	0.2534065	0.1505445	0.8332045	0.2534065
100	10	0.5	1.0	40	2	hiddenCL	4	pcor	all	4	0.0925135	0.75	0.1648505	0.0925135	0.7453705	0.1648505	0.0925135	0.75	0.1648505
100	10	0.5	1.0	40	4	hidden	2	pcor	all	4	0.396027	0.4430475	0.421727	0.393772	0.441392	0.415742	0.394945	0.441392	0.4174875
100	10	0.5	1.0	40	4	complete	2	pcor	all	4	0.5342025	0.55456	0.549097	0.5336405	0.55456	0.547741	0.5342025	0.55456	0.547741
100	10	0.5	1.0	40	4	hiddenCL	2	pcor	all	4	0.3677895	0.425806	0.393798	0.365785	0.422294	0.3913975	0.365785	0.422294	0.3913975
100	10	0.5	1.0	40	4	hidden	3	pcor	all	4	0.328988	0.612903	0.4337035	0.3269375	0.6010755	0.4245305	0.328988	0.607527	0.4265065
100	10	0.5	1.0	40	4	complete	3	pcor	all	4	0.453743	0.7613865	0.5688025	0.4516015	0.7613865	0.5688025	0.453743	0.7613865	0.5688025
100	10	0.5	1.0	40	4	hiddenCL	3	pcor	all	4	0.3131125	0.6262185	0.412568	0.3130545	0.6182075	0.412052	0.3130545	0.6182075	0.412052
100	10	0.5	1.0	40	4	hidden	4	pcor	all	4	0.2616345	0.7517125	0.3870675	0.2608595	0.7517125	0.38478	0.2616345	0.7517125	0.3870675
100	10	0.5	1.0	40	4	complete	4	pcor	all	4	0.3599955	0.937981	0.521739	0.3599955	0.937981	0.521739	0.3599955	0.937981	0.521739
100	10	0.5	1.0	40	4	hiddenCL	4	pcor	all	4	0.244034	0.8495285	0.37847	0.244034	0.8495285	0.37847	0.244034	0.8495285	0.37847
100	10	0.5	1.0	40	8	hidden	2	pcor	all	4	0.617724	0.563438	0.587952	0.616086	0.563438	0.587952	0.616086	0.563438	0.587952
100	10	0.5	1.0	40	8	complete	2	pcor	all	4	0.78358	0.6913875	0.7281935	0.783107	0.6906515	0.7265395	0.783107	0.6913875	0.727045
100	10	0.5	1.0	40	8	hiddenCL	2	pcor	all	4	0.554104	0.514357	0.538667	0.553132	0.514357	0.538667	0.5535565	0.514357	0.538667
100	10	0.5	1.0	40	8	hidden	3	pcor	all	4	0.552647	0.758317	0.6398845	0.5523415	0.7578505	0.6398845	0.5523415	0.758317	0.6398845
100	10	0.5	1.0	40	8	complete	3	pcor	all	4	0.706202	0.8947355	0.79503	0.705113	0.8947355	0.7946985	0.706202	0.8947355	0.79503
100	10	0.5	1.0	40	8	hiddenCL	3	pcor	all	4	0.5	0.7174075	0.5901595	0.5	0.7174075	0.5901595	0.5	0.7174075	0.5901595
100	10	0.5	1.0	40	8	hidden	4	pcor	all	4	0.4769995	0.8372865	0.610587	0.4764555	0.8372865	0.609186	0.4764555	0.8372865	0.610587
100	10	0.5	1.0	40	8	complete	4	pcor	all	4	0.62633	0.974576	0.7606335	0.62633	0.974576	0.7606335	0.62633	0.974576	0.7606335
100	10	0.5	1.0	40	8	hiddenCL	4	pcor	all	4	0.436038	0.8449025	0.570435	0.436038	0.8449025	0.570435	0.436038	0.8449025	0.570435
100	10	0.5	1.0	40	16	hidden	2	pcor	all	4	0.7580475	0.624159	0.6815855	0.7580475	0.622024	0.680617	0.7580475	0.624159	0.680617
100	10	0.5	1.0	40	16	complete	2	pcor	all	4	0.925729	0.7202685	0.811601	0.925729	0.7197315	0.811601	0.925729	0.7202685	0.811601
100	10	0.5	1.0	40	16	hiddenCL	2	pcor	all	4	0.6598485	0.5309495	0.5858995	0.6598485	0.5294045	0.583603	0.6598485	0.5309495	0.5858995
100	10	0.5	1.0	40	16	hidden	3	pcor	all	4	0.733172	0.826245	0.7779495	0.733172	0.826245	0.7779495	0.733172	0.826245	0.7779495
100	10	0.5	1.0	40	16	complete	3	pcor	all	4	0.880592	0.9365625	0.9104215	0.880592	0.9365625	0.9104215	0.880592	0.9365625	0.9104215
100	10	0.5	1.0	40	16	hiddenCL	3	pcor	all	4	0.6280375	0.714304	0.670639	0.6280375	0.714304	0.670639	0.6280375	0.714304	0.670639
100	10	0.5	1.0	40	16	hidden	4	pcor	all	4	0.6778765	0.897805	0.771592	0.6750675	0.895338	0.768407	0.6750675	0.895338	0.768407
100	10	0.5	1.0	40	16	complete	4	pcor	all	4	0.828366	0.9929825	0.9021325	0.828366	0.9929825	0.9021325	0.828366	0.9929825	0.9021325
100	10	0.5	1.0	40	16	hiddenCL	4	pcor	all	4	0.5844845	0.810364	0.6745665	0.5844845	0.810364	0.6745665	0.5844845	0.810364	0.6745665
100	10	0.5	1.0	40	32	hidden	2	pcor	all	4	0.831715	0.6328845	0.721111	0.831715	0.6328845	0.721111	0.831715	0.6328845	0.721111
100	10	0.5	1.0	40	32	complete	2	pcor	all	4	0.9824045	0.740562	0.8452785	0.9824045	0.740562	0.8452785	0.9824045	0.740562	0.8452785
100	10	0.5	1.0	40	32	hiddenCL	2	pcor	all	4	0.701706	0.5183105	0.5955235	0.701706	0.5183105	0.5955235	0.701706	0.5183105	0.5955235
100	10	0.5	1.0	40	32	hidden	3	pcor	all	4	0.8310745	0.8471815	0.8368165	0.8310745	0.8471815	0.8363275	0.8310745	0.8471815	0.8368165
100	10	0.5	1.0	40	32	complete	3	pcor	all	4	0.974937	0.944429	0.95652	0.974937	0.944429	0.95652	0.974937	0.944429	0.95652
100	10	0.5	1.0	40	32	hiddenCL	3	pcor	all	4	0.69096	0.67629	0.68752	0.69096	0.67629	0.68752	0.69096	0.67629	0.68752
100	10	0.5	1.0	40	32	hidden	4	pcor	all	4	0.817912	0.9041445	0.860521	0.817912	0.9041445	0.860521	0.817912	0.9041445	0.860521
100	10	0.5	1.0	40	32	complete	4	pcor	all	4	0.955409	0.9936105	0.9728255	0.955409	0.9936105	0.9728255	0.955409	0.9936105	0.9728255
100	10	0.5	1.0	40	32	hiddenCL	4	pcor	all	4	0.6785495	0.7493015	0.7144835	0.6785495	0.7493015	0.7144835	0.6785495	0.7493015	0.7144835
100	10	0.5	2.0	40	1	hidden	2	pcor	all	4	0.0771005	0.1173575	0.093694	0.0680715	0.1025615	0.0852365	0.0720225	0.107835	0.086487
100	10	0.5	2.0	40	1	complete	2	pcor	all	4	0.072545	0.1198795	0.0915595	0.0655165	0.10954	0.082887	0.066497	0.110011	0.0833455
100	10	0.5	2.0	40	1	hiddenCL	2	pcor	all	4	0.047888	0.0866705	0.061186	0.0403085	0.0772965	0.053964	0.044698	0.0820535	0.0589325
100	10	0.5	2.0	40	1	hidden	3	pcor	all	4	0.0388175	0.125	0.0598755	0.0364635	0.1207255	0.055763	0.03754	0.122628	0.0568235
100	10	0.5	2.0	40	1	complete	3	pcor	all	4	0.0485965	0.14611	0.0719295	0.0485965	0.139757	0.0719295	0.0485965	0.142025	0.0719295
100	10	0.5	2.0	40	1	hiddenCL	3	pcor	all	4	0.032971	0.103479	0.0501065	0.030276	0.094789	0.0456635	0.0321735	0.1008475	0.0483995
100	10	0.5	2.0	40	1	hidden	4	pcor	all	4	0.0115625	0.171569	0.021624	0.0115625	0.166667	0.021624	0.0115625	0.166667	0.021624
100	10	0.5	2.0	40	1	complete	4	pcor	all	4	0.0208385	0.176471	0.037037	0.0187765	0.176471	0.0342415	0.0187765	0.176471	0.0342415
100	10	0.5	2.0	40	1	hiddenCL	4	pcor	all	4	0.0112685	0.138095	0.020833	0.0112685	0.133333	0.020833	0.0112685	0.133333	0.020833
100	10	0.5	2.0	40	2	hidden	2	pcor	all	4	0.194857	0.261154	0.2187905	0.1901585	0.2526385	0.215782	0.1901585	0.2526385	0.215782
100	10	0.5	2.0	40	2	complete	2	pcor	all	4	0.267874	0.3424365	0.3002775	0.2668155	0.3310575	0.29359	0.2668155	0.33815	0.294044
100	10	0.5	2.0	40	2	hiddenCL	2	pcor	all	4	0.1796905	0.247137	0.214513	0.1778115	0.2444395	0.2060725	0.1778115	0.246362	0.210121
100	10	0.5	2.0	40	2	hidden	3	pcor	all	4	0.1407925	0.3590125	0.2011675	0.13838	0.357584	0.198113	0.13838	0.3590125	0.198113
100	10	0.5	2.0	40	2	complete	3	pcor	all	4	0.2101005	0.456109	0.291398	0.2077695	0.456109	0.2840685	0.2101005	0.456109	0.2898105
100	10	0.5	2.0	40	2	hiddenCL	3	pcor	all	4	0.1382275	0.361715	0.199202	0.136143	0.3541665	0.1980205	0.136143	0.361111	0.198443
100	10	0.5	2.0	40	2	hidden	4	pcor	all	4	0.090428	0.5	0.1530025	0.090428	0.5	0.1530025	0.090428	0.5	0.1530025
100	10	0.5	2.0	40	2	complete	4	pcor	all	4	0.141253	0.662879	0.2305195	0.138475	0.662879	0.225974	0.141253	0.662879	0.2305195
100	10	0.5	2.0	40	2	hiddenCL	4	pcor	all	4	0.0850375	0.6	0.145465	0.0850375	0.578784	0.145465	0.0850375	0.578784	0.145465
100	10	0.5	2.0	40	4	hidden	2	pcor	all	4	0.391929	0.413377	0.4040535	0.386552	0.4102905	0.3983215	0.3890885	0.4117895	0.4024575
100	10	0.5	2.0	40	4	complete	2	pcor	all	4	0.521315	0.533712	0.5307115	0.515748	0.5315475	0.524225	0.5198725	0.533712	0.5281475
100	10	0.5	2.0	40	4	hiddenCL	2	pcor	all	4	0.3620095	0.406081	0.374901	0.3568915	0.3961995	0.3728305	0.3597005	0.403226	0.374901
100	10	0.5	2.0	40	4	hidden	3	pcor	all	4	0.317555	0.571354	0.407696	0.316516	0.5707215	0.404996	0.316516	0.5707215	0.407696
100	10	0.5	2.0	40	4	complete	3	pcor	all	4	0.4406	0.735441	0.5501095	0.4406	0.732738	0.5501095	0.4406	0.735441	0.5501095
100	10	0.5	2.0	40	4	hiddenCL	3	pcor	all	4	0.3021055	0.575	0.3992335	0.301078	0.575	0.3967645	0.301078	0.575	0.3992335
100	10	0.5	2.0	40	4	hidden	4	pcor	all	4	0.2499925	0.7154765	0.3693	0.2499925	0.7154765	0.3693	0.2499925	0.7154765	0.3693
100	10	0.5	2.0	40	4	complete	4	pcor	all	4	0.3509705	0.8923745	0.5049395	0.3509705	0.8923745	0.5049395	0.3509705	0.8923745	0.5049395
100	10	0.5	2.0	40	4	hiddenCL	4	pcor	all	4	0.23728	0.8	0.364408	0.23728	0.798148	0.364408	0.23728	0.798148	0.364408
100	10	0.5	2.0	40	8	hidden	2	pcor	all	4	0.585473	0.5339045	0.5611185	0.5837455	0.531429	0.5611185	0.584719	0.531429	0.5611185
100	10	0.5	2.0	40	8	complete	2	pcor	all	4	0.7564305	0.6568155	0.708781	0.7564305	0.6538105	0.7087065	0.7564305	0.6562485	0.708781
100	10	0.5	2.0	40	8	hiddenCL	2	pcor	all	4	0.5395835	0.5040005	0.5224445	0.53649	0.5012315	0.5196975	0.5367425	0.5012315	0.5196975
100	10	0.5	2.0	40	8	hidden	3	pcor	all	4	0.5317265	0.736	0.614338	0.5317265	0.7351875	0.613715	0.5317265	0.736	0.614338
100	10	0.5	2.0	40	8	complete	3	pcor	all	4	0.687214	0.877698	0.776042	0.687214	0.875558	0.775504	0.687214	0.876805	0.775504
100	10	0.5	2.0	40	8	hiddenCL	3	pcor	all	4	0.493187	0.7206555	0.5813865	0.4907595	0.7206555	0.5813865	0.4907595	0.7206555	0.5813865
100	10	0.5	2.0	40	8	hidden	4	pcor	all	4	0.462573	0.828914	0.5907405	0.462573	0.828914	0.5907405	0.462573	0.828914	0.5907405
100	10	0.5	2.0	40	8	complete	4	pcor	all	4	0.607146	0.97031	0.7448235	0.607146	0.97031	0.7448235	0.607146	0.97031	0.7448235
100	10	0.5	2.0	40	8	hiddenCL	4	pcor	all	4	0.4309425	0.8440655	0.5650885	0.4309425	0.8440655	0.5650885	0.4309425	0.8440655	0.5650885
100	10	0.5	2.0	40	16	hidden	2	pcor	all	4	0.7409585	0.597307	0.6589585	0.7409585	0.597307	0.657846	0.7409585	0.597307	0.657846
100	10	0.5	2.0	40	16	complete	2	pcor	all	4	0.9248485	0.7119295	0.8056975	0.9248485	0.7119295	0.8056975	0.9248485	0.7119295	0.8056975
100	10	0.5	2.0	40	16	hiddenCL	2	pcor	all	4	0.6577665	0.5272745	0.5815025	0.6577665	0.5272745	0.5815025	0.6577665	0.5272745	0.5815025
100	10	0.5	2.0	40	16	hidden	3	pcor	all	4	0.7046125	0.797821	0.7447945	0.7046125	0.797821	0.7447945	0.7046125	0.797821	0.7447945
100	10	0.5	2.0	40	16	complete	3	pcor	all	4	0.8839825	0.925318	0.9038395	0.8839825	0.925318	0.9027085	0.8839825	0.925318	0.9027085
100	10	0.5	2.0	40	16	hiddenCL	3	pcor	all	4	0.629227	0.717834	0.668666	0.629227	0.717834	0.668666	0.629227	0.717834	0.668666
100	10	0.5	2.0	40	16	hidden	4	pcor	all	4	0.664819	0.8839645	0.760433	0.661015	0.8813065	0.7576625	0.661015	0.883112	0.7576625
100	10	0.5	2.0	40	16	complete	4	pcor	all	4	0.825071	0.986155	0.897258	0.825071	0.986155	0.897258	0.825071	0.986155	0.897258
100	10	0.5	2.0	40	16	hiddenCL	4	pcor	all	4	0.5894835	0.8103385	0.684081	0.5894835	0.8103385	0.684081	0.5894835	0.8103385	0.684081
100	10	0.5	2.0	40	32	hidden	2	pcor	all	4	0.8293525	0.6274125	0.71246	0.8252775	0.6274125	0.71246	0.8293525	0.6274125	0.71246
100	10	0.5	2.0	40	32	complete	2	pcor	all	4	0.9826085	0.7298335	0.8351585	0.9826085	0.7298335	0.8351585	0.9826085	0.7298335	0.8351585
100	10	0.5	2.0	40	32	hiddenCL	2	pcor	all	4	0.701941	0.5031295	0.5867	0.701941	0.5031295	0.5867	0.701941	0.5031295	0.5867
100	10	0.5	2.0	40	32	hidden	3	pcor	all	4	0.8184475	0.8307955	0.818381	0.8184475	0.8287875	0.818381	0.8184475	0.8287875	0.818381
100	10	0.5	2.0	40	32	complete	3	pcor	all	4	0.971707	0.931142	0.9515735	0.971707	0.931142	0.9515735	0.971707	0.931142	0.9515735
100	10	0.5	2.0	40	32	hiddenCL	3	pcor	all	4	0.6953925	0.678118	0.690808	0.6953925	0.678118	0.690808	0.6953925	0.678118	0.690808
100	10	0.5	2.0	40	32	hidden	4	pcor	all	4	0.7955495	0.890604	0.8421795	0.7955495	0.890081	0.8421795	0.7955495	0.890081	0.8421795
100	10	0.5	2.0	40	32	complete	4	pcor	all	4	0.9508955	0.9882005	0.9681925	0.9508955	0.9882005	0.9681925	0.9508955	0.9882005	0.9681925
100	10	0.5	2.0	40	32	hiddenCL	4	pcor	all	4	0.676386	0.7485955	0.71984	0.676386	0.7485955	0.71984	0.676386	0.7485955	0.71984
100	10	0.5	3.0	40	1	hidden	2	pcor	all	4	0.06687	0.098694	0.07823	0.061799	0.095033	0.0756055	0.064611	0.0982595	0.0774225
100	10	0.5	3.0	40	1	complete	2	pcor	all	4	0.0729485	0.112973	0.0893735	0.0641875	0.1045935	0.080404	0.066145	0.1045935	0.080404
100	10	0.5	3.0	40	1	hiddenCL	2	pcor	all	4	0.039943	0.072988	0.0511775	0.036603	0.064076	0.0457145	0.037972	0.070007	0.047555
100	10	0.5	3.0	40	1	hidden	3	pcor	all	4	0.043717	0.1074175	0.063496	0.042863	0.099893	0.0628685	0.0432115	0.105128	0.0628685
100	10	0.5	3.0	40	1	complete	3	pcor	all	4	0.054802	0.1130175	0.072428	0.049436	0.1081395	0.069155	0.0532695	0.1094215	0.0714155
100	10	0.5	3.0	40	1	hiddenCL	3	pcor	all	4	0.0334555	0.079002	0.046129	0.0305815	0.072601	0.0432905	0.0314665	0.075758	0.043384
100	10	0.5	3.0	40	1	hidden	4	pcor	all	4	0.0234605	0.111111	0.039122	0.0191525	0.109127	0.0328555	0.0191525	0.111111	0.0330985
100	10	0.5	3.0	40	1	complete	4	pcor	all	4	0.03243	0.1266025	0.051682	0.0300905	0.1266025	0.04882	0.0300905	0.1266025	0.04882
100	10	0.5	3.0	40	1	hiddenCL	4	pcor	all	4	0.0178055	0.0863355	0.0298515	0.0175445	0.0765105	0.029137	0.0178055	0.0823305	0.0298515
100	10	0.5	3.0	40	2	hidden	2	pcor	all	4	0.180718	0.2156275	0.1957825	0.180718	0.2124355	0.1957825	0.180718	0.2124355	0.1957825
100	10	0.5	3.0	40	2	complete	2	pcor	all	4	0.258125	0.2986485	0.280622	0.250159	0.2927705	0.2711975	0.252044	0.296104	0.273702
100	10	0.5	3.0	40	2	hiddenCL	2	pcor	all	4	0.169464	0.2161655	0.186679	0.1639075	0.212406	0.181865	0.1665365	0.212406	0.1839125
100	10	0.5	3.0	40	2	hidden	3	pcor	all	4	0.139255	0.276229	0.189225	0.138584	0.2727065	0.185397	0.139255	0.276229	0.189225
100	10	0.5	3.0	40	2	complete	3	pcor	all	4	0.2053505	0.370567	0.2661375	0.2	0.3612635	0.2608635	0.2024095	0.3689625	0.2623495
100	10	0.5	3.0	40	2	hiddenCL	3	pcor	all	4	0.129885	0.275	0.1769695	0.1243695	0.261932	0.169399	0.129885	0.268182	0.174455
100	10	0.5	3.0	40	2	hidden	4	pcor	all	4	0.089314	0.333333	0.1425395	0.087338	0.329932	0.1402165	0.087338	0.329932	0.1402165
100	10	0.5	3.0	40	2	complete	4	pcor	all	4	0.1350995	0.4527225	0.206055	0.134218	0.4454365	0.206055	0.1350995	0.4454365	0.206055
100	10	0.5	3.0	40	2	hiddenCL	4	pcor	all	4	0.08637	0.355556	0.1393575	0.0848515	0.355556	0.134809	0.08637	0.355556	0.1393575
100	10	0.5	3.0	40	4	hidden	2	pcor	all	4	0.3565375	0.3713065	0.366789	0.3563285	0.365513	0.359487	0.3563285	0.3684715	0.362336
100	10	0.5	3.0	40	4	complete	2	pcor	all	4	0.483112	0.481392	0.477238	0.4807415	0.477383	0.477238	0.483112	0.479124	0.477238
100	10	0.5	3.0	40	4	hiddenCL	2	pcor	all	4	0.3324275	0.3654625	0.3510635	0.331564	0.362414	0.35088	0.331564	0.362414	0.35088
100	10	0.5	3.0	40	4	hidden	3	pcor	all	4	0.286086	0.495411	0.3601055	0.285299	0.4909065	0.359412	0.285299	0.4909065	0.359412
100	10	0.5	3.0	40	4	complete	3	pcor	all	4	0.417157	0.631574	0.500766	0.4112395	0.631574	0.500122	0.4141805	0.631574	0.500122
100	10	0.5	3.0	40	4	hiddenCL	3	pcor	all	4	0.278482	0.5	0.3602265	0.273874	0.4974745	0.359551	0.276815	0.5	0.3602265
100	10	0.5	3.0	40	4	hidden	4	pcor	all	4	0.233626	0.598611	0.338336	0.233626	0.598611	0.338336	0.233626	0.598611	0.338336
100	10	0.5	3.0	40	4	complete	4	pcor	all	4	0.334246	0.7776425	0.461238	0.334246	0.7776425	0.460938	0.334246	0.7776425	0.460938
100	10	0.5	3.0	40	4	hiddenCL	4	pcor	all	4	0.224926	0.679925	0.3399305	0.2223775	0.679925	0.3360395	0.2223775	0.679925	0.3360395
100	10	0.5	3.0	40	8	hidden	2	pcor	all	4	0.5759225	0.503544	0.5357135	0.5753555	0.503544	0.5357135	0.575444	0.503544	0.5357135
100	10	0.5	3.0	40	8	complete	2	pcor	all	4	0.7547445	0.617171	0.6808455	0.754223	0.617171	0.680745	0.7545545	0.617171	0.680745
100	10	0.5	3.0	40	8	hiddenCL	2	pcor	all	4	0.533144	0.476084	0.5034435	0.532262	0.476084	0.5033595	0.532609	0.476084	0.5034435
100	10	0.5	3.0	40	8	hidden	3	pcor	all	4	0.514638	0.6757475	0.59033	0.509446	0.674929	0.582856	0.512293	0.6757475	0.585327
100	10	0.5	3.0	40	8	complete	3	pcor	all	4	0.6808505	0.8172555	0.7466285	0.6800355	0.8172555	0.744845	0.6800355	0.8172555	0.744845
100	10	0.5	3.0	40	8	hiddenCL	3	pcor	all	4	0.472115	0.6609185	0.54291	0.472115	0.657527	0.5414345	0.472115	0.657527	0.5414345
100	10	0.5	3.0	40	8	hidden	4	pcor	all	4	0.451892	0.788435	0.5783625	0.451892	0.788435	0.5746035	0.451892	0.788435	0.578133
100	10	0.5	3.0	40	8	complete	4	pcor	all	4	0.604764	0.935103	0.738802	0.604764	0.935103	0.738802	0.604764	0.935103	0.738802
100	10	0.5	3.0	40	8	hiddenCL	4	pcor	all	4	0.4189165	0.8104425	0.5532755	0.4189165	0.8104425	0.5532755	0.4189165	0.8104425	0.5532755
100	10	0.5	3.0	40	16	hidden	2	pcor	all	4	0.722291	0.564769	0.6319315	0.722291	0.564769	0.63113	0.722291	0.564769	0.6319315
100	10	0.5	3.0	40	16	complete	2	pcor	all	4	0.9163805	0.6903915	0.7878125	0.9154585	0.6903915	0.7878125	0.9154585	0.6903915	0.7878125
100	10	0.5	3.0	40	16	hiddenCL	2	pcor	all	4	0.6535725	0.516993	0.5807515	0.652174	0.516993	0.5807515	0.652174	0.516993	0.5807515
100	10	0.5	3.0	40	16	hidden	3	pcor	all	4	0.695387	0.7724945	0.733709	0.695387	0.7724945	0.733709	0.695387	0.7724945	0.733709
100	10	0.5	3.0	40	16	complete	3	pcor	all	4	0.8735285	0.900013	0.8866745	0.8727225	0.8996975	0.8855075	0.8727225	0.8996975	0.8855075
100	10	0.5	3.0	40	16	hiddenCL	3	pcor	all	4	0.6222165	0.7002995	0.653492	0.6222165	0.699359	0.652809	0.6222165	0.699359	0.652809
100	10	0.5	3.0	40	16	hidden	4	pcor	all	4	0.650519	0.8596545	0.736351	0.648977	0.8578535	0.7342675	0.648977	0.8578535	0.7342675
100	10	0.5	3.0	40	16	complete	4	pcor	all	4	0.819243	0.9759705	0.891806	0.819243	0.9759705	0.891806	0.819243	0.9759705	0.891806
100	10	0.5	3.0	40	16	hiddenCL	4	pcor	all	4	0.5820855	0.787709	0.6601235	0.5820855	0.787709	0.6601235	0.5820855	0.787709	0.6601235
100	10	0.5	3.0	40	32	hidden	2	pcor	all	4	0.8113885	0.6008245	0.6864735	0.8113885	0.6008245	0.6864735	0.8113885	0.6008245	0.6864735
100	10	0.5	3.0	40	32	complete	2	pcor	all	4	0.982857	0.7237615	0.8313005	0.982857	0.7237615	0.8313005	0.982857	0.7237615	0.8313005
100	10	0.5	3.0	40	32	hiddenCL	2	pcor	all	4	0.701118	0.5089185	0.5863895	0.701118	0.5089185	0.5863895	0.701118	0.5089185	0.5863895
100	10	0.5	3.0	40	32	hidden	3	pcor	all	4	0.8083255	0.8082105	0.80709	0.805851	0.8082105	0.805247	0.805851	0.8082105	0.805247
100	10	0.5	3.0	40	32	complete	3	pcor	all	4	0.9690715	0.9344885	0.951565	0.9690715	0.9344885	0.951565	0.9690715	0.9344885	0.951565
100	10	0.5	3.0	40	32	hiddenCL	3	pcor	all	4	0.6916995	0.682571	0.6812025	0.6916995	0.682571	0.6812025	0.6916995	0.682571	0.6812025
100	10	0.5	3.0	40	32	hidden	4	pcor	all	4	0.78974	0.891512	0.833332	0.788696	0.891512	0.833332	0.788696	0.891512	0.833332
100	10	0.5	3.0	40	32	complete	4	pcor	all	4	0.9479305	0.9873335	0.967286	0.9479305	0.9873335	0.967286	0.9479305	0.9873335	0.967286
100	10	0.5	3.0	40	32	hiddenCL	4	pcor	all	4	0.679348	0.754094	0.7120285	0.679348	0.754094	0.7120285	0.679348	0.754094	0.7120285
100	10	1	0.5	40	1	hidden	2	pcor	all	4	0.0658335	0.1076775	0.081772	0.0638775	0.09873	0.0765495	0.0656865	0.1048055	0.0814945
100	10	1	0.5	40	1	complete	2	pcor	all	4	0.063405	0.102328	0.0777395	0.0576415	0.091667	0.0706725	0.0626785	0.095836	0.0758945
100	10	1	0.5	40	1	hiddenCL	2	pcor	all	4	0.045849	0.081237	0.058182	0.040941	0.072165	0.051957	0.043961	0.076923	0.0555615
100	10	1	0.5	40	1	hidden	3	pcor	all	4	0.03848	0.1469905	0.0610025	0.037152	0.1371475	0.0602155	0.03848	0.141882	0.060738
100	10	1	0.5	40	1	complete	3	pcor	all	4	0.045099	0.1504715	0.0699385	0.042903	0.1401755	0.0657685	0.0438385	0.142857	0.0669565
100	10	1	0.5	40	1	hiddenCL	3	pcor	all	4	0.031916	0.1222	0.052063	0.02907	0.1123735	0.045666	0.030409	0.1145105	0.0474315
100	10	1	0.5	40	1	hidden	4	pcor	all	4	0.0058655	0.190909	0.011173	0.0058655	0.190909	0.011173	0.0058655	0.190909	0.011173
100	10	1	0.5	40	1	complete	4	pcor	all	4	0.01143	0.2	0.0213335	0.01143	0.2	0.0213335	0.01143	0.2	0.0213335
100	10	1	0.5	40	1	hiddenCL	4	pcor	all	4	0.005731	0.1339285	0.01087	0.005731	0.1339285	0.01087	0.005731	0.1339285	0.01087
100	10	1	0.5	40	2	hidden	2	pcor	all	4	0.223788	0.2878245	0.2507835	0.2218935	0.277371	0.24644	0.223788	0.280892	0.2479925
100	10	1	0.5	40	2	complete	2	pcor	all	4	0.291667	0.3676625	0.32608	0.2852705	0.3630305	0.3176205	0.286517	0.3641415	0.320449
100	10	1	0.5	40	2	hiddenCL	2	pcor	all	4	0.196198	0.2738635	0.233162	0.191011	0.2674965	0.223643	0.1922195	0.271702	0.2258095
100	10	1	0.5	40	2	hidden	3	pcor	all	4	0.1614745	0.417423	0.231958	0.160141	0.4108365	0.22954	0.161374	0.4122535	0.230611
100	10	1	0.5	40	2	complete	3	pcor	all	4	0.225354	0.525658	0.3149275	0.22256	0.516151	0.311104	0.2237865	0.5253205	0.311892
100	10	1	0.5	40	2	hiddenCL	3	pcor	all	4	0.1536205	0.4172885	0.2250395	0.1508505	0.412879	0.22318	0.151424	0.412879	0.224519
100	10	1	0.5	40	2	hidden	4	pcor	all	4	0.0921625	0.608696	0.1604025	0.0903575	0.608696	0.159006	0.0903575	0.608696	0.159006
100	10	1	0.5	40	2	complete	4	pcor	all	4	0.14281	0.794495	0.2421305	0.14281	0.794495	0.239061	0.14281	0.794495	0.239061
100	10	1	0.5	40	2	hiddenCL	4	pcor	all	4	0.089587	0.7453845	0.160616	0.0890215	0.7225275	0.158748	0.0890215	0.7225275	0.158748
100	10	1	0.5	40	4	hidden	2	pcor	all	4	0.4153465	0.441097	0.42566	0.407275	0.4360235	0.4226915	0.410392	0.4390155	0.42566
100	10	1	0.5	40	4	complete	2	pcor	all	4	0.5467725	0.564107	0.555406	0.5444785	0.5584975	0.552628	0.5467725	0.563603	0.552628
100	10	1	0.5	40	4	hiddenCL	2	pcor	all	4	0.382353	0.4395665	0.411408	0.382353	0.4361305	0.40601	0.382353	0.4365365	0.408387
100	10	1	0.5	40	4	hidden	3	pcor	all	4	0.336153	0.6284365	0.4406635	0.336153	0.6284365	0.4406635	0.336153	0.6284365	0.4406635
100	10	1	0.5	40	4	complete	3	pcor	all	4	0.4624665	0.781818	0.58286	0.460227	0.780476	0.5801125	0.460227	0.781385	0.5801125
100	10	1	0.5	40	4	hiddenCL	3	pcor	all	4	0.3226925	0.658216	0.429944	0.3226925	0.6567255	0.429944	0.3226925	0.658216	0.429944
100	10	1	0.5	40	4	hidden	4	pcor	all	4	0.257042	0.743571	0.382292	0.255058	0.743571	0.381533	0.257042	0.743571	0.382292
100	10	1	0.5	40	4	complete	4	pcor	all	4	0.3676315	0.940826	0.5248575	0.3676315	0.9377705	0.5248575	0.3676315	0.940826	0.5248575
100	10	1	0.5	40	4	hiddenCL	4	pcor	all	4	0.251999	0.867925	0.3904885	0.250683	0.867925	0.388902	0.251999	0.867925	0.3904885
100	10	1	0.5	40	8	hidden	2	pcor	all	4	0.618533	0.5633215	0.594409	0.616058	0.5601735	0.591663	0.618533	0.5624815	0.5940225
100	10	1	0.5	40	8	complete	2	pcor	all	4	0.7882975	0.6815935	0.729732	0.7882975	0.6786675	0.729732	0.7882975	0.6789155	0.729732
100	10	1	0.5	40	8	hiddenCL	2	pcor	all	4	0.5555815	0.5251415	0.540687	0.5555815	0.521165	0.536061	0.5555815	0.5251415	0.5380345
100	10	1	0.5	40	8	hidden	3	pcor	all	4	0.558731	0.764033	0.6463585	0.556848	0.764033	0.645476	0.558731	0.764033	0.6463585
100	10	1	0.5	40	8	complete	3	pcor	all	4	0.717519	0.894177	0.801272	0.717519	0.894177	0.801272	0.717519	0.894177	0.801272
100	10	1	0.5	40	8	hiddenCL	3	pcor	all	4	0.509662	0.748985	0.601751	0.509662	0.748776	0.601751	0.509662	0.748985	0.601751
100	10	1	0.5	40	8	hidden	4	pcor	all	4	0.483075	0.850271	0.6148735	0.483075	0.8484415	0.6148735	0.483075	0.8484415	0.6148735
100	10	1	0.5	40	8	complete	4	pcor	all	4	0.628239	0.982219	0.764495	0.628239	0.982219	0.764495	0.628239	0.982219	0.764495
100	10	1	0.5	40	8	hiddenCL	4	pcor	all	4	0.444444	0.8709525	0.589366	0.444444	0.8709525	0.589366	0.444444	0.8709525	0.589366
100	10	1	0.5	40	16	hidden	2	pcor	all	4	0.761508	0.625624	0.6828115	0.760435	0.6241445	0.6828115	0.7609525	0.6241445	0.6828115
100	10	1	0.5	40	16	complete	2	pcor	all	4	0.931085	0.724771	0.8137585	0.931085	0.724771	0.8137585	0.931085	0.724771	0.8137585
100	10	1	0.5	40	16	hiddenCL	2	pcor	all	4	0.6686605	0.543257	0.5992495	0.6686605	0.543257	0.5992495	0.6686605	0.543257	0.5992495
100	10	1	0.5	40	16	hidden	3	pcor	all	4	0.7348785	0.838105	0.78233	0.7348785	0.838105	0.78233	0.7348785	0.838105	0.78233
100	10	1	0.5	40	16	complete	3	pcor	all	4	0.8933745	0.9380235	0.912807	0.8933745	0.9380235	0.912807	0.8933745	0.9380235	0.912807
100	10	1	0.5	40	16	hiddenCL	3	pcor	all	4	0.643031	0.741378	0.687502	0.643031	0.741378	0.687502	0.643031	0.741378	0.687502
100	10	1	0.5	40	16	hidden	4	pcor	all	4	0.7075235	0.9119625	0.7893065	0.7075235	0.9119625	0.7893065	0.7075235	0.9119625	0.7893065
100	10	1	0.5	40	16	complete	4	pcor	all	4	0.843023	0.993311	0.91411	0.843023	0.993311	0.91411	0.843023	0.993311	0.91411
100	10	1	0.5	40	16	hiddenCL	4	pcor	all	4	0.602806	0.832633	0.7004825	0.602806	0.832633	0.7004825	0.602806	0.832633	0.7004825
100	10	1	0.5	40	32	hidden	2	pcor	all	4	0.8423295	0.6448725	0.7228675	0.8423295	0.6448725	0.7228675	0.8423295	0.6448725	0.7228675
100	10	1	0.5	40	32	complete	2	pcor	all	4	0.9839115	0.731884	0.841444	0.9839115	0.731884	0.841444	0.9839115	0.731884	0.841444
100	10	1	0.5	40	32	hiddenCL	2	pcor	all	4	0.707605	0.528603	0.6059825	0.707605	0.528603	0.6059825	0.707605	0.528603	0.6059825
100	10	1	0.5	40	32	hidden	3	pcor	all	4	0.8423295	0.8662745	0.854708	0.841966	0.8662745	0.854673	0.8423295	0.8662745	0.854708
100	10	1	0.5	40	32	complete	3	pcor	all	4	0.976744	0.9466665	0.961111	0.976744	0.9466665	0.961111	0.976744	0.9466665	0.961111
100	10	1	0.5	40	32	hiddenCL	3	pcor	all	4	0.699143	0.6976905	0.698728	0.699143	0.6976905	0.698728	0.699143	0.6976905	0.698728
100	10	1	0.5	40	32	hidden	4	pcor	all	4	0.825712	0.922515	0.871691	0.825712	0.9197805	0.868899	0.825712	0.922515	0.8696825
100	10	1	0.5	40	32	complete	4	pcor	all	4	0.9621615	0.994203	0.973529	0.9621615	0.994203	0.973529	0.9621615	0.994203	0.973529
100	10	1	0.5	40	32	hiddenCL	4	pcor	all	4	0.686954	0.765394	0.72511	0.686954	0.765394	0.72511	0.686954	0.765394	0.72511
100	10	1	1.0	40	1	hidden	2	pcor	all	4	0.0634135	0.100926	0.076599	0.059465	0.0937	0.072624	0.0597905	0.0995495	0.074836
100	10	1	1.0	40	1	complete	2	pcor	all	4	0.0650765	0.1049845	0.080385	0.058652	0.096006	0.073008	0.061113	0.103289	0.07639
100	10	1	1.0	40	1	hiddenCL	2	pcor	all	4	0.044349	0.0757295	0.0560465	0.0396885	0.068967	0.051095	0.0403685	0.069307	0.0516635
100	10	1	1.0	40	1	hidden	3	pcor	all	4	0.0324365	0.146341	0.054183	0.029501	0.136434	0.047943	0.0298065	0.142938	0.048193
100	10	1	1.0	40	1	complete	3	pcor	all	4	0.0445715	0.1499395	0.068818	0.0419835	0.136424	0.064587	0.0419835	0.1427015	0.064986
100	10	1	1.0	40	1	hiddenCL	3	pcor	all	4	0.029071	0.116279	0.045979	0.027857	0.1010205	0.0439565	0.027857	0.102041	0.0439565
100	10	1	1.0	40	1	hidden	4	pcor	all	4	0.0059935	0.25	0.011706	0.0059935	0.25	0.011706	0.0059935	0.25	0.011706
100	10	1	1.0	40	1	complete	4	pcor	all	4	0.011143	0.3205125	0.0215635	0.011143	0.307692	0.0215635	0.011143	0.307692	0.0215635
100	10	1	1.0	40	1	hiddenCL	4	pcor	all	4	0.005698	0.190909	0.010989	0.005698	0.190909	0.010989	0.005698	0.190909	0.010989
100	10	1	1.0	40	2	hidden	2	pcor	all	4	0.213652	0.282079	0.242388	0.208719	0.2734095	0.237585	0.2114815	0.2747785	0.239883
100	10	1	1.0	40	2	complete	2	pcor	all	4	0.281407	0.363914	0.3174105	0.27933	0.3587865	0.3143805	0.279775	0.3623325	0.3143805
100	10	1	1.0	40	2	hiddenCL	2	pcor	all	4	0.1931255	0.273343	0.229494	0.1875	0.2708175	0.2201455	0.1894945	0.2708175	0.2239705
100	10	1	1.0	40	2	hidden	3	pcor	all	4	0.1587535	0.425444	0.2307235	0.156278	0.4235965	0.227621	0.1587535	0.4235965	0.2307235
100	10	1	1.0	40	2	complete	3	pcor	all	4	0.2289635	0.552778	0.3188905	0.226275	0.5514705	0.315117	0.226275	0.552778	0.315117
100	10	1	1.0	40	2	hiddenCL	3	pcor	all	4	0.145255	0.443376	0.220867	0.144389	0.443376	0.2203755	0.144389	0.443376	0.2203755
100	10	1	1.0	40	2	hidden	4	pcor	all	4	0.0840395	0.5763405	0.1456945	0.082364	0.5735935	0.14396	0.082364	0.5735935	0.14396
100	10	1	1.0	40	2	complete	4	pcor	all	4	0.140972	0.8360215	0.2419075	0.140972	0.8304595	0.2419075	0.140972	0.8360215	0.2419075
100	10	1	1.0	40	2	hiddenCL	4	pcor	all	4	0.0832505	0.736842	0.151057	0.0832505	0.7320575	0.151057	0.0832505	0.736842	0.151057
100	10	1	1.0	40	4	hidden	2	pcor	all	4	0.3944615	0.4315955	0.4106685	0.389079	0.4257945	0.4051455	0.3911825	0.4283275	0.4051455
100	10	1	1.0	40	4	complete	2	pcor	all	4	0.530221	0.5643705	0.5496865	0.5286375	0.560109	0.5451995	0.5286375	0.561412	0.5451995
100	10	1	1.0	40	4	hiddenCL	2	pcor	all	4	0.371006	0.428599	0.399995	0.3657525	0.427189	0.398773	0.3696985	0.427189	0.398773
100	10	1	1.0	40	4	hidden	3	pcor	all	4	0.317872	0.608696	0.4252885	0.3165485	0.6082695	0.4214425	0.317872	0.608696	0.4252265
100	10	1	1.0	40	4	complete	3	pcor	all	4	0.4503885	0.770108	0.5755425	0.4503885	0.770108	0.5753905	0.4503885	0.770108	0.5755425
100	10	1	1.0	40	4	hiddenCL	3	pcor	all	4	0.3079	0.635294	0.4144435	0.3059875	0.635294	0.412771	0.3079	0.635294	0.4144435
100	10	1	1.0	40	4	hidden	4	pcor	all	4	0.2555665	0.739353	0.377825	0.2555665	0.73221	0.377825	0.2555665	0.739353	0.377825
100	10	1	1.0	40	4	complete	4	pcor	all	4	0.365831	0.9402455	0.5267335	0.365831	0.9402455	0.5267335	0.365831	0.9402455	0.5267335
100	10	1	1.0	40	4	hiddenCL	4	pcor	all	4	0.2437145	0.86	0.380521	0.2437145	0.86	0.380521	0.2437145	0.86	0.380521
100	10	1	1.0	40	8	hidden	2	pcor	all	4	0.614955	0.5658475	0.587598	0.6131175	0.5645545	0.583658	0.614369	0.5658475	0.583658
100	10	1	1.0	40	8	complete	2	pcor	all	4	0.782366	0.675794	0.7249285	0.782366	0.675794	0.7222905	0.782366	0.675794	0.7235775
100	10	1	1.0	40	8	hiddenCL	2	pcor	all	4	0.56022	0.524726	0.540649	0.56022	0.524726	0.538994	0.56022	0.524726	0.538994
100	10	1	1.0	40	8	hidden	3	pcor	all	4	0.5561565	0.7612945	0.638733	0.5509565	0.7598065	0.635924	0.5518765	0.7598065	0.635944
100	10	1	1.0	40	8	complete	3	pcor	all	4	0.7098425	0.894177	0.791745	0.7098425	0.894177	0.791745	0.7098425	0.894177	0.791745
100	10	1	1.0	40	8	hiddenCL	3	pcor	all	4	0.5087215	0.740607	0.5977025	0.502907	0.740607	0.5977025	0.502907	0.740607	0.5977025
100	10	1	1.0	40	8	hidden	4	pcor	all	4	0.4794255	0.8457835	0.6126195	0.4794255	0.8452915	0.611812	0.4794255	0.8452915	0.6126195
100	10	1	1.0	40	8	complete	4	pcor	all	4	0.62643	0.982906	0.7662625	0.62643	0.982906	0.7662625	0.62643	0.982906	0.7662625
100	10	1	1.0	40	8	hiddenCL	4	pcor	all	4	0.443538	0.8641095	0.5805185	0.443538	0.8641095	0.5805185	0.443538	0.8641095	0.5805185
100	10	1	1.0	40	16	hidden	2	pcor	all	4	0.7605265	0.6279475	0.6826175	0.758408	0.625947	0.681385	0.758408	0.625947	0.681385
100	10	1	1.0	40	16	complete	2	pcor	all	4	0.9344185	0.7297785	0.8209475	0.9344185	0.7297785	0.8209475	0.9344185	0.7297785	0.8209475
100	10	1	1.0	40	16	hiddenCL	2	pcor	all	4	0.6701605	0.545455	0.6048295	0.6692695	0.545455	0.604061	0.6701605	0.545455	0.6048295
100	10	1	1.0	40	16	hidden	3	pcor	all	4	0.725996	0.8378945	0.777077	0.725996	0.8378945	0.777077	0.725996	0.8378945	0.777077
100	10	1	1.0	40	16	complete	3	pcor	all	4	0.8948825	0.942497	0.911017	0.8948825	0.942497	0.911017	0.8948825	0.942497	0.911017
100	10	1	1.0	40	16	hiddenCL	3	pcor	all	4	0.642644	0.7429185	0.6846375	0.642644	0.7429185	0.6846375	0.642644	0.7429185	0.6846375
100	10	1	1.0	40	16	hidden	4	pcor	all	4	0.6786855	0.906977	0.780403	0.6776535	0.906977	0.779071	0.6786855	0.906977	0.780403
100	10	1	1.0	40	16	complete	4	pcor	all	4	0.836607	0.987758	0.908237	0.836607	0.987758	0.908237	0.836607	0.987758	0.908237
100	10	1	1.0	40	16	hiddenCL	4	pcor	all	4	0.598199	0.8247135	0.690098	0.598199	0.8247135	0.690098	0.598199	0.8247135	0.690098
100	10	1	1.0	40	32	hidden	2	pcor	all	4	0.854745	0.6492625	0.732926	0.85269	0.647966	0.732926	0.85269	0.647966	0.732926
100	10	1	1.0	40	32	complete	2	pcor	all	4	0.986576	0.737949	0.8466685	0.986576	0.737949	0.8466685	0.986576	0.737949	0.8466685
100	10	1	1.0	40	32	hiddenCL	2	pcor	all	4	0.7138845	0.5191795	0.601876	0.7138845	0.5191795	0.601876	0.7138845	0.5191795	0.601876
100	10	1	1.0	40	32	hidden	3	pcor	all	4	0.8470245	0.8642335	0.853161	0.8470245	0.8630785	0.8519415	0.8470245	0.8630785	0.853161
100	10	1	1.0	40	32	complete	3	pcor	all	4	0.9764635	0.9502745	0.962963	0.9764635	0.9502745	0.962963	0.9764635	0.9502745	0.962963
100	10	1	1.0	40	32	hiddenCL	3	pcor	all	4	0.704228	0.6918985	0.7035445	0.704228	0.6918985	0.7035445	0.704228	0.6918985	0.7035445
100	10	1	1.0	40	32	hidden	4	pcor	all	4	0.82471	0.9204825	0.87007	0.82471	0.9204825	0.8678165	0.82471	0.9204825	0.87007
100	10	1	1.0	40	32	complete	4	pcor	all	4	0.9576515	0.991339	0.974582	0.9576515	0.991339	0.974582	0.9576515	0.991339	0.974582
100	10	1	1.0	40	32	hiddenCL	4	pcor	all	4	0.691625	0.7604705	0.726172	0.691625	0.7604705	0.726172	0.691625	0.7604705	0.726172
100	10	1	2.0	40	1	hidden	2	pcor	all	4	0.067797	0.10685	0.082383	0.063325	0.099108	0.0772095	0.0643435	0.100389	0.078947
100	10	1	2.0	40	1	complete	2	pcor	all	4	0.0756845	0.12672	0.096388	0.066495	0.1131255	0.083189	0.0679185	0.1131255	0.0842895
100	10	1	2.0	40	1	hiddenCL	2	pcor	all	4	0.0454415	0.0894105	0.0606515	0.0410865	0.075298	0.052668	0.0425965	0.0804525	0.055701
100	10	1	2.0	40	1	hidden	3	pcor	all	4	0.036374	0.1242425	0.055905	0.032897	0.1069795	0.0486915	0.0341885	0.119524	0.0510785
100	10	1	2.0	40	1	complete	3	pcor	all	4	0.046952	0.132353	0.0687065	0.045795	0.1204675	0.06693	0.045795	0.1231825	0.06693
100	10	1	2.0	40	1	hiddenCL	3	pcor	all	4	0.03175	0.103726	0.0482945	0.0253915	0.0885415	0.039482	0.0309355	0.1007415	0.04762
100	10	1	2.0	40	1	hidden	4	pcor	all	4	0.0139835	0.150376	0.025847	0.0119875	0.150376	0.0220585	0.0119875	0.150376	0.0220585
100	10	1	2.0	40	1	complete	4	pcor	all	4	0.0192915	0.190476	0.0346035	0.0168545	0.162281	0.0310915	0.0168545	0.162281	0.0310915
100	10	1	2.0	40	1	hiddenCL	4	pcor	all	4	0.01073	0.1	0.019327	0.0107	0.1	0.019327	0.0107	0.1	0.019327
100	10	1	2.0	40	2	hidden	2	pcor	all	4	0.206186	0.2649305	0.2336345	0.198924	0.2558295	0.224189	0.2023045	0.257886	0.224947
100	10	1	2.0	40	2	complete	2	pcor	all	4	0.2803255	0.346294	0.3050085	0.272194	0.3434065	0.3041505	0.278181	0.346294	0.3041505
100	10	1	2.0	40	2	hiddenCL	2	pcor	all	4	0.1912305	0.2696725	0.223573	0.186349	0.260702	0.215494	0.1873815	0.265906	0.220022
100	10	1	2.0	40	2	hidden	3	pcor	all	4	0.157068	0.3688245	0.2217495	0.153598	0.3666205	0.2208745	0.153598	0.3666205	0.2208745
100	10	1	2.0	40	2	complete	3	pcor	all	4	0.2142685	0.468257	0.294668	0.2136725	0.468257	0.294668	0.2142685	0.468257	0.294668
100	10	1	2.0	40	2	hiddenCL	3	pcor	all	4	0.1489185	0.394338	0.2147125	0.146563	0.3861585	0.212183	0.148644	0.3926215	0.214013
100	10	1	2.0	40	2	hidden	4	pcor	all	4	0.0921215	0.4873015	0.15728	0.090188	0.4847925	0.1555255	0.090188	0.4847925	0.1555255
100	10	1	2.0	40	2	complete	4	pcor	all	4	0.140797	0.6867205	0.2349895	0.140797	0.6757355	0.234363	0.140797	0.6757355	0.234363
100	10	1	2.0	40	2	hiddenCL	4	pcor	all	4	0.0894465	0.609482	0.154614	0.08862	0.599327	0.154567	0.08862	0.599327	0.154567
100	10	1	2.0	40	4	hidden	2	pcor	all	4	0.3870875	0.4169775	0.396714	0.3870875	0.4149195	0.393325	0.3870875	0.4169775	0.396714
100	10	1	2.0	40	4	complete	2	pcor	all	4	0.5325655	0.547	0.5401805	0.527577	0.5454435	0.533322	0.5304015	0.5462445	0.5351865
100	10	1	2.0	40	4	hiddenCL	2	pcor	all	4	0.3621375	0.4148595	0.382056	0.3621375	0.4148595	0.3817625	0.3621375	0.4148595	0.3817625
100	10	1	2.0	40	4	hidden	3	pcor	all	4	0.3370895	0.5978195	0.4316605	0.3315765	0.596148	0.4303745	0.3342645	0.5978195	0.4303745
100	10	1	2.0	40	4	complete	3	pcor	all	4	0.4597175	0.7455355	0.56947	0.4597175	0.7455355	0.56616	0.4597175	0.7455355	0.56616
100	10	1	2.0	40	4	hiddenCL	3	pcor	all	4	0.3179425	0.6116395	0.4172715	0.316644	0.607719	0.4172715	0.3179425	0.607719	0.4172715
100	10	1	2.0	40	4	hidden	4	pcor	all	4	0.2548355	0.736701	0.3797995	0.2548355	0.736701	0.3797995	0.2548355	0.736701	0.3797995
100	10	1	2.0	40	4	complete	4	pcor	all	4	0.369505	0.8966665	0.521748	0.369505	0.894035	0.521748	0.369505	0.894035	0.521748
100	10	1	2.0	40	4	hiddenCL	4	pcor	all	4	0.246031	0.821429	0.380165	0.246031	0.821429	0.380165	0.246031	0.821429	0.380165
100	10	1	2.0	40	8	hidden	2	pcor	all	4	0.603167	0.5552065	0.576355	0.603167	0.5552065	0.576355	0.603167	0.5552065	0.576355
100	10	1	2.0	40	8	complete	2	pcor	all	4	0.7798375	0.6706275	0.7210205	0.7771495	0.6706275	0.720074	0.7771495	0.6706275	0.7210205
100	10	1	2.0	40	8	hiddenCL	2	pcor	all	4	0.5478355	0.5268	0.5340185	0.5465415	0.526615	0.531487	0.5465415	0.526615	0.531487
100	10	1	2.0	40	8	hidden	3	pcor	all	4	0.543201	0.7525745	0.62956	0.5401255	0.7499625	0.6264055	0.5401255	0.7499625	0.6264055
100	10	1	2.0	40	8	complete	3	pcor	all	4	0.6926995	0.885268	0.7793145	0.6901385	0.884052	0.777234	0.6901385	0.884052	0.777234
100	10	1	2.0	40	8	hiddenCL	3	pcor	all	4	0.5026045	0.728527	0.589457	0.5026045	0.728527	0.589457	0.5026045	0.728527	0.589457
100	10	1	2.0	40	8	hidden	4	pcor	all	4	0.467033	0.818182	0.592987	0.467033	0.818182	0.59137	0.467033	0.818182	0.59137
100	10	1	2.0	40	8	complete	4	pcor	all	4	0.6136665	0.97285	0.753469	0.6136665	0.97285	0.753469	0.6136665	0.97285	0.753469
100	10	1	2.0	40	8	hiddenCL	4	pcor	all	4	0.4310485	0.855538	0.5768265	0.4310485	0.855538	0.5768265	0.4310485	0.855538	0.5768265
100	10	1	2.0	40	16	hidden	2	pcor	all	4	0.743601	0.6142645	0.67052	0.7391815	0.6142645	0.67052	0.7410545	0.6142645	0.67052
100	10	1	2.0	40	16	complete	2	pcor	all	4	0.9254335	0.722566	0.814553	0.9254335	0.722566	0.8126005	0.9254335	0.722566	0.8126005
100	10	1	2.0	40	16	hiddenCL	2	pcor	all	4	0.657566	0.5418535	0.5946035	0.657566	0.540342	0.5946035	0.657566	0.540342	0.5946035
100	10	1	2.0	40	16	hidden	3	pcor	all	4	0.7211305	0.825765	0.767847	0.7211305	0.825765	0.767847	0.7211305	0.825765	0.767847
100	10	1	2.0	40	16	complete	3	pcor	all	4	0.8814005	0.931393	0.904321	0.8814005	0.931393	0.904321	0.8814005	0.931393	0.904321
100	10	1	2.0	40	16	hiddenCL	3	pcor	all	4	0.631996	0.7378705	0.678638	0.631996	0.7378705	0.678638	0.631996	0.7378705	0.678638
100	10	1	2.0	40	16	hidden	4	pcor	all	4	0.6741335	0.8973635	0.766578	0.6741335	0.896236	0.7642675	0.6741335	0.896236	0.7642675
100	10	1	2.0	40	16	complete	4	pcor	all	4	0.8259765	0.986667	0.8990665	0.8259765	0.986667	0.8990665	0.8259765	0.986667	0.8990665
100	10	1	2.0	40	16	hiddenCL	4	pcor	all	4	0.5932325	0.840139	0.6906225	0.5932325	0.840139	0.6906225	0.5932325	0.840139	0.6906225
100	10	1	2.0	40	32	hidden	2	pcor	all	4	0.8241215	0.6319455	0.7127815	0.8241215	0.6317795	0.7104825	0.8241215	0.6317795	0.7104825
100	10	1	2.0	40	32	complete	2	pcor	all	4	0.983193	0.728781	0.8359225	0.982537	0.728781	0.8359225	0.982537	0.728781	0.8359225
100	10	1	2.0	40	32	hiddenCL	2	pcor	all	4	0.706532	0.512346	0.594325	0.706532	0.512346	0.594325	0.706532	0.512346	0.594325
100	10	1	2.0	40	32	hidden	3	pcor	all	4	0.8201985	0.829408	0.825974	0.8186175	0.829408	0.825974	0.8186175	0.829408	0.825974
100	10	1	2.0	40	32	complete	3	pcor	all	4	0.96824	0.941784	0.956364	0.96824	0.941784	0.956364	0.96824	0.941784	0.956364
100	10	1	2.0	40	32	hiddenCL	3	pcor	all	4	0.696572	0.6966105	0.694686	0.696572	0.6966105	0.694686	0.696572	0.6966105	0.694686
100	10	1	2.0	40	32	hidden	4	pcor	all	4	0.802198	0.9017595	0.8450425	0.802198	0.9017595	0.8450425	0.802198	0.9017595	0.8450425
100	10	1	2.0	40	32	complete	4	pcor	all	4	0.9479695	0.9885385	0.968789	0.9479695	0.9885385	0.968789	0.9479695	0.9885385	0.968789
100	10	1	2.0	40	32	hiddenCL	4	pcor	all	4	0.681691	0.7672865	0.7207135	0.681691	0.7672865	0.7207135	0.681691	0.7672865	0.7207135
100	10	1	3.0	40	1	hidden	2	pcor	all	4	0.071626	0.103724	0.0868405	0.0650525	0.096491	0.0773405	0.0670415	0.1024485	0.0819125
100	10	1	3.0	40	1	complete	2	pcor	all	4	0.071715	0.117157	0.088209	0.0668325	0.1076255	0.083974	0.0675145	0.108712	0.083974
100	10	1	3.0	40	1	hiddenCL	2	pcor	all	4	0.0486325	0.08531	0.061862	0.042945	0.0761975	0.055082	0.0454605	0.079604	0.056239
100	10	1	3.0	40	1	hidden	3	pcor	all	4	0.044694	0.11035	0.062501	0.042333	0.104187	0.060346	0.042333	0.1088485	0.061072
100	10	1	3.0	40	1	complete	3	pcor	all	4	0.056736	0.1250195	0.0782925	0.054354	0.121922	0.0761585	0.055097	0.121922	0.0767755
100	10	1	3.0	40	1	hiddenCL	3	pcor	all	4	0.033058	0.087596	0.0477185	0.0310915	0.081524	0.0452855	0.0326175	0.08265	0.046788
100	10	1	3.0	40	1	hidden	4	pcor	all	4	0.017767	0.111111	0.030077	0.0161785	0.1055555	0.0279075	0.0167605	0.1055555	0.02901
100	10	1	3.0	40	1	complete	4	pcor	all	4	0.03158	0.1475155	0.053217	0.030722	0.134234	0.049857	0.0310915	0.141196	0.0525365
100	10	1	3.0	40	1	hiddenCL	4	pcor	all	4	0.015834	0.0805405	0.026434	0.01227	0.074176	0.020008	0.0138275	0.076923	0.0233045
100	10	1	3.0	40	2	hidden	2	pcor	all	4	0.197335	0.2312785	0.2129955	0.1934785	0.2312785	0.211312	0.197335	0.2312785	0.209841
100	10	1	3.0	40	2	complete	2	pcor	all	4	0.270696	0.309151	0.2839235	0.263027	0.303541	0.2792075	0.266667	0.3036765	0.279503
100	10	1	3.0	40	2	hiddenCL	2	pcor	all	4	0.172006	0.21972	0.194387	0.1695405	0.2193165	0.1900185	0.1704765	0.219669	0.193297
100	10	1	3.0	40	2	hidden	3	pcor	all	4	0.138758	0.2755205	0.1841295	0.138758	0.271195	0.183178	0.138758	0.272194	0.183178
100	10	1	3.0	40	2	complete	3	pcor	all	4	0.20869	0.36546	0.267433	0.20869	0.364984	0.2624405	0.20869	0.364984	0.2624405
100	10	1	3.0	40	2	hiddenCL	3	pcor	all	4	0.132965	0.2814205	0.1807915	0.132965	0.2814205	0.1800695	0.132965	0.2814205	0.1800695
100	10	1	3.0	40	2	hidden	4	pcor	all	4	0.0916085	0.346939	0.1447615	0.091098	0.346939	0.1444765	0.0916085	0.346939	0.1447615
100	10	1	3.0	40	2	complete	4	pcor	all	4	0.14113	0.463379	0.2203565	0.1410395	0.460286	0.2164335	0.1410395	0.460286	0.2164335
100	10	1	3.0	40	2	hiddenCL	4	pcor	all	4	0.0901055	0.364745	0.145003	0.0894985	0.3614985	0.145003	0.0894985	0.364745	0.145003
100	10	1	3.0	40	4	hidden	2	pcor	all	4	0.387266	0.3844245	0.3833735	0.383613	0.378411	0.3814025	0.387266	0.378789	0.3814025
100	10	1	3.0	40	4	complete	2	pcor	all	4	0.5111595	0.487429	0.500071	0.5091465	0.487429	0.4986945	0.5091465	0.487429	0.4986945
100	10	1	3.0	40	4	hiddenCL	2	pcor	all	4	0.359252	0.379518	0.3777605	0.359252	0.3793015	0.3777605	0.359252	0.379518	0.3777605
100	10	1	3.0	40	4	hidden	3	pcor	all	4	0.3171445	0.521678	0.4	0.3169895	0.521678	0.399203	0.3169895	0.521678	0.4
100	10	1	3.0	40	4	complete	3	pcor	all	4	0.445931	0.6529345	0.5289385	0.4451385	0.6529345	0.5224585	0.4451385	0.6529345	0.5224585
100	10	1	3.0	40	4	hiddenCL	3	pcor	all	4	0.3051505	0.5252625	0.3856015	0.303675	0.523756	0.38492	0.303675	0.523756	0.38492
100	10	1	3.0	40	4	hidden	4	pcor	all	4	0.250641	0.644958	0.358991	0.250641	0.644009	0.358991	0.250641	0.644009	0.358991
100	10	1	3.0	40	4	complete	4	pcor	all	4	0.3522945	0.812813	0.490873	0.3522945	0.812813	0.490873	0.3522945	0.812813	0.490873
100	10	1	3.0	40	4	hiddenCL	4	pcor	all	4	0.2342115	0.719024	0.3510615	0.2342115	0.719024	0.3510615	0.2342115	0.719024	0.3510615
100	10	1	3.0	40	8	hidden	2	pcor	all	4	0.585591	0.516748	0.5503555	0.585297	0.5163485	0.547485	0.585297	0.51667	0.5493795
100	10	1	3.0	40	8	complete	2	pcor	all	4	0.769257	0.64509	0.7033515	0.768072	0.6438585	0.7006065	0.769257	0.6438585	0.70073
100	10	1	3.0	40	8	hiddenCL	2	pcor	all	4	0.5464865	0.4921805	0.519165	0.5457335	0.4921805	0.51794	0.5457335	0.4921805	0.519165
100	10	1	3.0	40	8	hidden	3	pcor	all	4	0.536747	0.710989	0.615146	0.5327955	0.710989	0.612929	0.5327955	0.710989	0.615146
100	10	1	3.0	40	8	complete	3	pcor	all	4	0.7024055	0.8458645	0.769216	0.7024055	0.8458645	0.7684795	0.7024055	0.8458645	0.7684795
100	10	1	3.0	40	8	hiddenCL	3	pcor	all	4	0.498663	0.687023	0.5779795	0.497282	0.687023	0.57667	0.498663	0.687023	0.5779795
100	10	1	3.0	40	8	hidden	4	pcor	all	4	0.474548	0.83137	0.6041435	0.474548	0.827022	0.6041435	0.474548	0.827022	0.6041435
100	10	1	3.0	40	8	complete	4	pcor	all	4	0.6240505	0.9530135	0.7561565	0.623709	0.9530135	0.755329	0.623709	0.9530135	0.755329
100	10	1	3.0	40	8	hiddenCL	4	pcor	all	4	0.4414245	0.839753	0.581825	0.4403255	0.839753	0.581825	0.4403255	0.839753	0.581825
100	10	1	3.0	40	16	hidden	2	pcor	all	4	0.739124	0.598202	0.663202	0.735955	0.598202	0.662291	0.735955	0.598202	0.662291
100	10	1	3.0	40	16	complete	2	pcor	all	4	0.926541	0.697287	0.7951415	0.925237	0.697287	0.7949145	0.9260615	0.697287	0.7951415
100	10	1	3.0	40	16	hiddenCL	2	pcor	all	4	0.662952	0.518189	0.579855	0.662952	0.518189	0.579855	0.662952	0.518189	0.579855
100	10	1	3.0	40	16	hidden	3	pcor	all	4	0.703842	0.7955545	0.7493085	0.703842	0.7955545	0.7493085	0.703842	0.7955545	0.7493085
100	10	1	3.0	40	16	complete	3	pcor	all	4	0.884075	0.906255	0.8976075	0.884075	0.906255	0.8976075	0.884075	0.906255	0.8976075
100	10	1	3.0	40	16	hiddenCL	3	pcor	all	4	0.6307785	0.718852	0.671605	0.6307785	0.718852	0.671605	0.6307785	0.718852	0.671605
100	10	1	3.0	40	16	hidden	4	pcor	all	4	0.6658205	0.878874	0.7559505	0.6658205	0.878874	0.7559505	0.6658205	0.878874	0.7559505
100	10	1	3.0	40	16	complete	4	pcor	all	4	0.831961	0.9804555	0.8993595	0.831961	0.9804555	0.8993595	0.831961	0.9804555	0.8993595
100	10	1	3.0	40	16	hiddenCL	4	pcor	all	4	0.5928115	0.8168935	0.6876055	0.5928115	0.8168935	0.6876055	0.5928115	0.8168935	0.6876055
100	10	1	3.0	40	32	hidden	2	pcor	all	4	0.819919	0.6205035	0.706002	0.8167345	0.6205035	0.706002	0.819919	0.6205035	0.706002
100	10	1	3.0	40	32	complete	2	pcor	all	4	0.9803265	0.72068	0.829157	0.9803265	0.72068	0.829157	0.9803265	0.72068	0.829157
100	10	1	3.0	40	32	hiddenCL	2	pcor	all	4	0.706994	0.50575	0.593103	0.706994	0.50575	0.593103	0.706994	0.50575	0.593103
100	10	1	3.0	40	32	hidden	3	pcor	all	4	0.803526	0.82996	0.8158835	0.803281	0.82996	0.8158835	0.803526	0.82996	0.8158835
100	10	1	3.0	40	32	complete	3	pcor	all	4	0.9698695	0.9361415	0.9542645	0.9698695	0.9361415	0.9542645	0.9698695	0.9361415	0.9542645
100	10	1	3.0	40	32	hiddenCL	3	pcor	all	4	0.6966595	0.6897605	0.6906755	0.6966595	0.6897605	0.6906755	0.6966595	0.6897605	0.6906755
100	10	1	3.0	40	32	hidden	4	pcor	all	4	0.792944	0.9002445	0.8473035	0.792944	0.9002445	0.8473035	0.792944	0.9002445	0.8473035
100	10	1	3.0	40	32	complete	4	pcor	all	4	0.951546	0.988304	0.970563	0.951546	0.988304	0.970563	0.951546	0.988304	0.970563
100	10	1	3.0	40	32	hiddenCL	4	pcor	all	4	0.6885775	0.763687	0.720326	0.6885775	0.763687	0.720326	0.6885775	0.763687	0.720326
100	10	2	0.5	40	1	hidden	2	pcor	all	4	0.0594665	0.0986565	0.074074	0.054366	0.0825755	0.0669805	0.0552415	0.0904995	0.0694975
100	10	2	0.5	40	1	complete	2	pcor	all	4	0.0643915	0.0986725	0.0790005	0.058303	0.0881075	0.0709795	0.058303	0.0881075	0.0709795
100	10	2	0.5	40	1	hiddenCL	2	pcor	all	4	0.0433775	0.0734655	0.054785	0.040123	0.0679675	0.0508185	0.040484	0.0696535	0.050912
100	10	2	0.5	40	1	hidden	3	pcor	all	4	0.0316645	0.131007	0.051948	0.0306155	0.1277175	0.0498135	0.031171	0.130435	0.0513975
100	10	2	0.5	40	1	complete	3	pcor	all	4	0.0442045	0.131148	0.0658285	0.0377425	0.120951	0.057027	0.0388995	0.125421	0.057738
100	10	2	0.5	40	1	hiddenCL	3	pcor	all	4	0.027864	0.1124875	0.044955	0.026456	0.1031915	0.0428265	0.026819	0.1075395	0.043583
100	10	2	0.5	40	1	hidden	4	pcor	all	4	0.0109	0.2	0.020679	0.008436	0.1833335	0.015933	0.008436	0.1833335	0.015933
100	10	2	0.5	40	1	complete	4	pcor	all	4	0.011731	0.2264955	0.0218635	0.0112675	0.218254	0.0212235	0.0112675	0.218254	0.0212235
100	10	2	0.5	40	1	hiddenCL	4	pcor	all	4	0.0082605	0.166667	0.0158535	0.006061	0.1602565	0.011495	0.006061	0.1602565	0.011495
100	10	2	0.5	40	2	hidden	2	pcor	all	4	0.2108825	0.2709445	0.2332175	0.206888	0.2674235	0.232258	0.206888	0.2696205	0.232258
100	10	2	0.5	40	2	complete	2	pcor	all	4	0.2742015	0.355741	0.311738	0.269132	0.348167	0.303894	0.272002	0.353476	0.307446
100	10	2	0.5	40	2	hiddenCL	2	pcor	all	4	0.194227	0.265296	0.2241095	0.1906265	0.2625315	0.2222475	0.193244	0.263783	0.2222475
100	10	2	0.5	40	2	hidden	3	pcor	all	4	0.148698	0.4068965	0.2129925	0.148698	0.398276	0.2127525	0.148698	0.398276	0.2129925
100	10	2	0.5	40	2	complete	3	pcor	all	4	0.209088	0.5131165	0.298855	0.209088	0.5038835	0.298855	0.209088	0.51038	0.298855
100	10	2	0.5	40	2	hiddenCL	3	pcor	all	4	0.1440975	0.411765	0.2128385	0.1440975	0.411765	0.2128385	0.1440975	0.411765	0.2128385
100	10	2	0.5	40	2	hidden	4	pcor	all	4	0.0932315	0.59375	0.1599	0.0932315	0.59375	0.1599	0.0932315	0.59375	0.1599
100	10	2	0.5	40	2	complete	4	pcor	all	4	0.137583	0.8	0.232541	0.137583	0.792857	0.232541	0.137583	0.792857	0.232541
100	10	2	0.5	40	2	hiddenCL	4	pcor	all	4	0.088259	0.744565	0.158257	0.088259	0.7362315	0.158257	0.088259	0.744565	0.158257
100	10	2	0.5	40	4	hidden	2	pcor	all	4	0.383951	0.4259895	0.400608	0.3833475	0.422766	0.3976255	0.3833475	0.422766	0.3976255
100	10	2	0.5	40	4	complete	2	pcor	all	4	0.525989	0.546262	0.532509	0.522264	0.539355	0.5300705	0.524515	0.542279	0.5300705
100	10	2	0.5	40	4	hiddenCL	2	pcor	all	4	0.3612515	0.417929	0.3885605	0.3605445	0.4142135	0.388049	0.3605445	0.4142135	0.3885605
100	10	2	0.5	40	4	hidden	3	pcor	all	4	0.319213	0.617631	0.4202645	0.3180445	0.6171525	0.419913	0.319213	0.6171525	0.4202645
100	10	2	0.5	40	4	complete	3	pcor	all	4	0.449518	0.7643265	0.5668535	0.4473	0.7643265	0.563217	0.4488455	0.7643265	0.5668535
100	10	2	0.5	40	4	hiddenCL	3	pcor	all	4	0.3077015	0.6404195	0.415843	0.305085	0.6404195	0.415547	0.3054835	0.6404195	0.415547
100	10	2	0.5	40	4	hidden	4	pcor	all	4	0.239063	0.7478815	0.3635245	0.239063	0.745609	0.3635245	0.239063	0.7478815	0.3635245
100	10	2	0.5	40	4	complete	4	pcor	all	4	0.3584395	0.9376455	0.517983	0.3584395	0.9376455	0.517983	0.3584395	0.9376455	0.517983
100	10	2	0.5	40	4	hiddenCL	4	pcor	all	4	0.236656	0.87367	0.3738635	0.236656	0.87234	0.3738635	0.236656	0.87367	0.3738635
100	10	2	0.5	40	8	hidden	2	pcor	all	4	0.6	0.5504265	0.5758775	0.5972645	0.544991	0.5736515	0.5994505	0.5465205	0.5736515
100	10	2	0.5	40	8	complete	2	pcor	all	4	0.7745785	0.676697	0.7194	0.7733275	0.676471	0.7194	0.7745785	0.676697	0.7194
100	10	2	0.5	40	8	hiddenCL	2	pcor	all	4	0.5497255	0.518053	0.5325925	0.5497255	0.5176115	0.530524	0.5497255	0.518053	0.530524
100	10	2	0.5	40	8	hidden	3	pcor	all	4	0.5325625	0.7595085	0.625188	0.5325625	0.7590115	0.625188	0.5325625	0.7590115	0.625188
100	10	2	0.5	40	8	complete	3	pcor	all	4	0.699549	0.898255	0.7885255	0.698485	0.896348	0.7874865	0.699549	0.898255	0.7885255
100	10	2	0.5	40	8	hiddenCL	3	pcor	all	4	0.4913245	0.741369	0.593653	0.4910165	0.7402835	0.591925	0.4913245	0.741369	0.593653
100	10	2	0.5	40	8	hidden	4	pcor	all	4	0.4710005	0.8489735	0.6058275	0.4710005	0.848644	0.6058275	0.4710005	0.8489735	0.6058275
100	10	2	0.5	40	8	complete	4	pcor	all	4	0.6173145	0.9819	0.757685	0.6173145	0.9819	0.757685	0.6173145	0.9819	0.757685
100	10	2	0.5	40	8	hiddenCL	4	pcor	all	4	0.4351305	0.885057	0.5805175	0.435028	0.885057	0.579275	0.4351305	0.885057	0.5805175
100	10	2	0.5	40	16	hidden	2	pcor	all	4	0.7554375	0.618844	0.67792	0.7539755	0.618844	0.67792	0.7554375	0.6176475	0.67792
100	10	2	0.5	40	16	complete	2	pcor	all	4	0.9249065	0.7225105	0.807663	0.9249065	0.7225105	0.807663	0.9249065	0.7225105	0.807663
100	10	2	0.5	40	16	hiddenCL	2	pcor	all	4	0.663959	0.5372685	0.595056	0.663959	0.5372685	0.595056	0.663959	0.5372685	0.595056
100	10	2	0.5	40	16	hidden	3	pcor	all	4	0.7250825	0.8343135	0.7743025	0.724019	0.831818	0.7743025	0.7250825	0.8343135	0.7721545
100	10	2	0.5	40	16	complete	3	pcor	all	4	0.881104	0.9351025	0.909562	0.881104	0.9351025	0.909562	0.881104	0.9351025	0.909562
100	10	2	0.5	40	16	hiddenCL	3	pcor	all	4	0.636083	0.7437345	0.686356	0.636083	0.7437345	0.686356	0.636083	0.7437345	0.686356
100	10	2	0.5	40	16	hidden	4	pcor	all	4	0.669337	0.8944825	0.771756	0.669337	0.891883	0.769	0.669337	0.893691	0.769
100	10	2	0.5	40	16	complete	4	pcor	all	4	0.8288375	0.9928805	0.9023485	0.8288375	0.9928805	0.9023485	0.8288375	0.9928805	0.9023485
100	10	2	0.5	40	16	hiddenCL	4	pcor	all	4	0.5926995	0.8332325	0.6943625	0.5926995	0.8332325	0.6943625	0.5926995	0.8332325	0.6943625
100	10	2	0.5	40	32	hidden	2	pcor	all	4	0.8314235	0.6333865	0.7198275	0.8314235	0.6333865	0.7198275	0.8314235	0.6333865	0.7198275
100	10	2	0.5	40	32	complete	2	pcor	all	4	0.984076	0.7149135	0.830508	0.984076	0.7149135	0.830508	0.984076	0.7149135	0.830508
100	10	2	0.5	40	32	hiddenCL	2	pcor	all	4	0.705882	0.5256035	0.602166	0.705882	0.5256035	0.602166	0.705882	0.5256035	0.602166
100	10	2	0.5	40	32	hidden	3	pcor	all	4	0.8260855	0.859984	0.844131	0.8260855	0.859984	0.844131	0.8260855	0.859984	0.844131
100	10	2	0.5	40	32	complete	3	pcor	all	4	0.976676	0.9481855	0.9604505	0.976676	0.9481855	0.9604505	0.976676	0.9481855	0.9604505
100	10	2	0.5	40	32	hiddenCL	3	pcor	all	4	0.697053	0.7044145	0.703127	0.697053	0.7044145	0.703127	0.697053	0.7044145	0.703127
100	10	2	0.5	40	32	hidden	4	pcor	all	4	0.811775	0.918743	0.8600785	0.811775	0.918743	0.8600785	0.811775	0.918743	0.8600785
100	10	2	0.5	40	32	complete	4	pcor	all	4	0.955789	0.98913	0.9737985	0.955789	0.98913	0.9737985	0.955789	0.98913	0.9737985
100	10	2	0.5	40	32	hiddenCL	4	pcor	all	4	0.684745	0.765278	0.72372	0.684745	0.765278	0.72372	0.684745	0.765278	0.72372
100	10	2	1.0	40	1	hidden	2	pcor	all	4	0.070461	0.1091675	0.086668	0.066507	0.106376	0.0823525	0.06793	0.106376	0.0845955
100	10	2	1.0	40	1	complete	2	pcor	all	4	0.075045	0.1214095	0.092759	0.06793	0.1076775	0.083289	0.071825	0.1148355	0.0882655
100	10	2	1.0	40	1	hiddenCL	2	pcor	all	4	0.051621	0.0922635	0.066116	0.0433605	0.0808165	0.056537	0.0454555	0.0867005	0.0595415
100	10	2	1.0	40	1	hidden	3	pcor	all	4	0.042863	0.1818365	0.0685255	0.0390195	0.166667	0.063648	0.0406535	0.1771245	0.065099
100	10	2	1.0	40	1	complete	3	pcor	all	4	0.053477	0.1943685	0.082926	0.049536	0.1700535	0.076461	0.049536	0.175192	0.076461
100	10	2	1.0	40	1	hiddenCL	3	pcor	all	4	0.036826	0.1499395	0.058846	0.032086	0.137335	0.052403	0.035533	0.1431705	0.0567955
100	10	2	1.0	40	1	hidden	4	pcor	all	4	0.0113315	0.292857	0.0218585	0.011026	0.285714	0.021179	0.011026	0.285714	0.021179
100	10	2	1.0	40	1	complete	4	pcor	all	4	0.015559	0.3	0.0295055	0.015559	0.297059	0.0295055	0.015559	0.297059	0.0295055
100	10	2	1.0	40	1	hiddenCL	4	pcor	all	4	0.0106385	0.222222	0.020101	0.0105265	0.222222	0.020101	0.0105265	0.222222	0.020101
100	10	2	1.0	40	2	hidden	2	pcor	all	4	0.2079215	0.273054	0.236025	0.2037425	0.263362	0.230634	0.2062585	0.2645205	0.232145
100	10	2	1.0	40	2	complete	2	pcor	all	4	0.2920995	0.364872	0.324156	0.2894815	0.363897	0.3218395	0.2894815	0.364872	0.323346
100	10	2	1.0	40	2	hiddenCL	2	pcor	all	4	0.187824	0.2719565	0.2246735	0.1836475	0.2689265	0.219998	0.1854765	0.2719565	0.222222
100	10	2	1.0	40	2	hidden	3	pcor	all	4	0.1631005	0.42967	0.235985	0.16274	0.42862	0.2357745	0.16274	0.42967	0.2357745
100	10	2	1.0	40	2	complete	3	pcor	all	4	0.239984	0.552471	0.3367365	0.237986	0.545455	0.3339525	0.237986	0.54809	0.334601
100	10	2	1.0	40	2	hiddenCL	3	pcor	all	4	0.151351	0.4424655	0.2241665	0.150388	0.4424655	0.222782	0.150388	0.4424655	0.222782
100	10	2	1.0	40	2	hidden	4	pcor	all	4	0.0926495	0.6030305	0.161932	0.0926495	0.6	0.161932	0.0926495	0.6030305	0.161932
100	10	2	1.0	40	2	complete	4	pcor	all	4	0.146745	0.8198055	0.250592	0.146745	0.812317	0.250592	0.146745	0.8198055	0.250592
100	10	2	1.0	40	2	hiddenCL	4	pcor	all	4	0.088187	0.75	0.158049	0.085378	0.75	0.154604	0.088187	0.75	0.158049
100	10	2	1.0	40	4	hidden	2	pcor	all	4	0.401652	0.4445325	0.4264165	0.3994605	0.441427	0.422324	0.40113	0.441427	0.424684
100	10	2	1.0	40	4	complete	2	pcor	all	4	0.5384505	0.5607735	0.5524395	0.5317215	0.5607735	0.5497385	0.534395	0.5607735	0.5501355
100	10	2	1.0	40	4	hiddenCL	2	pcor	all	4	0.365905	0.425801	0.400565	0.364865	0.423293	0.3974965	0.364865	0.4248635	0.3994135
100	10	2	1.0	40	4	hidden	3	pcor	all	4	0.3305155	0.6289535	0.434159	0.3305155	0.6289535	0.434159	0.3305155	0.6289535	0.434159
100	10	2	1.0	40	4	complete	3	pcor	all	4	0.4586555	0.7794735	0.5801325	0.4567715	0.779382	0.576662	0.4567715	0.779382	0.576662
100	10	2	1.0	40	4	hiddenCL	3	pcor	all	4	0.316016	0.639869	0.4256175	0.316016	0.639869	0.4256175	0.316016	0.639869	0.4256175
100	10	2	1.0	40	4	hidden	4	pcor	all	4	0.2435785	0.7437055	0.367957	0.2435785	0.7399205	0.366505	0.2435785	0.7437055	0.367957
100	10	2	1.0	40	4	complete	4	pcor	all	4	0.3577415	0.9451125	0.520129	0.3577415	0.9436505	0.520129	0.3577415	0.9436505	0.520129
100	10	2	1.0	40	4	hiddenCL	4	pcor	all	4	0.2320685	0.858804	0.368311	0.231174	0.858804	0.366749	0.231174	0.858804	0.366749
100	10	2	1.0	40	8	hidden	2	pcor	all	4	0.613281	0.569137	0.580252	0.6059905	0.5626865	0.5769275	0.6107685	0.567342	0.5779315
100	10	2	1.0	40	8	complete	2	pcor	all	4	0.781339	0.680365	0.727174	0.776944	0.6784955	0.7241185	0.776944	0.680365	0.724821
100	10	2	1.0	40	8	hiddenCL	2	pcor	all	4	0.552632	0.5304915	0.5388845	0.552632	0.5297335	0.5388845	0.552632	0.5304915	0.5388845
100	10	2	1.0	40	8	hidden	3	pcor	all	4	0.5547605	0.7680495	0.6465945	0.5520575	0.762883	0.6451705	0.5520575	0.7680495	0.6465945
100	10	2	1.0	40	8	complete	3	pcor	all	4	0.702914	0.900704	0.791873	0.702914	0.89863	0.791873	0.702914	0.900704	0.791873
100	10	2	1.0	40	8	hiddenCL	3	pcor	all	4	0.5056825	0.7346115	0.6	0.5056825	0.7346115	0.6	0.5056825	0.7346115	0.6
100	10	2	1.0	40	8	hidden	4	pcor	all	4	0.477775	0.841522	0.6112585	0.477775	0.839546	0.6112585	0.477775	0.839546	0.6112585
100	10	2	1.0	40	8	complete	4	pcor	all	4	0.6164755	0.975994	0.7606645	0.6164755	0.975994	0.7606645	0.6164755	0.975994	0.7606645
100	10	2	1.0	40	8	hiddenCL	4	pcor	all	4	0.4371245	0.8648075	0.5797855	0.4371245	0.8628525	0.5797855	0.4371245	0.8628525	0.5797855
100	10	2	1.0	40	16	hidden	2	pcor	all	4	0.752976	0.6204445	0.67989	0.752976	0.6204445	0.6772445	0.752976	0.6204445	0.67989
100	10	2	1.0	40	16	complete	2	pcor	all	4	0.9271425	0.7181335	0.806661	0.9271425	0.7181335	0.806661	0.9271425	0.7181335	0.806661
100	10	2	1.0	40	16	hiddenCL	2	pcor	all	4	0.664948	0.545458	0.602871	0.664948	0.545458	0.602871	0.664948	0.545458	0.602871
100	10	2	1.0	40	16	hidden	3	pcor	all	4	0.722886	0.822012	0.7704775	0.721489	0.822012	0.769767	0.721489	0.822012	0.769767
100	10	2	1.0	40	16	complete	3	pcor	all	4	0.8815515	0.936492	0.9101285	0.8815515	0.936492	0.9101285	0.8815515	0.936492	0.9101285
100	10	2	1.0	40	16	hiddenCL	3	pcor	all	4	0.634566	0.735568	0.6851625	0.634566	0.735568	0.6851625	0.634566	0.735568	0.6851625
100	10	2	1.0	40	16	hidden	4	pcor	all	4	0.6809165	0.89963	0.774483	0.6805925	0.89963	0.7741515	0.6809165	0.89963	0.774483
100	10	2	1.0	40	16	complete	4	pcor	all	4	0.835206	0.9927265	0.907293	0.835206	0.9927265	0.907293	0.835206	0.9927265	0.907293
100	10	2	1.0	40	16	hiddenCL	4	pcor	all	4	0.5982955	0.823379	0.6919495	0.5982955	0.823379	0.6919495	0.5982955	0.823379	0.6919495
100	10	2	1.0	40	32	hidden	2	pcor	all	4	0.8407935	0.6438655	0.7276765	0.8407935	0.6438655	0.7276765	0.8407935	0.6438655	0.7276765
100	10	2	1.0	40	32	complete	2	pcor	all	4	0.9820765	0.733462	0.841602	0.9820765	0.733462	0.841602	0.9820765	0.733462	0.841602
100	10	2	1.0	40	32	hiddenCL	2	pcor	all	4	0.7119105	0.523045	0.6066715	0.7119105	0.523045	0.6066715	0.7119105	0.523045	0.6066715
100	10	2	1.0	40	32	hidden	3	pcor	all	4	0.833333	0.8626375	0.8534675	0.832456	0.8626375	0.8518675	0.833333	0.8626375	0.8534675
100	10	2	1.0	40	32	complete	3	pcor	all	4	0.9692305	0.9453485	0.9590435	0.9692305	0.9453485	0.9590435	0.9692305	0.9453485	0.9590435
100	10	2	1.0	40	32	hiddenCL	3	pcor	all	4	0.701571	0.692745	0.697982	0.701571	0.692745	0.697982	0.701571	0.692745	0.697982
100	10	2	1.0	40	32	hidden	4	pcor	all	4	0.814214	0.9141335	0.859325	0.81052	0.9141335	0.859325	0.811526	0.9141335	0.859325
100	10	2	1.0	40	32	complete	4	pcor	all	4	0.95306	0.9892445	0.970509	0.95306	0.9892445	0.970509	0.95306	0.9892445	0.970509
100	10	2	1.0	40	32	hiddenCL	4	pcor	all	4	0.687153	0.7610535	0.7205265	0.687153	0.7610535	0.7205265	0.687153	0.7610535	0.7205265
100	10	2	2.0	40	1	hidden	2	pcor	all	4	0.0733065	0.1101775	0.089602	0.066667	0.1021295	0.082357	0.0720085	0.1085995	0.085824
100	10	2	2.0	40	1	complete	2	pcor	all	4	0.07237	0.1129325	0.088586	0.067232	0.1052715	0.0820515	0.0688745	0.106669	0.083189
100	10	2	2.0	40	1	hiddenCL	2	pcor	all	4	0.0487965	0.083333	0.062258	0.0439575	0.07619	0.056248	0.046875	0.082146	0.0587175
100	10	2	2.0	40	1	hidden	3	pcor	all	4	0.0356615	0.122024	0.0547085	0.034523	0.108194	0.0524555	0.0356615	0.116346	0.0547085
100	10	2	2.0	40	1	complete	3	pcor	all	4	0.0493845	0.131731	0.070734	0.0460655	0.1261365	0.067405	0.0460655	0.1261365	0.067405
100	10	2	2.0	40	1	hiddenCL	3	pcor	all	4	0.0292555	0.0909395	0.0445455	0.0254785	0.0815885	0.0392675	0.0292555	0.087977	0.0445455
100	10	2	2.0	40	1	hidden	4	pcor	all	4	0.015505	0.1558705	0.028916	0.015505	0.153846	0.028916	0.015505	0.1558705	0.028916
100	10	2	2.0	40	1	complete	4	pcor	all	4	0.021053	0.191392	0.0381885	0.0179375	0.1770835	0.0325495	0.019899	0.188988	0.035991
100	10	2	2.0	40	1	hiddenCL	4	pcor	all	4	0.012159	0.133333	0.0226015	0.012159	0.1291665	0.0226015	0.012159	0.133333	0.0226015
100	10	2	2.0	40	2	hidden	2	pcor	all	4	0.20613	0.25	0.2264185	0.2005585	0.243332	0.220124	0.202355	0.2466215	0.2212025
100	10	2	2.0	40	2	complete	2	pcor	all	4	0.2752065	0.331126	0.29947	0.268793	0.326537	0.294218	0.2696355	0.326537	0.296458
100	10	2	2.0	40	2	hiddenCL	2	pcor	all	4	0.1885775	0.2500375	0.2189895	0.185704	0.249138	0.215798	0.1885775	0.2500375	0.2184865
100	10	2	2.0	40	2	hidden	3	pcor	all	4	0.150555	0.367647	0.2145655	0.150555	0.367647	0.213866	0.150555	0.367647	0.213866
100	10	2	2.0	40	2	complete	3	pcor	all	4	0.2206665	0.456039	0.2949055	0.21581	0.455626	0.2946305	0.21581	0.456039	0.2946305
100	10	2	2.0	40	2	hiddenCL	3	pcor	all	4	0.1432515	0.3592415	0.2067545	0.14205	0.3541385	0.2020625	0.1432515	0.3541385	0.204932
100	10	2	2.0	40	2	hidden	4	pcor	all	4	0.097628	0.516685	0.1638245	0.097628	0.516685	0.1638245	0.097628	0.516685	0.1638245
100	10	2	2.0	40	2	complete	4	pcor	all	4	0.1517285	0.686291	0.2488225	0.1517285	0.67842	0.2488225	0.1517285	0.686291	0.2488225
100	10	2	2.0	40	2	hiddenCL	4	pcor	all	4	0.0901075	0.574176	0.154643	0.0901075	0.568323	0.154643	0.0901075	0.574176	0.154643
100	10	2	2.0	40	4	hidden	2	pcor	all	4	0.3912505	0.418675	0.405798	0.3905675	0.411215	0.4030295	0.3912505	0.415906	0.404023
100	10	2	2.0	40	4	complete	2	pcor	all	4	0.537187	0.5236565	0.532147	0.530387	0.522989	0.529282	0.53481	0.5231225	0.529282
100	10	2	2.0	40	4	hiddenCL	2	pcor	all	4	0.360124	0.400042	0.376795	0.3576895	0.3987295	0.3744305	0.3598995	0.3987295	0.3744305
100	10	2	2.0	40	4	hidden	3	pcor	all	4	0.327997	0.5950095	0.4238	0.323895	0.583252	0.4202145	0.3277275	0.5927285	0.4222055
100	10	2	2.0	40	4	complete	3	pcor	all	4	0.4586985	0.718764	0.5599975	0.4540055	0.714339	0.556501	0.4586985	0.7183175	0.5591885
100	10	2	2.0	40	4	hiddenCL	3	pcor	all	4	0.310345	0.5968415	0.408536	0.3079505	0.5928725	0.407628	0.310345	0.595745	0.408536
100	10	2	2.0	40	4	hidden	4	pcor	all	4	0.259519	0.737634	0.3821255	0.259519	0.728093	0.3821255	0.259519	0.731746	0.3821255
100	10	2	2.0	40	4	complete	4	pcor	all	4	0.362582	0.9110105	0.518326	0.362582	0.9110105	0.518326	0.362582	0.9110105	0.518326
100	10	2	2.0	40	4	hiddenCL	4	pcor	all	4	0.2462625	0.8125	0.3769825	0.2462625	0.8125	0.3769825	0.2462625	0.8125	0.3769825
100	10	2	2.0	40	8	hidden	2	pcor	all	4	0.6088305	0.5461545	0.5804905	0.6082155	0.5424925	0.5755195	0.6088305	0.5461545	0.578126
100	10	2	2.0	40	8	complete	2	pcor	all	4	0.779282	0.6539325	0.71233	0.779282	0.6539325	0.71056	0.779282	0.6539325	0.71056
100	10	2	2.0	40	8	hiddenCL	2	pcor	all	4	0.546584	0.5067195	0.52861	0.544694	0.5052425	0.52861	0.546584	0.5067195	0.52861
100	10	2	2.0	40	8	hidden	3	pcor	all	4	0.5440285	0.752829	0.626297	0.5440285	0.749801	0.626297	0.5440285	0.752829	0.626297
100	10	2	2.0	40	8	complete	3	pcor	all	4	0.7042065	0.879433	0.7798145	0.7042065	0.879207	0.7798145	0.7042065	0.879433	0.7798145
100	10	2	2.0	40	8	hiddenCL	3	pcor	all	4	0.495669	0.7115555	0.586436	0.495669	0.7115555	0.586436	0.495669	0.7115555	0.586436
100	10	2	2.0	40	8	hidden	4	pcor	all	4	0.471925	0.8406035	0.602146	0.471925	0.838859	0.602146	0.471925	0.838859	0.602146
100	10	2	2.0	40	8	complete	4	pcor	all	4	0.626035	0.972602	0.761499	0.626035	0.9720875	0.761499	0.626035	0.972602	0.761499
100	10	2	2.0	40	8	hiddenCL	4	pcor	all	4	0.435825	0.855238	0.577435	0.435825	0.8513975	0.577435	0.435825	0.855238	0.577435
100	10	2	2.0	40	16	hidden	2	pcor	all	4	0.7506905	0.610186	0.669198	0.750658	0.610186	0.669198	0.750658	0.610186	0.669198
100	10	2	2.0	40	16	complete	2	pcor	all	4	0.9311255	0.7058715	0.805579	0.9304295	0.7058715	0.805579	0.9311255	0.7058715	0.805579
100	10	2	2.0	40	16	hiddenCL	2	pcor	all	4	0.664825	0.526223	0.5879445	0.664825	0.526223	0.5879445	0.664825	0.526223	0.5879445
100	10	2	2.0	40	16	hidden	3	pcor	all	4	0.7099945	0.81614	0.7565105	0.7099945	0.81614	0.7548195	0.7099945	0.81614	0.7548195
100	10	2	2.0	40	16	complete	3	pcor	all	4	0.894069	0.933534	0.9135505	0.894069	0.933534	0.9135505	0.894069	0.933534	0.9135505
100	10	2	2.0	40	16	hiddenCL	3	pcor	all	4	0.627224	0.727607	0.6738635	0.627224	0.727607	0.6738635	0.627224	0.727607	0.6738635
100	10	2	2.0	40	16	hidden	4	pcor	all	4	0.670221	0.88989	0.7596755	0.670221	0.889555	0.7585435	0.670221	0.889555	0.7585435
100	10	2	2.0	40	16	complete	4	pcor	all	4	0.835206	0.9869705	0.9062465	0.835206	0.9869705	0.9062465	0.835206	0.9869705	0.9062465
100	10	2	2.0	40	16	hiddenCL	4	pcor	all	4	0.5909015	0.826076	0.6879085	0.5909015	0.826076	0.6879085	0.5909015	0.826076	0.6879085
100	10	2	2.0	40	32	hidden	2	pcor	all	4	0.8252805	0.6268915	0.7145995	0.8224235	0.6247365	0.714434	0.8224235	0.6268915	0.7145995
100	10	2	2.0	40	32	complete	2	pcor	all	4	0.9879125	0.7239135	0.836278	0.987654	0.7239135	0.836278	0.9879125	0.7239135	0.836278
100	10	2	2.0	40	32	hiddenCL	2	pcor	all	4	0.7002825	0.507203	0.590706	0.7002825	0.507203	0.590706	0.7002825	0.507203	0.590706
100	10	2	2.0	40	32	hidden	3	pcor	all	4	0.827586	0.84308	0.839365	0.827586	0.84308	0.838265	0.827586	0.84308	0.839365
100	10	2	2.0	40	32	complete	3	pcor	all	4	0.9753075	0.9449365	0.9586725	0.9753075	0.9449365	0.957767	0.9753075	0.9449365	0.9586725
100	10	2	2.0	40	32	hiddenCL	3	pcor	all	4	0.6951585	0.6875245	0.6878675	0.6951585	0.6875245	0.6878675	0.6951585	0.6875245	0.6878675
100	10	2	2.0	40	32	hidden	4	pcor	all	4	0.804598	0.909622	0.856907	0.804598	0.909622	0.856907	0.804598	0.909622	0.856907
100	10	2	2.0	40	32	complete	4	pcor	all	4	0.965517	0.9941005	0.9770725	0.965517	0.994083	0.9770725	0.965517	0.9941005	0.9770725
100	10	2	2.0	40	32	hiddenCL	4	pcor	all	4	0.680848	0.762622	0.7164215	0.680848	0.762622	0.7164215	0.680848	0.762622	0.7164215
100	10	2	3.0	40	1	hidden	2	pcor	all	4	0.0662815	0.0930775	0.079011	0.062508	0.08871	0.073839	0.0640315	0.0909155	0.0747395
100	10	2	3.0	40	1	complete	2	pcor	all	4	0.0616365	0.095903	0.0754715	0.0596905	0.0877265	0.0719435	0.0596905	0.0877265	0.0719435
100	10	2	3.0	40	1	hiddenCL	2	pcor	all	4	0.0391075	0.066667	0.0492105	0.035566	0.0624075	0.0451575	0.0373355	0.0645175	0.0482045
100	10	2	3.0	40	1	hidden	3	pcor	all	4	0.040583	0.103448	0.0596725	0.0402155	0.0947575	0.057143	0.040583	0.1011065	0.058201
100	10	2	3.0	40	1	complete	3	pcor	all	4	0.051178	0.110771	0.0678025	0.0473695	0.1000495	0.0667905	0.047619	0.1024185	0.0667905
100	10	2	3.0	40	1	hiddenCL	3	pcor	all	4	0.03158	0.080863	0.047339	0.028509	0.074916	0.039933	0.0303975	0.0769415	0.0439565
100	10	2	3.0	40	1	hidden	4	pcor	all	4	0.0179665	0.1020835	0.02963	0.0173025	0.082207	0.0293415	0.0173025	0.085995	0.0293415
100	10	2	3.0	40	1	complete	4	pcor	all	4	0.02968	0.1206395	0.047646	0.027134	0.1145105	0.0440175	0.027134	0.1145105	0.0440175
100	10	2	3.0	40	1	hiddenCL	4	pcor	all	4	0.01579	0.075047	0.0262055	0.0151905	0.0652485	0.025696	0.0151905	0.0667985	0.025696
100	10	2	3.0	40	2	hidden	2	pcor	all	4	0.182796	0.2169105	0.199021	0.17779	0.2150215	0.1937305	0.178968	0.2150215	0.196722
100	10	2	3.0	40	2	complete	2	pcor	all	4	0.245694	0.2925325	0.2696045	0.243331	0.2899395	0.2621025	0.245399	0.291494	0.2650295
100	10	2	3.0	40	2	hiddenCL	2	pcor	all	4	0.171583	0.221405	0.195363	0.166667	0.2153825	0.1889745	0.166667	0.2170225	0.1889745
100	10	2	3.0	40	2	hidden	3	pcor	all	4	0.1449495	0.272233	0.1888755	0.138963	0.2716575	0.1836375	0.144061	0.2716575	0.187248
100	10	2	3.0	40	2	complete	3	pcor	all	4	0.1977295	0.3526155	0.2530165	0.1977295	0.350532	0.2500395	0.1977295	0.3526155	0.2500395
100	10	2	3.0	40	2	hiddenCL	3	pcor	all	4	0.131606	0.279535	0.179085	0.131606	0.279535	0.177006	0.131606	0.279535	0.177006
100	10	2	3.0	40	2	hidden	4	pcor	all	4	0.091676	0.329932	0.1454	0.0911535	0.3229165	0.142763	0.0911535	0.3229165	0.1440895
100	10	2	3.0	40	2	complete	4	pcor	all	4	0.139669	0.4487755	0.215095	0.1382275	0.4468595	0.2100045	0.1382275	0.4487755	0.2122975
100	10	2	3.0	40	2	hiddenCL	4	pcor	all	4	0.0868475	0.395285	0.141509	0.085571	0.379665	0.1362285	0.0868475	0.391794	0.141177
100	10	2	3.0	40	4	hidden	2	pcor	all	4	0.363826	0.369225	0.364938	0.360215	0.3634355	0.359191	0.361394	0.3654415	0.36076
100	10	2	3.0	40	4	complete	2	pcor	all	4	0.5066565	0.473913	0.4923225	0.5039685	0.471413	0.4869	0.5039685	0.473913	0.4883135
100	10	2	3.0	40	4	hiddenCL	2	pcor	all	4	0.336143	0.3655615	0.349167	0.336143	0.362834	0.3478595	0.336143	0.3639005	0.3478595
100	10	2	3.0	40	4	hidden	3	pcor	all	4	0.299994	0.4820915	0.3718575	0.296498	0.4798435	0.370656	0.299994	0.4798435	0.370656
100	10	2	3.0	40	4	complete	3	pcor	all	4	0.434683	0.62901	0.5213125	0.434683	0.62901	0.5210365	0.434683	0.62901	0.5213125
100	10	2	3.0	40	4	hiddenCL	3	pcor	all	4	0.2909165	0.504649	0.371744	0.289857	0.502174	0.371744	0.289857	0.502174	0.371744
100	10	2	3.0	40	4	hidden	4	pcor	all	4	0.2309955	0.6357495	0.3390565	0.2309955	0.632952	0.3388565	0.2309955	0.632952	0.3388565
100	10	2	3.0	40	4	complete	4	pcor	all	4	0.3539765	0.8107575	0.4948445	0.3536045	0.8107575	0.491028	0.3536045	0.8107575	0.491028
100	10	2	3.0	40	4	hiddenCL	4	pcor	all	4	0.2271485	0.7255445	0.346725	0.2271485	0.722534	0.346725	0.2271485	0.724872	0.346725
100	10	2	3.0	40	8	hidden	2	pcor	all	4	0.58001	0.5009975	0.5435885	0.5742295	0.4951455	0.5435885	0.5742295	0.499954	0.5435885
100	10	2	3.0	40	8	complete	2	pcor	all	4	0.7610695	0.619792	0.684532	0.759698	0.617743	0.684532	0.7610695	0.619792	0.684532
100	10	2	3.0	40	8	hiddenCL	2	pcor	all	4	0.5313915	0.4595825	0.497264	0.529458	0.456665	0.497264	0.5313915	0.4595825	0.497264
100	10	2	3.0	40	8	hidden	3	pcor	all	4	0.52147	0.689338	0.5958785	0.52147	0.6875	0.592556	0.52147	0.689338	0.592556
100	10	2	3.0	40	8	complete	3	pcor	all	4	0.6894735	0.8219435	0.741731	0.6894735	0.816252	0.741731	0.6894735	0.8183975	0.741731
100	10	2	3.0	40	8	hiddenCL	3	pcor	all	4	0.4718625	0.663964	0.55364	0.4703895	0.6625395	0.55364	0.4703895	0.6625395	0.55364
100	10	2	3.0	40	8	hidden	4	pcor	all	4	0.45	0.80198	0.5772295	0.449138	0.80198	0.5772295	0.45	0.80198	0.5772295
100	10	2	3.0	40	8	complete	4	pcor	all	4	0.614306	0.9449495	0.743441	0.614306	0.9449495	0.743441	0.614306	0.9449495	0.743441
100	10	2	3.0	40	8	hiddenCL	4	pcor	all	4	0.4227675	0.8312235	0.5616555	0.4227675	0.8312235	0.5594755	0.4227675	0.8312235	0.5616555
100	10	2	3.0	40	16	hidden	2	pcor	all	4	0.730022	0.565909	0.6413535	0.730022	0.565909	0.6413535	0.730022	0.565909	0.6413535
100	10	2	3.0	40	16	complete	2	pcor	all	4	0.9241055	0.6744395	0.778128	0.9241055	0.6744395	0.778128	0.9241055	0.6744395	0.778128
100	10	2	3.0	40	16	hiddenCL	2	pcor	all	4	0.659207	0.5052775	0.5654885	0.659207	0.5052775	0.5654885	0.659207	0.5052775	0.5654885
100	10	2	3.0	40	16	hidden	3	pcor	all	4	0.701085	0.7845295	0.7381885	0.701085	0.7845295	0.7381885	0.701085	0.7845295	0.7381885
100	10	2	3.0	40	16	complete	3	pcor	all	4	0.875672	0.898806	0.884606	0.875672	0.898806	0.883493	0.875672	0.898806	0.884606
100	10	2	3.0	40	16	hiddenCL	3	pcor	all	4	0.6205055	0.7113225	0.659702	0.6205055	0.708768	0.659702	0.6205055	0.7113225	0.659702
100	10	2	3.0	40	16	hidden	4	pcor	all	4	0.6493895	0.874508	0.7411735	0.6493895	0.874508	0.7411735	0.6493895	0.874508	0.7411735
100	10	2	3.0	40	16	complete	4	pcor	all	4	0.823192	0.9780075	0.8914965	0.823192	0.9780075	0.8914965	0.823192	0.9780075	0.8914965
100	10	2	3.0	40	16	hiddenCL	4	pcor	all	4	0.588112	0.8175415	0.6848225	0.588112	0.8175415	0.6848225	0.588112	0.8175415	0.6848225
100	10	2	3.0	40	32	hidden	2	pcor	all	4	0.806172	0.598387	0.6955415	0.806172	0.5963035	0.693126	0.806172	0.5963035	0.693126
100	10	2	3.0	40	32	complete	2	pcor	all	4	0.9823525	0.697913	0.8173035	0.9823525	0.697913	0.8173035	0.9823525	0.697913	0.8173035
100	10	2	3.0	40	32	hiddenCL	2	pcor	all	4	0.699432	0.492118	0.5784175	0.699432	0.492118	0.5784175	0.699432	0.492118	0.5784175
100	10	2	3.0	40	32	hidden	3	pcor	all	4	0.8065395	0.8263705	0.81036	0.8065395	0.8260735	0.81036	0.8065395	0.8260735	0.81036
100	10	2	3.0	40	32	complete	3	pcor	all	4	0.971097	0.931375	0.94854	0.971097	0.931375	0.94854	0.971097	0.931375	0.94854
100	10	2	3.0	40	32	hiddenCL	3	pcor	all	4	0.693168	0.685243	0.6914995	0.693168	0.685243	0.6914995	0.693168	0.685243	0.6914995
100	10	2	3.0	40	32	hidden	4	pcor	all	4	0.7863405	0.8996855	0.8402045	0.7863405	0.8996855	0.8402045	0.7863405	0.8996855	0.8402045
100	10	2	3.0	40	32	complete	4	pcor	all	4	0.9529395	0.9858435	0.967828	0.9529395	0.9858435	0.967828	0.9529395	0.9858435	0.967828
100	10	2	3.0	40	32	hiddenCL	4	pcor	all	4	0.6764105	0.7609265	0.7165755	0.6764105	0.7609265	0.7165755	0.6764105	0.7609265	0.7165755
100	10	3	0.5	40	1	hidden	2	pcor	all	4	0.055866	0.0888025	0.0690865	0.0546595	0.082951	0.065622	0.055556	0.085704	0.066433
100	10	3	0.5	40	1	complete	2	pcor	all	4	0.058982	0.096154	0.0735335	0.052633	0.0893585	0.066323	0.0550055	0.0909165	0.069204
100	10	3	0.5	40	1	hiddenCL	2	pcor	all	4	0.040937	0.072446	0.051686	0.034986	0.0618195	0.0451645	0.036397	0.064815	0.046693
100	10	3	0.5	40	1	hidden	3	pcor	all	4	0.032971	0.13014	0.0528045	0.031057	0.120606	0.050072	0.031255	0.1241025	0.050072
100	10	3	0.5	40	1	complete	3	pcor	all	4	0.037634	0.122807	0.056911	0.032971	0.110023	0.0504425	0.0342105	0.1130555	0.0521825
100	10	3	0.5	40	1	hiddenCL	3	pcor	all	4	0.0266685	0.106763	0.0434815	0.025284	0.0900975	0.039715	0.02611	0.0900975	0.041323
100	10	3	0.5	40	1	hidden	4	pcor	all	4	0.010444	0.211111	0.0199	0.010444	0.211111	0.0199	0.010444	0.211111	0.0199
100	10	3	0.5	40	1	complete	4	pcor	all	4	0.0105265	0.2	0.020154	0.0105265	0.2	0.020154	0.0105265	0.2	0.020154
100	10	3	0.5	40	1	hiddenCL	4	pcor	all	4	0.005556	0.166667	0.010841	0.005556	0.166667	0.010841	0.005556	0.166667	0.010841
100	10	3	0.5	40	2	hidden	2	pcor	all	4	0.2022535	0.266895	0.2307785	0.193813	0.2557265	0.220076	0.195531	0.259911	0.224368
100	10	3	0.5	40	2	complete	2	pcor	all	4	0.2810895	0.3581585	0.31342	0.2754585	0.347833	0.30672	0.2754585	0.347833	0.309439
100	10	3	0.5	40	2	hiddenCL	2	pcor	all	4	0.182307	0.253691	0.214638	0.178981	0.2425755	0.2066995	0.178981	0.2440885	0.2066995
100	10	3	0.5	40	2	hidden	3	pcor	all	4	0.149995	0.39863	0.21804	0.149136	0.3957125	0.21804	0.149136	0.39863	0.21804
100	10	3	0.5	40	2	complete	3	pcor	all	4	0.2190365	0.5195335	0.313869	0.216356	0.506251	0.3071335	0.218398	0.5183385	0.3071335
100	10	3	0.5	40	2	hiddenCL	3	pcor	all	4	0.145206	0.413492	0.215506	0.1409645	0.4082555	0.210511	0.1409645	0.413492	0.210511
100	10	3	0.5	40	2	hidden	4	pcor	all	4	0.0856245	0.5508335	0.1475755	0.0856245	0.5508335	0.1475755	0.0856245	0.5508335	0.1475755
100	10	3	0.5	40	2	complete	4	pcor	all	4	0.1278425	0.785714	0.220577	0.1278425	0.785714	0.220577	0.1278425	0.785714	0.220577
100	10	3	0.5	40	2	hiddenCL	4	pcor	all	4	0.086221	0.697826	0.1538745	0.086221	0.6899315	0.1538745	0.086221	0.6899315	0.1538745
100	10	3	0.5	40	4	hidden	2	pcor	all	4	0.400521	0.433764	0.414986	0.400521	0.433764	0.413397	0.400521	0.433764	0.4137075
100	10	3	0.5	40	4	complete	2	pcor	all	4	0.5318435	0.5459615	0.5400255	0.529101	0.543908	0.5370075	0.529101	0.544951	0.538492
100	10	3	0.5	40	4	hiddenCL	2	pcor	all	4	0.365345	0.424959	0.3910735	0.365345	0.424959	0.387323	0.365345	0.424959	0.387323
100	10	3	0.5	40	4	hidden	3	pcor	all	4	0.324336	0.625687	0.4239235	0.321511	0.620345	0.4202605	0.324336	0.620345	0.4239235
100	10	3	0.5	40	4	complete	3	pcor	all	4	0.451618	0.764471	0.5692895	0.451618	0.763636	0.5692895	0.451618	0.763636	0.5692895
100	10	3	0.5	40	4	hiddenCL	3	pcor	all	4	0.3072775	0.6432325	0.416363	0.3068745	0.6432325	0.416363	0.307055	0.6432325	0.416363
100	10	3	0.5	40	4	hidden	4	pcor	all	4	0.247905	0.776803	0.3712955	0.247905	0.767949	0.3705	0.247905	0.776803	0.3705
100	10	3	0.5	40	4	complete	4	pcor	all	4	0.3603635	0.9451645	0.521749	0.3603635	0.9451645	0.521749	0.3603635	0.9451645	0.521749
100	10	3	0.5	40	4	hiddenCL	4	pcor	all	4	0.2464105	0.8811765	0.3818545	0.245037	0.8811765	0.3818545	0.2464105	0.8811765	0.3818545
100	10	3	0.5	40	8	hidden	2	pcor	all	4	0.6176895	0.556124	0.591775	0.613129	0.556124	0.5899545	0.6176895	0.556124	0.591775
100	10	3	0.5	40	8	complete	2	pcor	all	4	0.786093	0.680796	0.731888	0.786093	0.680796	0.731888	0.786093	0.680796	0.731888
100	10	3	0.5	40	8	hiddenCL	2	pcor	all	4	0.558112	0.5233385	0.538355	0.5577385	0.5233385	0.5346225	0.5577385	0.5233385	0.5346225
100	10	3	0.5	40	8	hidden	3	pcor	all	4	0.5512435	0.768988	0.6426605	0.5512435	0.7638345	0.6401375	0.5512435	0.7656865	0.642409
100	10	3	0.5	40	8	complete	3	pcor	all	4	0.709436	0.9050285	0.7968125	0.709436	0.9050285	0.7968125	0.709436	0.9050285	0.7968125
100	10	3	0.5	40	8	hiddenCL	3	pcor	all	4	0.502551	0.7387225	0.5993195	0.5	0.7387225	0.5993195	0.502551	0.7387225	0.5993195
100	10	3	0.5	40	8	hidden	4	pcor	all	4	0.4626955	0.847808	0.598608	0.4626955	0.842432	0.597938	0.4626955	0.847808	0.598608
100	10	3	0.5	40	8	complete	4	pcor	all	4	0.6239875	0.9823705	0.7611075	0.6239875	0.9823705	0.7611075	0.6239875	0.9823705	0.7611075
100	10	3	0.5	40	8	hiddenCL	4	pcor	all	4	0.432015	0.862101	0.5812885	0.432015	0.862101	0.5812885	0.432015	0.862101	0.5812885
100	10	3	0.5	40	16	hidden	2	pcor	all	4	0.7688015	0.618513	0.6852495	0.7688015	0.618513	0.684973	0.7688015	0.618513	0.685071
100	10	3	0.5	40	16	complete	2	pcor	all	4	0.932151	0.7246135	0.816154	0.9319585	0.7246135	0.816154	0.9319585	0.7246135	0.816154
100	10	3	0.5	40	16	hiddenCL	2	pcor	all	4	0.6713085	0.544212	0.600248	0.6713085	0.544212	0.600248	0.6713085	0.544212	0.600248
100	10	3	0.5	40	16	hidden	3	pcor	all	4	0.7349125	0.8244425	0.76883	0.732267	0.8244425	0.76883	0.7349125	0.8244425	0.76883
100	10	3	0.5	40	16	complete	3	pcor	all	4	0.8924355	0.935653	0.914331	0.8924355	0.935653	0.914331	0.8924355	0.935653	0.914331
100	10	3	0.5	40	16	hiddenCL	3	pcor	all	4	0.639139	0.737848	0.683877	0.639139	0.737848	0.683877	0.639139	0.737848	0.683877
100	10	3	0.5	40	16	hidden	4	pcor	all	4	0.6843495	0.9013645	0.768707	0.6843495	0.9013645	0.768707	0.682717	0.9013645	0.768707
100	10	3	0.5	40	16	complete	4	pcor	all	4	0.8402365	0.9930985	0.9104725	0.8402365	0.9930985	0.9104725	0.8402365	0.9930985	0.9104725
100	10	3	0.5	40	16	hiddenCL	4	pcor	all	4	0.5988535	0.8339595	0.692256	0.5988535	0.8339595	0.692256	0.5988535	0.8339595	0.692256
100	10	3	0.5	40	32	hidden	2	pcor	all	4	0.832329	0.637112	0.7162485	0.832329	0.637112	0.7162485	0.832329	0.637112	0.7162485
100	10	3	0.5	40	32	complete	2	pcor	all	4	0.9832865	0.7303645	0.83535	0.9832865	0.7303645	0.83535	0.9832865	0.7303645	0.83535
100	10	3	0.5	40	32	hiddenCL	2	pcor	all	4	0.704106	0.518734	0.5961095	0.704106	0.518734	0.5961095	0.704106	0.518734	0.5961095
100	10	3	0.5	40	32	hidden	3	pcor	all	4	0.83999	0.859897	0.847797	0.83999	0.859897	0.847797	0.83999	0.859897	0.847797
100	10	3	0.5	40	32	complete	3	pcor	all	4	0.971671	0.9437175	0.9561595	0.971671	0.9437175	0.9561595	0.971671	0.9437175	0.9561595
100	10	3	0.5	40	32	hiddenCL	3	pcor	all	4	0.695954	0.6866495	0.697097	0.695954	0.6866495	0.697097	0.695954	0.6866495	0.697097
100	10	3	0.5	40	32	hidden	4	pcor	all	4	0.8202325	0.9198765	0.866878	0.8202325	0.919034	0.866878	0.8202325	0.9198765	0.866878
100	10	3	0.5	40	32	complete	4	pcor	all	4	0.9581905	0.991795	0.973988	0.9581905	0.991795	0.973988	0.9581905	0.991795	0.973988
100	10	3	0.5	40	32	hiddenCL	4	pcor	all	4	0.688172	0.7627705	0.723217	0.688172	0.7627705	0.723217	0.688172	0.7627705	0.723217
100	10	3	1.0	40	1	hidden	2	pcor	all	4	0.064173	0.1025715	0.0789	0.061763	0.098077	0.0759215	0.0609535	0.097414	0.0757805
100	10	3	1.0	40	1	complete	2	pcor	all	4	0.0621645	0.1047715	0.077465	0.057716	0.097216	0.0718985	0.058482	0.0977795	0.073221
100	10	3	1.0	40	1	hiddenCL	2	pcor	all	4	0.044694	0.0772965	0.057658	0.039686	0.07	0.051283	0.0414335	0.0753705	0.052206
100	10	3	1.0	40	1	hidden	3	pcor	all	4	0.028819	0.12633	0.0468595	0.0281045	0.1213235	0.0454585	0.0281045	0.125	0.0454585
100	10	3	1.0	40	1	complete	3	pcor	all	4	0.042703	0.1455025	0.066301	0.040462	0.1455025	0.0642255	0.040462	0.1455025	0.0642255
100	10	3	1.0	40	1	hiddenCL	3	pcor	all	4	0.0277815	0.1209755	0.0454585	0.02384	0.1	0.038109	0.02384	0.104054	0.038109
100	10	3	1.0	40	1	hidden	4	pcor	all	4	0.008488	0.3166665	0.0164105	0.008488	0.3166665	0.0164105	0.008488	0.3166665	0.0164105
100	10	3	1.0	40	1	complete	4	pcor	all	4	0.012274	0.285714	0.0233335	0.0118705	0.285714	0.0224105	0.0119065	0.285714	0.0225395
100	10	3	1.0	40	1	hiddenCL	4	pcor	all	4	0.0057635	0.225	0.0113315	0.0057635	0.225	0.0113315	0.0057635	0.225	0.0113315
100	10	3	1.0	40	2	hidden	2	pcor	all	4	0.20285	0.2655325	0.2278995	0.196952	0.2620815	0.226305	0.199715	0.265506	0.226899
100	10	3	1.0	40	2	complete	2	pcor	all	4	0.2761425	0.343175	0.3100865	0.2723065	0.343066	0.308024	0.2728525	0.343066	0.3099005
100	10	3	1.0	40	2	hiddenCL	2	pcor	all	4	0.1814285	0.2482865	0.210311	0.174428	0.244045	0.2027635	0.179273	0.2482865	0.205422
100	10	3	1.0	40	2	hidden	3	pcor	all	4	0.147393	0.404653	0.2157015	0.146778	0.402712	0.2139405	0.147393	0.404653	0.2157015
100	10	3	1.0	40	2	complete	3	pcor	all	4	0.212624	0.503521	0.295082	0.212624	0.503521	0.295082	0.212624	0.503521	0.295082
100	10	3	1.0	40	2	hiddenCL	3	pcor	all	4	0.138426	0.4122535	0.2074495	0.1378305	0.4094385	0.2074495	0.138426	0.4094385	0.2074495
100	10	3	1.0	40	2	hidden	4	pcor	all	4	0.0828325	0.578784	0.145296	0.0828325	0.576923	0.145296	0.0828325	0.576923	0.145296
100	10	3	1.0	40	2	complete	4	pcor	all	4	0.1320635	0.805556	0.227922	0.1320635	0.805556	0.227922	0.1320635	0.805556	0.227922
100	10	3	1.0	40	2	hiddenCL	4	pcor	all	4	0.081107	0.75	0.1472525	0.081107	0.75	0.1472525	0.081107	0.75	0.1472525
100	10	3	1.0	40	4	hidden	2	pcor	all	4	0.397714	0.4194325	0.399724	0.3938675	0.416381	0.396774	0.395335	0.416381	0.396774
100	10	3	1.0	40	4	complete	2	pcor	all	4	0.5295625	0.540631	0.533867	0.5295625	0.535028	0.529505	0.5295625	0.535028	0.5313385
100	10	3	1.0	40	4	hiddenCL	2	pcor	all	4	0.351127	0.412404	0.380713	0.3508195	0.4061365	0.377842	0.3508195	0.409964	0.377842
100	10	3	1.0	40	4	hidden	3	pcor	all	4	0.3167355	0.619909	0.4191715	0.31597	0.6197825	0.4191715	0.31597	0.619909	0.4191715
100	10	3	1.0	40	4	complete	3	pcor	all	4	0.4477955	0.77549	0.5667735	0.4477955	0.77549	0.5633015	0.4477955	0.77549	0.5633015
100	10	3	1.0	40	4	hiddenCL	3	pcor	all	4	0.304745	0.6374315	0.4119265	0.3033275	0.636397	0.408153	0.3033275	0.636397	0.408153
100	10	3	1.0	40	4	hidden	4	pcor	all	4	0.245044	0.745222	0.366819	0.245044	0.745222	0.366819	0.245044	0.745222	0.366819
100	10	3	1.0	40	4	complete	4	pcor	all	4	0.3500105	0.942857	0.5091095	0.3500105	0.942857	0.5091095	0.3500105	0.942857	0.5091095
100	10	3	1.0	40	4	hiddenCL	4	pcor	all	4	0.2349565	0.8847215	0.373623	0.2349565	0.8784305	0.373623	0.2349565	0.8847215	0.373623
100	10	3	1.0	40	8	hidden	2	pcor	all	4	0.594169	0.537702	0.570978	0.5913025	0.537702	0.5672075	0.5913025	0.537702	0.5693875
100	10	3	1.0	40	8	complete	2	pcor	all	4	0.786592	0.660139	0.721763	0.785729	0.660139	0.721763	0.7864875	0.660139	0.721763
100	10	3	1.0	40	8	hiddenCL	2	pcor	all	4	0.545965	0.507615	0.5220855	0.5431715	0.507615	0.5220855	0.5431715	0.507615	0.5220855
100	10	3	1.0	40	8	hidden	3	pcor	all	4	0.5367475	0.744917	0.6251045	0.5367475	0.743668	0.623725	0.5367475	0.744917	0.623725
100	10	3	1.0	40	8	complete	3	pcor	all	4	0.70789	0.8945515	0.790008	0.7066255	0.8945515	0.789027	0.70789	0.8945515	0.790008
100	10	3	1.0	40	8	hiddenCL	3	pcor	all	4	0.4926355	0.7366805	0.5900855	0.4926355	0.7366805	0.5900855	0.4926355	0.7366805	0.5900855
100	10	3	1.0	40	8	hidden	4	pcor	all	4	0.462728	0.8434785	0.598893	0.4620725	0.8384785	0.597786	0.4620725	0.8415555	0.597786
100	10	3	1.0	40	8	complete	4	pcor	all	4	0.6206805	0.982609	0.761424	0.6206805	0.982376	0.761424	0.6206805	0.982609	0.761424
100	10	3	1.0	40	8	hiddenCL	4	pcor	all	4	0.4316665	0.8737745	0.577462	0.4316665	0.8737745	0.577462	0.4316665	0.8737745	0.577462
100	10	3	1.0	40	16	hidden	2	pcor	all	4	0.7327335	0.6017105	0.663376	0.7327335	0.6012295	0.663376	0.7327335	0.6012295	0.663376
100	10	3	1.0	40	16	complete	2	pcor	all	4	0.9272285	0.70354	0.800076	0.9272285	0.70354	0.800076	0.9272285	0.70354	0.800076
100	10	3	1.0	40	16	hiddenCL	2	pcor	all	4	0.6500135	0.5260475	0.571429	0.6500135	0.5260475	0.571429	0.6500135	0.5260475	0.571429
100	10	3	1.0	40	16	hidden	3	pcor	all	4	0.708591	0.8141945	0.751651	0.706091	0.8083855	0.750371	0.706091	0.8083855	0.750371
100	10	3	1.0	40	16	complete	3	pcor	all	4	0.8842965	0.928571	0.9049185	0.8842965	0.928571	0.9049185	0.8842965	0.928571	0.9049185
100	10	3	1.0	40	16	hiddenCL	3	pcor	all	4	0.623175	0.7320275	0.665669	0.623175	0.7320275	0.665669	0.623175	0.7320275	0.665669
100	10	3	1.0	40	16	hidden	4	pcor	all	4	0.6658075	0.896479	0.7628295	0.6658075	0.893569	0.761905	0.6658075	0.893636	0.761905
100	10	3	1.0	40	16	complete	4	pcor	all	4	0.8337935	0.989883	0.9052285	0.8337935	0.9874195	0.9052285	0.8337935	0.9874195	0.9052285
100	10	3	1.0	40	16	hiddenCL	4	pcor	all	4	0.5878755	0.827772	0.681123	0.5878755	0.827772	0.681123	0.5878755	0.827772	0.681123
100	10	3	1.0	40	32	hidden	2	pcor	all	4	0.8233905	0.6245	0.7104295	0.8233905	0.6245	0.709206	0.8233905	0.6245	0.709206
100	10	3	1.0	40	32	complete	2	pcor	all	4	0.9812355	0.716999	0.8291535	0.9812355	0.716999	0.8291535	0.9812355	0.716999	0.8291535
100	10	3	1.0	40	32	hiddenCL	2	pcor	all	4	0.699432	0.50951	0.5891955	0.699432	0.50951	0.5891955	0.699432	0.50951	0.5891955
100	10	3	1.0	40	32	hidden	3	pcor	all	4	0.8144075	0.8415615	0.828883	0.8144075	0.8415615	0.828883	0.8144075	0.8415615	0.828883
100	10	3	1.0	40	32	complete	3	pcor	all	4	0.9723745	0.944025	0.9573775	0.9723745	0.944025	0.9573775	0.9723745	0.944025	0.9573775
100	10	3	1.0	40	32	hiddenCL	3	pcor	all	4	0.6907435	0.6844195	0.686359	0.6907435	0.6844195	0.686359	0.6907435	0.6844195	0.686359
100	10	3	1.0	40	32	hidden	4	pcor	all	4	0.7994415	0.91046	0.854672	0.7994415	0.90987	0.854672	0.7994415	0.90987	0.854672
100	10	3	1.0	40	32	complete	4	pcor	all	4	0.955729	0.9934835	0.9737385	0.955729	0.9934835	0.9737385	0.955729	0.9934835	0.9737385
100	10	3	1.0	40	32	hiddenCL	4	pcor	all	4	0.676386	0.756789	0.7161205	0.676386	0.756789	0.7161205	0.676386	0.756789	0.7161205
100	10	3	2.0	40	1	hidden	2	pcor	all	4	0.0651705	0.1004345	0.0803815	0.063136	0.096491	0.076208	0.06414	0.0991365	0.0785955
100	10	3	2.0	40	1	complete	2	pcor	all	4	0.071823	0.1171265	0.089118	0.068915	0.111264	0.083823	0.071265	0.1171265	0.089042
100	10	3	2.0	40	1	hiddenCL	2	pcor	all	4	0.043721	0.075831	0.056042	0.0378555	0.072165	0.0496555	0.0419975	0.0738185	0.0537075
100	10	3	2.0	40	1	hidden	3	pcor	all	4	0.032967	0.110101	0.0509575	0.0326995	0.110101	0.050421	0.032967	0.110101	0.0509575
100	10	3	2.0	40	1	complete	3	pcor	all	4	0.0470655	0.128598	0.068906	0.0439415	0.1268725	0.064181	0.0470655	0.128598	0.068906
100	10	3	2.0	40	1	hiddenCL	3	pcor	all	4	0.0273975	0.0900975	0.042195	0.024994	0.080128	0.0380175	0.026964	0.0856565	0.0414945
100	10	3	2.0	40	1	hidden	4	pcor	all	4	0.010582	0.133333	0.0198545	0.010582	0.133333	0.0198545	0.010582	0.133333	0.0198545
100	10	3	2.0	40	1	complete	4	pcor	all	4	0.019786	0.176471	0.0359955	0.019786	0.176471	0.0359955	0.019786	0.176471	0.0359955
100	10	3	2.0	40	1	hiddenCL	4	pcor	all	4	0.007885	0.1055555	0.014803	0.007885	0.1055555	0.014803	0.007885	0.1055555	0.014803
100	10	3	2.0	40	2	hidden	2	pcor	all	4	0.192199	0.245651	0.217391	0.19021	0.240634	0.212099	0.190881	0.24383	0.214286
100	10	3	2.0	40	2	complete	2	pcor	all	4	0.2633355	0.332207	0.292898	0.2629125	0.3288515	0.2882575	0.2629125	0.3288515	0.29264
100	10	3	2.0	40	2	hiddenCL	2	pcor	all	4	0.1852755	0.255022	0.214854	0.1783905	0.2491135	0.208529	0.180191	0.25188	0.211687
100	10	3	2.0	40	2	hidden	3	pcor	all	4	0.147619	0.358209	0.2091395	0.1440315	0.3469445	0.2020275	0.1440315	0.3469445	0.2020275
100	10	3	2.0	40	2	complete	3	pcor	all	4	0.2069995	0.44093	0.2830765	0.204365	0.436397	0.2796865	0.204365	0.436397	0.2796865
100	10	3	2.0	40	2	hiddenCL	3	pcor	all	4	0.144818	0.360243	0.2062155	0.142467	0.357026	0.203848	0.142857	0.357026	0.2050395
100	10	3	2.0	40	2	hidden	4	pcor	all	4	0.0868475	0.474937	0.1455685	0.085571	0.470588	0.144796	0.085571	0.470588	0.144796
100	10	3	2.0	40	2	complete	4	pcor	all	4	0.1363505	0.673944	0.2276715	0.133705	0.670068	0.224256	0.133705	0.673944	0.224256
100	10	3	2.0	40	2	hiddenCL	4	pcor	all	4	0.0861725	0.583333	0.1521105	0.084463	0.581989	0.146903	0.084463	0.581989	0.146903
100	10	3	2.0	40	4	hidden	2	pcor	all	4	0.3718525	0.4086555	0.3897685	0.3689145	0.405798	0.3886515	0.3689145	0.4086555	0.3886515
100	10	3	2.0	40	4	complete	2	pcor	all	4	0.5149715	0.533321	0.525414	0.5118615	0.531521	0.523647	0.513323	0.532363	0.523647
100	10	3	2.0	40	4	hiddenCL	2	pcor	all	4	0.366711	0.4200675	0.3878675	0.366711	0.417738	0.3878675	0.366711	0.4200675	0.3878675
100	10	3	2.0	40	4	hidden	3	pcor	all	4	0.3239375	0.596938	0.422066	0.3239375	0.5941725	0.4155125	0.3234655	0.596938	0.417588
100	10	3	2.0	40	4	complete	3	pcor	all	4	0.442163	0.726844	0.5518605	0.442163	0.7252435	0.551634	0.442163	0.726844	0.551634
100	10	3	2.0	40	4	hiddenCL	3	pcor	all	4	0.3068375	0.6094815	0.4087645	0.3068375	0.604342	0.4087645	0.3068375	0.604342	0.4087645
100	10	3	2.0	40	4	hidden	4	pcor	all	4	0.238492	0.7188645	0.3601035	0.2382335	0.7177985	0.3601035	0.238492	0.7177985	0.3601035
100	10	3	2.0	40	4	complete	4	pcor	all	4	0.353877	0.8894275	0.506043	0.3537615	0.8894275	0.506043	0.3537615	0.8894275	0.506043
100	10	3	2.0	40	4	hiddenCL	4	pcor	all	4	0.2385595	0.8366665	0.3707055	0.2371795	0.8366665	0.3697345	0.2371795	0.8366665	0.3697345
100	10	3	2.0	40	8	hidden	2	pcor	all	4	0.5941205	0.5344835	0.564986	0.590079	0.5302545	0.5641075	0.5941205	0.5302545	0.564986
100	10	3	2.0	40	8	complete	2	pcor	all	4	0.7660325	0.669835	0.7109015	0.7660325	0.669835	0.7109015	0.7660325	0.669835	0.7109015
100	10	3	2.0	40	8	hiddenCL	2	pcor	all	4	0.5490905	0.52371	0.5310415	0.548942	0.5206275	0.5310415	0.548942	0.5206275	0.5310415
100	10	3	2.0	40	8	hidden	3	pcor	all	4	0.538126	0.750969	0.6206245	0.535452	0.750969	0.6184165	0.535452	0.750969	0.6184165
100	10	3	2.0	40	8	complete	3	pcor	all	4	0.696281	0.880476	0.7687105	0.696281	0.880476	0.7687105	0.696281	0.880476	0.7687105
100	10	3	2.0	40	8	hiddenCL	3	pcor	all	4	0.5	0.7405755	0.5953985	0.5	0.7405755	0.5953985	0.5	0.7405755	0.5953985
100	10	3	2.0	40	8	hidden	4	pcor	all	4	0.460096	0.8450105	0.592665	0.4590115	0.844408	0.590493	0.460096	0.844408	0.592665
100	10	3	2.0	40	8	complete	4	pcor	all	4	0.613251	0.971087	0.7503755	0.613251	0.971087	0.7503755	0.613251	0.971087	0.7503755
100	10	3	2.0	40	8	hiddenCL	4	pcor	all	4	0.440627	0.872093	0.5833135	0.440627	0.872093	0.5833135	0.440627	0.872093	0.5833135
100	10	3	2.0	40	16	hidden	2	pcor	all	4	0.742215	0.5980195	0.663467	0.742215	0.595726	0.663467	0.742215	0.5980195	0.663467
100	10	3	2.0	40	16	complete	2	pcor	all	4	0.9209755	0.7161865	0.809589	0.9209755	0.7161865	0.809589	0.9209755	0.7161865	0.809589
100	10	3	2.0	40	16	hiddenCL	2	pcor	all	4	0.6684785	0.5387055	0.59276	0.6684785	0.5364015	0.59276	0.6684785	0.5364015	0.59276
100	10	3	2.0	40	16	hidden	3	pcor	all	4	0.7017955	0.8168925	0.7484735	0.6993975	0.814253	0.747145	0.6993975	0.816625	0.7484735
100	10	3	2.0	40	16	complete	3	pcor	all	4	0.8791535	0.9299665	0.9015595	0.8791535	0.9299665	0.9015595	0.8791535	0.9299665	0.9015595
100	10	3	2.0	40	16	hiddenCL	3	pcor	all	4	0.6391165	0.750817	0.68856	0.6391165	0.750817	0.68856	0.6391165	0.750817	0.68856
100	10	3	2.0	40	16	hidden	4	pcor	all	4	0.6569195	0.8928295	0.7504045	0.6569195	0.8928295	0.7504045	0.6569195	0.8928295	0.7504045
100	10	3	2.0	40	16	complete	4	pcor	all	4	0.8309165	0.9930525	0.9019585	0.8309165	0.9930525	0.9019585	0.8309165	0.9930525	0.9019585
100	10	3	2.0	40	16	hiddenCL	4	pcor	all	4	0.601667	0.848664	0.701132	0.601667	0.848664	0.701132	0.601667	0.848664	0.701132
100	10	3	2.0	40	32	hidden	2	pcor	all	4	0.815189	0.631605	0.712314	0.815189	0.631605	0.712314	0.815189	0.631605	0.712314
100	10	3	2.0	40	32	complete	2	pcor	all	4	0.9845705	0.7332005	0.8391065	0.9845705	0.7332005	0.8391065	0.9845705	0.7332005	0.8391065
100	10	3	2.0	40	32	hiddenCL	2	pcor	all	4	0.7161805	0.5351645	0.612922	0.7161805	0.5351645	0.612922	0.7161805	0.5351645	0.612922
100	10	3	2.0	40	32	hidden	3	pcor	all	4	0.8177175	0.856338	0.8381445	0.8177175	0.856338	0.8381445	0.8177175	0.856338	0.8381445
100	10	3	2.0	40	32	complete	3	pcor	all	4	0.9701425	0.9424065	0.9588925	0.9701425	0.9424065	0.9588925	0.9701425	0.9424065	0.9588925
100	10	3	2.0	40	32	hiddenCL	3	pcor	all	4	0.7049425	0.710305	0.7040745	0.7049425	0.710305	0.7040745	0.7049425	0.710305	0.7040745
100	10	3	2.0	40	32	hidden	4	pcor	all	4	0.8037465	0.9146595	0.853968	0.803571	0.9146595	0.851953	0.8037465	0.9146595	0.853968
100	10	3	2.0	40	32	complete	4	pcor	all	4	0.9509	0.9893035	0.9698695	0.9509	0.9893035	0.9698695	0.9509	0.9893035	0.9698695
100	10	3	2.0	40	32	hiddenCL	4	pcor	all	4	0.6921135	0.7841085	0.733534	0.6921135	0.7841085	0.733534	0.6921135	0.7841085	0.733534
100	10	3	3.0	40	1	hidden	2	pcor	all	4	0.0696065	0.1	0.0817835	0.065502	0.0987805	0.077288	0.066061	0.0987805	0.080809
100	10	3	3.0	40	1	complete	2	pcor	all	4	0.0650975	0.1004585	0.0784905	0.05918	0.096918	0.07093	0.0639035	0.096918	0.076924
100	10	3	3.0	40	1	hiddenCL	2	pcor	all	4	0.0468295	0.0816665	0.058506	0.040817	0.0714585	0.0511015	0.0432485	0.075119	0.0554605
100	10	3	3.0	40	1	hidden	3	pcor	all	4	0.0469215	0.1024185	0.06544	0.0449455	0.1017695	0.063745	0.0455875	0.1024185	0.0638725
100	10	3	3.0	40	1	complete	3	pcor	all	4	0.0527585	0.113142	0.071006	0.0515765	0.11236	0.071006	0.0523045	0.113142	0.071006
100	10	3	3.0	40	1	hiddenCL	3	pcor	all	4	0.035089	0.0845235	0.0488815	0.0338995	0.0794735	0.0477155	0.0338995	0.0794735	0.0477155
100	10	3	3.0	40	1	hidden	4	pcor	all	4	0.022727	0.108187	0.038462	0.0194535	0.1043555	0.033621	0.022663	0.1043555	0.0379225
100	10	3	3.0	40	1	complete	4	pcor	all	4	0.028329	0.110952	0.045564	0.026457	0.110952	0.0442015	0.026945	0.110952	0.0446865
100	10	3	3.0	40	1	hiddenCL	4	pcor	all	4	0.017647	0.077935	0.0288485	0.017094	0.073171	0.0275235	0.0173415	0.0740855	0.0278425
100	10	3	3.0	40	2	hidden	2	pcor	all	4	0.176291	0.2124435	0.19225	0.168837	0.2030305	0.1864665	0.169847	0.2058675	0.188915
100	10	3	3.0	40	2	complete	2	pcor	all	4	0.233807	0.2733095	0.2524095	0.22713	0.264706	0.250705	0.2319325	0.2700415	0.251159
100	10	3	3.0	40	2	hiddenCL	2	pcor	all	4	0.1574475	0.2137605	0.1809575	0.1489445	0.2059335	0.173633	0.151852	0.206787	0.1749205
100	10	3	3.0	40	2	hidden	3	pcor	all	4	0.1301895	0.261364	0.1731235	0.129876	0.2585715	0.1726135	0.129876	0.261117	0.1726135
100	10	3	3.0	40	2	complete	3	pcor	all	4	0.1869705	0.330303	0.2344575	0.1841295	0.323521	0.233321	0.186441	0.3255415	0.2344575
100	10	3	3.0	40	2	hiddenCL	3	pcor	all	4	0.124612	0.258843	0.1673155	0.123168	0.2570815	0.163773	0.1238765	0.2570815	0.163773
100	10	3	3.0	40	2	hidden	4	pcor	all	4	0.082427	0.3195745	0.126708	0.078	0.318111	0.1257435	0.0803515	0.3195745	0.1265995
100	10	3	3.0	40	2	complete	4	pcor	all	4	0.130817	0.4253565	0.2008405	0.130817	0.4253565	0.2008405	0.130817	0.4253565	0.2008405
100	10	3	3.0	40	2	hiddenCL	4	pcor	all	4	0.082838	0.326505	0.133714	0.0820855	0.326505	0.13121	0.082838	0.326505	0.133714
100	10	3	3.0	40	4	hidden	2	pcor	all	4	0.3558505	0.3571335	0.362859	0.350788	0.3540585	0.357687	0.353597	0.3554175	0.360745
100	10	3	3.0	40	4	complete	2	pcor	all	4	0.4913765	0.471996	0.480997	0.4900155	0.466677	0.4768635	0.4913765	0.4693365	0.4768635
100	10	3	3.0	40	4	hiddenCL	2	pcor	all	4	0.3505795	0.366976	0.3543165	0.3443895	0.3619025	0.3509795	0.34962	0.365854	0.3543165
100	10	3	3.0	40	4	hidden	3	pcor	all	4	0.298527	0.4955735	0.373244	0.293444	0.4955735	0.372778	0.294596	0.4955735	0.373244
100	10	3	3.0	40	4	complete	3	pcor	all	4	0.4097535	0.6170125	0.492213	0.4097535	0.612508	0.492213	0.4097535	0.612508	0.492213
100	10	3	3.0	40	4	hiddenCL	3	pcor	all	4	0.288139	0.512678	0.3700005	0.288139	0.510204	0.3700005	0.288139	0.510204	0.3700005
100	10	3	3.0	40	4	hidden	4	pcor	all	4	0.2402535	0.623311	0.347269	0.2402535	0.623311	0.347269	0.2402535	0.623311	0.347269
100	10	3	3.0	40	4	complete	4	pcor	all	4	0.3428685	0.7847755	0.477709	0.3428685	0.780636	0.477709	0.3428685	0.7847755	0.477709
100	10	3	3.0	40	4	hiddenCL	4	pcor	all	4	0.223193	0.713406	0.3399485	0.223193	0.713406	0.3399485	0.223193	0.713406	0.3399485
100	10	3	3.0	40	8	hidden	2	pcor	all	4	0.575315	0.4893785	0.5305815	0.5750585	0.4880285	0.527964	0.5750585	0.488372	0.527964
100	10	3	3.0	40	8	complete	2	pcor	all	4	0.757397	0.6100835	0.677286	0.757397	0.6100835	0.6769665	0.757397	0.6100835	0.677286
100	10	3	3.0	40	8	hiddenCL	2	pcor	all	4	0.534114	0.4814785	0.5032505	0.5312835	0.4814785	0.501956	0.534114	0.4814785	0.5032505
100	10	3	3.0	40	8	hidden	3	pcor	all	4	0.51687	0.6889595	0.590919	0.51687	0.6889595	0.590919	0.51687	0.6889595	0.590919
100	10	3	3.0	40	8	complete	3	pcor	all	4	0.6911335	0.822931	0.750316	0.6911335	0.821787	0.749963	0.6911335	0.822931	0.750316
100	10	3	3.0	40	8	hiddenCL	3	pcor	all	4	0.487124	0.68127	0.573867	0.487124	0.68127	0.573867	0.487124	0.68127	0.573867
100	10	3	3.0	40	8	hidden	4	pcor	all	4	0.4661005	0.819524	0.5951055	0.4661005	0.819524	0.593421	0.4661005	0.819524	0.5951055
100	10	3	3.0	40	8	complete	4	pcor	all	4	0.604655	0.9461875	0.740116	0.604655	0.9461875	0.740116	0.604655	0.9461875	0.740116
100	10	3	3.0	40	8	hiddenCL	4	pcor	all	4	0.430601	0.833333	0.571429	0.430601	0.833333	0.571429	0.430601	0.833333	0.571429
100	10	3	3.0	40	16	hidden	2	pcor	all	4	0.728071	0.565613	0.639461	0.725912	0.565613	0.639021	0.725912	0.565613	0.639021
100	10	3	3.0	40	16	complete	2	pcor	all	4	0.924355	0.678489	0.783813	0.924355	0.678489	0.7828105	0.924355	0.678489	0.7828105
100	10	3	3.0	40	16	hiddenCL	2	pcor	all	4	0.655169	0.50555	0.57168	0.655169	0.50555	0.57168	0.655169	0.50555	0.57168
100	10	3	3.0	40	16	hidden	3	pcor	all	4	0.6810335	0.7781105	0.7284165	0.680913	0.774487	0.7267135	0.680913	0.774487	0.7267135
100	10	3	3.0	40	16	complete	3	pcor	all	4	0.8800695	0.9014285	0.887634	0.8800695	0.9014285	0.887634	0.8800695	0.9014285	0.887634
100	10	3	3.0	40	16	hiddenCL	3	pcor	all	4	0.622051	0.7192595	0.66572	0.622051	0.7192595	0.66572	0.622051	0.7192595	0.66572
100	10	3	3.0	40	16	hidden	4	pcor	all	4	0.646335	0.8726195	0.7343525	0.6438865	0.868071	0.7324725	0.6438865	0.868071	0.7343525
100	10	3	3.0	40	16	complete	4	pcor	all	4	0.8245505	0.978796	0.8944895	0.8245505	0.978796	0.8944895	0.8245505	0.978796	0.8944895
100	10	3	3.0	40	16	hiddenCL	4	pcor	all	4	0.5819315	0.828571	0.6859905	0.5819315	0.828571	0.6859905	0.5819315	0.828571	0.6859905
100	10	3	3.0	40	32	hidden	2	pcor	all	4	0.792489	0.611446	0.6838835	0.792489	0.611446	0.6838835	0.792489	0.611446	0.6838835
100	10	3	3.0	40	32	complete	2	pcor	all	4	0.982246	0.7010175	0.815934	0.982246	0.7010175	0.815934	0.982246	0.7010175	0.815934
100	10	3	3.0	40	32	hiddenCL	2	pcor	all	4	0.7011595	0.504151	0.5862475	0.7011595	0.504151	0.5862475	0.7011595	0.504151	0.5862475
100	10	3	3.0	40	32	hidden	3	pcor	all	4	0.7895115	0.8182875	0.804658	0.7895115	0.8182875	0.804658	0.7895115	0.8182875	0.804658
100	10	3	3.0	40	32	complete	3	pcor	all	4	0.971751	0.9277755	0.947382	0.971751	0.9277755	0.947382	0.971751	0.9277755	0.947382
100	10	3	3.0	40	32	hiddenCL	3	pcor	all	4	0.6916445	0.688487	0.6902655	0.6916445	0.688487	0.6902655	0.6916445	0.688487	0.6902655
100	10	3	3.0	40	32	hidden	4	pcor	all	4	0.7836615	0.892211	0.834704	0.7836615	0.8905245	0.834704	0.7836615	0.8905245	0.834704
100	10	3	3.0	40	32	complete	4	pcor	all	4	0.954929	0.9881995	0.970985	0.954929	0.9881995	0.970985	0.954929	0.9881995	0.970985
100	10	3	3.0	40	32	hiddenCL	4	pcor	all	4	0.682813	0.7692875	0.723081	0.682813	0.7692875	0.723081	0.682813	0.7692875	0.723081
100	10	4	0.5	40	1	hidden	2	pcor	all	4	0.0626945	0.0995495	0.076658	0.06016	0.0925625	0.0723715	0.0603265	0.0960715	0.0735795
100	10	4	0.5	40	1	complete	2	pcor	all	4	0.0666685	0.106669	0.080427	0.061113	0.098222	0.076026	0.0638915	0.1004585	0.077806
100	10	4	0.5	40	1	hiddenCL	2	pcor	all	4	0.044694	0.0802005	0.057374	0.0403885	0.072541	0.051957	0.042415	0.0760625	0.054331
100	10	4	0.5	40	1	hidden	3	pcor	all	4	0.0334265	0.1397675	0.053334	0.0334265	0.1311375	0.053334	0.0334265	0.137075	0.053334
100	10	4	0.5	40	1	complete	3	pcor	all	4	0.043956	0.139141	0.067232	0.0393675	0.1344715	0.061539	0.04043	0.137255	0.063496
100	10	4	0.5	40	1	hiddenCL	3	pcor	all	4	0.0278555	0.1075395	0.0445435	0.0277785	0.0978	0.043867	0.0278555	0.1031915	0.0442485
100	10	4	0.5	40	1	hidden	4	pcor	all	4	0.005666	0.166667	0.0109	0.005618	0.166667	0.010753	0.005618	0.166667	0.010753
100	10	4	0.5	40	1	complete	4	pcor	all	4	0.01105	0.2	0.0209975	0.01105	0.19375	0.0209975	0.01105	0.19375	0.0209975
100	10	4	0.5	40	1	hiddenCL	4	pcor	all	4	0.005666	0.166667	0.0108405	0.005587	0.154762	0.010724	0.005587	0.154762	0.010724
100	10	4	0.5	40	2	hidden	2	pcor	all	4	0.2073505	0.280402	0.240863	0.2021005	0.276229	0.235497	0.205562	0.2767595	0.23676
100	10	4	0.5	40	2	complete	2	pcor	all	4	0.275087	0.343726	0.3041665	0.273219	0.339336	0.298275	0.2738005	0.340305	0.3007345
100	10	4	0.5	40	2	hiddenCL	2	pcor	all	4	0.187228	0.2648765	0.217969	0.1801795	0.2564805	0.212298	0.18445	0.2575955	0.2147325
100	10	4	0.5	40	2	hidden	3	pcor	all	4	0.155498	0.4	0.2239405	0.154024	0.39863	0.221377	0.1550395	0.39863	0.2230515
100	10	4	0.5	40	2	complete	3	pcor	all	4	0.2255175	0.509835	0.3140735	0.2222365	0.5034245	0.3107035	0.223788	0.5034245	0.3140735
100	10	4	0.5	40	2	hiddenCL	3	pcor	all	4	0.150916	0.4377305	0.221774	0.1498505	0.4377305	0.221774	0.1498505	0.4377305	0.221774
100	10	4	0.5	40	2	hidden	4	pcor	all	4	0.0964015	0.598086	0.1618415	0.0964015	0.598086	0.1618415	0.0964015	0.598086	0.1618415
100	10	4	0.5	40	2	complete	4	pcor	all	4	0.144045	0.802778	0.242436	0.144045	0.797436	0.242436	0.144045	0.797436	0.242436
100	10	4	0.5	40	2	hiddenCL	4	pcor	all	4	0.0972615	0.740741	0.1708465	0.0972615	0.740741	0.1708465	0.0972615	0.740741	0.1708465
100	10	4	0.5	40	4	hidden	2	pcor	all	4	0.387266	0.429914	0.408628	0.3851655	0.426865	0.405777	0.387266	0.429914	0.405777
100	10	4	0.5	40	4	complete	2	pcor	all	4	0.5293535	0.545493	0.535299	0.5293535	0.5440905	0.535299	0.5293535	0.544984	0.535299
100	10	4	0.5	40	4	hiddenCL	2	pcor	all	4	0.368086	0.4262965	0.3934915	0.3647805	0.422295	0.391289	0.365682	0.4253815	0.3934915
100	10	4	0.5	40	4	hidden	3	pcor	all	4	0.3258835	0.6089455	0.4208735	0.323968	0.6089455	0.4208735	0.3258835	0.6089455	0.4208735
100	10	4	0.5	40	4	complete	3	pcor	all	4	0.4527765	0.77682	0.5700025	0.451388	0.77682	0.5700025	0.451388	0.77682	0.5700025
100	10	4	0.5	40	4	hiddenCL	3	pcor	all	4	0.3054725	0.6344025	0.410278	0.3054725	0.6344025	0.410278	0.3054725	0.6344025	0.410278
100	10	4	0.5	40	4	hidden	4	pcor	all	4	0.2445415	0.7263545	0.3692855	0.2445415	0.7263545	0.3692855	0.2445415	0.7263545	0.3692855
100	10	4	0.5	40	4	complete	4	pcor	all	4	0.3524665	0.935467	0.512501	0.3524665	0.935467	0.512501	0.3524665	0.935467	0.512501
100	10	4	0.5	40	4	hiddenCL	4	pcor	all	4	0.2439835	0.854167	0.378357	0.2439835	0.853313	0.378357	0.2439835	0.853313	0.378357
100	10	4	0.5	40	8	hidden	2	pcor	all	4	0.6038805	0.5543735	0.577618	0.6028425	0.5505315	0.5717095	0.6038805	0.5523685	0.572598
100	10	4	0.5	40	8	complete	2	pcor	all	4	0.7778225	0.677762	0.725696	0.7778225	0.6772465	0.724582	0.7778225	0.677762	0.725005
100	10	4	0.5	40	8	hiddenCL	2	pcor	all	4	0.5444925	0.522928	0.5325625	0.5437485	0.518984	0.530952	0.5437485	0.518984	0.530952
100	10	4	0.5	40	8	hidden	3	pcor	all	4	0.5389055	0.770431	0.6376205	0.5335205	0.7663325	0.6334495	0.536824	0.767075	0.636943
100	10	4	0.5	40	8	complete	3	pcor	all	4	0.705444	0.892064	0.789317	0.7030345	0.891564	0.789317	0.7030345	0.891564	0.789317
100	10	4	0.5	40	8	hiddenCL	3	pcor	all	4	0.4997345	0.741478	0.5913325	0.4997345	0.7396665	0.5913325	0.4997345	0.7396665	0.5913325
100	10	4	0.5	40	8	hidden	4	pcor	all	4	0.4617695	0.8451595	0.6009315	0.45869	0.839856	0.5970995	0.4617695	0.8412655	0.6009315
100	10	4	0.5	40	8	complete	4	pcor	all	4	0.6239945	0.98113	0.761716	0.6239945	0.98113	0.761716	0.6239945	0.98113	0.761716
100	10	4	0.5	40	8	hiddenCL	4	pcor	all	4	0.433906	0.8729515	0.5836205	0.433906	0.8729515	0.5816895	0.433906	0.8729515	0.5816895
100	10	4	0.5	40	16	hidden	2	pcor	all	4	0.754643	0.6281485	0.6886475	0.7514045	0.6281195	0.6886475	0.7514045	0.6281195	0.6886475
100	10	4	0.5	40	16	complete	2	pcor	all	4	0.926966	0.7278605	0.8134865	0.926966	0.72766	0.8134865	0.926966	0.72766	0.8134865
100	10	4	0.5	40	16	hiddenCL	2	pcor	all	4	0.66572	0.544073	0.596966	0.66572	0.5439815	0.596966	0.66572	0.5439815	0.596966
100	10	4	0.5	40	16	hidden	3	pcor	all	4	0.715768	0.826696	0.7672115	0.715768	0.826696	0.7672115	0.715768	0.826696	0.7672115
100	10	4	0.5	40	16	complete	3	pcor	all	4	0.8826775	0.9309605	0.906439	0.8826775	0.9309605	0.906439	0.8826775	0.9309605	0.906439
100	10	4	0.5	40	16	hiddenCL	3	pcor	all	4	0.6387565	0.744812	0.688335	0.6387565	0.744812	0.688335	0.6387565	0.744812	0.688335
100	10	4	0.5	40	16	hidden	4	pcor	all	4	0.673555	0.8995735	0.770096	0.6714645	0.8983715	0.7686735	0.67256	0.8983715	0.7686735
100	10	4	0.5	40	16	complete	4	pcor	all	4	0.8383495	0.9929785	0.9029855	0.8383495	0.9929785	0.9029855	0.8383495	0.9929785	0.9029855
100	10	4	0.5	40	16	hiddenCL	4	pcor	all	4	0.594896	0.830986	0.6952295	0.594896	0.830986	0.6952295	0.594896	0.830986	0.6952295
100	10	4	0.5	40	32	hidden	2	pcor	all	4	0.8394445	0.6445425	0.7285985	0.8394445	0.643452	0.7285985	0.8394445	0.643452	0.7285985
100	10	4	0.5	40	32	complete	2	pcor	all	4	0.9843335	0.7278075	0.837588	0.9843335	0.7278075	0.837588	0.9843335	0.7278075	0.837588
100	10	4	0.5	40	32	hiddenCL	2	pcor	all	4	0.7067105	0.5220495	0.598338	0.7067105	0.5220495	0.598338	0.7067105	0.5220495	0.598338
100	10	4	0.5	40	32	hidden	3	pcor	all	4	0.832825	0.8542485	0.843597	0.832825	0.8542485	0.8411215	0.832825	0.8542485	0.843597
100	10	4	0.5	40	32	complete	3	pcor	all	4	0.9745465	0.9476465	0.960918	0.9745465	0.9476465	0.960918	0.9745465	0.9476465	0.960918
100	10	4	0.5	40	32	hiddenCL	3	pcor	all	4	0.7	0.701111	0.701781	0.7	0.701111	0.701781	0.7	0.701111	0.701781
100	10	4	0.5	40	32	hidden	4	pcor	all	4	0.821019	0.9187785	0.867646	0.821019	0.9187785	0.867646	0.821019	0.9187785	0.867646
100	10	4	0.5	40	32	complete	4	pcor	all	4	0.9560425	0.99422	0.9750685	0.9560425	0.99422	0.9750685	0.9560425	0.99422	0.9750685
100	10	4	0.5	40	32	hiddenCL	4	pcor	all	4	0.685238	0.779514	0.732625	0.685238	0.779514	0.732625	0.685238	0.779514	0.732625
100	10	4	1.0	40	1	hidden	2	pcor	all	4	0.0581705	0.094024	0.071664	0.0568785	0.091692	0.071664	0.0581705	0.091692	0.071664
[truncated: 161 more rows]
