# Supplementary material for: Time Delayed Causal Gene Regulatory Network Inference with Hidden Common Causes
Source: PLoS One. 2015 Sep 22;10(9):e0138596. doi: 10.1371/journal.pone.0138596 (PMC4578777; doi:10.1371/journal.pone.0138596)
Supplement: S1 File — Figure A, Histogram of Absolute Differences of F-scores of Delays and Effects for One Segment Small Hidden Case. Figure B, Histogram of Absolute Differences of F-scores of Links and Delays for One Segment Small Hidden Case. Figure C, Profiles of F-scores of Links, Delays and Effects for Different Settings for One Segment Small Non-Hidden Case. Figure D, Histogram of Absolute Differences of F-scores of Links and Effects for One Segment Small Non-Hidden Case. Figure E, Histogram of Absolute Differences of F-scores of Delays and Effects for One Segment Small Non-Hidden Case. Figure F, Histogram of Absolute Differences of F-scores of Links and Delays for One Segment Small Non-Hidden Case. Figure G, Histogram of Absolute Differences of F-scores of Links and Effects for One Segment Large Case. Figure H, Histogram of Absolute Differences of F-scores of Delays and Effects for One Segment Large Case. Figure I, Histogram of Absolute Differences of F-scores of Links and Delays for One Segment Large Case. Figure J, Boxplot of Effects F-score with Different σ2 for One Segment Small Non-Hidden Case. Figure K, Boxplot of Effects F-score with Different σ2 for One Segment Large Case. Figure L, Boxplot of Effects F-score with Different σ2 for Multiple Segments Small Hidden Case. Figure M, Boxplot of Effects F-score with Different σ2 for Multiple Segments Small Non-Hidden Case. Figure N, Boxplot of Effects F-score with Different σ2 for Multiple Segments Large Case. Table A, Full Results of Median Performance for One Segment Small GRN with One Hidden Node. e2 is σ 2, alpha is α, nps is number of time points m, st is the score threshold. For the data column, hidden means using our proposed algorithm on the incomplete data, complete means using CLINDE on the complete data (i.e. all nodes are not hidden), hiddenCL means using CLINDE on the incomplete data. l2., d2. and e2. are Links, Delays and Effects respectively. r is Recall, p is Precision and f is F-score. Each median is taken over 2 [file pone.0138596.s001.zip › Table_G.csv]

ng	e2	alpha	nsegs	st2	st3	st4
50	0.5	0.5	1	0.0001682187	0.006887898	0.1147091
50	0.5	0.5	2	0.0001319599	0.005098712	0.4412282
50	0.5	0.5	4	2.237357e-08	0.002326735	0.108412
50	0.5	0.5	8	9.094947e-13	1.348781e-09	1.537046e-10
50	0.5	0.5	16	9.094947e-13	9.094947e-13	1.818989e-12
50	0.5	0.5	32	9.094947e-13	9.094947e-13	9.094947e-13
50	0.5	1	1	0.001760242	0.2636067	0.4706221
50	0.5	1	2	0.001678772	0.004625895	0.6545808
50	0.5	1	4	7.125859e-07	0.01203799	0.4749639
50	0.5	1	8	9.094947e-13	3.036019e-07	3.3899e-06
50	0.5	1	16	9.094947e-13	1.818989e-12	9.094947e-13
50	0.5	1	32	9.094947e-13	1.818989e-12	1.818989e-12
50	0.5	2	1	9.133601e-08	0.001341188	0.2921521
50	0.5	2	2	0.0002397265	0.2581991	0.7681102
50	0.5	2	4	5.202487e-06	0.04909757	0.4392535
50	0.5	2	8	2.728484e-12	4.874892e-10	1.754353e-05
50	0.5	2	16	9.094947e-13	9.094947e-13	9.094947e-13
50	0.5	2	32	9.094947e-13	9.094947e-13	9.094947e-13
50	0.5	3	1	5.817492e-08	0.001258638	7.894184e-05
50	0.5	3	2	9.750414e-06	0.001317889	0.3820762
50	0.5	3	4	3.134133e-05	0.1701616	0.470862
50	0.5	3	8	9.327935e-08	1.273293e-11	7.353658e-06
50	0.5	3	16	9.094947e-13	9.094947e-13	2.273737e-11
50	0.5	3	32	9.094947e-13	9.094947e-13	9.094947e-13
100	0.5	0.5	1	1.000444e-10	4.276855e-05	0.8650262
100	0.5	0.5	2	2.518248e-05	0.01037728	0.4235778
100	0.5	0.5	4	4.34683e-07	0.0004593447	0.07117426
100	0.5	0.5	8	9.094947e-13	9.094947e-13	5.820766e-10
100	0.5	0.5	16	9.094947e-13	9.094947e-13	9.094947e-13
100	0.5	0.5	32	9.094947e-13	9.094947e-13	9.094947e-13
100	0.5	1	1	1.348781e-09	7.71769e-07	0.007725706
100	0.5	1	2	7.150446e-06	0.0204007	0.2768498
100	0.5	1	4	1.740136e-08	4.415525e-05	0.01660999
100	0.5	1	8	9.094947e-13	2.728484e-12	1.000444e-10
100	0.5	1	16	9.094947e-13	9.094947e-13	9.094947e-13
100	0.5	1	32	9.094947e-13	9.094947e-13	9.094947e-13
100	0.5	2	1	2.728484e-12	8.234895e-08	3.619353e-05
100	0.5	2	2	0.001319485	0.006778833	0.1913224
100	0.5	2	4	0.000357201	0.0004369403	0.1032065
100	0.5	2	8	9.094947e-13	3.001333e-11	2.237357e-08
100	0.5	2	16	9.094947e-13	9.094947e-13	9.094947e-13
100	0.5	2	32	9.094947e-13	9.094947e-13	9.094947e-13
100	0.5	3	1	9.094947e-12	3.919922e-09	2.634593e-06
100	0.5	3	2	0.0001986869	0.0001315128	0.007633419
100	0.5	3	4	6.577288e-05	0.0002849414	0.3301198
100	0.5	3	8	2.922206e-09	2.237357e-08	2.639263e-07
100	0.5	3	16	9.094947e-13	9.094947e-13	9.094947e-13
100	0.5	3	32	9.094947e-13	9.094947e-13	9.094947e-13
50	1	0.5	1	0.003328937	0.04332637	0.4446371
50	1	0.5	2	0.09609798	0.8474817	0.987962
50	1	0.5	4	5.009642e-06	0.160154	0.3505773
50	1	0.5	8	9.094947e-13	9.094947e-13	2.861634e-08
50	1	0.5	16	9.094947e-13	9.094947e-13	9.094947e-13
50	1	0.5	32	9.094947e-13	9.094947e-13	9.094947e-13
50	1	1	1	1.319537e-05	0.04554613	0.3988026
50	1	1	2	0.0002363861	0.008578881	0.4445008
50	1	1	4	3.178709e-06	0.03516959	0.4867463
50	1	1	8	1.85347e-08	1.822729e-07	8.471734e-07
50	1	1	16	9.094947e-13	9.094947e-13	9.094947e-13
50	1	1	32	9.094947e-13	9.094947e-13	9.094947e-13
50	1	2	1	0.0005600301	0.000144163	0.00929979
50	1	2	2	0.0009797539	0.01906472	0.1474085
50	1	2	4	1.850822e-09	0.002222406	0.03429376
50	1	2	8	1.818989e-12	4.065441e-10	1.744947e-07
50	1	2	16	9.094947e-13	9.094947e-13	9.094947e-13
50	1	2	32	9.094947e-13	9.094947e-13	9.094947e-13
50	1	3	1	0.0001029522	8.005939e-05	0.0003271628
50	1	3	2	0.006007961	0.00444101	0.2386625
50	1	3	4	0.001161554	0.005537196	0.246455
50	1	3	8	1.348781e-09	7.304425e-08	2.149636e-07
50	1	3	16	9.094947e-13	9.094947e-13	2.728484e-12
50	1	3	32	9.094947e-13	9.094947e-13	9.094947e-13
100	1	0.5	1	2.301022e-10	1.679521e-05	0.004698647
100	1	0.5	2	1.116056e-06	0.005314035	0.7781333
100	1	0.5	4	9.750414e-06	0.0027885	0.9409255
100	1	0.5	8	2.728484e-12	1.246008e-10	5.183483e-08
100	1	0.5	16	9.094947e-13	9.094947e-13	9.094947e-13
100	1	0.5	32	9.094947e-13	9.094947e-13	9.094947e-13
100	1	1	1	3.910827e-11	3.754069e-06	0.01706236
100	1	1	2	4.423998e-06	0.05985615	0.9063732
100	1	1	4	8.514922e-05	0.0606994	0.903902
100	1	1	8	1.818989e-12	9.094947e-12	1.740136e-08
100	1	1	16	9.094947e-13	9.094947e-13	9.094947e-13
100	1	1	32	9.094947e-13	9.094947e-13	9.094947e-13
100	1	2	1	1.882654e-10	2.237357e-08	3.966998e-06
100	1	2	2	3.359214e-05	0.001525792	0.397724
100	1	2	4	2.724865e-05	0.01548523	0.3874094
100	1	2	8	9.094947e-12	1.273293e-11	0.001933755
100	1	2	16	9.094947e-13	9.094947e-13	9.094947e-13
100	1	2	32	9.094947e-13	9.094947e-13	9.094947e-13
100	1	3	1	6.366463e-12	9.41314e-07	4.534927e-06
100	1	3	2	4.723257e-05	0.0204007	0.2218667
100	1	3	4	0.0007588085	0.007338821	0.1132538
100	1	3	8	8.221832e-10	6.366463e-11	1.461748e-06
100	1	3	16	9.094947e-13	9.094947e-13	9.094947e-13
100	1	3	32	9.094947e-13	9.094947e-13	9.094947e-13
50	2	0.5	1	0.001385315	0.0332451	0.09216447
50	2	0.5	2	0.01972334	0.6957471	0.7618961
50	2	0.5	4	4.798731e-06	0.1136954	0.9789028
50	2	0.5	8	8.003553e-11	5.817492e-08	5.810725e-07
50	2	0.5	16	9.094947e-13	9.094947e-13	9.094947e-13
50	2	0.5	32	9.094947e-13	9.094947e-13	9.094947e-13
50	2	1	1	0.006778833	0.006055496	0.1175384
50	2	1	2	0.2179062	0.2617043	0.3523438
50	2	1	4	6.10535e-06	0.02187401	0.1567011
50	2	1	8	1.273293e-11	2.531942e-08	0.0005835897
50	2	1	16	9.094947e-13	9.094947e-13	2.728484e-12
50	2	1	32	9.094947e-13	9.094947e-13	9.094947e-13
50	2	2	1	0.01248663	0.1351901	0.04487043
50	2	2	2	0.006007961	0.4183775	0.3052509
50	2	2	4	7.489126e-05	0.03850031	0.6276978
50	2	2	8	1.000444e-10	3.568721e-07	0.0001682187
50	2	2	16	1.85347e-08	9.094947e-13	9.094947e-12
50	2	2	32	9.094947e-13	9.094947e-13	9.094947e-13
50	2	3	1	1.01875e-06	0.0001288049	0.001598193
50	2	3	2	0.1569035	0.2101061	0.05439957
50	2	3	4	0.0003192288	0.005098712	0.7050122
50	2	3	8	9.094947e-12	1.627849e-06	0.0002243215
50	2	3	16	9.094947e-13	9.094947e-13	9.094947e-13
50	2	3	32	9.094947e-13	9.094947e-13	9.094947e-13
100	2	0.5	1	2.792149e-10	0.0002244322	0.2355237
100	2	0.5	2	1.052388e-05	0.01603937	0.6910675
100	2	0.5	4	2.539159e-05	0.0009104472	0.9956887
100	2	0.5	8	9.094947e-13	6.366463e-12	1.937588e-07
100	2	0.5	16	9.094947e-13	9.094947e-13	9.094947e-13
100	2	0.5	32	9.094947e-13	9.094947e-13	9.094947e-13
100	2	1	1	2.301022e-10	7.641594e-07	0.004525939
100	2	1	2	0.0003377333	2.04941e-05	0.1915531
100	2	1	4	9.133601e-08	0.004690675	0.342508
100	2	1	8	9.094947e-13	1.818989e-12	2.466404e-06
100	2	1	16	9.094947e-13	9.094947e-13	9.094947e-13
100	2	1	32	9.094947e-13	9.094947e-13	9.094947e-13
100	2	2	1	4.547474e-12	5.820766e-10	0.0009551085
100	2	2	2	0.0027885	0.001138372	0.04207733
100	2	2	4	5.183483e-08	7.732534e-06	0.4445008
100	2	2	8	9.094947e-13	9.094947e-13	3.047776e-06
100	2	2	16	9.094947e-13	9.094947e-13	9.094947e-13
100	2	2	32	9.094947e-13	9.094947e-13	9.094947e-13
100	2	3	1	1.818989e-12	5.378159e-07	5.0944e-07
100	2	3	2	5.278707e-07	4.126232e-05	0.003632033
100	2	3	4	0.0003992034	0.3572987	0.8943431
100	2	3	8	1.000444e-10	1.273293e-11	2.920815e-07
100	2	3	16	9.094947e-13	9.094947e-13	9.094947e-13
100	2	3	32	9.094947e-13	9.094947e-13	1.85347e-08
50	3	0.5	1	0.001147384	0.1257822	0.1517825
50	3	0.5	2	0.0005510908	0.6523108	0.6232347
50	3	0.5	4	6.350761e-06	0.001319485	0.3183826
50	3	0.5	8	1.72804e-11	1.818989e-12	1.411472e-07
50	3	0.5	16	9.094947e-13	9.094947e-13	1.818989e-12
50	3	0.5	32	9.094947e-13	9.094947e-13	9.094947e-13
50	3	1	1	8.514922e-05	0.00433313	0.04887022
50	3	1	2	0.004928764	0.455023	0.9523046
50	3	1	4	1.039067e-05	0.0001166379	0.8966923
50	3	1	8	1.72804e-11	3.910827e-11	2.531942e-08
50	3	1	16	9.094947e-13	9.094947e-13	1.818989e-12
50	3	1	32	9.094947e-13	9.094947e-13	9.094947e-13
50	3	2	1	0.001845194	5.38597e-05	0.1529893
50	3	2	2	0.0574832	0.5582475	0.5527343
50	3	2	4	0.0002011086	0.02740515	0.7975311
50	3	2	8	2.792149e-10	6.004484e-09	7.987018e-05
50	3	2	16	1.818989e-12	9.094947e-12	1.000444e-10
50	3	2	32	9.094947e-13	9.094947e-13	1.818989e-12
50	3	3	1	0.001525792	0.002930731	0.01045648
50	3	3	2	0.1306386	0.3981388	0.6494227
50	3	3	4	0.009707583	0.003048226	0.8842081
50	3	3	8	4.547474e-12	1.019816e-07	0.001258638
50	3	3	16	9.094947e-13	1.818989e-12	9.094947e-13
50	3	3	32	9.094947e-13	9.094947e-13	9.094947e-13
100	3	0.5	1	1.850822e-09	0.0003377333	0.006405116
100	3	0.5	2	0.0007990419	4.415525e-05	0.4340167
100	3	0.5	4	8.171992e-08	0.003958983	0.7186662
100	3	0.5	8	9.094947e-13	6.366463e-11	1.035005e-08
100	3	0.5	16	9.094947e-13	9.094947e-13	9.094947e-13
100	3	0.5	32	9.094947e-13	9.094947e-13	9.094947e-13
100	3	1	1	5.002221e-11	0.0003951399	0.004258036
100	3	1	2	6.608918e-06	0.0006487656	0.397724
100	3	1	4	1.137569e-07	0.01248663	0.9376418
100	3	1	8	2.273737e-11	4.874892e-10	0.000553261
100	3	1	16	9.094947e-13	9.094947e-13	1.818989e-12
100	3	1	32	9.094947e-13	9.094947e-13	9.094947e-13
100	3	2	1	6.366463e-12	1.530831e-05	0.003549467
100	3	2	2	0.07117426	0.02408224	0.1505308
100	3	2	4	0.002684469	0.05439957	0.9788447
100	3	2	8	2.531942e-08	3.919922e-09	0.005314035
100	3	2	16	9.094947e-13	9.094947e-13	9.094947e-13
100	3	2	32	9.094947e-13	9.094947e-13	9.094947e-13
100	3	3	1	8.003553e-11	3.26311e-07	2.610879e-05
100	3	3	2	0.002326735	0.02663244	0.3433846
100	3	3	4	0.05660912	0.008694608	0.5344239
100	3	3	8	9.054929e-09	3.864131e-06	2.36512e-05
100	3	3	16	1.818989e-12	9.094947e-12	3.001333e-11
100	3	3	32	9.094947e-13	9.094947e-13	9.094947e-13
50	4	0.5	1	0.0006485355	0.06499805	0.744791
50	4	0.5	2	0.006007961	0.397724	0.9330271
50	4	0.5	4	1.319537e-05	0.05350249	0.7820938
50	4	0.5	8	2.728484e-12	7.909875e-09	1.319537e-05
50	4	0.5	16	9.094947e-13	9.094947e-13	1.818989e-12
50	4	0.5	32	9.094947e-13	9.094947e-13	9.094947e-13
50	4	1	1	0.001258638	0.3423479	0.3167441
50	4	1	2	0.1841001	0.6072361	0.8693614
50	4	1	4	3.754069e-06	0.3672787	0.9907366
50	4	1	8	1.273293e-11	4.07638e-06	2.04941e-05
50	4	1	16	9.094947e-13	1.818989e-12	4.547474e-12
50	4	1	32	9.094947e-13	9.094947e-13	9.094947e-13
50	4	2	1	0.00453177	0.03722972	0.01785443
50	4	2	2	0.007160642	0.07630295	0.2101061
50	4	2	4	5.343088e-06	0.01842446	0.4131911
50	4	2	8	1.818989e-12	4.874892e-10	7.641594e-07
50	4	2	16	2.728484e-12	2.273737e-11	3.910827e-11
50	4	2	32	9.094947e-13	9.094947e-13	9.094947e-13
50	4	3	1	0.001018402	7.742348e-06	0.00036371
50	4	3	2	0.1569035	0.002435359	0.7660141
50	4	3	4	0.1460325	0.2023181	0.7618961
50	4	3	8	2.920815e-07	9.054929e-09	0.01842446
50	4	3	16	9.094947e-13	9.094947e-13	9.094947e-13
50	4	3	32	9.094947e-13	9.094947e-13	9.094947e-13
100	4	0.5	1	3.230343e-08	4.696126e-06	0.007723376
100	4	0.5	2	1.116056e-06	0.007938111	0.9393006
100	4	0.5	4	4.798731e-06	0.03109205	0.993992
100	4	0.5	8	6.366463e-12	4.874892e-10	1.650709e-05
100	4	0.5	16	9.094947e-13	9.094947e-13	1.273293e-11
100	4	0.5	32	9.094947e-13	9.094947e-13	9.094947e-13
100	4	1	1	1.818989e-12	4.415525e-05	0.0118976
100	4	1	2	0.000357201	0.05290648	0.6427013
100	4	1	4	9.667295e-05	0.02488028	0.9324581
100	4	1	8	9.094947e-12	2.273737e-11	7.909875e-09
100	4	1	16	9.094947e-13	9.094947e-13	9.094947e-13
100	4	1	32	9.094947e-13	9.094947e-13	9.094947e-13
100	4	2	1	1.246008e-10	3.230343e-08	0.001922782
100	4	2	2	0.000213304	0.0001166379	0.9151008
100	4	2	4	0.01603937	0.09380854	0.9986805
100	4	2	8	3.001333e-11	1.273293e-11	0.0006485355
100	4	2	16	9.094947e-13	9.094947e-13	1.818989e-12
100	4	2	32	9.094947e-13	9.094947e-13	9.094947e-13
100	4	3	1	5.002221e-11	8.906667e-08	2.603512e-05
100	4	3	2	0.004497521	0.002435359	0.644237
100	4	3	4	0.06235819	0.02829171	0.9128232
100	4	3	8	5.820766e-10	1.000444e-10	2.531942e-08
100	4	3	16	9.094947e-13	9.094947e-13	1.818989e-12
100	4	3	32	9.094947e-13	9.094947e-13	9.094947e-13
