# Supplementary material for: Time Delayed Causal Gene Regulatory Network Inference with Hidden Common Causes
Source: PLoS One. 2015 Sep 22;10(9):e0138596. doi: 10.1371/journal.pone.0138596 (PMC4578777; doi:10.1371/journal.pone.0138596)
Supplement: S1 File — Figure A, Histogram of Absolute Differences of F-scores of Delays and Effects for One Segment Small Hidden Case. Figure B, Histogram of Absolute Differences of F-scores of Links and Delays for One Segment Small Hidden Case. Figure C, Profiles of F-scores of Links, Delays and Effects for Different Settings for One Segment Small Non-Hidden Case. Figure D, Histogram of Absolute Differences of F-scores of Links and Effects for One Segment Small Non-Hidden Case. Figure E, Histogram of Absolute Differences of F-scores of Delays and Effects for One Segment Small Non-Hidden Case. Figure F, Histogram of Absolute Differences of F-scores of Links and Delays for One Segment Small Non-Hidden Case. Figure G, Histogram of Absolute Differences of F-scores of Links and Effects for One Segment Large Case. Figure H, Histogram of Absolute Differences of F-scores of Delays and Effects for One Segment Large Case. Figure I, Histogram of Absolute Differences of F-scores of Links and Delays for One Segment Large Case. Figure J, Boxplot of Effects F-score with Different σ2 for One Segment Small Non-Hidden Case. Figure K, Boxplot of Effects F-score with Different σ2 for One Segment Large Case. Figure L, Boxplot of Effects F-score with Different σ2 for Multiple Segments Small Hidden Case. Figure M, Boxplot of Effects F-score with Different σ2 for Multiple Segments Small Non-Hidden Case. Figure N, Boxplot of Effects F-score with Different σ2 for Multiple Segments Large Case. Table A, Full Results of Median Performance for One Segment Small GRN with One Hidden Node. e2 is σ 2, alpha is α, nps is number of time points m, st is the score threshold. For the data column, hidden means using our proposed algorithm on the incomplete data, complete means using CLINDE on the complete data (i.e. all nodes are not hidden), hiddenCL means using CLINDE on the incomplete data. l2., d2. and e2. are Links, Delays and Effects respectively. r is Recall, p is Precision and f is F-score. Each median is taken over 2 [file pone.0138596.s001.zip › Table_H.csv]

ng	nh	e2	alpha	d2	rep	nps	data	st	method	pruning	maxn	l2.r	l2.p	l2.f	d2.r	d2.p	d2.f	e2.r	e2.p	e2.f
50	5	2	0.5	0.05	40	20	hidden	2	pcor	all	4	0.0812705	0.146923	0.108268	0.074734	0.135935	0.09589	0.0761385	0.14	0.103356
50	5	2	0.5	0.05	40	20	complete	2	pcor	all	4	0.083333	0.1553545	0.1073875	0.0754745	0.130682	0.092468	0.0765565	0.142857	0.101282
50	5	2	0.5	0.05	40	20	hiddenCL	2	pcor	all	4	0.0645835	0.125	0.087274	0.0537695	0.104167	0.072211	0.056499	0.1149575	0.073529
50	5	2	0.5	0.05	40	20	hidden	3	pcor	all	4	0.0406355	0.256579	0.06987	0.033712	0.214286	0.057972	0.0346925	0.2207795	0.058258
50	5	2	0.5	0.05	40	20	complete	3	pcor	all	4	0.0432445	0.2383365	0.0717615	0.039802	0.212406	0.067512	0.0408335	0.212406	0.067797
50	5	2	0.5	0.05	40	20	hiddenCL	3	pcor	all	4	0.032971	0.2	0.0560945	0.0292745	0.171569	0.0504345	0.0301575	0.171569	0.051728
50	5	2	0.5	0.05	40	20	hidden	4	pcor	all	4	0.0103105	0.25	0.020202	0.0101525	0.25	0.0197165	0.0101525	0.25	0.0197165
50	5	2	0.5	0.05	40	20	complete	4	pcor	all	4	0.0105275	0.3666665	0.0205135	0.0105275	0.333333	0.0205135	0.0105275	0.333333	0.0205135
50	5	2	0.5	0.05	40	20	hiddenCL	4	pcor	all	4	0.004902	0.125	0.009524	0	0	0	0	0	0
50	5	2	0.5	0.05	40	50	hidden	2	pcor	all	4	0.263035	0.3739405	0.3142975	0.2592535	0.3651515	0.300823	0.2592535	0.369774	0.310432
50	5	2	0.5	0.05	40	50	complete	2	pcor	all	4	0.3579345	0.485714	0.4126325	0.3579345	0.4840905	0.405771	0.3579345	0.485281	0.408891
50	5	2	0.5	0.05	40	50	hiddenCL	2	pcor	all	4	0.2488095	0.370968	0.2947285	0.2472515	0.355991	0.2891985	0.2472515	0.3640555	0.2947285
50	5	2	0.5	0.05	40	50	hidden	3	pcor	all	4	0.193182	0.5541935	0.2845895	0.193182	0.546921	0.2845895	0.193182	0.546921	0.2845895
50	5	2	0.5	0.05	40	50	complete	3	pcor	all	4	0.2754575	0.7066145	0.3984125	0.272779	0.7013515	0.3966885	0.2754575	0.702703	0.3970425
50	5	2	0.5	0.05	40	50	hiddenCL	3	pcor	all	4	0.170942	0.6035715	0.25864	0.170942	0.6026315	0.25864	0.170942	0.6026315	0.25864
50	5	2	0.5	0.05	40	50	hidden	4	pcor	all	4	0.111111	0.611111	0.183346	0.111111	0.599673	0.183346	0.111111	0.611111	0.183346
50	5	2	0.5	0.05	40	50	complete	4	pcor	all	4	0.178495	0.9	0.296663	0.178495	0.9	0.296663	0.178495	0.9	0.296663
50	5	2	0.5	0.05	40	50	hiddenCL	4	pcor	all	4	0.114105	0.861905	0.201758	0.114105	0.861905	0.201758	0.114105	0.861905	0.201758
50	5	2	0.5	0.05	40	100	hidden	2	pcor	all	4	0.4894725	0.5445935	0.5171005	0.480963	0.5395015	0.512386	0.4894725	0.5395015	0.513224
50	5	2	0.5	0.05	40	100	complete	2	pcor	all	4	0.6379045	0.6608725	0.6448025	0.6379045	0.652778	0.6432745	0.6379045	0.652778	0.6432745
50	5	2	0.5	0.05	40	100	hiddenCL	2	pcor	all	4	0.442745	0.5	0.454904	0.433838	0.5	0.451926	0.4370965	0.5	0.454904
50	5	2	0.5	0.05	40	100	hidden	3	pcor	all	4	0.374247	0.7231025	0.4962955	0.374247	0.7186955	0.4962955	0.374247	0.7186955	0.4962955
50	5	2	0.5	0.05	40	100	complete	3	pcor	all	4	0.521286	0.881475	0.65263	0.521286	0.8799535	0.65263	0.521286	0.8799535	0.65263
50	5	2	0.5	0.05	40	100	hiddenCL	3	pcor	all	4	0.358347	0.741388	0.482759	0.3563495	0.741388	0.4816895	0.356456	0.741388	0.482759
50	5	2	0.5	0.05	40	100	hidden	4	pcor	all	4	0.296875	0.778989	0.4317855	0.296875	0.778989	0.4317855	0.296875	0.778989	0.4317855
50	5	2	0.5	0.05	40	100	complete	4	pcor	all	4	0.430933	0.9733285	0.596054	0.430933	0.9733285	0.596054	0.430933	0.9733285	0.596054
50	5	2	0.5	0.05	40	100	hiddenCL	4	pcor	all	4	0.272574	0.8873015	0.408668	0.272574	0.8873015	0.408668	0.272574	0.8873015	0.408668
50	5	2	0.5	0.05	40	200	hidden	2	pcor	all	4	0.6457015	0.615728	0.6328935	0.6453655	0.6135945	0.6300155	0.6453655	0.6148355	0.6300155
50	5	2	0.5	0.05	40	200	complete	2	pcor	all	4	0.842088	0.7246205	0.779323	0.84	0.7246205	0.775418	0.84	0.7246205	0.775418
50	5	2	0.5	0.05	40	200	hiddenCL	2	pcor	all	4	0.5999885	0.5497255	0.576728	0.5999885	0.5497255	0.572917	0.5999885	0.5497255	0.572917
50	5	2	0.5	0.05	40	200	hidden	3	pcor	all	4	0.6045075	0.810578	0.6917285	0.6045075	0.810578	0.6917285	0.6045075	0.810578	0.6917285
50	5	2	0.5	0.05	40	200	complete	3	pcor	all	4	0.761929	0.9462865	0.8423475	0.761929	0.9462865	0.840595	0.761929	0.9462865	0.840595
50	5	2	0.5	0.05	40	200	hiddenCL	3	pcor	all	4	0.5412415	0.7686735	0.634933	0.5412415	0.7686735	0.634933	0.5412415	0.7686735	0.634933
50	5	2	0.5	0.05	40	200	hidden	4	pcor	all	4	0.520833	0.858259	0.650151	0.520833	0.858259	0.650151	0.520833	0.858259	0.650151
50	5	2	0.5	0.05	40	200	complete	4	pcor	all	4	0.6912245	1	0.8073825	0.6912245	1	0.8073825	0.6912245	1	0.8073825
50	5	2	0.5	0.05	40	200	hiddenCL	4	pcor	all	4	0.478945	0.862407	0.61777	0.478945	0.862407	0.61777	0.478945	0.862407	0.61777
50	5	2	0.5	0.05	40	400	hidden	2	pcor	all	4	0.7469115	0.637176	0.6840745	0.7469115	0.637176	0.6840745	0.7469115	0.637176	0.6840745
50	5	2	0.5	0.05	40	400	complete	2	pcor	all	4	0.96019	0.767631	0.84007	0.96019	0.767631	0.84007	0.96019	0.767631	0.84007
50	5	2	0.5	0.05	40	400	hiddenCL	2	pcor	all	4	0.67562	0.562435	0.619403	0.67562	0.562435	0.619403	0.67562	0.562435	0.619403
50	5	2	0.5	0.05	40	400	hidden	3	pcor	all	4	0.725928	0.8333095	0.7702365	0.725928	0.829641	0.7702365	0.725928	0.8333095	0.7702365
50	5	2	0.5	0.05	40	400	complete	3	pcor	all	4	0.9239305	0.953463	0.9360655	0.9239305	0.953463	0.9360655	0.9239305	0.953463	0.9360655
50	5	2	0.5	0.05	40	400	hiddenCL	3	pcor	all	4	0.656892	0.747222	0.6972235	0.656892	0.747222	0.6972235	0.656892	0.747222	0.6972235
50	5	2	0.5	0.05	40	400	hidden	4	pcor	all	4	0.6745665	0.8768175	0.759133	0.6745665	0.875	0.7572695	0.6745665	0.875856	0.759133
50	5	2	0.5	0.05	40	400	complete	4	pcor	all	4	0.875	0.994382	0.9288555	0.875	0.994382	0.9288555	0.875	0.994382	0.9288555
50	5	2	0.5	0.05	40	400	hiddenCL	4	pcor	all	4	0.625344	0.8205505	0.7108015	0.625344	0.8205505	0.7108015	0.625344	0.8205505	0.7108015
50	5	2	0.5	0.05	40	800	hidden	2	pcor	all	4	0.8010415	0.620829	0.7060975	0.8010415	0.620829	0.701485	0.8010415	0.620829	0.7039825
50	5	2	0.5	0.05	40	800	complete	2	pcor	all	4	0.9839015	0.745109	0.843315	0.9839015	0.745109	0.843315	0.9839015	0.745109	0.843315
50	5	2	0.5	0.05	40	800	hiddenCL	2	pcor	all	4	0.698421	0.5225565	0.6040625	0.698421	0.5225565	0.6040625	0.698421	0.5225565	0.6040625
50	5	2	0.5	0.05	40	800	hidden	3	pcor	all	4	0.7967175	0.8050635	0.8105	0.7967175	0.8050635	0.8102885	0.7967175	0.8050635	0.8102885
50	5	2	0.5	0.05	40	800	complete	3	pcor	all	4	0.9707145	0.9650975	0.968119	0.9707145	0.9650975	0.968119	0.9707145	0.9650975	0.968119
50	5	2	0.5	0.05	40	800	hiddenCL	3	pcor	all	4	0.6961405	0.6929295	0.699454	0.6961405	0.6929295	0.699454	0.6961405	0.6929295	0.699454
50	5	2	0.5	0.05	40	800	hidden	4	pcor	all	4	0.7755615	0.86955	0.8222105	0.7755615	0.86955	0.8222105	0.7755615	0.86955	0.8222105
50	5	2	0.5	0.05	40	800	complete	4	pcor	all	4	0.962025	0.989637	0.9784845	0.962025	0.989637	0.9784845	0.962025	0.989637	0.9784845
50	5	2	0.5	0.05	40	800	hiddenCL	4	pcor	all	4	0.6864465	0.7483555	0.721694	0.6864465	0.7483555	0.721694	0.6864465	0.7483555	0.721694
50	5	2	0.5	0.1	40	20	hidden	2	pcor	all	4	0.0903985	0.166739	0.1156185	0.07619	0.1515585	0.1016415	0.0845235	0.16	0.110728
50	5	2	0.5	0.1	40	20	complete	2	pcor	all	4	0.082857	0.1523945	0.108924	0.067416	0.1212245	0.085419	0.078215	0.134665	0.097562
50	5	2	0.5	0.1	40	20	hiddenCL	2	pcor	all	4	0.059715	0.12766	0.081648	0.0503165	0.1	0.0684915	0.056499	0.1100095	0.073261
50	5	2	0.5	0.1	40	20	hidden	3	pcor	all	4	0.039033	0.25	0.0680865	0.03712	0.25	0.0649125	0.03712	0.25	0.0649125
50	5	2	0.5	0.1	40	20	complete	3	pcor	all	4	0.0439775	0.2312835	0.0717505	0.04211	0.2139585	0.0689705	0.0439775	0.222332	0.0717505
50	5	2	0.5	0.1	40	20	hiddenCL	3	pcor	all	4	0.029706	0.2	0.0521895	0.029129	0.1875	0.051282	0.029129	0.2	0.051282
50	5	2	0.5	0.1	40	20	hidden	4	pcor	all	4	0.010754	0.333333	0.020943	0.010754	0.333333	0.020943	0.010754	0.333333	0.020943
50	5	2	0.5	0.1	40	20	complete	4	pcor	all	4	0.0113	0.5	0.0218585	0.0113	0.45	0.0218585	0.0113	0.45	0.0218585
50	5	2	0.5	0.1	40	20	hiddenCL	4	pcor	all	4	0.010417	0.333333	0.020204	0.010417	0.333333	0.020204	0.010417	0.333333	0.020204
50	5	2	0.5	0.1	40	50	hidden	2	pcor	all	4	0.264221	0.371056	0.3082085	0.255229	0.365775	0.3048605	0.2569915	0.361715	0.305692
50	5	2	0.5	0.1	40	50	complete	2	pcor	all	4	0.364497	0.455238	0.411682	0.3542485	0.450547	0.402454	0.3616755	0.455238	0.4049855
50	5	2	0.5	0.1	40	50	hiddenCL	2	pcor	all	4	0.255229	0.3628675	0.3	0.247549	0.357251	0.2916805	0.25	0.357251	0.294872
50	5	2	0.5	0.1	40	50	hidden	3	pcor	all	4	0.1875	0.541699	0.281128	0.1875	0.540541	0.274809	0.1875	0.541699	0.2769395
50	5	2	0.5	0.1	40	50	complete	3	pcor	all	4	0.2704165	0.7075355	0.3971445	0.2704165	0.696154	0.39385	0.2704165	0.7075355	0.3971445
50	5	2	0.5	0.1	40	50	hiddenCL	3	pcor	all	4	0.169376	0.576923	0.2637685	0.169376	0.576923	0.2637685	0.169376	0.576923	0.2637685
50	5	2	0.5	0.1	40	50	hidden	4	pcor	all	4	0.106005	0.6150795	0.181456	0.1028605	0.6055555	0.1761475	0.1028605	0.6150795	0.1761475
50	5	2	0.5	0.1	40	50	complete	4	pcor	all	4	0.1752275	0.912879	0.2974545	0.170942	0.9045455	0.2894545	0.1752275	0.912879	0.2974545
50	5	2	0.5	0.1	40	50	hiddenCL	4	pcor	all	4	0.1017695	0.8516485	0.182863	0.1017695	0.8516485	0.182863	0.1017695	0.8516485	0.182863
50	5	2	0.5	0.1	40	100	hidden	2	pcor	all	4	0.4800945	0.528751	0.5094935	0.4800945	0.5217595	0.5043605	0.4800945	0.526545	0.5092195
50	5	2	0.5	0.1	40	100	complete	2	pcor	all	4	0.644088	0.6358905	0.646451	0.6438635	0.6358905	0.646451	0.644088	0.6358905	0.646451
50	5	2	0.5	0.1	40	100	hiddenCL	2	pcor	all	4	0.44949	0.489565	0.4767315	0.4484485	0.488883	0.475857	0.4484485	0.488883	0.475857
50	5	2	0.5	0.1	40	100	hidden	3	pcor	all	4	0.3845595	0.723771	0.503247	0.3845595	0.723771	0.503247	0.3845595	0.723771	0.503247
50	5	2	0.5	0.1	40	100	complete	3	pcor	all	4	0.539225	0.883974	0.6687765	0.539225	0.883333	0.6687765	0.539225	0.883974	0.6687765
50	5	2	0.5	0.1	40	100	hiddenCL	3	pcor	all	4	0.371989	0.7656865	0.5	0.371989	0.7656865	0.5	0.371989	0.7656865	0.5
50	5	2	0.5	0.1	40	100	hidden	4	pcor	all	4	0.2916375	0.7845645	0.42666	0.2916375	0.7845645	0.42666	0.2916375	0.7845645	0.42666
50	5	2	0.5	0.1	40	100	complete	4	pcor	all	4	0.4319325	0.9775025	0.599427	0.4319325	0.9775025	0.599427	0.4319325	0.9775025	0.599427
50	5	2	0.5	0.1	40	100	hiddenCL	4	pcor	all	4	0.291637	0.925926	0.442478	0.291637	0.925926	0.442478	0.291637	0.925926	0.442478
50	5	2	0.5	0.1	40	200	hidden	2	pcor	all	4	0.6457015	0.6072325	0.633916	0.6377765	0.6028845	0.6225145	0.641934	0.6028845	0.6293045
50	5	2	0.5	0.1	40	200	complete	2	pcor	all	4	0.8538475	0.738295	0.8009435	0.8500495	0.738295	0.8	0.8500495	0.738295	0.8009435
50	5	2	0.5	0.1	40	200	hiddenCL	2	pcor	all	4	0.60322	0.564887	0.584445	0.5947475	0.5627455	0.583101	0.5978725	0.564887	0.583101
50	5	2	0.5	0.1	40	200	hidden	3	pcor	all	4	0.591875	0.793167	0.671233	0.591875	0.793167	0.671233	0.591875	0.793167	0.671233
50	5	2	0.5	0.1	40	200	complete	3	pcor	all	4	0.7700575	0.941528	0.845696	0.7700575	0.941528	0.845696	0.7700575	0.941528	0.845696
50	5	2	0.5	0.1	40	200	hiddenCL	3	pcor	all	4	0.542705	0.792377	0.639706	0.542705	0.7845645	0.639706	0.542705	0.7845645	0.639706
50	5	2	0.5	0.1	40	200	hidden	4	pcor	all	4	0.510584	0.8523005	0.6406565	0.5076495	0.843372	0.6332495	0.5076495	0.843372	0.6332495
50	5	2	0.5	0.1	40	200	complete	4	pcor	all	4	0.6921875	0.985071	0.814815	0.6921875	0.985071	0.814815	0.6921875	0.985071	0.814815
50	5	2	0.5	0.1	40	200	hiddenCL	4	pcor	all	4	0.479167	0.87754	0.6196975	0.479167	0.87754	0.6196975	0.479167	0.87754	0.6196975
50	5	2	0.5	0.1	40	400	hidden	2	pcor	all	4	0.7410785	0.6208715	0.6755735	0.7410785	0.6200795	0.6755735	0.7410785	0.6208715	0.6755735
50	5	2	0.5	0.1	40	400	complete	2	pcor	all	4	0.9502475	0.762073	0.843938	0.9502475	0.762073	0.843938	0.9502475	0.762073	0.843938
50	5	2	0.5	0.1	40	400	hiddenCL	2	pcor	all	4	0.680661	0.563068	0.6161405	0.680661	0.563068	0.6161405	0.680661	0.563068	0.6161405
50	5	2	0.5	0.1	40	400	hidden	3	pcor	all	4	0.7105555	0.7988765	0.762862	0.7105555	0.7988765	0.7594835	0.7105555	0.7988765	0.762862
50	5	2	0.5	0.1	40	400	complete	3	pcor	all	4	0.9150645	0.963409	0.934615	0.9150645	0.963409	0.934615	0.9150645	0.963409	0.934615
50	5	2	0.5	0.1	40	400	hiddenCL	3	pcor	all	4	0.65091	0.75695	0.699762	0.65091	0.75695	0.699762	0.65091	0.75695	0.699762
50	5	2	0.5	0.1	40	400	hidden	4	pcor	all	4	0.680851	0.850373	0.7643755	0.680851	0.850373	0.7643755	0.680851	0.850373	0.7643755
50	5	2	0.5	0.1	40	400	complete	4	pcor	all	4	0.8677395	1	0.925743	0.8677395	1	0.925743	0.8677395	1	0.925743
50	5	2	0.5	0.1	40	400	hiddenCL	4	pcor	all	4	0.6237245	0.818102	0.710221	0.6237245	0.818102	0.710221	0.6237245	0.818102	0.710221
50	5	2	0.5	0.1	40	800	hidden	2	pcor	all	4	0.760309	0.5905465	0.6627925	0.760309	0.5879705	0.6627925	0.760309	0.5905465	0.6627925
50	5	2	0.5	0.1	40	800	complete	2	pcor	all	4	0.9781415	0.76153	0.846717	0.9781415	0.76153	0.846717	0.9781415	0.76153	0.846717
50	5	2	0.5	0.1	40	800	hiddenCL	2	pcor	all	4	0.6994625	0.529737	0.6059015	0.6994625	0.529737	0.6059015	0.6994625	0.529737	0.6059015
50	5	2	0.5	0.1	40	800	hidden	3	pcor	all	4	0.761161	0.779654	0.7691095	0.761161	0.779654	0.7687045	0.761161	0.779654	0.7691095
50	5	2	0.5	0.1	40	800	complete	3	pcor	all	4	0.972636	0.959596	0.9680815	0.972636	0.959596	0.9680815	0.972636	0.959596	0.9680815
50	5	2	0.5	0.1	40	800	hiddenCL	3	pcor	all	4	0.6994625	0.7011095	0.704904	0.6994625	0.7011095	0.704904	0.6994625	0.7011095	0.704904
50	5	2	0.5	0.1	40	800	hidden	4	pcor	all	4	0.7484175	0.826537	0.7949085	0.7484175	0.823223	0.7949085	0.7484175	0.826537	0.7949085
50	5	2	0.5	0.1	40	800	complete	4	pcor	all	4	0.962025	0.9901925	0.9782195	0.962025	0.9901925	0.9782195	0.962025	0.9901925	0.9782195
50	5	2	0.5	0.1	40	800	hiddenCL	4	pcor	all	4	0.690677	0.760371	0.725595	0.690677	0.760371	0.725595	0.690677	0.760371	0.725595
50	5	2	0.5	0.2	40	20	hidden	2	pcor	all	4	0.0874555	0.1495455	0.112282	0.0786615	0.135003	0.098247	0.079293	0.1442495	0.1022845
50	5	2	0.5	0.2	40	20	complete	2	pcor	all	4	0.0874555	0.1611115	0.1136085	0.0773505	0.141693	0.1014095	0.0808165	0.148542	0.1048705
50	5	2	0.5	0.2	40	20	hiddenCL	2	pcor	all	4	0.0613705	0.1207485	0.084926	0.05	0.098039	0.0676825	0.056187	0.111111	0.073826
50	5	2	0.5	0.2	40	20	hidden	3	pcor	all	4	0.038035	0.218254	0.063986	0.0357195	0.2	0.058824	0.038035	0.212406	0.063986
50	5	2	0.5	0.2	40	20	complete	3	pcor	all	4	0.0544505	0.25	0.0881895	0.05	0.2301585	0.0800205	0.0544505	0.2440475	0.0881895
50	5	2	0.5	0.2	40	20	hiddenCL	3	pcor	all	4	0.038035	0.195238	0.062996	0.031818	0.176471	0.0529465	0.033908	0.190476	0.057143
50	5	2	0.5	0.2	40	20	hidden	4	pcor	all	4	0.0109295	0.3095235	0.021165	0.0108115	0.3095235	0.021053	0.0108115	0.3095235	0.021053
50	5	2	0.5	0.2	40	20	complete	4	pcor	all	4	0.015853	0.5	0.0307135	0.012076	0.4642855	0.023431	0.012076	0.5	0.023431
50	5	2	0.5	0.2	40	20	hiddenCL	4	pcor	all	4	0.010417	0.2916665	0.020101	0.010259	0.25	0.019901	0.010259	0.25	0.019901
50	5	2	0.5	0.2	40	50	hidden	2	pcor	all	4	0.26312	0.376894	0.3071795	0.259241	0.376894	0.3033335	0.259241	0.376894	0.3050575
50	5	2	0.5	0.2	40	50	complete	2	pcor	all	4	0.36916	0.4781875	0.4223485	0.363636	0.467637	0.411646	0.3641095	0.4781875	0.417328
50	5	2	0.5	0.2	40	50	hiddenCL	2	pcor	all	4	0.25	0.3628525	0.2974985	0.2420135	0.34834	0.2918605	0.2420135	0.34834	0.2918605
50	5	2	0.5	0.2	40	50	hidden	3	pcor	all	4	0.19694	0.5358955	0.2856665	0.1915275	0.5322915	0.2788795	0.1920965	0.5322915	0.2788795
50	5	2	0.5	0.2	40	50	complete	3	pcor	all	4	0.284091	0.71984	0.404738	0.284091	0.71984	0.404738	0.284091	0.71984	0.404738
50	5	2	0.5	0.2	40	50	hiddenCL	3	pcor	all	4	0.19125	0.6035715	0.29284	0.1907445	0.596875	0.286857	0.1907445	0.596875	0.286857
50	5	2	0.5	0.2	40	50	hidden	4	pcor	all	4	0.112847	0.624339	0.1888445	0.1117355	0.624339	0.1866095	0.112847	0.624339	0.1888445
50	5	2	0.5	0.2	40	50	complete	4	pcor	all	4	0.1656865	0.9	0.28178	0.1656865	0.8964285	0.28178	0.1656865	0.8964285	0.28178
50	5	2	0.5	0.2	40	50	hiddenCL	4	pcor	all	4	0.1142535	0.833333	0.202041	0.1142535	0.828431	0.202041	0.1142535	0.828431	0.202041
50	5	2	0.5	0.2	40	100	hidden	2	pcor	all	4	0.4767315	0.5227745	0.5043355	0.4712635	0.511249	0.501462	0.4767315	0.5122245	0.501462
50	5	2	0.5	0.2	40	100	complete	2	pcor	all	4	0.634164	0.6687745	0.6519295	0.634164	0.662602	0.647563	0.634164	0.662602	0.647563
50	5	2	0.5	0.2	40	100	hiddenCL	2	pcor	all	4	0.449765	0.517072	0.480203	0.443813	0.509117	0.476744	0.4461805	0.513765	0.478153
50	5	2	0.5	0.2	40	100	hidden	3	pcor	all	4	0.386521	0.6974575	0.495863	0.382639	0.690909	0.495863	0.386521	0.690909	0.495863
50	5	2	0.5	0.2	40	100	complete	3	pcor	all	4	0.549836	0.893424	0.6753775	0.546537	0.886111	0.6753775	0.546537	0.893424	0.6753775
50	5	2	0.5	0.2	40	100	hiddenCL	3	pcor	all	4	0.365836	0.7473405	0.4930545	0.364583	0.7444335	0.4900745	0.365836	0.7473405	0.492856
50	5	2	0.5	0.2	40	100	hidden	4	pcor	all	4	0.3081845	0.777778	0.443697	0.3081845	0.777778	0.441071	0.3081845	0.777778	0.441071
50	5	2	0.5	0.2	40	100	complete	4	pcor	all	4	0.437141	0.976467	0.5987505	0.437141	0.976467	0.5987505	0.437141	0.976467	0.5987505
50	5	2	0.5	0.2	40	100	hiddenCL	4	pcor	all	4	0.2926285	0.898276	0.433962	0.2926285	0.898276	0.433962	0.2926285	0.898276	0.433962
50	5	2	0.5	0.2	40	200	hidden	2	pcor	all	4	0.641782	0.58	0.610025	0.64	0.58	0.610025	0.641782	0.58	0.610025
50	5	2	0.5	0.2	40	200	complete	2	pcor	all	4	0.8490505	0.738091	0.7814185	0.8490505	0.737114	0.7781505	0.8490505	0.737114	0.7781505
50	5	2	0.5	0.2	40	200	hiddenCL	2	pcor	all	4	0.6031915	0.554952	0.580479	0.6031915	0.554952	0.5774315	0.6031915	0.554952	0.5774315
50	5	2	0.5	0.2	40	200	hidden	3	pcor	all	4	0.5730435	0.7722225	0.650735	0.5707145	0.766667	0.650735	0.5707145	0.766667	0.650735
50	5	2	0.5	0.2	40	200	complete	3	pcor	all	4	0.7751405	0.941528	0.8470375	0.7751405	0.941528	0.844697	0.7751405	0.941528	0.8470375
50	5	2	0.5	0.2	40	200	hiddenCL	3	pcor	all	4	0.544304	0.7759905	0.6402615	0.5432365	0.7759905	0.6402615	0.5432365	0.7759905	0.6402615
50	5	2	0.5	0.2	40	200	hidden	4	pcor	all	4	0.5081645	0.824752	0.628788	0.5061055	0.823055	0.618421	0.5061055	0.824752	0.618563
50	5	2	0.5	0.2	40	200	complete	4	pcor	all	4	0.6907445	0.985291	0.814534	0.6907445	0.985291	0.814534	0.6907445	0.985291	0.814534
50	5	2	0.5	0.2	40	200	hiddenCL	4	pcor	all	4	0.487175	0.867925	0.621417	0.487175	0.867925	0.621165	0.487175	0.867925	0.621417
50	5	2	0.5	0.2	40	400	hidden	2	pcor	all	4	0.71351	0.578645	0.63434	0.711111	0.578645	0.63434	0.711111	0.578645	0.6329745
50	5	2	0.5	0.2	40	400	complete	2	pcor	all	4	0.9431745	0.76211	0.8330155	0.9431745	0.76211	0.8330155	0.9431745	0.76211	0.8330155
50	5	2	0.5	0.2	40	400	hiddenCL	2	pcor	all	4	0.6720765	0.5567435	0.607619	0.6720765	0.5567435	0.607619	0.6720765	0.5567435	0.607619
50	5	2	0.5	0.2	40	400	hidden	3	pcor	all	4	0.693773	0.7798645	0.7356525	0.691154	0.777187	0.7356525	0.693773	0.7798645	0.7356525
50	5	2	0.5	0.2	40	400	complete	3	pcor	all	4	0.917539	0.9514705	0.9297365	0.9136645	0.949227	0.9284145	0.917539	0.9514705	0.9297365
50	5	2	0.5	0.2	40	400	hiddenCL	3	pcor	all	4	0.6451385	0.753788	0.696663	0.6451385	0.753788	0.696663	0.6451385	0.753788	0.696663
50	5	2	0.5	0.2	40	400	hidden	4	pcor	all	4	0.6457515	0.8285365	0.730051	0.6457515	0.827329	0.729984	0.6457515	0.8285365	0.730051
50	5	2	0.5	0.2	40	400	complete	4	pcor	all	4	0.8603795	1	0.9209235	0.8603795	1	0.9209235	0.8603795	1	0.9209235
50	5	2	0.5	0.2	40	400	hiddenCL	4	pcor	all	4	0.614047	0.813514	0.699727	0.614047	0.813514	0.699727	0.614047	0.813514	0.699727
50	5	2	0.5	0.2	40	800	hidden	2	pcor	all	4	0.7420165	0.569677	0.6381695	0.7420165	0.569677	0.6381695	0.7420165	0.569677	0.6381695
50	5	2	0.5	0.2	40	800	complete	2	pcor	all	4	0.9775255	0.7489495	0.845018	0.9775255	0.7489495	0.845018	0.9775255	0.7489495	0.845018
50	5	2	0.5	0.2	40	800	hiddenCL	2	pcor	all	4	0.6967845	0.5256845	0.603689	0.6967845	0.5256845	0.603689	0.6967845	0.5256845	0.603689
50	5	2	0.5	0.2	40	800	hidden	3	pcor	all	4	0.7412335	0.743814	0.7420735	0.7349045	0.743814	0.7420735	0.7412335	0.743814	0.7420735
50	5	2	0.5	0.2	40	800	complete	3	pcor	all	4	0.9684175	0.95939	0.966471	0.9684175	0.95939	0.966471	0.9684175	0.95939	0.966471
50	5	2	0.5	0.2	40	800	hiddenCL	3	pcor	all	4	0.693182	0.699913	0.7074385	0.693182	0.699913	0.7074385	0.693182	0.699913	0.7074385
50	5	2	0.5	0.2	40	800	hidden	4	pcor	all	4	0.730175	0.808608	0.7604705	0.7247985	0.8074605	0.7602	0.7247985	0.8074605	0.7602
50	5	2	0.5	0.2	40	800	complete	4	pcor	all	4	0.9514705	0.989302	0.968287	0.9514705	0.989302	0.968287	0.9514705	0.989302	0.968287
50	5	2	0.5	0.2	40	800	hiddenCL	4	pcor	all	4	0.679798	0.7599	0.7214905	0.679798	0.7599	0.7214905	0.679798	0.7599	0.7214905
50	5	2	0.5	0.5	40	20	hidden	2	pcor	all	4	0.0884005	0.1517425	0.1172175	0.081746	0.139394	0.1112455	0.085868	0.148542	0.115948
50	5	2	0.5	0.5	40	20	complete	2	pcor	all	4	0.09375	0.1754275	0.11847	0.089899	0.1633335	0.116365	0.09375	0.172826	0.11847
50	5	2	0.5	0.5	40	20	hiddenCL	2	pcor	all	4	0.063291	0.1277175	0.082702	0.0555625	0.116342	0.074631	0.0628955	0.1212245	0.079784
50	5	2	0.5	0.5	40	20	hidden	3	pcor	all	4	0.0433055	0.2583335	0.076218	0.039821	0.229021	0.0696455	0.0433055	0.2583335	0.076218
50	5	2	0.5	0.5	40	20	complete	3	pcor	all	4	0.048135	0.2637685	0.082139	0.045455	0.2353845	0.0780505	0.046824	0.237647	0.0796515
50	5	2	0.5	0.5	40	20	hiddenCL	3	pcor	all	4	0.0338995	0.230769	0.059429	0.0269435	0.181818	0.0458285	0.0335205	0.218254	0.057972
50	5	2	0.5	0.5	40	20	hidden	4	pcor	all	4	0.010754	0.2916665	0.020726	0.010102	0.25	0.019608	0.010421	0.2916665	0.0201135
50	5	2	0.5	0.5	40	20	complete	4	pcor	all	4	0.0195165	0.5	0.0379225	0.011364	0.5	0.0218585	0.0152975	0.5	0.0299275
50	5	2	0.5	0.5	40	20	hiddenCL	4	pcor	all	4	0.0106955	0.3666665	0.020943	0.010102	0.333333	0.019901	0.010421	0.3666665	0.0204165
50	5	2	0.5	0.5	40	50	hidden	2	pcor	all	4	0.2651625	0.3643575	0.308361	0.260682	0.3574785	0.302678	0.260682	0.3643575	0.302678
50	5	2	0.5	0.5	40	50	complete	2	pcor	all	4	0.3683335	0.46982	0.41154	0.355556	0.461073	0.4104485	0.3605735	0.463738	0.41154
50	5	2	0.5	0.5	40	50	hiddenCL	2	pcor	all	4	0.2458175	0.357676	0.290282	0.240882	0.3535715	0.2873655	0.240882	0.3535715	0.2892455
50	5	2	0.5	0.5	40	50	hidden	3	pcor	all	4	0.2031605	0.5395015	0.3024065	0.2031605	0.5358975	0.2900935	0.2031605	0.5358975	0.2954075
50	5	2	0.5	0.5	40	50	complete	3	pcor	all	4	0.278481	0.7052135	0.4100525	0.278481	0.7052135	0.397948	0.278481	0.7052135	0.4100525
50	5	2	0.5	0.5	40	50	hiddenCL	3	pcor	all	4	0.182307	0.5773525	0.280812	0.182307	0.5773525	0.275186	0.182307	0.5773525	0.278118
50	5	2	0.5	0.5	40	50	hidden	4	pcor	all	4	0.1338385	0.636364	0.2251125	0.1306565	0.6339715	0.22116	0.1338385	0.636364	0.22318
50	5	2	0.5	0.5	40	50	complete	4	pcor	all	4	0.194475	0.911067	0.3210405	0.1858425	0.9045455	0.3105605	0.1921455	0.911067	0.316286
50	5	2	0.5	0.5	40	50	hiddenCL	4	pcor	all	4	0.121111	0.818182	0.212389	0.121111	0.815341	0.212077	0.121111	0.815341	0.212389
50	5	2	0.5	0.5	40	100	hidden	2	pcor	all	4	0.4522725	0.506024	0.4816635	0.445657	0.5027475	0.477231	0.445657	0.506024	0.477231
50	5	2	0.5	0.5	40	100	complete	2	pcor	all	4	0.6174995	0.6417045	0.6257455	0.6174995	0.6417045	0.6257455	0.6174995	0.6417045	0.6257455
50	5	2	0.5	0.5	40	100	hiddenCL	2	pcor	all	4	0.4235415	0.5000745	0.462397	0.418861	0.4938235	0.461072	0.423219	0.4938235	0.461538
50	5	2	0.5	0.5	40	100	hidden	3	pcor	all	4	0.370721	0.6892915	0.48	0.3661995	0.6892915	0.4773995	0.3661995	0.6892915	0.478938
50	5	2	0.5	0.5	40	100	complete	3	pcor	all	4	0.5322915	0.894177	0.671082	0.5322915	0.894177	0.671082	0.5322915	0.894177	0.671082
50	5	2	0.5	0.5	40	100	hiddenCL	3	pcor	all	4	0.3641095	0.755435	0.478581	0.363636	0.755435	0.478581	0.363636	0.755435	0.478581
50	5	2	0.5	0.5	40	100	hidden	4	pcor	all	4	0.30008	0.7335005	0.429691	0.299641	0.7335005	0.4285555	0.299641	0.7335005	0.4285555
50	5	2	0.5	0.5	40	100	complete	4	pcor	all	4	0.423232	0.9725565	0.590348	0.423232	0.9725565	0.590348	0.423232	0.9725565	0.590348
50	5	2	0.5	0.5	40	100	hiddenCL	4	pcor	all	4	0.283482	0.882857	0.4213445	0.283482	0.882857	0.4213445	0.283482	0.882857	0.4213445
50	5	2	0.5	0.5	40	200	hidden	2	pcor	all	4	0.6020835	0.575838	0.583627	0.6011365	0.575838	0.578644	0.6020835	0.575838	0.578644
50	5	2	0.5	0.5	40	200	complete	2	pcor	all	4	0.8216455	0.729351	0.771418	0.8216455	0.727318	0.771418	0.8216455	0.727318	0.771418
50	5	2	0.5	0.5	40	200	hiddenCL	2	pcor	all	4	0.589899	0.5521055	0.5668755	0.589899	0.5521055	0.5668755	0.589899	0.5521055	0.5668755
50	5	2	0.5	0.5	40	200	hidden	3	pcor	all	4	0.533333	0.75	0.6222475	0.533333	0.75	0.621118	0.533333	0.75	0.621118
50	5	2	0.5	0.5	40	200	complete	3	pcor	all	4	0.7552815	0.935887	0.837083	0.7552815	0.935887	0.837083	0.7552815	0.935887	0.837083
50	5	2	0.5	0.5	40	200	hiddenCL	3	pcor	all	4	0.5196155	0.7777655	0.61903	0.5196155	0.7777655	0.61903	0.5196155	0.7777655	0.61903
50	5	2	0.5	0.5	40	200	hidden	4	pcor	all	4	0.4721375	0.8016395	0.596617	0.4721375	0.8	0.596617	0.4721375	0.8	0.596617
50	5	2	0.5	0.5	40	200	complete	4	pcor	all	4	0.6737065	0.984243	0.7926325	0.6737065	0.984243	0.7926325	0.6737065	0.984243	0.7926325
50	5	2	0.5	0.5	40	200	hiddenCL	4	pcor	all	4	0.460769	0.8520835	0.5971095	0.460769	0.8520835	0.5971095	0.460769	0.8520835	0.5971095
50	5	2	0.5	0.5	40	400	hidden	2	pcor	all	4	0.6754625	0.547619	0.60849	0.6754625	0.547619	0.60849	0.6754625	0.547619	0.60849
50	5	2	0.5	0.5	40	400	complete	2	pcor	all	4	0.9325755	0.7621895	0.8313065	0.9325755	0.758792	0.8313065	0.9325755	0.758792	0.8313065
50	5	2	0.5	0.5	40	400	hiddenCL	2	pcor	all	4	0.6595455	0.5482495	0.6034155	0.6595455	0.5482495	0.6034155	0.6595455	0.5482495	0.6034155
50	5	2	0.5	0.5	40	400	hidden	3	pcor	all	4	0.655543	0.74696	0.700761	0.654509	0.7371795	0.700761	0.654509	0.742381	0.700761
50	5	2	0.5	0.5	40	400	complete	3	pcor	all	4	0.9037405	0.95539	0.92797	0.9037405	0.9516315	0.92797	0.9037405	0.9548845	0.92797
50	5	2	0.5	0.5	40	400	hiddenCL	3	pcor	all	4	0.6413925	0.75	0.69324	0.6413925	0.75	0.69324	0.6413925	0.75	0.69324
50	5	2	0.5	0.5	40	400	hidden	4	pcor	all	4	0.617819	0.8068875	0.700767	0.617819	0.805556	0.694231	0.617819	0.8068875	0.694231
50	5	2	0.5	0.5	40	400	complete	4	pcor	all	4	0.8559115	1	0.920881	0.8559115	1	0.920881	0.8559115	1	0.920881
50	5	2	0.5	0.5	40	400	hiddenCL	4	pcor	all	4	0.6071685	0.8150685	0.702184	0.6071685	0.8150685	0.702184	0.6071685	0.8150685	0.702184
50	5	2	0.5	0.5	40	800	hidden	2	pcor	all	4	0.7098385	0.536585	0.608716	0.7098385	0.536585	0.608716	0.7098385	0.536585	0.608716
50	5	2	0.5	0.5	40	800	complete	2	pcor	all	4	0.9779	0.7593095	0.8502335	0.9779	0.754845	0.846286	0.9779	0.754845	0.846286
50	5	2	0.5	0.5	40	800	hiddenCL	2	pcor	all	4	0.694417	0.5208345	0.5990985	0.691912	0.5208345	0.5990985	0.691912	0.5208345	0.5990985
50	5	2	0.5	0.5	40	800	hidden	3	pcor	all	4	0.7085355	0.7065945	0.7043885	0.705808	0.7013725	0.7043885	0.705808	0.7065945	0.7043885
50	5	2	0.5	0.5	40	800	complete	3	pcor	all	4	0.962025	0.9618735	0.956283	0.9617815	0.9618735	0.956283	0.9617815	0.9618735	0.956283
50	5	2	0.5	0.5	40	800	hiddenCL	3	pcor	all	4	0.688172	0.71345	0.6986855	0.6864775	0.71345	0.6986855	0.6864775	0.71345	0.6986855
50	5	2	0.5	0.5	40	800	hidden	4	pcor	all	4	0.6942555	0.7613875	0.728868	0.6874595	0.7613875	0.7237125	0.692745	0.7613875	0.728324
50	5	2	0.5	0.5	40	800	complete	4	pcor	all	4	0.945948	0.995098	0.966471	0.945948	0.995098	0.9658695	0.945948	0.995098	0.9658695
50	5	2	0.5	0.5	40	800	hiddenCL	4	pcor	all	4	0.670886	0.754518	0.7218705	0.670886	0.754518	0.7218705	0.670886	0.754518	0.7218705
50	5	2	1.0	0.05	40	20	hidden	2	pcor	all	4	0.082985	0.1499395	0.1071795	0.0751345	0.144345	0.0989705	0.0795865	0.148936	0.103755
50	5	2	1.0	0.05	40	20	complete	2	pcor	all	4	0.0918955	0.178889	0.119361	0.0869975	0.16	0.115942	0.0908625	0.1616325	0.1167945
50	5	2	1.0	0.05	40	20	hiddenCL	2	pcor	all	4	0.061224	0.1290475	0.085145	0.053191	0.1149575	0.073269	0.0604235	0.1204995	0.0808165
50	5	2	1.0	0.05	40	20	hidden	3	pcor	all	4	0.0375	0.2403845	0.0641875	0.0374415	0.2264955	0.063158	0.036764	0.2264955	0.062348
50	5	2	1.0	0.05	40	20	complete	3	pcor	all	4	0.04951	0.2722225	0.0837185	0.04951	0.269697	0.0837185	0.04951	0.269697	0.0837185
50	5	2	1.0	0.05	40	20	hiddenCL	3	pcor	all	4	0.0310955	0.188988	0.0547955	0.0304575	0.1742425	0.051297	0.030612	0.188988	0.0533595
50	5	2	1.0	0.05	40	20	hidden	4	pcor	all	4	0.010001	0.25	0.019328	0.009805	0.25	0.01887	0.009805	0.25	0.01887
50	5	2	1.0	0.05	40	20	complete	4	pcor	all	4	0.0104785	0.4166665	0.0203095	0.010204	0.4166665	0.02	0.010204	0.4166665	0.02
50	5	2	1.0	0.05	40	20	hiddenCL	4	pcor	all	4	0	0	0	0	0	0	0	0	0
50	5	2	1.0	0.05	40	50	hidden	2	pcor	all	4	0.2588595	0.3651515	0.2975075	0.25	0.3561595	0.2904165	0.25	0.3651515	0.2904165
50	5	2	1.0	0.05	40	50	complete	2	pcor	all	4	0.3563725	0.4757495	0.402108	0.347318	0.464535	0.387727	0.349699	0.46464	0.3882535
50	5	2	1.0	0.05	40	50	hiddenCL	2	pcor	all	4	0.2435885	0.366516	0.294289	0.239232	0.363727	0.2866925	0.2428545	0.366516	0.2875855
50	5	2	1.0	0.05	40	50	hidden	3	pcor	all	4	0.1894445	0.541104	0.2825315	0.185185	0.5349765	0.2742945	0.1875175	0.541104	0.278952
50	5	2	1.0	0.05	40	50	complete	3	pcor	all	4	0.2622025	0.725976	0.3828015	0.259963	0.718254	0.377595	0.2608795	0.725976	0.378378
50	5	2	1.0	0.05	40	50	hiddenCL	3	pcor	all	4	0.1684495	0.619048	0.267949	0.1657445	0.6172165	0.262295	0.1684495	0.6172165	0.264481
50	5	2	1.0	0.05	40	50	hidden	4	pcor	all	4	0.11	0.58114	0.183503	0.11	0.575188	0.183503	0.11	0.575188	0.183503
50	5	2	1.0	0.05	40	50	complete	4	pcor	all	4	0.1629235	0.9215385	0.2743665	0.1622775	0.9107145	0.2743665	0.1622775	0.9107145	0.2743665
50	5	2	1.0	0.05	40	50	hiddenCL	4	pcor	all	4	0.1015825	0.8516485	0.180909	0.1015825	0.8441295	0.180909	0.1015825	0.8441295	0.180909
50	5	2	1.0	0.05	40	100	hidden	2	pcor	all	4	0.484714	0.53018	0.4968185	0.478464	0.5208695	0.4877095	0.478464	0.5208695	0.4877095
50	5	2	1.0	0.05	40	100	complete	2	pcor	all	4	0.62856	0.6318815	0.6436505	0.62856	0.6318815	0.6403475	0.62856	0.6318815	0.6436505
50	5	2	1.0	0.05	40	100	hiddenCL	2	pcor	all	4	0.4578875	0.525	0.488904	0.4566385	0.5187765	0.4859405	0.4566385	0.5222405	0.487848
50	5	2	1.0	0.05	40	100	hidden	3	pcor	all	4	0.392857	0.7200855	0.5065805	0.391552	0.7200855	0.5052155	0.392857	0.7200855	0.5065805
50	5	2	1.0	0.05	40	100	complete	3	pcor	all	4	0.535421	0.8785965	0.6620515	0.535421	0.8785965	0.6620515	0.535421	0.8785965	0.6620515
50	5	2	1.0	0.05	40	100	hiddenCL	3	pcor	all	4	0.3769475	0.7625315	0.509679	0.3769475	0.7625315	0.509679	0.3769475	0.7625315	0.509679
50	5	2	1.0	0.05	40	100	hidden	4	pcor	all	4	0.2821625	0.776644	0.4215355	0.2821625	0.776644	0.4215355	0.2821625	0.776644	0.4215355
50	5	2	1.0	0.05	40	100	complete	4	pcor	all	4	0.4277685	0.974359	0.5907385	0.4277685	0.974359	0.5907385	0.4277685	0.974359	0.5907385
50	5	2	1.0	0.05	40	100	hiddenCL	4	pcor	all	4	0.284271	0.8844445	0.435542	0.284271	0.8844445	0.435542	0.284271	0.8844445	0.435542
50	5	2	1.0	0.05	40	200	hidden	2	pcor	all	4	0.6541165	0.6231795	0.6395875	0.65006	0.619958	0.63659	0.65006	0.619958	0.6379955
50	5	2	1.0	0.05	40	200	complete	2	pcor	all	4	0.84329	0.7429845	0.788442	0.842543	0.739905	0.7866465	0.842543	0.739905	0.7866465
50	5	2	1.0	0.05	40	200	hiddenCL	2	pcor	all	4	0.6095975	0.5793375	0.5887705	0.608395	0.5793375	0.58499	0.6095975	0.5793375	0.58499
50	5	2	1.0	0.05	40	200	hidden	3	pcor	all	4	0.5961165	0.797297	0.682193	0.591837	0.794384	0.6762335	0.591837	0.797199	0.6762335
50	5	2	1.0	0.05	40	200	complete	3	pcor	all	4	0.765006	0.935887	0.83954	0.765006	0.93546	0.838459	0.765006	0.935887	0.838459
50	5	2	1.0	0.05	40	200	hiddenCL	3	pcor	all	4	0.5595595	0.8016395	0.6487845	0.5538075	0.7984375	0.6487845	0.5538075	0.8016395	0.6487845
50	5	2	1.0	0.05	40	200	hidden	4	pcor	all	4	0.51788	0.867925	0.6506015	0.51788	0.8667985	0.6506015	0.51788	0.8667985	0.6506015
50	5	2	1.0	0.05	40	200	complete	4	pcor	all	4	0.6926835	0.984845	0.8152315	0.6926835	0.984845	0.814371	0.6926835	0.984845	0.814371
50	5	2	1.0	0.05	40	200	hiddenCL	4	pcor	all	4	0.4976635	0.894737	0.632206	0.4976635	0.894737	0.626547	0.4976635	0.894737	0.626547
50	5	2	1.0	0.05	40	400	hidden	2	pcor	all	4	0.743736	0.6255435	0.6855365	0.743736	0.6255435	0.6855365	0.743736	0.6255435	0.6855365
50	5	2	1.0	0.05	40	400	complete	2	pcor	all	4	0.9502475	0.750221	0.8381645	0.9502475	0.750221	0.8381645	0.9502475	0.750221	0.8381645
50	5	2	1.0	0.05	40	400	hiddenCL	2	pcor	all	4	0.6871845	0.563066	0.6165915	0.6871845	0.563066	0.6165915	0.6871845	0.563066	0.6165915
50	5	2	1.0	0.05	40	400	hidden	3	pcor	all	4	0.724745	0.83	0.7767705	0.724745	0.826667	0.7767705	0.724745	0.83	0.7767705
50	5	2	1.0	0.05	40	400	complete	3	pcor	all	4	0.919366	0.952941	0.937886	0.919366	0.952941	0.937886	0.919366	0.952941	0.937886
50	5	2	1.0	0.05	40	400	hiddenCL	3	pcor	all	4	0.664659	0.7683365	0.709629	0.664659	0.7683365	0.709629	0.664659	0.7683365	0.709629
50	5	2	1.0	0.05	40	400	hidden	4	pcor	all	4	0.6950765	0.8874825	0.7735845	0.693718	0.886752	0.772357	0.6950765	0.8874825	0.7735845
50	5	2	1.0	0.05	40	400	complete	4	pcor	all	4	0.8785345	1	0.930115	0.8785345	1	0.930115	0.8785345	1	0.930115
50	5	2	1.0	0.05	40	400	hiddenCL	4	pcor	all	4	0.6311415	0.833333	0.7207135	0.6311415	0.833333	0.7207135	0.6311415	0.833333	0.7207135
50	5	2	1.0	0.05	40	800	hidden	2	pcor	all	4	0.781089	0.613393	0.6907545	0.7750275	0.612508	0.687762	0.7761385	0.613393	0.689395
50	5	2	1.0	0.05	40	800	complete	2	pcor	all	4	0.9756065	0.744908	0.8403255	0.9756065	0.744908	0.8403255	0.9756065	0.744908	0.8403255
50	5	2	1.0	0.05	40	800	hiddenCL	2	pcor	all	4	0.7080315	0.528687	0.6004485	0.7045895	0.528687	0.6004485	0.7045895	0.528687	0.6004485
50	5	2	1.0	0.05	40	800	hidden	3	pcor	all	4	0.7761045	0.820165	0.8011065	0.77501	0.819277	0.8011065	0.77501	0.819277	0.8011065
50	5	2	1.0	0.05	40	800	complete	3	pcor	all	4	0.9724905	0.95789	0.9651705	0.9724905	0.95789	0.9651705	0.9724905	0.95789	0.9651705
50	5	2	1.0	0.05	40	800	hiddenCL	3	pcor	all	4	0.701064	0.7129545	0.7046125	0.701064	0.7129545	0.7034405	0.701064	0.7129545	0.7034405
50	5	2	1.0	0.05	40	800	hidden	4	pcor	all	4	0.772797	0.864654	0.8220525	0.772797	0.864654	0.8220525	0.772797	0.864654	0.8220525
50	5	2	1.0	0.05	40	800	complete	4	pcor	all	4	0.96125	0.9949495	0.973542	0.96125	0.9949495	0.973542	0.96125	0.9949495	0.973542
50	5	2	1.0	0.05	40	800	hiddenCL	4	pcor	all	4	0.6963365	0.763665	0.728088	0.6963365	0.763665	0.728088	0.6963365	0.763665	0.728088
50	5	2	1.0	0.1	40	20	hidden	2	pcor	all	4	0.0894985	0.1553545	0.1127265	0.0810465	0.1490035	0.103576	0.0846775	0.1498395	0.103576
50	5	2	1.0	0.1	40	20	complete	2	pcor	all	4	0.081514	0.15301	0.105219	0.07656	0.135935	0.099291	0.0780505	0.1515585	0.1037045
50	5	2	1.0	0.1	40	20	hiddenCL	2	pcor	all	4	0.0565425	0.111111	0.074958	0.0471735	0.095292	0.062019	0.048193	0.100864	0.062746
50	5	2	1.0	0.1	40	20	hidden	3	pcor	all	4	0.0381265	0.2440475	0.0666715	0.0381265	0.2440475	0.0666715	0.0381265	0.2440475	0.0666715
50	5	2	1.0	0.1	40	20	complete	3	pcor	all	4	0.0521055	0.30602	0.087338	0.048782	0.2752525	0.083772	0.0492015	0.285948	0.083772
50	5	2	1.0	0.1	40	20	hiddenCL	3	pcor	all	4	0.0320865	0.218254	0.0561185	0.0309575	0.214286	0.053821	0.0309575	0.214286	0.053821
50	5	2	1.0	0.1	40	20	hidden	4	pcor	all	4	0.011365	0.3095235	0.0216275	0.011365	0.3095235	0.0216275	0.011365	0.3095235	0.0216275
50	5	2	1.0	0.1	40	20	complete	4	pcor	all	4	0.0174965	0.5	0.0343825	0.0139425	0.45	0.0271995	0.0139425	0.5	0.0271995
50	5	2	1.0	0.1	40	20	hiddenCL	4	pcor	all	4	0.0101525	0.2666665	0.019802	0.0101525	0.225	0.019802	0.0101525	0.225	0.019802
50	5	2	1.0	0.1	40	50	hidden	2	pcor	all	4	0.27	0.375906	0.320692	0.265306	0.375906	0.3136455	0.2686635	0.375906	0.320692
50	5	2	1.0	0.1	40	50	complete	2	pcor	all	4	0.3463665	0.474176	0.393797	0.3366845	0.463035	0.3886345	0.3463665	0.470563	0.393797
50	5	2	1.0	0.1	40	50	hiddenCL	2	pcor	all	4	0.245	0.3656715	0.289071	0.237647	0.3656715	0.288509	0.24	0.3656715	0.289071
50	5	2	1.0	0.1	40	50	hidden	3	pcor	all	4	0.1895315	0.572807	0.285714	0.1895315	0.5596495	0.282563	0.1895315	0.5596495	0.285714
50	5	2	1.0	0.1	40	50	complete	3	pcor	all	4	0.262091	0.708204	0.3800925	0.255002	0.705882	0.3708995	0.2585005	0.705882	0.3732145
50	5	2	1.0	0.1	40	50	hiddenCL	3	pcor	all	4	0.178597	0.651087	0.274641	0.178597	0.625	0.274641	0.178597	0.6375	0.274641
50	5	2	1.0	0.1	40	50	hidden	4	pcor	all	4	0.118546	0.625	0.199909	0.116295	0.6201925	0.1938615	0.1179635	0.625	0.1944325
50	5	2	1.0	0.1	40	50	complete	4	pcor	all	4	0.1710215	0.925824	0.289443	0.1710215	0.925824	0.289443	0.1710215	0.925824	0.289443
50	5	2	1.0	0.1	40	50	hiddenCL	4	pcor	all	4	0.110578	0.9	0.196154	0.108377	0.9	0.191806	0.110578	0.9	0.196154
50	5	2	1.0	0.1	40	100	hidden	2	pcor	all	4	0.466891	0.511653	0.489362	0.457987	0.5060975	0.475725	0.461915	0.511653	0.489362
50	5	2	1.0	0.1	40	100	complete	2	pcor	all	4	0.6237135	0.6476385	0.637068	0.6188555	0.6408765	0.633692	0.619037	0.6408765	0.6355475
50	5	2	1.0	0.1	40	100	hiddenCL	2	pcor	all	4	0.4341345	0.5229915	0.4771995	0.431476	0.518753	0.4728115	0.431476	0.518753	0.4728115
50	5	2	1.0	0.1	40	100	hidden	3	pcor	all	4	0.3891815	0.732051	0.5052795	0.3891815	0.729968	0.5020325	0.3891815	0.732051	0.5052795
50	5	2	1.0	0.1	40	100	complete	3	pcor	all	4	0.518446	0.875	0.65169	0.5178685	0.8701925	0.6422295	0.5178685	0.875	0.649174
50	5	2	1.0	0.1	40	100	hiddenCL	3	pcor	all	4	0.364863	0.760131	0.498	0.3621695	0.755556	0.496366	0.364863	0.755556	0.496366
50	5	2	1.0	0.1	40	100	hidden	4	pcor	all	4	0.2874355	0.7732145	0.4260015	0.2848325	0.769231	0.420204	0.2874355	0.769231	0.4260015
50	5	2	1.0	0.1	40	100	complete	4	pcor	all	4	0.424812	0.9770085	0.592071	0.424812	0.9770085	0.592071	0.424812	0.9770085	0.592071
50	5	2	1.0	0.1	40	100	hiddenCL	4	pcor	all	4	0.2821625	0.888803	0.425885	0.2805895	0.888803	0.422018	0.2821625	0.888803	0.425885
50	5	2	1.0	0.1	40	200	hidden	2	pcor	all	4	0.6409875	0.5866815	0.614816	0.63375	0.5866815	0.6117475	0.63375	0.5866815	0.614816
50	5	2	1.0	0.1	40	200	complete	2	pcor	all	4	0.8375	0.719163	0.768177	0.8375	0.718984	0.767448	0.8375	0.719163	0.768177
50	5	2	1.0	0.1	40	200	hiddenCL	2	pcor	all	4	0.593215	0.5698055	0.5757545	0.592808	0.5698055	0.5757545	0.593215	0.5698055	0.5757545
50	5	2	1.0	0.1	40	200	hidden	3	pcor	all	4	0.5908795	0.795811	0.6786875	0.5908795	0.795811	0.678363	0.5908795	0.795811	0.6786875
50	5	2	1.0	0.1	40	200	complete	3	pcor	all	4	0.7823305	0.9357865	0.8479715	0.7823305	0.9357865	0.8479715	0.7823305	0.9357865	0.8479715
50	5	2	1.0	0.1	40	200	hiddenCL	3	pcor	all	4	0.5529705	0.787223	0.646872	0.5529705	0.787223	0.646872	0.5529705	0.787223	0.646872
50	5	2	1.0	0.1	40	200	hidden	4	pcor	all	4	0.5242545	0.8561585	0.647256	0.5242545	0.8561585	0.6444985	0.5242545	0.8561585	0.6444985
50	5	2	1.0	0.1	40	200	complete	4	pcor	all	4	0.691939	0.9854005	0.811943	0.691939	0.9854005	0.811943	0.691939	0.9854005	0.811943
50	5	2	1.0	0.1	40	200	hiddenCL	4	pcor	all	4	0.48116	0.87496	0.6175515	0.48116	0.87496	0.6175515	0.48116	0.87496	0.6175515
50	5	2	1.0	0.1	40	400	hidden	2	pcor	all	4	0.73247	0.608419	0.666109	0.727714	0.608419	0.664634	0.729486	0.608419	0.664634
50	5	2	1.0	0.1	40	400	complete	2	pcor	all	4	0.9398795	0.7403685	0.8298105	0.9398795	0.7403685	0.8298105	0.9398795	0.7403685	0.8298105
50	5	2	1.0	0.1	40	400	hiddenCL	2	pcor	all	4	0.6813425	0.546766	0.5955995	0.6765845	0.546766	0.5955995	0.6765845	0.546766	0.5955995
50	5	2	1.0	0.1	40	400	hidden	3	pcor	all	4	0.699972	0.8195615	0.752258	0.6982345	0.8156055	0.752258	0.6982345	0.8156055	0.752258
50	5	2	1.0	0.1	40	400	complete	3	pcor	all	4	0.9058695	0.9560225	0.9300895	0.9033615	0.9560225	0.9300895	0.9033615	0.9560225	0.9300895
50	5	2	1.0	0.1	40	400	hiddenCL	3	pcor	all	4	0.6542635	0.75	0.697217	0.6542635	0.75	0.697217	0.6542635	0.75	0.697217
50	5	2	1.0	0.1	40	400	hidden	4	pcor	all	4	0.6717345	0.8614075	0.755862	0.6717345	0.8598215	0.755862	0.6717345	0.8598215	0.755862
50	5	2	1.0	0.1	40	400	complete	4	pcor	all	4	0.8727555	0.988889	0.9271395	0.8727555	0.988889	0.9271395	0.8727555	0.988889	0.9271395
50	5	2	1.0	0.1	40	400	hiddenCL	4	pcor	all	4	0.6133515	0.829647	0.700689	0.6133515	0.829647	0.700689	0.6133515	0.829647	0.700689
50	5	2	1.0	0.1	40	800	hidden	2	pcor	all	4	0.7560555	0.6035715	0.6769735	0.7560555	0.6035715	0.6769735	0.7560555	0.6035715	0.6769735
50	5	2	1.0	0.1	40	800	complete	2	pcor	all	4	0.976324	0.7522155	0.849113	0.976324	0.7520375	0.844962	0.976324	0.7520375	0.844962
50	5	2	1.0	0.1	40	800	hiddenCL	2	pcor	all	4	0.704982	0.5350325	0.604825	0.702041	0.5350325	0.604825	0.702041	0.5350325	0.604825
50	5	2	1.0	0.1	40	800	hidden	3	pcor	all	4	0.763495	0.804224	0.7816895	0.763495	0.804224	0.7816895	0.763495	0.804224	0.7816895
50	5	2	1.0	0.1	40	800	complete	3	pcor	all	4	0.969388	0.9544515	0.9612455	0.969388	0.9544515	0.9612455	0.969388	0.9544515	0.9612455
50	5	2	1.0	0.1	40	800	hiddenCL	3	pcor	all	4	0.6935225	0.7093045	0.7000455	0.6935225	0.7093045	0.7000455	0.6935225	0.7093045	0.7000455
50	5	2	1.0	0.1	40	800	hidden	4	pcor	all	4	0.7527805	0.8553425	0.802083	0.7512375	0.8553425	0.8010415	0.7512375	0.8553425	0.8010415
50	5	2	1.0	0.1	40	800	complete	4	pcor	all	4	0.951438	1	0.969069	0.951438	1	0.969069	0.951438	1	0.969069
50	5	2	1.0	0.1	40	800	hiddenCL	4	pcor	all	4	0.6886115	0.7632995	0.7285015	0.686511	0.7632995	0.7285015	0.686511	0.7632995	0.7285015
50	5	2	1.0	0.2	40	20	hidden	2	pcor	all	4	0.0777875	0.1471955	0.1041595	0.0656775	0.1300325	0.088933	0.0732145	0.1366665	0.095619
50	5	2	1.0	0.2	40	20	complete	2	pcor	all	4	0.0847215	0.157977	0.1071795	0.0727515	0.1359785	0.093178	0.07773	0.1368095	0.0992315
50	5	2	1.0	0.2	40	20	hiddenCL	2	pcor	all	4	0.0568815	0.111166	0.0744325	0.0492015	0.0941305	0.063027	0.05051	0.097619	0.067223
50	5	2	1.0	0.2	40	20	hidden	3	pcor	all	4	0.038405	0.230769	0.0656665	0.038405	0.214286	0.0656665	0.038405	0.218254	0.0656665
50	5	2	1.0	0.2	40	20	complete	3	pcor	all	4	0.046798	0.2440475	0.0804525	0.0437485	0.2264955	0.07493	0.044265	0.234432	0.0769515
50	5	2	1.0	0.2	40	20	hiddenCL	3	pcor	all	4	0.0275	0.2	0.0473675	0.0248455	0.166667	0.042558	0.0275	0.1770835	0.0473675
50	5	2	1.0	0.2	40	20	hidden	4	pcor	all	4	0.010365	0.3095235	0.0204105	0.010365	0.3095235	0.0204105	0.010365	0.3095235	0.0204105
50	5	2	1.0	0.2	40	20	complete	4	pcor	all	4	0.011365	0.45	0.0223525	0.011365	0.45	0.0223525	0.011365	0.45	0.0223525
50	5	2	1.0	0.2	40	20	hiddenCL	4	pcor	all	4	0.010204	0.333333	0.020101	0.010204	0.333333	0.020101	0.010204	0.333333	0.020101
50	5	2	1.0	0.2	40	50	hidden	2	pcor	all	4	0.254344	0.3720125	0.2987285	0.251437	0.362579	0.2915955	0.253888	0.3720125	0.2954935
50	5	2	1.0	0.2	40	50	complete	2	pcor	all	4	0.3521185	0.455844	0.402685	0.349398	0.4435775	0.3912005	0.349398	0.4461025	0.3933575
50	5	2	1.0	0.2	40	50	hiddenCL	2	pcor	all	4	0.2341695	0.36159	0.2804895	0.230203	0.3523615	0.276485	0.230203	0.3523615	0.276485
50	5	2	1.0	0.2	40	50	hidden	3	pcor	all	4	0.1875	0.525433	0.278424	0.1868875	0.525433	0.27682	0.1868875	0.525433	0.27682
50	5	2	1.0	0.2	40	50	complete	3	pcor	all	4	0.272755	0.694444	0.39382	0.2679115	0.68655	0.3845925	0.272755	0.693376	0.39382
50	5	2	1.0	0.2	40	50	hiddenCL	3	pcor	all	4	0.180787	0.590909	0.2755455	0.179835	0.590909	0.2755455	0.179835	0.590909	0.2755455
50	5	2	1.0	0.2	40	50	hidden	4	pcor	all	4	0.1173005	0.6201925	0.1991735	0.1173005	0.6201925	0.1991735	0.1173005	0.6201925	0.1991735
50	5	2	1.0	0.2	40	50	complete	4	pcor	all	4	0.18643	0.9	0.3113035	0.186161	0.9	0.3110775	0.186161	0.9	0.3110775
50	5	2	1.0	0.2	40	50	hiddenCL	4	pcor	all	4	0.1137215	0.848077	0.199099	0.1137215	0.848077	0.199099	0.1137215	0.848077	0.199099
50	5	2	1.0	0.2	40	100	hidden	2	pcor	all	4	0.460842	0.5093365	0.4886125	0.451316	0.5089005	0.482755	0.4585075	0.5093365	0.4871415
50	5	2	1.0	0.2	40	100	complete	2	pcor	all	4	0.6356035	0.64011	0.6430365	0.625081	0.639669	0.6355855	0.632653	0.64011	0.6406525
50	5	2	1.0	0.2	40	100	hiddenCL	2	pcor	all	4	0.428571	0.511628	0.4638505	0.428571	0.506579	0.457356	0.428571	0.506757	0.457356
50	5	2	1.0	0.2	40	100	hidden	3	pcor	all	4	0.379347	0.696154	0.4900595	0.379347	0.6916085	0.4851785	0.379347	0.696154	0.489173
50	5	2	1.0	0.2	40	100	complete	3	pcor	all	4	0.533727	0.872685	0.6648285	0.529351	0.872685	0.6646405	0.533727	0.872685	0.6646405
50	5	2	1.0	0.2	40	100	hiddenCL	3	pcor	all	4	0.3631905	0.75	0.4945295	0.3631905	0.745	0.4945295	0.3631905	0.745	0.4945295
50	5	2	1.0	0.2	40	100	hidden	4	pcor	all	4	0.2944235	0.75	0.4212315	0.2944235	0.75	0.4133575	0.2944235	0.75	0.4212315
50	5	2	1.0	0.2	40	100	complete	4	pcor	all	4	0.42072	0.971429	0.588558	0.417914	0.9710085	0.57951	0.42072	0.971429	0.588558
50	5	2	1.0	0.2	40	100	hiddenCL	4	pcor	all	4	0.29269	0.882353	0.433958	0.29269	0.882353	0.433958	0.29269	0.882353	0.433958
50	5	2	1.0	0.2	40	200	hidden	2	pcor	all	4	0.609314	0.583762	0.592298	0.607789	0.5706185	0.586935	0.609314	0.577935	0.5916785
50	5	2	1.0	0.2	40	200	complete	2	pcor	all	4	0.8350175	0.730057	0.7780595	0.8291665	0.728661	0.7769485	0.832329	0.728661	0.7769485
50	5	2	1.0	0.2	40	200	hiddenCL	2	pcor	all	4	0.602096	0.569697	0.585921	0.602096	0.569697	0.5840265	0.602096	0.569697	0.585921
50	5	2	1.0	0.2	40	200	hidden	3	pcor	all	4	0.560662	0.773156	0.644773	0.558482	0.772727	0.6420965	0.560662	0.773156	0.644773
50	5	2	1.0	0.2	40	200	complete	3	pcor	all	4	0.7612385	0.934211	0.846732	0.7612385	0.934211	0.846732	0.7612385	0.934211	0.846732
50	5	2	1.0	0.2	40	200	hiddenCL	3	pcor	all	4	0.546537	0.776213	0.640442	0.546537	0.776213	0.640442	0.546537	0.776213	0.640442
50	5	2	1.0	0.2	40	200	hidden	4	pcor	all	4	0.502427	0.8432745	0.614719	0.496988	0.8413425	0.611165	0.502427	0.8432745	0.613371
50	5	2	1.0	0.2	40	200	complete	4	pcor	all	4	0.68521	0.985504	0.8071235	0.68521	0.985504	0.8071235	0.68521	0.985504	0.8071235
50	5	2	1.0	0.2	40	200	hiddenCL	4	pcor	all	4	0.4814705	0.8768395	0.6188025	0.4814705	0.8768395	0.6188025	0.4814705	0.8768395	0.6188025
50	5	2	1.0	0.2	40	400	hidden	2	pcor	all	4	0.714286	0.5947795	0.6502425	0.7116715	0.59292	0.64979	0.714286	0.5947795	0.6502425
50	5	2	1.0	0.2	40	400	complete	2	pcor	all	4	0.941462	0.7467905	0.8329755	0.941462	0.7467905	0.8329755	0.941462	0.7467905	0.8329755
50	5	2	1.0	0.2	40	400	hiddenCL	2	pcor	all	4	0.674559	0.560911	0.614379	0.674559	0.560911	0.614379	0.674559	0.560911	0.614379
50	5	2	1.0	0.2	40	400	hidden	3	pcor	all	4	0.688201	0.779514	0.7343345	0.68521	0.779514	0.7343345	0.688201	0.779514	0.7343345
50	5	2	1.0	0.2	40	400	complete	3	pcor	all	4	0.908163	0.951499	0.9288555	0.908163	0.951499	0.9288555	0.908163	0.951499	0.9288555
50	5	2	1.0	0.2	40	400	hiddenCL	3	pcor	all	4	0.652314	0.7514045	0.7013515	0.652314	0.7514045	0.7013515	0.652314	0.7514045	0.7013515
50	5	2	1.0	0.2	40	400	hidden	4	pcor	all	4	0.650492	0.8445055	0.737717	0.6477445	0.8438085	0.7374545	0.650492	0.8445055	0.737717
50	5	2	1.0	0.2	40	400	complete	4	pcor	all	4	0.855422	1	0.9149635	0.855422	1	0.9149635	0.855422	1	0.9149635
50	5	2	1.0	0.2	40	400	hiddenCL	4	pcor	all	4	0.6164545	0.825614	0.7077575	0.6164545	0.825614	0.7077575	0.6164545	0.825614	0.7077575
50	5	2	1.0	0.2	40	800	hidden	2	pcor	all	4	0.7329385	0.55	0.6275235	0.729228	0.55	0.6275235	0.729228	0.55	0.6275235
50	5	2	1.0	0.2	40	800	complete	2	pcor	all	4	0.9751545	0.748016	0.8504545	0.9751545	0.748016	0.8504545	0.9751545	0.748016	0.8504545
50	5	2	1.0	0.2	40	800	hiddenCL	2	pcor	all	4	0.7097905	0.5302635	0.602388	0.7097905	0.5302635	0.602388	0.7097905	0.5302635	0.602388
50	5	2	1.0	0.2	40	800	hidden	3	pcor	all	4	0.72534	0.746514	0.733001	0.72534	0.746514	0.733001	0.72534	0.746514	0.733001
50	5	2	1.0	0.2	40	800	complete	3	pcor	all	4	0.9693095	0.957661	0.9625905	0.9693095	0.957661	0.960861	0.9693095	0.957661	0.960861
50	5	2	1.0	0.2	40	800	hiddenCL	3	pcor	all	4	0.7004675	0.694841	0.6981195	0.7004675	0.694841	0.6981195	0.7004675	0.694841	0.6981195
50	5	2	1.0	0.2	40	800	hidden	4	pcor	all	4	0.720238	0.8142035	0.7593105	0.720238	0.8142035	0.7593105	0.720238	0.8142035	0.7593105
50	5	2	1.0	0.2	40	800	complete	4	pcor	all	4	0.952413	0.9888875	0.9691345	0.952413	0.9888875	0.9691345	0.952413	0.9888875	0.9691345
50	5	2	1.0	0.2	40	800	hiddenCL	4	pcor	all	4	0.690239	0.7652975	0.724382	0.690239	0.7652975	0.724382	0.690239	0.7652975	0.724382
50	5	2	1.0	0.5	40	20	hidden	2	pcor	all	4	0.086221	0.157379	0.1071205	0.07893	0.141604	0.100633	0.0804205	0.1469	0.1013575
50	5	2	1.0	0.5	40	20	complete	2	pcor	all	4	0.0970015	0.190084	0.1257635	0.0909185	0.171645	0.1140625	0.091954	0.180909	0.118136
50	5	2	1.0	0.5	40	20	hiddenCL	2	pcor	all	4	0.068966	0.142857	0.0916085	0.059412	0.124612	0.0817465	0.061381	0.1311375	0.0842115
50	5	2	1.0	0.5	40	20	hidden	3	pcor	all	4	0.0436115	0.2247475	0.073318	0.03785	0.2139585	0.0651265	0.0412515	0.2198065	0.068247
50	5	2	1.0	0.5	40	20	complete	3	pcor	all	4	0.0607325	0.3125	0.1008475	0.0542455	0.2679425	0.0881485	0.058773	0.2863635	0.0958015
50	5	2	1.0	0.5	40	20	hiddenCL	3	pcor	all	4	0.0310955	0.184659	0.0535885	0.027806	0.166667	0.04784	0.0301575	0.176471	0.0512855
50	5	2	1.0	0.5	40	20	hidden	4	pcor	all	4	0.0119765	0.2916665	0.0232685	0.0119765	0.2916665	0.0232685	0.0119765	0.2916665	0.0232685
50	5	2	1.0	0.5	40	20	complete	4	pcor	all	4	0.019901	0.5	0.038095	0.019901	0.5	0.038095	0.019901	0.5	0.038095
50	5	2	1.0	0.5	40	20	hiddenCL	4	pcor	all	4	0.0098545	0.2	0.018875	0.0098545	0.2	0.018875	0.0098545	0.2	0.018875
50	5	2	1.0	0.5	40	50	hidden	2	pcor	all	4	0.2658475	0.3740095	0.302645	0.25662	0.358741	0.2894865	0.260582	0.366432	0.29659
50	5	2	1.0	0.5	40	50	complete	2	pcor	all	4	0.361808	0.4930555	0.4177395	0.352177	0.470263	0.3985775	0.356432	0.4774305	0.3985775
50	5	2	1.0	0.5	40	50	hiddenCL	2	pcor	all	4	0.2447895	0.3719245	0.2980385	0.233844	0.368034	0.2837795	0.2401	0.368034	0.289099
50	5	2	1.0	0.5	40	50	hidden	3	pcor	all	4	0.191939	0.527047	0.278392	0.191939	0.5	0.278392	0.191939	0.513158	0.278392
50	5	2	1.0	0.5	40	50	complete	3	pcor	all	4	0.263181	0.740216	0.3745505	0.261313	0.724138	0.3745505	0.263181	0.726934	0.3745505
50	5	2	1.0	0.5	40	50	hiddenCL	3	pcor	all	4	0.1792855	0.586207	0.270692	0.1792855	0.582577	0.269697	0.1792855	0.582577	0.269697
50	5	2	1.0	0.5	40	50	hidden	4	pcor	all	4	0.1174715	0.58114	0.1999395	0.1174715	0.575188	0.1999395	0.1174715	0.58114	0.1999395
50	5	2	1.0	0.5	40	50	complete	4	pcor	all	4	0.1827455	0.933333	0.3063885	0.1827455	0.933333	0.3063885	0.1827455	0.933333	0.3063885
50	5	2	1.0	0.5	40	50	hiddenCL	4	pcor	all	4	0.107974	0.818182	0.1948735	0.107974	0.818182	0.1948735	0.107974	0.818182	0.1948735
50	5	2	1.0	0.5	40	100	hidden	2	pcor	all	4	0.446009	0.4971265	0.473373	0.438489	0.4909845	0.469119	0.440907	0.4971265	0.473373
50	5	2	1.0	0.5	40	100	complete	2	pcor	all	4	0.6167765	0.627017	0.621502	0.615774	0.6213205	0.621502	0.615774	0.627017	0.621502
50	5	2	1.0	0.5	40	100	hiddenCL	2	pcor	all	4	0.438138	0.4966665	0.457398	0.433838	0.4937255	0.4547855	0.438138	0.4966665	0.457398
50	5	2	1.0	0.5	40	100	hidden	3	pcor	all	4	0.3703935	0.675649	0.481047	0.3686735	0.675649	0.478146	0.3703935	0.675649	0.481047
50	5	2	1.0	0.5	40	100	complete	3	pcor	all	4	0.5110545	0.875	0.644949	0.5110545	0.875	0.644949	0.5110545	0.875	0.644949
50	5	2	1.0	0.5	40	100	hiddenCL	3	pcor	all	4	0.3681185	0.7342745	0.489575	0.3681185	0.73252	0.484556	0.3681185	0.7342745	0.489575
50	5	2	1.0	0.5	40	100	hidden	4	pcor	all	4	0.269804	0.724138	0.400284	0.269804	0.724138	0.400284	0.269804	0.724138	0.400284
50	5	2	1.0	0.5	40	100	complete	4	pcor	all	4	0.399551	0.977273	0.5689005	0.399551	0.977273	0.5689005	0.399551	0.977273	0.5689005
50	5	2	1.0	0.5	40	100	hiddenCL	4	pcor	all	4	0.270027	0.8840335	0.4106525	0.270027	0.8840335	0.4106525	0.270027	0.8840335	0.4106525
50	5	2	1.0	0.5	40	200	hidden	2	pcor	all	4	0.584214	0.5478775	0.5650945	0.581395	0.542501	0.5571075	0.5827765	0.542501	0.5618155
50	5	2	1.0	0.5	40	200	complete	2	pcor	all	4	0.7977995	0.7173125	0.755329	0.7977995	0.7173125	0.755329	0.7977995	0.7173125	0.755329
50	5	2	1.0	0.5	40	200	hiddenCL	2	pcor	all	4	0.5748835	0.55592	0.560311	0.574603	0.552369	0.558073	0.574603	0.55592	0.560311
50	5	2	1.0	0.5	40	200	hidden	3	pcor	all	4	0.525658	0.7400425	0.6077965	0.52381	0.7350875	0.6077965	0.524405	0.7350875	0.6077965
50	5	2	1.0	0.5	40	200	complete	3	pcor	all	4	0.7403705	0.9310045	0.8204675	0.7403705	0.929074	0.8204675	0.7403705	0.9310045	0.8204675
50	5	2	1.0	0.5	40	200	hiddenCL	3	pcor	all	4	0.528751	0.7688075	0.627936	0.527203	0.7688075	0.6269655	0.528751	0.7688075	0.627936
50	5	2	1.0	0.5	40	200	hidden	4	pcor	all	4	0.462443	0.7962265	0.588638	0.462443	0.7962265	0.5878675	0.462443	0.7962265	0.588638
50	5	2	1.0	0.5	40	200	complete	4	pcor	all	4	0.662721	1	0.7895755	0.662721	1	0.7895755	0.662721	1	0.7895755
50	5	2	1.0	0.5	40	200	hiddenCL	4	pcor	all	4	0.460538	0.871355	0.6006245	0.460538	0.871355	0.6006245	0.460538	0.871355	0.6006245
50	5	2	1.0	0.5	40	400	hidden	2	pcor	all	4	0.666667	0.552544	0.6030565	0.666667	0.552544	0.6030565	0.666667	0.552544	0.6030565
50	5	2	1.0	0.5	40	400	complete	2	pcor	all	4	0.9270515	0.7464985	0.82386	0.9270515	0.7464985	0.82386	0.9270515	0.7464985	0.82386
50	5	2	1.0	0.5	40	400	hiddenCL	2	pcor	all	4	0.658836	0.5520525	0.602576	0.658836	0.5520525	0.602576	0.658836	0.5520525	0.602576
50	5	2	1.0	0.5	40	400	hidden	3	pcor	all	4	0.644652	0.743746	0.692799	0.644652	0.742929	0.692799	0.644652	0.743746	0.692799
50	5	2	1.0	0.5	40	400	complete	3	pcor	all	4	0.8825285	0.948516	0.9137905	0.8825285	0.948516	0.9137905	0.8825285	0.948516	0.9137905
50	5	2	1.0	0.5	40	400	hiddenCL	3	pcor	all	4	0.630907	0.751543	0.682504	0.630907	0.751543	0.682504	0.630907	0.751543	0.682504
50	5	2	1.0	0.5	40	400	hidden	4	pcor	all	4	0.6064015	0.804301	0.6849635	0.6035305	0.802632	0.682602	0.605356	0.804301	0.6849635
50	5	2	1.0	0.5	40	400	complete	4	pcor	all	4	0.845238	1	0.9096735	0.845238	1	0.9096735	0.845238	1	0.9096735
50	5	2	1.0	0.5	40	400	hiddenCL	4	pcor	all	4	0.5965115	0.819165	0.6823515	0.5965115	0.819165	0.6823515	0.5965115	0.819165	0.6823515
50	5	2	1.0	0.5	40	800	hidden	2	pcor	all	4	0.7022545	0.5283425	0.6090255	0.7022545	0.5283425	0.6090255	0.7022545	0.5283425	0.6090255
50	5	2	1.0	0.5	40	800	complete	2	pcor	all	4	0.9654765	0.7354045	0.8270585	0.9654765	0.7354045	0.8270585	0.9654765	0.7354045	0.8270585
50	5	2	1.0	0.5	40	800	hiddenCL	2	pcor	all	4	0.692196	0.5259875	0.5955465	0.692196	0.5259875	0.5955465	0.692196	0.5259875	0.5955465
50	5	2	1.0	0.5	40	800	hidden	3	pcor	all	4	0.699901	0.712557	0.7052395	0.699901	0.712557	0.7052395	0.699901	0.712557	0.7052395
50	5	2	1.0	0.5	40	800	complete	3	pcor	all	4	0.952381	0.949174	0.951579	0.952381	0.949174	0.951579	0.952381	0.949174	0.951579
50	5	2	1.0	0.5	40	800	hiddenCL	3	pcor	all	4	0.6858555	0.7020595	0.692971	0.6858555	0.7020595	0.692971	0.6858555	0.7020595	0.692971
50	5	2	1.0	0.5	40	800	hidden	4	pcor	all	4	0.678571	0.77261	0.7192395	0.678571	0.77261	0.7192395	0.678571	0.77261	0.7192395
50	5	2	1.0	0.5	40	800	complete	4	pcor	all	4	0.938619	0.98913	0.9602885	0.938619	0.98913	0.9602885	0.938619	0.98913	0.9602885
50	5	2	1.0	0.5	40	800	hiddenCL	4	pcor	all	4	0.6785865	0.761932	0.714986	0.6785865	0.761932	0.714986	0.6785865	0.761932	0.714986
50	5	2	2.0	0.05	40	20	hidden	2	pcor	all	4	0.1068485	0.180909	0.1360965	0.104167	0.174774	0.1291135	0.104409	0.177521	0.1342035
50	5	2	2.0	0.05	40	20	complete	2	pcor	all	4	0.1123725	0.1947055	0.142857	0.104167	0.177521	0.1355945	0.1079195	0.1855865	0.1371955
50	5	2	2.0	0.05	40	20	hiddenCL	2	pcor	all	4	0.075678	0.152174	0.1007245	0.065217	0.1333995	0.088235	0.068323	0.1413525	0.089572
50	5	2	2.0	0.05	40	20	hidden	3	pcor	all	4	0.066589	0.25	0.1043555	0.064173	0.2406895	0.100007	0.0648665	0.2456895	0.100007
50	5	2	2.0	0.05	40	20	complete	3	pcor	all	4	0.074271	0.2600645	0.1166745	0.0698365	0.25	0.1109645	0.0731815	0.258662	0.1166745
50	5	2	2.0	0.05	40	20	hiddenCL	3	pcor	all	4	0.0462445	0.210526	0.0737465	0.04211	0.2094295	0.071434	0.0444665	0.210526	0.0723995
50	5	2	2.0	0.05	40	20	hidden	4	pcor	all	4	0.0355145	0.333333	0.0648665	0.0337465	0.3166665	0.063837	0.0355145	0.333333	0.0648665
50	5	2	2.0	0.05	40	20	complete	4	pcor	all	4	0.0355145	0.422619	0.063508	0.0355145	0.4083335	0.063508	0.0355145	0.422619	0.063508
50	5	2	2.0	0.05	40	20	hiddenCL	4	pcor	all	4	0.021179	0.3095235	0.039231	0.016976	0.2792205	0.031731	0.021179	0.3095235	0.039231
50	5	2	2.0	0.05	40	50	hidden	2	pcor	all	4	0.262014	0.351381	0.3008915	0.256417	0.333193	0.2901365	0.2590745	0.3409925	0.2993505
50	5	2	2.0	0.05	40	50	complete	2	pcor	all	4	0.360465	0.43662	0.3948205	0.346309	0.422535	0.3818725	0.3494185	0.422806	0.383893
50	5	2	2.0	0.05	40	50	hiddenCL	2	pcor	all	4	0.239818	0.325601	0.27724	0.2280545	0.3223075	0.2654415	0.2318675	0.322829	0.2666695
50	5	2	2.0	0.05	40	50	hidden	3	pcor	all	4	0.212406	0.4772255	0.2919875	0.203307	0.472953	0.283927	0.212406	0.474342	0.2908715
50	5	2	2.0	0.05	40	50	complete	3	pcor	all	4	0.282609	0.6180345	0.390977	0.2808395	0.6133885	0.390977	0.282609	0.6180345	0.390977
50	5	2	2.0	0.05	40	50	hiddenCL	3	pcor	all	4	0.193702	0.5	0.271887	0.1918755	0.493243	0.271887	0.193702	0.5	0.271887
50	5	2	2.0	0.05	40	50	hidden	4	pcor	all	4	0.1361575	0.529412	0.2174245	0.1361575	0.5192595	0.2174245	0.1361575	0.5192595	0.2174245
50	5	2	2.0	0.05	40	50	complete	4	pcor	all	4	0.185807	0.7965515	0.2994085	0.185415	0.7965515	0.2994085	0.185415	0.7965515	0.2994085
50	5	2	2.0	0.05	40	50	hiddenCL	4	pcor	all	4	0.1250195	0.711111	0.214323	0.1250195	0.711111	0.214323	0.1250195	0.711111	0.214323
50	5	2	2.0	0.05	40	100	hidden	2	pcor	all	4	0.462762	0.467437	0.45538	0.4525065	0.459749	0.449571	0.456039	0.460991	0.4501525
50	5	2	2.0	0.05	40	100	complete	2	pcor	all	4	0.6364815	0.621881	0.638298	0.633531	0.616713	0.628551	0.633531	0.616713	0.6311765
50	5	2	2.0	0.05	40	100	hiddenCL	2	pcor	all	4	0.4432745	0.469862	0.459811	0.4432745	0.468745	0.4536545	0.4432745	0.469862	0.459811
50	5	2	2.0	0.05	40	100	hidden	3	pcor	all	4	0.373494	0.6282895	0.470563	0.3715295	0.619436	0.467725	0.373494	0.622845	0.470563
50	5	2	2.0	0.05	40	100	complete	3	pcor	all	4	0.5323515	0.8181695	0.641742	0.5323515	0.816667	0.641742	0.5323515	0.816667	0.641742
50	5	2	2.0	0.05	40	100	hiddenCL	3	pcor	all	4	0.3612635	0.6868875	0.4702175	0.3612635	0.6868875	0.4699745	0.3612635	0.6868875	0.4702175
50	5	2	2.0	0.05	40	100	hidden	4	pcor	all	4	0.295096	0.714286	0.42029	0.2944665	0.712406	0.42029	0.295096	0.714286	0.42029
50	5	2	2.0	0.05	40	100	complete	4	pcor	all	4	0.439015	0.942857	0.5961945	0.439015	0.942857	0.5961945	0.439015	0.942857	0.5961945
50	5	2	2.0	0.05	40	100	hiddenCL	4	pcor	all	4	0.295918	0.8523965	0.4347115	0.295918	0.8523965	0.4347115	0.295918	0.8523965	0.4347115
50	5	2	2.0	0.05	40	200	hidden	2	pcor	all	4	0.635914	0.5568025	0.596474	0.632116	0.550791	0.5910395	0.632116	0.5517005	0.5910395
50	5	2	2.0	0.05	40	200	complete	2	pcor	all	4	0.8492005	0.7004275	0.768852	0.8492005	0.7004275	0.7631515	0.8492005	0.7004275	0.767414
50	5	2	2.0	0.05	40	200	hiddenCL	2	pcor	all	4	0.604167	0.5444665	0.5762455	0.604167	0.5444665	0.5762455	0.604167	0.5444665	0.5762455
50	5	2	2.0	0.05	40	200	hidden	3	pcor	all	4	0.5748565	0.7597405	0.657895	0.573071	0.75	0.654211	0.573071	0.75	0.657534
50	5	2	2.0	0.05	40	200	complete	3	pcor	all	4	0.777187	0.901389	0.833333	0.777187	0.901389	0.833333	0.777187	0.901389	0.833333
50	5	2	2.0	0.05	40	200	hiddenCL	3	pcor	all	4	0.5459835	0.759911	0.634469	0.5459835	0.759911	0.634469	0.5459835	0.759911	0.634469
50	5	2	2.0	0.05	40	200	hidden	4	pcor	all	4	0.497573	0.811321	0.614359	0.497573	0.811321	0.614359	0.497573	0.811321	0.614359
50	5	2	2.0	0.05	40	200	complete	4	pcor	all	4	0.6875165	0.9692235	0.8024195	0.6875165	0.9692235	0.8024195	0.6875165	0.9692235	0.8024195
50	5	2	2.0	0.05	40	200	hiddenCL	4	pcor	all	4	0.482539	0.8677155	0.613826	0.482539	0.8677155	0.613826	0.482539	0.8677155	0.613826
50	5	2	2.0	0.05	40	400	hidden	2	pcor	all	4	0.7258815	0.5959985	0.652672	0.7258815	0.594327	0.650167	0.7258815	0.594327	0.650167
50	5	2	2.0	0.05	40	400	complete	2	pcor	all	4	0.960198	0.728486	0.823248	0.960198	0.727248	0.822174	0.960198	0.727248	0.822174
50	5	2	2.0	0.05	40	400	hiddenCL	2	pcor	all	4	0.677251	0.550452	0.603867	0.677083	0.545049	0.601513	0.677083	0.545049	0.601513
50	5	2	2.0	0.05	40	400	hidden	3	pcor	all	4	0.7184515	0.795577	0.7544535	0.7184515	0.795577	0.7544535	0.7184515	0.795577	0.7544535
50	5	2	2.0	0.05	40	400	complete	3	pcor	all	4	0.925498	0.935454	0.931937	0.925498	0.935454	0.931937	0.925498	0.935454	0.931937
50	5	2	2.0	0.05	40	400	hiddenCL	3	pcor	all	4	0.6645835	0.7484175	0.7065335	0.661037	0.746751	0.7042495	0.661037	0.746751	0.7042495
50	5	2	2.0	0.05	40	400	hidden	4	pcor	all	4	0.6870165	0.856997	0.769648	0.6870165	0.856997	0.769648	0.6870165	0.856997	0.769648
50	5	2	2.0	0.05	40	400	complete	4	pcor	all	4	0.895672	0.987726	0.9387855	0.895672	0.987726	0.9387855	0.895672	0.987726	0.9387855
50	5	2	2.0	0.05	40	400	hiddenCL	4	pcor	all	4	0.634035	0.8306385	0.7133075	0.634035	0.8306385	0.7133075	0.634035	0.8306385	0.7133075
50	5	2	2.0	0.05	40	800	hidden	2	pcor	all	4	0.7997755	0.613727	0.6837095	0.7997755	0.611378	0.6837095	0.7997755	0.613727	0.6837095
50	5	2	2.0	0.05	40	800	complete	2	pcor	all	4	0.977884	0.7297255	0.8325955	0.977884	0.7297255	0.830563	0.977884	0.7297255	0.830563
50	5	2	2.0	0.05	40	800	hiddenCL	2	pcor	all	4	0.6983515	0.516229	0.597431	0.6983515	0.516229	0.597431	0.6983515	0.516229	0.597431
50	5	2	2.0	0.05	40	800	hidden	3	pcor	all	4	0.782915	0.818122	0.7978495	0.782915	0.818122	0.7978495	0.782915	0.818122	0.7978495
50	5	2	2.0	0.05	40	800	complete	3	pcor	all	4	0.975757	0.9534315	0.963351	0.975757	0.9534315	0.963351	0.975757	0.9534315	0.963351
50	5	2	2.0	0.05	40	800	hiddenCL	3	pcor	all	4	0.69104	0.684292	0.6987805	0.69104	0.684292	0.6987805	0.69104	0.684292	0.6987805
50	5	2	2.0	0.05	40	800	hidden	4	pcor	all	4	0.783482	0.8661675	0.825806	0.783482	0.8639395	0.825806	0.783482	0.8661675	0.825806
50	5	2	2.0	0.05	40	800	complete	4	pcor	all	4	0.968246	0.988571	0.97616	0.968246	0.988571	0.97616	0.968246	0.988571	0.97616
50	5	2	2.0	0.05	40	800	hiddenCL	4	pcor	all	4	0.6881945	0.7670545	0.7277415	0.6881945	0.7670545	0.7277415	0.6881945	0.7670545	0.7277415
50	5	2	2.0	0.1	40	20	hidden	2	pcor	all	4	0.1097725	0.1818365	0.134833	0.0998875	0.1693615	0.126939	0.102014	0.169521	0.12848
50	5	2	2.0	0.1	40	20	complete	2	pcor	all	4	0.1097725	0.186176	0.137931	0.102357	0.169811	0.129326	0.108187	0.180072	0.130562
50	5	2	2.0	0.1	40	20	hiddenCL	2	pcor	all	4	0.0751345	0.1429165	0.096915	0.0635605	0.121951	0.082483	0.071859	0.12633	0.091256
50	5	2	2.0	0.1	40	20	hidden	3	pcor	all	4	0.070237	0.224014	0.1106015	0.0628955	0.2168035	0.098894	0.070007	0.2198065	0.1106015
50	5	2	2.0	0.1	40	20	complete	3	pcor	all	4	0.0782735	0.263932	0.1212145	0.072289	0.2546295	0.1107625	0.0769325	0.25	0.1172555
50	5	2	2.0	0.1	40	20	hiddenCL	3	pcor	all	4	0.0463185	0.1875	0.0754985	0.0391895	0.1830355	0.0642615	0.0432445	0.1830355	0.0692655
50	5	2	2.0	0.1	40	20	hidden	4	pcor	all	4	0.0359295	0.333333	0.064882	0.0345235	0.333333	0.062527	0.0345235	0.333333	0.062527
50	5	2	2.0	0.1	40	20	complete	4	pcor	all	4	0.041671	0.4	0.07693	0.041671	0.375	0.07693	0.041671	0.3875	0.07693
50	5	2	2.0	0.1	40	20	hiddenCL	4	pcor	all	4	0.0243935	0.333333	0.0459835	0.0243935	0.333333	0.0459835	0.0243935	0.333333	0.0459835
50	5	2	2.0	0.1	40	50	hidden	2	pcor	all	4	0.261685	0.330729	0.292033	0.2540405	0.3282415	0.2875975	0.258213	0.330729	0.292033
50	5	2	2.0	0.1	40	50	complete	2	pcor	all	4	0.339406	0.4476105	0.385093	0.339406	0.434783	0.379894	0.339406	0.4373915	0.384407
50	5	2	2.0	0.1	40	50	hiddenCL	2	pcor	all	4	0.230797	0.330729	0.275484	0.230797	0.322829	0.2718475	0.230797	0.322829	0.275484
50	5	2	2.0	0.1	40	50	hidden	3	pcor	all	4	0.2	0.4593405	0.282392	0.2	0.4593405	0.282392	0.2	0.4593405	0.282392
50	5	2	2.0	0.1	40	50	complete	3	pcor	all	4	0.2754045	0.617334	0.37987	0.2754045	0.6085105	0.37987	0.2754045	0.6085105	0.37987
50	5	2	2.0	0.1	40	50	hiddenCL	3	pcor	all	4	0.184659	0.5	0.2656865	0.184659	0.5	0.2656865	0.184659	0.5	0.2656865
50	5	2	2.0	0.1	40	50	hidden	4	pcor	all	4	0.14625	0.5400645	0.2305435	0.14625	0.5400645	0.2305435	0.14625	0.5400645	0.2305435
50	5	2	2.0	0.1	40	50	complete	4	pcor	all	4	0.212406	0.789474	0.331956	0.212406	0.789474	0.331956	0.212406	0.789474	0.331956
50	5	2	2.0	0.1	40	50	hiddenCL	4	pcor	all	4	0.1314825	0.6875	0.2232605	0.1314825	0.6875	0.2232605	0.1314825	0.6875	0.2232605
50	5	2	2.0	0.1	40	100	hidden	2	pcor	all	4	0.43875	0.469117	0.4550505	0.433534	0.46632	0.4475425	0.434259	0.469117	0.4483275
50	5	2	2.0	0.1	40	100	complete	2	pcor	all	4	0.6051715	0.6079685	0.60333	0.6031165	0.6079685	0.601437	0.6031165	0.6079685	0.6025935
50	5	2	2.0	0.1	40	100	hiddenCL	2	pcor	all	4	0.434783	0.481928	0.456173	0.434259	0.476258	0.453159	0.434259	0.478769	0.454522
50	5	2	2.0	0.1	40	100	hidden	3	pcor	all	4	0.370829	0.631579	0.4733075	0.370829	0.629515	0.4690255	0.370829	0.629515	0.4690255
50	5	2	2.0	0.1	40	100	complete	3	pcor	all	4	0.511628	0.7999525	0.63111	0.511133	0.796875	0.629658	0.511133	0.7999525	0.629658
50	5	2	2.0	0.1	40	100	hiddenCL	3	pcor	all	4	0.3610835	0.69398	0.475467	0.3580105	0.69398	0.475467	0.3580105	0.69398	0.475467
50	5	2	2.0	0.1	40	100	hidden	4	pcor	all	4	0.297971	0.715441	0.417138	0.297971	0.7077795	0.417138	0.297971	0.710084	0.417138
50	5	2	2.0	0.1	40	100	complete	4	pcor	all	4	0.4228	0.931818	0.5843495	0.4228	0.931818	0.5843495	0.4228	0.931818	0.5843495
50	5	2	2.0	0.1	40	100	hiddenCL	4	pcor	all	4	0.294069	0.8501685	0.4384285	0.294069	0.8461175	0.437527	0.294069	0.8501685	0.4384285
50	5	2	2.0	0.1	40	200	hidden	2	pcor	all	4	0.6361085	0.559201	0.596023	0.632621	0.555001	0.586296	0.6361085	0.559201	0.596023
50	5	2	2.0	0.1	40	200	complete	2	pcor	all	4	0.842141	0.695865	0.7536285	0.8354155	0.695865	0.7536285	0.8402075	0.695865	0.7536285
50	5	2	2.0	0.1	40	200	hiddenCL	2	pcor	all	4	0.5977635	0.5313045	0.5647435	0.591099	0.5313045	0.5646375	0.5957255	0.5313045	0.5647435
50	5	2	2.0	0.1	40	200	hidden	3	pcor	all	4	0.570617	0.737981	0.6373255	0.57	0.733854	0.637012	0.57	0.7359375	0.637012
50	5	2	2.0	0.1	40	200	complete	3	pcor	all	4	0.7597265	0.901837	0.8306965	0.7581155	0.901837	0.8306965	0.7581155	0.901837	0.8306965
50	5	2	2.0	0.1	40	200	hiddenCL	3	pcor	all	4	0.544572	0.751923	0.630303	0.5422525	0.751923	0.629837	0.544572	0.751923	0.630303
50	5	2	2.0	0.1	40	200	hidden	4	pcor	all	4	0.505965	0.8099345	0.617094	0.505505	0.8090175	0.6127015	0.505505	0.8099345	0.614722
50	5	2	2.0	0.1	40	200	complete	4	pcor	all	4	0.6783055	0.9715955	0.8	0.6783055	0.9715955	0.8	0.6783055	0.9715955	0.8
50	5	2	2.0	0.1	40	200	hiddenCL	4	pcor	all	4	0.482612	0.8699675	0.6161325	0.482612	0.8699675	0.6161325	0.482612	0.8699675	0.6161325
50	5	2	2.0	0.1	40	400	hidden	2	pcor	all	4	0.7191605	0.5732815	0.6352175	0.7172815	0.5732815	0.6352175	0.7191605	0.5732815	0.6352175
50	5	2	2.0	0.1	40	400	complete	2	pcor	all	4	0.943123	0.720476	0.8164975	0.943123	0.7173815	0.8164975	0.943123	0.7173815	0.8164975
50	5	2	2.0	0.1	40	400	hiddenCL	2	pcor	all	4	0.675884	0.5430595	0.6057315	0.675884	0.5430595	0.603449	0.675884	0.5430595	0.6057315
50	5	2	2.0	0.1	40	400	hidden	3	pcor	all	4	0.69547	0.777778	0.7303585	0.69547	0.7765295	0.727875	0.69547	0.777778	0.727875
50	5	2	2.0	0.1	40	400	complete	3	pcor	all	4	0.914107	0.933259	0.9244565	0.914107	0.930517	0.9244565	0.914107	0.930517	0.9244565
50	5	2	2.0	0.1	40	400	hiddenCL	3	pcor	all	4	0.6535385	0.738058	0.7013465	0.6533595	0.738058	0.6973415	0.6533595	0.738058	0.7013465
50	5	2	2.0	0.1	40	400	hidden	4	pcor	all	4	0.670179	0.8429275	0.7361875	0.670179	0.8429275	0.7361875	0.670179	0.8429275	0.7361875
50	5	2	2.0	0.1	40	400	complete	4	pcor	all	4	0.886076	0.9861	0.930994	0.886076	0.9861	0.930994	0.886076	0.9861	0.930994
50	5	2	2.0	0.1	40	400	hiddenCL	4	pcor	all	4	0.6277175	0.815117	0.7094485	0.6277175	0.8124635	0.7094485	0.6277175	0.815117	0.7094485
50	5	2	2.0	0.1	40	800	hidden	2	pcor	all	4	0.7487865	0.573549	0.6513295	0.7487865	0.573549	0.650263	0.7487865	0.573549	0.6513295
50	5	2	2.0	0.1	40	800	complete	2	pcor	all	4	0.975757	0.7200025	0.8297405	0.975757	0.7200025	0.8297405	0.975757	0.7200025	0.8297405
50	5	2	2.0	0.1	40	800	hiddenCL	2	pcor	all	4	0.6967845	0.5127815	0.5913785	0.6967845	0.5127815	0.5913785	0.6967845	0.5127815	0.5913785
50	5	2	2.0	0.1	40	800	hidden	3	pcor	all	4	0.7487375	0.755827	0.7567255	0.7487375	0.755827	0.7567255	0.7487375	0.755827	0.7567255
50	5	2	2.0	0.1	40	800	complete	3	pcor	all	4	0.969388	0.9462305	0.9582085	0.969388	0.9462305	0.9582085	0.969388	0.9462305	0.9582085
50	5	2	2.0	0.1	40	800	hiddenCL	3	pcor	all	4	0.69324	0.6892545	0.694152	0.69324	0.6892545	0.694152	0.69324	0.6892545	0.694152
50	5	2	2.0	0.1	40	800	hidden	4	pcor	all	4	0.7539475	0.818175	0.78481	0.7539475	0.816987	0.782366	0.7539475	0.818175	0.78481
50	5	2	2.0	0.1	40	800	complete	4	pcor	all	4	0.9638345	0.98913	0.974411	0.9638345	0.98913	0.974411	0.9638345	0.98913	0.974411
50	5	2	2.0	0.1	40	800	hiddenCL	4	pcor	all	4	0.685765	0.748563	0.7172635	0.685765	0.748563	0.7172635	0.685765	0.748563	0.7172635
50	5	2	2.0	0.2	40	20	hidden	2	pcor	all	4	0.100519	0.180072	0.1316395	0.0982955	0.1663785	0.1236595	0.0993825	0.168171	0.1236595
50	5	2	2.0	0.2	40	20	complete	2	pcor	all	4	0.099694	0.1619895	0.1258805	0.09388	0.1505025	0.114732	0.09388	0.154549	0.114732
50	5	2	2.0	0.2	40	20	hiddenCL	2	pcor	all	4	0.0674245	0.1213235	0.088235	0.061792	0.1123735	0.07937	0.061792	0.1123735	0.07937
50	5	2	2.0	0.2	40	20	hidden	3	pcor	all	4	0.070237	0.25	0.1121595	0.0691365	0.245	0.109819	0.0691365	0.245	0.109819
50	5	2	2.0	0.2	40	20	complete	3	pcor	all	4	0.0750115	0.2378785	0.114704	0.07273	0.2180705	0.1076255	0.0748165	0.2295695	0.114704
50	5	2	2.0	0.2	40	20	hiddenCL	3	pcor	all	4	0.0432745	0.1801945	0.070497	0.042105	0.178571	0.0692655	0.0427915	0.1801945	0.070497
50	5	2	2.0	0.2	40	20	hidden	4	pcor	all	4	0.0398255	0.384615	0.0728235	0.0398255	0.384615	0.0728235	0.0398255	0.384615	0.0728235
50	5	2	2.0	0.2	40	20	complete	4	pcor	all	4	0.0393955	0.428571	0.073345	0.0393955	0.428571	0.073345	0.0393955	0.428571	0.073345
50	5	2	2.0	0.2	40	20	hiddenCL	4	pcor	all	4	0.0224745	0.2792205	0.042558	0.0224745	0.2792205	0.042558	0.0224745	0.2792205	0.042558
50	5	2	2.0	0.2	40	50	hidden	2	pcor	all	4	0.255699	0.352146	0.299222	0.255699	0.3426615	0.2981815	0.255699	0.3433035	0.299222
50	5	2	2.0	0.2	40	50	complete	2	pcor	all	4	0.3491705	0.432634	0.39005	0.3387075	0.432634	0.39005	0.3469745	0.432634	0.39005
50	5	2	2.0	0.2	40	50	hiddenCL	2	pcor	all	4	0.2390385	0.3328535	0.2790355	0.237829	0.3260965	0.2749175	0.2390385	0.3260965	0.2790355
50	5	2	2.0	0.2	40	50	hidden	3	pcor	all	4	0.1963855	0.4642655	0.279241	0.1963855	0.463415	0.279241	0.1963855	0.463415	0.279241
50	5	2	2.0	0.2	40	50	complete	3	pcor	all	4	0.288008	0.593327	0.3845235	0.2808395	0.590909	0.3821425	0.2808395	0.593327	0.3821425
50	5	2	2.0	0.2	40	50	hiddenCL	3	pcor	all	4	0.1833	0.4847925	0.268672	0.1823725	0.483871	0.2637685	0.1823725	0.483871	0.2637685
50	5	2	2.0	0.2	40	50	hidden	4	pcor	all	4	0.137171	0.5400645	0.214876	0.137171	0.537088	0.214876	0.137171	0.5400645	0.214876
50	5	2	2.0	0.2	40	50	complete	4	pcor	all	4	0.198837	0.791667	0.322979	0.198837	0.780449	0.322979	0.198837	0.791667	0.322979
50	5	2	2.0	0.2	40	50	hiddenCL	4	pcor	all	4	0.126449	0.7	0.2154915	0.125658	0.69375	0.208837	0.125658	0.7	0.208837
50	5	2	2.0	0.2	40	100	hidden	2	pcor	all	4	0.4556675	0.477767	0.4637935	0.454545	0.465909	0.4620635	0.454545	0.465909	0.4620635
50	5	2	2.0	0.2	40	100	complete	2	pcor	all	4	0.614047	0.5941305	0.5963675	0.614047	0.585106	0.596196	0.614047	0.5890645	0.596196
50	5	2	2.0	0.2	40	100	hiddenCL	2	pcor	all	4	0.438752	0.460222	0.4476555	0.433012	0.4556025	0.444444	0.436213	0.4566845	0.444444
50	5	2	2.0	0.2	40	100	hidden	3	pcor	all	4	0.378649	0.65166	0.4826795	0.378649	0.644256	0.4826795	0.378649	0.646296	0.4826795
50	5	2	2.0	0.2	40	100	complete	3	pcor	all	4	0.5189395	0.816463	0.636039	0.5168355	0.806812	0.635373	0.5189395	0.806812	0.635373
50	5	2	2.0	0.2	40	100	hiddenCL	3	pcor	all	4	0.362669	0.6830145	0.478806	0.361574	0.6830145	0.4730625	0.362669	0.6830145	0.478806
50	5	2	2.0	0.2	40	100	hidden	4	pcor	all	4	0.305583	0.727273	0.43134	0.3025565	0.724202	0.424173	0.303689	0.7261365	0.427521
50	5	2	2.0	0.2	40	100	complete	4	pcor	all	4	0.430409	0.928531	0.5859375	0.430409	0.928531	0.5859375	0.430409	0.928531	0.5859375
50	5	2	2.0	0.2	40	100	hiddenCL	4	pcor	all	4	0.2932035	0.825	0.43116	0.2932035	0.820971	0.43116	0.2932035	0.820971	0.43116
50	5	2	2.0	0.2	40	200	hidden	2	pcor	all	4	0.632997	0.540636	0.5785525	0.6311415	0.540259	0.5785525	0.6311415	0.540259	0.5785525
50	5	2	2.0	0.2	40	200	complete	2	pcor	all	4	0.834142	0.6911095	0.753623	0.834142	0.6911095	0.753623	0.834142	0.6911095	0.753623
50	5	2	2.0	0.2	40	200	hiddenCL	2	pcor	all	4	0.5967605	0.530053	0.557487	0.5967605	0.530053	0.556899	0.5967605	0.530053	0.556899
50	5	2	2.0	0.2	40	200	hidden	3	pcor	all	4	0.56962	0.730159	0.6438665	0.5645625	0.729272	0.638285	0.5645625	0.7299445	0.638285
50	5	2	2.0	0.2	40	200	complete	3	pcor	all	4	0.7696335	0.897436	0.8267535	0.7696335	0.897436	0.8267535	0.7696335	0.897436	0.8267535
50	5	2	2.0	0.2	40	200	hiddenCL	3	pcor	all	4	0.543961	0.7265395	0.6276985	0.543961	0.7265395	0.6276985	0.543961	0.7265395	0.6276985
50	5	2	2.0	0.2	40	200	hidden	4	pcor	all	4	0.5076355	0.796264	0.621385	0.5076355	0.796264	0.616516	0.5076355	0.796264	0.616516
50	5	2	2.0	0.2	40	200	complete	4	pcor	all	4	0.689118	0.9689905	0.8051865	0.689118	0.9689905	0.8051865	0.689118	0.9689905	0.8051865
50	5	2	2.0	0.2	40	200	hiddenCL	4	pcor	all	4	0.48205	0.8434665	0.616026	0.48205	0.8434665	0.614882	0.48205	0.8434665	0.614882
50	5	2	2.0	0.2	40	400	hidden	2	pcor	all	4	0.709852	0.5504235	0.6226055	0.709852	0.5504235	0.6226055	0.709852	0.5504235	0.6226055
50	5	2	2.0	0.2	40	400	complete	2	pcor	all	4	0.9570705	0.718407	0.821092	0.951212	0.716814	0.8204705	0.953176	0.716814	0.8204705
50	5	2	2.0	0.2	40	400	hiddenCL	2	pcor	all	4	0.679012	0.534997	0.600995	0.679012	0.534997	0.597746	0.679012	0.534997	0.600995
50	5	2	2.0	0.2	40	400	hidden	3	pcor	all	4	0.6876835	0.747598	0.7086825	0.6832295	0.747598	0.704325	0.6832295	0.747598	0.704325
50	5	2	2.0	0.2	40	400	complete	3	pcor	all	4	0.9188985	0.9306335	0.9213955	0.917134	0.9306335	0.9213955	0.917134	0.9306335	0.9213955
50	5	2	2.0	0.2	40	400	hiddenCL	3	pcor	all	4	0.6593655	0.735463	0.697368	0.6583825	0.7334075	0.697368	0.6583825	0.7334075	0.697368
50	5	2	2.0	0.2	40	400	hidden	4	pcor	all	4	0.656892	0.8175415	0.7213595	0.6533595	0.8175415	0.719223	0.6533595	0.8175415	0.719223
50	5	2	2.0	0.2	40	400	complete	4	pcor	all	4	0.8674085	0.9872605	0.9251465	0.8674085	0.9872605	0.9246965	0.8674085	0.9872605	0.9246965
50	5	2	2.0	0.2	40	400	hiddenCL	4	pcor	all	4	0.622939	0.8085215	0.7058945	0.622939	0.8068875	0.7058945	0.622939	0.8068875	0.7058945
50	5	2	2.0	0.2	40	800	hidden	2	pcor	all	4	0.735891	0.5614225	0.630871	0.7341365	0.560792	0.630871	0.7341365	0.560792	0.630871
50	5	2	2.0	0.2	40	800	complete	2	pcor	all	4	0.978609	0.7301765	0.8353305	0.978609	0.726535	0.8353305	0.978609	0.726535	0.8353305
50	5	2	2.0	0.2	40	800	hiddenCL	2	pcor	all	4	0.695387	0.5222355	0.591043	0.695387	0.5222355	0.591043	0.695387	0.5222355	0.591043
50	5	2	2.0	0.2	40	800	hidden	3	pcor	all	4	0.735286	0.7487865	0.745279	0.735286	0.7487865	0.745279	0.735286	0.7487865	0.745279
50	5	2	2.0	0.2	40	800	complete	3	pcor	all	4	0.972937	0.9484485	0.9593925	0.972937	0.9484485	0.9593925	0.972937	0.9484485	0.9593925
50	5	2	2.0	0.2	40	800	hiddenCL	3	pcor	all	4	0.689272	0.694991	0.690708	0.689272	0.694991	0.690708	0.689272	0.694991	0.690708
50	5	2	2.0	0.2	40	800	hidden	4	pcor	all	4	0.737353	0.8029235	0.7620005	0.737353	0.8029235	0.760737	0.737353	0.8029235	0.760737
50	5	2	2.0	0.2	40	800	complete	4	pcor	all	4	0.964882	0.988889	0.975062	0.964882	0.988889	0.975062	0.964882	0.988889	0.975062
50	5	2	2.0	0.2	40	800	hiddenCL	4	pcor	all	4	0.685415	0.7613825	0.723665	0.685415	0.7613825	0.723665	0.685415	0.7613825	0.723665
50	5	2	2.0	0.5	40	20	hidden	2	pcor	all	4	0.1086725	0.1904935	0.1403885	0.105263	0.1835015	0.1346815	0.1079805	0.18756	0.13652
50	5	2	2.0	0.5	40	20	complete	2	pcor	all	4	0.125809	0.2058145	0.15746	0.109095	0.1827455	0.1357495	0.1183805	0.1963805	0.149583
50	5	2	2.0	0.5	40	20	hiddenCL	2	pcor	all	4	0.090009	0.164966	0.1168135	0.082866	0.1509485	0.1033225	0.082866	0.1573235	0.1048825
50	5	2	2.0	0.5	40	20	hidden	3	pcor	all	4	0.084274	0.2742945	0.128053	0.077816	0.2594675	0.1201915	0.081395	0.2594675	0.122807
50	5	2	2.0	0.5	40	20	complete	3	pcor	all	4	0.0861615	0.3	0.1316895	0.082843	0.291667	0.1278565	0.082843	0.2958335	0.1278565
50	5	2	2.0	0.5	40	20	hiddenCL	3	pcor	all	4	0.055386	0.222222	0.089688	0.049944	0.210526	0.082694	0.049944	0.210526	0.082694
50	5	2	2.0	0.5	40	20	hidden	4	pcor	all	4	0.0377375	0.333333	0.0677495	0.0377375	0.333333	0.0677495	0.0377375	0.333333	0.0677495
50	5	2	2.0	0.5	40	20	complete	4	pcor	all	4	0.043961	0.5	0.081641	0.042339	0.5	0.07734	0.043961	0.5	0.081641
50	5	2	2.0	0.5	40	20	hiddenCL	4	pcor	all	4	0.023256	0.381818	0.043717	0.0231225	0.3484845	0.0430155	0.0231225	0.3484845	0.0430155
50	5	2	2.0	0.5	40	50	hidden	2	pcor	all	4	0.2544895	0.323483	0.2848415	0.2458045	0.323483	0.282251	0.250294	0.323483	0.2847925
50	5	2	2.0	0.5	40	50	complete	2	pcor	all	4	0.341746	0.423762	0.3858405	0.329997	0.423762	0.3770455	0.341746	0.423762	0.3834485
50	5	2	2.0	0.5	40	50	hiddenCL	2	pcor	all	4	0.230373	0.323529	0.2707925	0.2285885	0.320959	0.2670945	0.2302475	0.320959	0.2670945
50	5	2	2.0	0.5	40	50	hidden	3	pcor	all	4	0.193878	0.4642655	0.275616	0.193878	0.4642655	0.275616	0.193878	0.4642655	0.275616
50	5	2	2.0	0.5	40	50	complete	3	pcor	all	4	0.287675	0.6464285	0.397183	0.28048	0.6464285	0.3942445	0.2827305	0.6464285	0.397183
50	5	2	2.0	0.5	40	50	hiddenCL	3	pcor	all	4	0.1943235	0.520734	0.274805	0.187849	0.507576	0.2677875	0.187849	0.507576	0.2677875
50	5	2	2.0	0.5	40	50	hidden	4	pcor	all	4	0.1450815	0.583426	0.2337185	0.1450815	0.579796	0.2337185	0.1450815	0.583426	0.2337185
50	5	2	2.0	0.5	40	50	complete	4	pcor	all	4	0.197917	0.8366665	0.320681	0.197917	0.8366665	0.320681	0.197917	0.8366665	0.320681
50	5	2	2.0	0.5	40	50	hiddenCL	4	pcor	all	4	0.1345675	0.7559525	0.228869	0.1345675	0.7559525	0.228869	0.1345675	0.7559525	0.228869
50	5	2	2.0	0.5	40	100	hidden	2	pcor	all	4	0.4264565	0.4645835	0.4457175	0.4205235	0.4645835	0.445048	0.4248815	0.4645835	0.4457175
50	5	2	2.0	0.5	40	100	complete	2	pcor	all	4	0.604051	0.599987	0.5966355	0.596949	0.5958525	0.591477	0.6010205	0.5968305	0.5966355
50	5	2	2.0	0.5	40	100	hiddenCL	2	pcor	all	4	0.41906	0.454545	0.4352685	0.416947	0.4540165	0.4352685	0.41906	0.454545	0.4352685
50	5	2	2.0	0.5	40	100	hidden	3	pcor	all	4	0.352041	0.61471	0.4494945	0.346939	0.61471	0.4494945	0.346939	0.61471	0.4494945
50	5	2	2.0	0.5	40	100	complete	3	pcor	all	4	0.503012	0.8062165	0.6128195	0.503012	0.7987865	0.6128195	0.503012	0.7987865	0.6128195
50	5	2	2.0	0.5	40	100	hiddenCL	3	pcor	all	4	0.342761	0.6892915	0.455172	0.340789	0.6892915	0.455172	0.342761	0.6892915	0.455172
50	5	2	2.0	0.5	40	100	hidden	4	pcor	all	4	0.2863055	0.7013885	0.40889	0.2863055	0.7013885	0.40889	0.2863055	0.7013885	0.40889
50	5	2	2.0	0.5	40	100	complete	4	pcor	all	4	0.4121365	0.9361415	0.57385	0.4100825	0.9361415	0.572479	0.4121365	0.9361415	0.57385
50	5	2	2.0	0.5	40	100	hiddenCL	4	pcor	all	4	0.282081	0.8495475	0.422913	0.282081	0.8441295	0.422913	0.282081	0.8495475	0.422913
50	5	2	2.0	0.5	40	200	hidden	2	pcor	all	4	0.5538075	0.495238	0.5215105	0.55315	0.495146	0.520408	0.55315	0.495192	0.520408
50	5	2	2.0	0.5	40	200	complete	2	pcor	all	4	0.809476	0.679612	0.740741	0.8054	0.679612	0.7385295	0.8054	0.679612	0.7385295
50	5	2	2.0	0.5	40	200	hiddenCL	2	pcor	all	4	0.567492	0.5161365	0.540588	0.564162	0.5161365	0.540588	0.564162	0.5161365	0.540588
50	5	2	2.0	0.5	40	200	hidden	3	pcor	all	4	0.528218	0.697271	0.5987805	0.528218	0.6954365	0.5987805	0.528218	0.697271	0.5987805
50	5	2	2.0	0.5	40	200	complete	3	pcor	all	4	0.7333675	0.8895665	0.801163	0.7333675	0.8895665	0.801163	0.7333675	0.8895665	0.801163
50	5	2	2.0	0.5	40	200	hiddenCL	3	pcor	all	4	0.519676	0.724388	0.6026315	0.519676	0.724388	0.6026315	0.519676	0.724388	0.6026315
50	5	2	2.0	0.5	40	200	hidden	4	pcor	all	4	0.469315	0.77193	0.5912945	0.469315	0.77193	0.5912945	0.469315	0.77193	0.5912945
50	5	2	2.0	0.5	40	200	complete	4	pcor	all	4	0.6492325	0.982456	0.7815455	0.6492325	0.982456	0.7815455	0.6492325	0.982456	0.7815455
50	5	2	2.0	0.5	40	200	hiddenCL	4	pcor	all	4	0.458082	0.839643	0.6001325	0.458082	0.839643	0.6001325	0.458082	0.839643	0.6001325
50	5	2	2.0	0.5	40	400	hidden	2	pcor	all	4	0.6718935	0.534355	0.5990475	0.668385	0.531791	0.5922345	0.6718935	0.531791	0.5970855
50	5	2	2.0	0.5	40	400	complete	2	pcor	all	4	0.926121	0.705882	0.802795	0.926121	0.705882	0.800881	0.926121	0.705882	0.802795
50	5	2	2.0	0.5	40	400	hiddenCL	2	pcor	all	4	0.659011	0.531682	0.5891295	0.659011	0.531682	0.5891295	0.659011	0.531682	0.5891295
50	5	2	2.0	0.5	40	400	hidden	3	pcor	all	4	0.6447555	0.744589	0.694899	0.6390445	0.744589	0.6934595	0.642684	0.744589	0.6937105
50	5	2	2.0	0.5	40	400	complete	3	pcor	all	4	0.8900965	0.9428555	0.912077	0.8900965	0.9428555	0.912077	0.8900965	0.9428555	0.912077
50	5	2	2.0	0.5	40	400	hiddenCL	3	pcor	all	4	0.629171	0.725595	0.6820855	0.629171	0.725595	0.6820855	0.629171	0.725595	0.6820855
50	5	2	2.0	0.5	40	400	hidden	4	pcor	all	4	0.6047945	0.8124635	0.6903085	0.6023255	0.808782	0.686624	0.6023255	0.808782	0.688629
50	5	2	2.0	0.5	40	400	complete	4	pcor	all	4	0.844705	0.9873395	0.910648	0.844705	0.9873395	0.910648	0.844705	0.9873395	0.910648
50	5	2	2.0	0.5	40	400	hiddenCL	4	pcor	all	4	0.6010755	0.812185	0.689429	0.6010755	0.812185	0.689429	0.6010755	0.812185	0.689429
50	5	2	2.0	0.5	40	800	hidden	2	pcor	all	4	0.6918515	0.51653	0.5958715	0.691576	0.516261	0.5930145	0.6918515	0.51653	0.593888
50	5	2	2.0	0.5	40	800	complete	2	pcor	all	4	0.967544	0.7241095	0.829308	0.967544	0.7241095	0.829308	0.967544	0.7241095	0.829308
50	5	2	2.0	0.5	40	800	hiddenCL	2	pcor	all	4	0.6887345	0.523965	0.596857	0.6887345	0.523965	0.596857	0.6887345	0.523965	0.596857
50	5	2	2.0	0.5	40	800	hidden	3	pcor	all	4	0.6775985	0.6951125	0.683051	0.6775985	0.6951125	0.682493	0.6775985	0.6951125	0.683051
50	5	2	2.0	0.5	40	800	complete	3	pcor	all	4	0.9572085	0.947911	0.9509185	0.9572085	0.947911	0.9509185	0.9572085	0.947911	0.9509185
50	5	2	2.0	0.5	40	800	hiddenCL	3	pcor	all	4	0.679712	0.708771	0.69151	0.679712	0.708771	0.69151	0.679712	0.708771	0.69151
50	5	2	2.0	0.5	40	800	hidden	4	pcor	all	4	0.668256	0.7518115	0.710404	0.66813	0.7464285	0.710404	0.668256	0.7464285	0.710404
50	5	2	2.0	0.5	40	800	complete	4	pcor	all	4	0.937886	0.9882335	0.9614595	0.937886	0.9882335	0.9614595	0.937886	0.9882335	0.9614595
50	5	2	2.0	0.5	40	800	hiddenCL	4	pcor	all	4	0.666667	0.759455	0.710143	0.666667	0.759455	0.710143	0.666667	0.759455	0.710143
50	5	2	3.0	0.05	40	20	hidden	2	pcor	all	4	0.133205	0.224314	0.163953	0.126265	0.210006	0.158125	0.1289475	0.216234	0.1632425
50	5	2	3.0	0.05	40	20	complete	2	pcor	all	4	0.148152	0.2567615	0.1866925	0.139986	0.24106	0.17995	0.139986	0.2456895	0.1830145
50	5	2	3.0	0.05	40	20	hiddenCL	2	pcor	all	4	0.0929035	0.1866535	0.125	0.087514	0.1704725	0.115108	0.089248	0.175192	0.1158875
50	5	2	3.0	0.05	40	20	hidden	3	pcor	all	4	0.095642	0.230769	0.136675	0.0937605	0.230769	0.1325445	0.095305	0.230769	0.1359785
50	5	2	3.0	0.05	40	20	complete	3	pcor	all	4	0.114223	0.287594	0.164674	0.112881	0.2752525	0.1584045	0.112881	0.2838825	0.1634485
50	5	2	3.0	0.05	40	20	hiddenCL	3	pcor	all	4	0.0625735	0.1754925	0.094494	0.061231	0.1754925	0.0907345	0.0625735	0.1754925	0.094494
50	5	2	3.0	0.05	40	20	hidden	4	pcor	all	4	0.066875	0.2928925	0.105118	0.0666025	0.281746	0.1035715	0.0666025	0.2886905	0.1035715
50	5	2	3.0	0.05	40	20	complete	4	pcor	all	4	0.0809925	0.363636	0.132728	0.079556	0.356818	0.12963	0.0809925	0.363636	0.132728
50	5	2	3.0	0.05	40	20	hiddenCL	4	pcor	all	4	0.043956	0.25	0.076923	0.0434835	0.25	0.0744975	0.043956	0.25	0.076923
50	5	2	3.0	0.05	40	50	hidden	2	pcor	all	4	0.262125	0.320216	0.283994	0.2530885	0.314677	0.2751965	0.255796	0.320216	0.279059
50	5	2	3.0	0.05	40	50	complete	2	pcor	all	4	0.3491175	0.400428	0.3743465	0.3466405	0.3859115	0.3661905	0.3491175	0.3913245	0.3743465
50	5	2	3.0	0.05	40	50	hiddenCL	2	pcor	all	4	0.2382125	0.3098175	0.265729	0.2322895	0.294118	0.2536355	0.235768	0.303463	0.260294
50	5	2	3.0	0.05	40	50	hidden	3	pcor	all	4	0.2296645	0.3832165	0.2925485	0.2228755	0.374965	0.279241	0.224124	0.3772035	0.279241
50	5	2	3.0	0.05	40	50	complete	3	pcor	all	4	0.2762515	0.4763635	0.348516	0.2713355	0.4614815	0.3430325	0.2743055	0.462143	0.3459955
50	5	2	3.0	0.05	40	50	hiddenCL	3	pcor	all	4	0.1888545	0.369565	0.245379	0.1839905	0.3650615	0.2437305	0.1839905	0.3650615	0.2437305
50	5	2	3.0	0.05	40	50	hidden	4	pcor	all	4	0.1722225	0.422619	0.2445055	0.1721185	0.4134615	0.2445055	0.1722225	0.422619	0.2445055
50	5	2	3.0	0.05	40	50	complete	4	pcor	all	4	0.222222	0.580562	0.319664	0.21978	0.5735935	0.311289	0.2199815	0.5735935	0.315341
50	5	2	3.0	0.05	40	50	hiddenCL	4	pcor	all	4	0.144599	0.472464	0.221405	0.142857	0.4698995	0.2166815	0.142857	0.472464	0.2204635
50	5	2	3.0	0.05	40	100	hidden	2	pcor	all	4	0.4414825	0.427827	0.43627	0.4331615	0.419118	0.426088	0.438376	0.424068	0.4325905
50	5	2	3.0	0.05	40	100	complete	2	pcor	all	4	0.5761935	0.507098	0.550666	0.574871	0.5	0.540612	0.5761935	0.507098	0.54574
50	5	2	3.0	0.05	40	100	hiddenCL	2	pcor	all	4	0.414858	0.403125	0.40781	0.4134205	0.403125	0.4	0.4134205	0.403125	0.40339
50	5	2	3.0	0.05	40	100	hidden	3	pcor	all	4	0.380663	0.547631	0.448135	0.380663	0.5454965	0.444555	0.380663	0.547631	0.444555
50	5	2	3.0	0.05	40	100	complete	3	pcor	all	4	0.4949785	0.6251205	0.5525575	0.4949785	0.618078	0.5488265	0.4949785	0.618078	0.5525575
50	5	2	3.0	0.05	40	100	hiddenCL	3	pcor	all	4	0.343108	0.503846	0.4047465	0.343108	0.503846	0.399976	0.343108	0.503846	0.4047465
50	5	2	3.0	0.05	40	100	hidden	4	pcor	all	4	0.315789	0.608448	0.4134795	0.308608	0.596491	0.4060235	0.308608	0.600329	0.4060235
50	5	2	3.0	0.05	40	100	complete	4	pcor	all	4	0.416254	0.7448895	0.5410285	0.416254	0.7448895	0.5410285	0.416254	0.7448895	0.5410285
50	5	2	3.0	0.05	40	100	hiddenCL	4	pcor	all	4	0.290209	0.648309	0.404295	0.290209	0.648309	0.404295	0.290209	0.648309	0.404295
50	5	2	3.0	0.05	40	200	hidden	2	pcor	all	4	0.5978725	0.4791305	0.531635	0.593791	0.4780685	0.531635	0.591099	0.4791305	0.531635
50	5	2	3.0	0.05	40	200	complete	2	pcor	all	4	0.8073165	0.5840215	0.676834	0.802051	0.5840215	0.67111	0.8073165	0.5840215	0.676834
50	5	2	3.0	0.05	40	200	hiddenCL	2	pcor	all	4	0.5856565	0.4596015	0.5172815	0.582577	0.4596015	0.510814	0.582577	0.4596015	0.515814
50	5	2	3.0	0.05	40	200	hidden	3	pcor	all	4	0.548429	0.6357495	0.587221	0.546404	0.6357495	0.587221	0.546404	0.6357495	0.587221
50	5	2	3.0	0.05	40	200	complete	3	pcor	all	4	0.736378	0.7640965	0.7466975	0.736378	0.7640965	0.7437285	0.736378	0.7640965	0.7466975
50	5	2	3.0	0.05	40	200	hiddenCL	3	pcor	all	4	0.531129	0.6187345	0.576579	0.531129	0.6187345	0.576579	0.531129	0.6187345	0.576579
50	5	2	3.0	0.05	40	200	hidden	4	pcor	all	4	0.494047	0.7223575	0.5840735	0.487167	0.7223575	0.582088	0.4914325	0.7223575	0.5840735
50	5	2	3.0	0.05	40	200	complete	4	pcor	all	4	0.6441815	0.853229	0.729632	0.6410405	0.853229	0.729632	0.6441815	0.853229	0.729632
50	5	2	3.0	0.05	40	200	hiddenCL	4	pcor	all	4	0.471249	0.7280435	0.568593	0.4699975	0.7280435	0.568593	0.471249	0.7280435	0.568593
50	5	2	3.0	0.05	40	400	hidden	2	pcor	all	4	0.7196885	0.502066	0.595316	0.7196885	0.502066	0.592593	0.7196885	0.502066	0.592593
50	5	2	3.0	0.05	40	400	complete	2	pcor	all	4	0.9361415	0.6190475	0.74651	0.935746	0.6190475	0.74651	0.935746	0.6190475	0.74651
50	5	2	3.0	0.05	40	400	hiddenCL	2	pcor	all	4	0.6774305	0.467058	0.5501235	0.6774305	0.467058	0.5501235	0.6774305	0.467058	0.5501235
50	5	2	3.0	0.05	40	400	hidden	3	pcor	all	4	0.6883755	0.6737985	0.685088	0.6844685	0.673684	0.685088	0.6883755	0.6737985	0.685088
50	5	2	3.0	0.05	40	400	complete	3	pcor	all	4	0.897714	0.811542	0.852712	0.897714	0.811542	0.852712	0.897714	0.811542	0.852712
50	5	2	3.0	0.05	40	400	hiddenCL	3	pcor	all	4	0.658374	0.6368635	0.6520305	0.6562895	0.6368635	0.6520305	0.658374	0.6368635	0.6520305
50	5	2	3.0	0.05	40	400	hidden	4	pcor	all	4	0.6595205	0.7878675	0.719328	0.657912	0.786155	0.716763	0.6595205	0.7878675	0.719328
50	5	2	3.0	0.05	40	400	complete	4	pcor	all	4	0.8603825	0.910067	0.8759235	0.8603825	0.910067	0.8759235	0.8603825	0.910067	0.8759235
50	5	2	3.0	0.05	40	400	hiddenCL	4	pcor	all	4	0.619174	0.743243	0.679712	0.619174	0.743243	0.6789	0.619174	0.743243	0.679712
50	5	2	3.0	0.05	40	800	hidden	2	pcor	all	4	0.790666	0.556506	0.6557175	0.790666	0.556506	0.6557175	0.790666	0.556506	0.6557175
50	5	2	3.0	0.05	40	800	complete	2	pcor	all	4	0.976859	0.6475445	0.777553	0.976859	0.6475445	0.777553	0.976859	0.6475445	0.777553
50	5	2	3.0	0.05	40	800	hiddenCL	2	pcor	all	4	0.7102545	0.475294	0.565826	0.7102545	0.475294	0.565826	0.7102545	0.475294	0.565826
50	5	2	3.0	0.05	40	800	hidden	3	pcor	all	4	0.791438	0.75	0.771153	0.791438	0.746287	0.7699815	0.791438	0.75	0.771153
50	5	2	3.0	0.05	40	800	complete	3	pcor	all	4	0.969536	0.867913	0.9095105	0.969536	0.867913	0.9095105	0.969536	0.867913	0.9095105
50	5	2	3.0	0.05	40	800	hiddenCL	3	pcor	all	4	0.704793	0.6361465	0.666667	0.704793	0.6361465	0.666667	0.704793	0.6361465	0.666667
50	5	2	3.0	0.05	40	800	hidden	4	pcor	all	4	0.7837095	0.8226075	0.8118055	0.7837095	0.8226075	0.8090645	0.7837095	0.8226075	0.8118055
50	5	2	3.0	0.05	40	800	complete	4	pcor	all	4	0.9567555	0.9473455	0.9520455	0.9567555	0.9473455	0.9520455	0.9567555	0.9473455	0.9520455
50	5	2	3.0	0.05	40	800	hiddenCL	4	pcor	all	4	0.6959275	0.727801	0.709324	0.6959275	0.727801	0.709324	0.6959275	0.727801	0.709324
50	5	2	3.0	0.1	40	20	hidden	2	pcor	all	4	0.128736	0.2252765	0.1671485	0.120251	0.217843	0.156177	0.1215505	0.22	0.156726
50	5	2	3.0	0.1	40	20	complete	2	pcor	all	4	0.1405995	0.2454485	0.177778	0.1301265	0.230769	0.1653895	0.131077	0.236074	0.1705995
50	5	2	3.0	0.1	40	20	hiddenCL	2	pcor	all	4	0.09179	0.1751065	0.1196345	0.0877825	0.16	0.111111	0.086987	0.1616325	0.111111
50	5	2	3.0	0.1	40	20	hidden	3	pcor	all	4	0.0931115	0.22967	0.131148	0.087166	0.223611	0.121776	0.087166	0.222222	0.121776
50	5	2	3.0	0.1	40	20	complete	3	pcor	all	4	0.1079755	0.2792205	0.154388	0.1079755	0.2792205	0.154388	0.1079755	0.2792205	0.154388
50	5	2	3.0	0.1	40	20	hiddenCL	3	pcor	all	4	0.0639035	0.1893665	0.097587	0.060024	0.1835015	0.0890315	0.05719	0.1835015	0.0849885
50	5	2	3.0	0.1	40	20	hidden	4	pcor	all	4	0.054354	0.2440475	0.089688	0.054354	0.2440475	0.089688	0.0531975	0.2440475	0.0881215
50	5	2	3.0	0.1	40	20	complete	4	pcor	all	4	0.0686815	0.3397435	0.1121595	0.0686815	0.3229165	0.1121595	0.0686815	0.3397435	0.1121595
50	5	2	3.0	0.1	40	20	hiddenCL	4	pcor	all	4	0.036811	0.2206475	0.059774	0.036811	0.2206475	0.059774	0.036811	0.2206475	0.059774
50	5	2	3.0	0.1	40	50	hidden	2	pcor	all	4	0.263598	0.326713	0.2827335	0.2528795	0.311646	0.276965	0.2591125	0.3159665	0.2776055
50	5	2	3.0	0.1	40	50	complete	2	pcor	all	4	0.3543375	0.4139835	0.391171	0.350925	0.4096735	0.386531	0.350925	0.410428	0.386531
50	5	2	3.0	0.1	40	50	hiddenCL	2	pcor	all	4	0.2527195	0.31625	0.285714	0.244648	0.311946	0.274088	0.2499115	0.311946	0.2756555
50	5	2	3.0	0.1	40	50	hidden	3	pcor	all	4	0.2190855	0.3889995	0.278595	0.2114575	0.3874295	0.272914	0.2137215	0.3874295	0.2747405
50	5	2	3.0	0.1	40	50	complete	3	pcor	all	4	0.292409	0.490909	0.3605555	0.2898985	0.490909	0.3596875	0.290731	0.490909	0.3605555
50	5	2	3.0	0.1	40	50	hiddenCL	3	pcor	all	4	0.2021505	0.388322	0.2681465	0.1933055	0.3827665	0.256362	0.1933055	0.3827665	0.256362
50	5	2	3.0	0.1	40	50	hidden	4	pcor	all	4	0.172905	0.4467365	0.2527075	0.169317	0.4388785	0.2393485	0.169317	0.4467365	0.2418745
50	5	2	3.0	0.1	40	50	complete	4	pcor	all	4	0.231174	0.569048	0.32808	0.22786	0.5614635	0.3145055	0.231174	0.56466	0.3247625
50	5	2	3.0	0.1	40	50	hiddenCL	4	pcor	all	4	0.1531715	0.4580415	0.2333495	0.148542	0.4509565	0.232491	0.148542	0.4509565	0.232491
50	5	2	3.0	0.1	40	100	hidden	2	pcor	all	4	0.4438215	0.4183915	0.4282515	0.438202	0.4139685	0.4264635	0.440031	0.415312	0.4264635
50	5	2	3.0	0.1	40	100	complete	2	pcor	all	4	0.583892	0.528889	0.5581355	0.5803655	0.522136	0.549787	0.583892	0.527136	0.554989
50	5	2	3.0	0.1	40	100	hiddenCL	2	pcor	all	4	0.4245255	0.415786	0.424823	0.4219545	0.415786	0.4215675	0.4219545	0.415786	0.4215675
50	5	2	3.0	0.1	40	100	hidden	3	pcor	all	4	0.3652185	0.5352395	0.4289895	0.358559	0.5266715	0.4265745	0.361903	0.5302815	0.4289895
50	5	2	3.0	0.1	40	100	complete	3	pcor	all	4	0.5026315	0.6414085	0.563532	0.5	0.638285	0.562296	0.5	0.638285	0.562296
50	5	2	3.0	0.1	40	100	hiddenCL	3	pcor	all	4	0.350136	0.5323115	0.4226475	0.350136	0.5252695	0.4190405	0.350136	0.526611	0.4190405
50	5	2	3.0	0.1	40	100	hidden	4	pcor	all	4	0.302727	0.58	0.3971035	0.302171	0.5757145	0.3952745	0.302727	0.58	0.3971035
50	5	2	3.0	0.1	40	100	complete	4	pcor	all	4	0.42782	0.7263815	0.5365725	0.41898	0.7210785	0.5311235	0.41898	0.7210785	0.5311235
50	5	2	3.0	0.1	40	100	hiddenCL	4	pcor	all	4	0.291229	0.608696	0.395652	0.2880185	0.6066735	0.3905675	0.2880185	0.6066735	0.3905675
50	5	2	3.0	0.1	40	200	hidden	2	pcor	all	4	0.614962	0.483867	0.5339015	0.606989	0.481473	0.5336345	0.6084545	0.481473	0.5336345
50	5	2	3.0	0.1	40	200	complete	2	pcor	all	4	0.8136655	0.583005	0.681416	0.8082895	0.581937	0.681416	0.8082895	0.583005	0.681416
50	5	2	3.0	0.1	40	200	hiddenCL	2	pcor	all	4	0.58427	0.464699	0.515716	0.5818365	0.4618615	0.513048	0.582364	0.4618615	0.513048
50	5	2	3.0	0.1	40	200	hidden	3	pcor	all	4	0.5445325	0.6265865	0.583822	0.5445325	0.622777	0.580171	0.5445325	0.6242285	0.5818365
50	5	2	3.0	0.1	40	200	complete	3	pcor	all	4	0.747253	0.7391095	0.737353	0.747253	0.738636	0.737353	0.747253	0.738636	0.737353
50	5	2	3.0	0.1	40	200	hiddenCL	3	pcor	all	4	0.537704	0.5977935	0.56559	0.534096	0.5977935	0.561923	0.534096	0.5977935	0.561923
50	5	2	3.0	0.1	40	200	hidden	4	pcor	all	4	0.482537	0.703125	0.578616	0.477806	0.699953	0.574394	0.478828	0.702309	0.574394
50	5	2	3.0	0.1	40	200	complete	4	pcor	all	4	0.670608	0.84507	0.749233	0.6664905	0.84507	0.7445	0.670608	0.84507	0.7445
50	5	2	3.0	0.1	40	200	hiddenCL	4	pcor	all	4	0.472534	0.7105915	0.56466	0.470204	0.705011	0.56466	0.470204	0.7105915	0.56466
50	5	2	3.0	0.1	40	400	hidden	2	pcor	all	4	0.69547	0.494331	0.570751	0.69547	0.4900635	0.570305	0.69547	0.490363	0.570751
50	5	2	3.0	0.1	40	400	complete	2	pcor	all	4	0.9336995	0.613618	0.742628	0.9336995	0.613618	0.742628	0.9336995	0.613618	0.742628
50	5	2	3.0	0.1	40	400	hiddenCL	2	pcor	all	4	0.674035	0.4736305	0.5590185	0.674035	0.4736305	0.5590185	0.674035	0.4736305	0.5590185
50	5	2	3.0	0.1	40	400	hidden	3	pcor	all	4	0.672285	0.678161	0.6704895	0.672285	0.678161	0.670429	0.672285	0.678161	0.670429
50	5	2	3.0	0.1	40	400	complete	3	pcor	all	4	0.890055	0.807168	0.846306	0.888889	0.807168	0.846306	0.888889	0.807168	0.846306
50	5	2	3.0	0.1	40	400	hiddenCL	3	pcor	all	4	0.641277	0.6389165	0.646465	0.641277	0.6389165	0.646465	0.641277	0.6389165	0.646465
50	5	2	3.0	0.1	40	400	hidden	4	pcor	all	4	0.6521585	0.770228	0.69851	0.6521585	0.770228	0.69851	0.6521585	0.770228	0.69851
50	5	2	3.0	0.1	40	400	complete	4	pcor	all	4	0.846953	0.91147	0.8780425	0.8435185	0.91147	0.8780425	0.8435185	0.91147	0.8780425
50	5	2	3.0	0.1	40	400	hiddenCL	4	pcor	all	4	0.6166815	0.759518	0.675003	0.6166815	0.759518	0.675003	0.6166815	0.759518	0.675003
50	5	2	3.0	0.1	40	800	hidden	2	pcor	all	4	0.7618785	0.5452215	0.63827	0.759953	0.5411895	0.6298465	0.7618785	0.5411895	0.63412
50	5	2	3.0	0.1	40	800	complete	2	pcor	all	4	0.9803445	0.639139	0.774659	0.9803445	0.639139	0.774659	0.9803445	0.639139	0.774659
50	5	2	3.0	0.1	40	800	hiddenCL	2	pcor	all	4	0.7057845	0.473471	0.562771	0.7057845	0.473471	0.562771	0.7057845	0.473471	0.562771
50	5	2	3.0	0.1	40	800	hidden	3	pcor	all	4	0.7737165	0.7283685	0.7477275	0.7711335	0.7283685	0.7477275	0.7737165	0.7283685	0.7477275
50	5	2	3.0	0.1	40	800	complete	3	pcor	all	4	0.977775	0.852418	0.908204	0.977775	0.852418	0.908204	0.977775	0.852418	0.908204
50	5	2	3.0	0.1	40	800	hiddenCL	3	pcor	all	4	0.6989585	0.638761	0.6631205	0.6989585	0.638761	0.6631205	0.6989585	0.638761	0.6631205
50	5	2	3.0	0.1	40	800	hidden	4	pcor	all	4	0.7646755	0.8213675	0.794368	0.7646755	0.8213675	0.794368	0.7646755	0.8213675	0.794368
50	5	2	3.0	0.1	40	800	complete	4	pcor	all	4	0.961735	0.9459445	0.9516115	0.961735	0.9459445	0.9516115	0.961735	0.9459445	0.9516115
50	5	2	3.0	0.1	40	800	hiddenCL	4	pcor	all	4	0.693213	0.729366	0.7114425	0.693213	0.729366	0.7114425	0.693213	0.729366	0.7114425
50	5	2	3.0	0.2	40	20	hidden	2	pcor	all	4	0.1106015	0.1749165	0.1374265	0.101195	0.166667	0.125	0.1050245	0.1711125	0.130952
50	5	2	3.0	0.2	40	20	complete	2	pcor	all	4	0.128767	0.2099355	0.1554945	0.1227735	0.1962535	0.15155	0.122909	0.202381	0.1554945
50	5	2	3.0	0.2	40	20	hiddenCL	2	pcor	all	4	0.0768095	0.150555	0.1044135	0.075609	0.1366665	0.0949165	0.075609	0.150555	0.097657
50	5	2	3.0	0.2	40	20	hidden	3	pcor	all	4	0.085694	0.207827	0.1185	0.0833805	0.207827	0.112	0.0843495	0.207827	0.1180155
50	5	2	3.0	0.2	40	20	complete	3	pcor	all	4	0.1086415	0.252907	0.1519015	0.101559	0.243243	0.1473725	0.101559	0.25	0.1473725
50	5	2	3.0	0.2	40	20	hiddenCL	3	pcor	all	4	0.065077	0.1855035	0.1011445	0.0637555	0.1801945	0.095196	0.0637555	0.1801945	0.0962215
50	5	2	3.0	0.2	40	20	hidden	4	pcor	all	4	0.0565425	0.2494825	0.091774	0.054068	0.238095	0.0889045	0.054068	0.238095	0.0889045
50	5	2	3.0	0.2	40	20	complete	4	pcor	all	4	0.076436	0.307692	0.1230155	0.072603	0.291667	0.1170985	0.074433	0.2928925	0.1202755
50	5	2	3.0	0.2	40	20	hiddenCL	4	pcor	all	4	0.0398255	0.211111	0.068986	0.0398255	0.211111	0.068986	0.0398255	0.211111	0.068986
50	5	2	3.0	0.2	40	50	hidden	2	pcor	all	4	0.269107	0.3356805	0.302732	0.2560665	0.321972	0.287236	0.2614975	0.3313005	0.296866
50	5	2	3.0	0.2	40	50	complete	2	pcor	all	4	0.3468325	0.3973685	0.3584115	0.3387525	0.3821475	0.356549	0.343002	0.391813	0.3577835
50	5	2	3.0	0.2	40	50	hiddenCL	2	pcor	all	4	0.2409425	0.308824	0.2666695	0.232051	0.302439	0.263946	0.2409425	0.303954	0.265823
50	5	2	3.0	0.2	40	50	hidden	3	pcor	all	4	0.2040695	0.3688585	0.2618145	0.2021875	0.366366	0.258748	0.2023895	0.368456	0.261441
50	5	2	3.0	0.2	40	50	complete	3	pcor	all	4	0.283616	0.480324	0.360645	0.2814425	0.4742775	0.352907	0.2835065	0.480324	0.35689
50	5	2	3.0	0.2	40	50	hiddenCL	3	pcor	all	4	0.1832345	0.3813775	0.2480635	0.1818235	0.360757	0.2421375	0.1818235	0.370961	0.2421375
50	5	2	3.0	0.2	40	50	hidden	4	pcor	all	4	0.168183	0.424242	0.246575	0.168183	0.4204545	0.2444995	0.168183	0.4204545	0.2444995
50	5	2	3.0	0.2	40	50	complete	4	pcor	all	4	0.2317005	0.564272	0.3198665	0.225998	0.555386	0.314961	0.227774	0.555386	0.3198665
50	5	2	3.0	0.2	40	50	hiddenCL	4	pcor	all	4	0.146428	0.466063	0.217577	0.144462	0.4565755	0.2135915	0.146428	0.4565755	0.217577
50	5	2	3.0	0.2	40	100	hidden	2	pcor	all	4	0.4301495	0.415705	0.416479	0.427075	0.4108225	0.4136125	0.4301495	0.414855	0.4136125
50	5	2	3.0	0.2	40	100	complete	2	pcor	all	4	0.5829285	0.514945	0.546341	0.573751	0.512089	0.538927	0.580171	0.512089	0.5404125
50	5	2	3.0	0.2	40	100	hiddenCL	2	pcor	all	4	0.4078025	0.4156875	0.4096785	0.4078025	0.40698	0.4069255	0.4078025	0.408163	0.4069255
50	5	2	3.0	0.2	40	100	hidden	3	pcor	all	4	0.367218	0.5278635	0.433428	0.366469	0.5278635	0.430846	0.367218	0.5278635	0.430846
50	5	2	3.0	0.2	40	100	complete	3	pcor	all	4	0.50569	0.6459775	0.564417	0.5053345	0.635742	0.562859	0.50569	0.642034	0.564417
50	5	2	3.0	0.2	40	100	hiddenCL	3	pcor	all	4	0.357584	0.5215205	0.4187375	0.355991	0.518875	0.417494	0.357584	0.5215205	0.4187375
50	5	2	3.0	0.2	40	100	hidden	4	pcor	all	4	0.3098095	0.593327	0.3907195	0.3034805	0.5930735	0.3907195	0.3034805	0.5930735	0.3907195
50	5	2	3.0	0.2	40	100	complete	4	pcor	all	4	0.411163	0.7423405	0.534404	0.409564	0.739565	0.528595	0.409564	0.739565	0.5296065
50	5	2	3.0	0.2	40	100	hiddenCL	4	pcor	all	4	0.291229	0.6250645	0.389557	0.291229	0.6234775	0.389557	0.291229	0.6250645	0.389557
50	5	2	3.0	0.2	40	200	hidden	2	pcor	all	4	0.5870565	0.467847	0.520279	0.582418	0.459255	0.5107315	0.5846875	0.4608575	0.520032
50	5	2	3.0	0.2	40	200	complete	2	pcor	all	4	0.7873525	0.5880315	0.6757725	0.786474	0.5794345	0.6711855	0.786474	0.583899	0.6727285
50	5	2	3.0	0.2	40	200	hiddenCL	2	pcor	all	4	0.572173	0.469522	0.513583	0.572173	0.4632995	0.51	0.572173	0.4654265	0.5111575
50	5	2	3.0	0.2	40	200	hidden	3	pcor	all	4	0.534244	0.617819	0.571429	0.533265	0.613248	0.5705245	0.533265	0.617819	0.5705245
50	5	2	3.0	0.2	40	200	complete	3	pcor	all	4	0.723397	0.7554095	0.7329455	0.7212245	0.7498515	0.7327865	0.7212245	0.7554095	0.7327865
50	5	2	3.0	0.2	40	200	hiddenCL	3	pcor	all	4	0.5252375	0.612222	0.566536	0.5224975	0.606871	0.561952	0.5224975	0.608108	0.56247
50	5	2	3.0	0.2	40	200	hidden	4	pcor	all	4	0.481886	0.692172	0.5676625	0.4793955	0.6863405	0.5676625	0.4793955	0.690585	0.5676625
50	5	2	3.0	0.2	40	200	complete	4	pcor	all	4	0.650492	0.842481	0.729616	0.650492	0.837719	0.729616	0.650492	0.842481	0.729616
50	5	2	3.0	0.2	40	200	hiddenCL	4	pcor	all	4	0.466667	0.721444	0.563055	0.466667	0.7178655	0.562656	0.466667	0.7178655	0.563055
50	5	2	3.0	0.2	40	400	hidden	2	pcor	all	4	0.6885305	0.481824	0.5684595	0.6858555	0.480797	0.5650705	0.687836	0.481824	0.5684595
50	5	2	3.0	0.2	40	400	complete	2	pcor	all	4	0.931313	0.609855	0.7406965	0.928188	0.609855	0.7402335	0.928932	0.609855	0.7406965
50	5	2	3.0	0.2	40	400	hiddenCL	2	pcor	all	4	0.6753835	0.469212	0.5502295	0.6735765	0.469212	0.5492615	0.6753835	0.469212	0.5502295
50	5	2	3.0	0.2	40	400	hidden	3	pcor	all	4	0.6821975	0.6686875	0.674392	0.672605	0.6686875	0.674392	0.672605	0.6686875	0.674392
50	5	2	3.0	0.2	40	400	complete	3	pcor	all	4	0.891813	0.8134665	0.850263	0.891813	0.8134665	0.848644	0.891813	0.8134665	0.848644
50	5	2	3.0	0.2	40	400	hiddenCL	3	pcor	all	4	0.641653	0.641653	0.641653	0.640449	0.639992	0.6386865	0.641653	0.641653	0.641196
50	5	2	3.0	0.2	40	400	hidden	4	pcor	all	4	0.6274605	0.762975	0.68851	0.6274605	0.757764	0.68735	0.6274605	0.757764	0.68851
50	5	2	3.0	0.2	40	400	complete	4	pcor	all	4	0.8474555	0.9045085	0.8756445	0.8474555	0.9045085	0.874342	0.8474555	0.9045085	0.874342
50	5	2	3.0	0.2	40	400	hiddenCL	4	pcor	all	4	0.6197825	0.73344	0.6709695	0.6197825	0.73344	0.6707725	0.6197825	0.73344	0.6707725
50	5	2	3.0	0.2	40	800	hidden	2	pcor	all	4	0.728275	0.5034765	0.5940435	0.728275	0.5034765	0.5940435	0.728275	0.5034765	0.5940435
50	5	2	3.0	0.2	40	800	complete	2	pcor	all	4	0.9782585	0.648512	0.775931	0.9782585	0.648512	0.775931	0.9782585	0.648512	0.775931
50	5	2	3.0	0.2	40	800	hiddenCL	2	pcor	all	4	0.7035005	0.474106	0.564459	0.7035005	0.474106	0.564459	0.7035005	0.474106	0.564459
50	5	2	3.0	0.2	40	800	hidden	3	pcor	all	4	0.738932	0.6750475	0.716259	0.738932	0.6750475	0.716259	0.738932	0.6750475	0.716259
50	5	2	3.0	0.2	40	800	complete	3	pcor	all	4	0.9664795	0.863579	0.908327	0.9664795	0.863579	0.908327	0.9664795	0.863579	0.908327
50	5	2	3.0	0.2	40	800	hiddenCL	3	pcor	all	4	0.7005745	0.6348485	0.663366	0.7005745	0.6348485	0.663366	0.7005745	0.6348485	0.663366
50	5	2	3.0	0.2	40	800	hidden	4	pcor	all	4	0.722222	0.7694355	0.7505215	0.722222	0.7694355	0.7505215	0.722222	0.7694355	0.7505215
50	5	2	3.0	0.2	40	800	complete	4	pcor	all	4	0.9569695	0.943792	0.950617	0.9569695	0.943792	0.950617	0.9569695	0.943792	0.950617
50	5	2	3.0	0.2	40	800	hiddenCL	4	pcor	all	4	0.69547	0.7341615	0.707592	0.69547	0.7341615	0.707592	0.69547	0.7341615	0.707592
50	5	2	3.0	0.5	40	20	hidden	2	pcor	all	4	0.1065895	0.190084	0.1381965	0.1061325	0.188337	0.1340505	0.1061325	0.188337	0.1340505
50	5	2	3.0	0.5	40	20	complete	2	pcor	all	4	0.1389655	0.235294	0.173922	0.1307895	0.221111	0.1622785	0.1373865	0.2272425	0.1718575
50	5	2	3.0	0.5	40	20	hiddenCL	2	pcor	all	4	0.0909965	0.168239	0.1147085	0.0864095	0.159091	0.111368	0.089888	0.161178	0.113648
50	5	2	3.0	0.5	40	20	hidden	3	pcor	all	4	0.090921	0.243243	0.133743	0.0889	0.2305645	0.1290405	0.0893885	0.2392685	0.1295565
50	5	2	3.0	0.5	40	20	complete	3	pcor	all	4	0.1099435	0.262718	0.1585215	0.1054875	0.2591465	0.150188	0.1099435	0.2591465	0.1585215
50	5	2	3.0	0.5	40	20	hiddenCL	3	pcor	all	4	0.0604235	0.1754925	0.0877465	0.0604235	0.1754925	0.0877465	0.0604235	0.1754925	0.0877465
50	5	2	3.0	0.5	40	20	hidden	4	pcor	all	4	0.0582105	0.255435	0.0930255	0.0582105	0.25	0.0909395	0.0582105	0.255435	0.0930255
50	5	2	3.0	0.5	40	20	complete	4	pcor	all	4	0.071859	0.3205125	0.114603	0.071859	0.3205125	0.114603	0.071859	0.3205125	0.114603
50	5	2	3.0	0.5	40	20	hiddenCL	4	pcor	all	4	0.0410135	0.2263425	0.069003	0.0410135	0.2086955	0.069003	0.0410135	0.2086955	0.069003
50	5	2	3.0	0.5	40	50	hidden	2	pcor	all	4	0.272166	0.3332235	0.302306	0.2657215	0.323529	0.297318	0.270211	0.325128	0.297318
50	5	2	3.0	0.5	40	50	complete	2	pcor	all	4	0.349415	0.3988295	0.3750135	0.3369605	0.394632	0.365726	0.3416	0.394632	0.3682655
50	5	2	3.0	0.5	40	50	hiddenCL	2	pcor	all	4	0.2432745	0.310811	0.276965	0.242972	0.2986485	0.264805	0.243101	0.2986485	0.2674995
50	5	2	3.0	0.5	40	50	hidden	3	pcor	all	4	0.217992	0.3814895	0.271393	0.21168	0.3814895	0.269667	0.21391	0.3814895	0.269667
50	5	2	3.0	0.5	40	50	complete	3	pcor	all	4	0.2809945	0.4784455	0.3564855	0.278424	0.4736515	0.3532385	0.278424	0.4736515	0.3532385
50	5	2	3.0	0.5	40	50	hiddenCL	3	pcor	all	4	0.1963305	0.382979	0.2536935	0.1963305	0.3766745	0.2536935	0.1963305	0.3766745	0.2536935
50	5	2	3.0	0.5	40	50	hidden	4	pcor	all	4	0.160432	0.4078305	0.2332935	0.160432	0.4078305	0.2332935	0.160432	0.4078305	0.2332935
50	5	2	3.0	0.5	40	50	complete	4	pcor	all	4	0.217033	0.542857	0.30602	0.2115385	0.536673	0.303898	0.2115385	0.5406595	0.3025175
50	5	2	3.0	0.5	40	50	hiddenCL	4	pcor	all	4	0.137807	0.416667	0.2096185	0.134719	0.41523	0.203137	0.134719	0.41523	0.203137
50	5	2	3.0	0.5	40	100	hidden	2	pcor	all	4	0.4245105	0.4072065	0.414048	0.4245105	0.4051685	0.409796	0.4245105	0.4051685	0.409796
50	5	2	3.0	0.5	40	100	complete	2	pcor	all	4	0.562965	0.5105555	0.540816	0.5611	0.505	0.5402495	0.5611	0.505	0.5402495
50	5	2	3.0	0.5	40	100	hiddenCL	2	pcor	all	4	0.3964695	0.391751	0.396629	0.393258	0.3910735	0.3928315	0.39416	0.3910735	0.3928315
50	5	2	3.0	0.5	40	100	hidden	3	pcor	all	4	0.3519435	0.4967455	0.4169665	0.3484695	0.4885485	0.4133705	0.3484695	0.4967455	0.4169665
50	5	2	3.0	0.5	40	100	complete	3	pcor	all	4	0.4892965	0.616438	0.540611	0.478415	0.6107505	0.532095	0.4836785	0.615362	0.5345645
50	5	2	3.0	0.5	40	100	hiddenCL	3	pcor	all	4	0.3350875	0.4846115	0.3934805	0.3264235	0.4802825	0.387993	0.327739	0.4846115	0.3902485
50	5	2	3.0	0.5	40	100	hidden	4	pcor	all	4	0.2857835	0.576123	0.3783055	0.284081	0.5662025	0.3733985	0.284081	0.569377	0.3733985
50	5	2	3.0	0.5	40	100	complete	4	pcor	all	4	0.407965	0.7113095	0.5204115	0.4062645	0.6992785	0.5201055	0.4062645	0.7047225	0.5201055
50	5	2	3.0	0.5	40	100	hiddenCL	4	pcor	all	4	0.286535	0.5684045	0.3813605	0.285059	0.553846	0.379839	0.285059	0.553846	0.379839
50	5	2	3.0	0.5	40	200	hidden	2	pcor	all	4	0.581509	0.451151	0.5115445	0.5731025	0.450852	0.506742	0.5731025	0.450852	0.506742
50	5	2	3.0	0.5	40	200	complete	2	pcor	all	4	0.7593295	0.570312	0.660139	0.759156	0.5697715	0.6521455	0.759156	0.5697715	0.655786
50	5	2	3.0	0.5	40	200	hiddenCL	2	pcor	all	4	0.552561	0.4455	0.4959015	0.5524	0.4409545	0.493324	0.552561	0.4455	0.4959015
50	5	2	3.0	0.5	40	200	hidden	3	pcor	all	4	0.52809	0.60108	0.562687	0.52809	0.60108	0.562687	0.52809	0.60108	0.562687
50	5	2	3.0	0.5	40	200	complete	3	pcor	all	4	0.694225	0.729722	0.720904	0.6871845	0.728261	0.71861	0.694225	0.728261	0.720904
50	5	2	3.0	0.5	40	200	hiddenCL	3	pcor	all	4	0.49521	0.594766	0.5459515	0.494791	0.594766	0.5428425	0.49521	0.594766	0.5428425
50	5	2	3.0	0.5	40	200	hidden	4	pcor	all	4	0.4669785	0.6922285	0.549158	0.4669785	0.6922285	0.549158	0.4669785	0.6922285	0.549158
50	5	2	3.0	0.5	40	200	complete	4	pcor	all	4	0.6316795	0.8236575	0.7183765	0.626533	0.820681	0.7151775	0.6316795	0.8236575	0.7183765
50	5	2	3.0	0.5	40	200	hiddenCL	4	pcor	all	4	0.451035	0.700877	0.547782	0.449438	0.696774	0.5458685	0.451035	0.700877	0.547782
50	5	2	3.0	0.5	40	400	hidden	2	pcor	all	4	0.6737985	0.4781015	0.562019	0.666473	0.4781015	0.559219	0.6737985	0.4781015	0.559219
50	5	2	3.0	0.5	40	400	complete	2	pcor	all	4	0.91886	0.619231	0.7385525	0.916165	0.6153845	0.7348485	0.917636	0.6153845	0.7348485
50	5	2	3.0	0.5	40	400	hiddenCL	2	pcor	all	4	0.6629045	0.4667465	0.5364735	0.662847	0.4667465	0.5364735	0.6629045	0.4667465	0.5364735
50	5	2	3.0	0.5	40	400	hidden	3	pcor	all	4	0.6537495	0.6524615	0.641654	0.6537495	0.6524615	0.641654	0.6537495	0.6524615	0.641654
50	5	2	3.0	0.5	40	400	complete	3	pcor	all	4	0.8709525	0.8041025	0.839061	0.8709525	0.8041025	0.839061	0.8709525	0.8041025	0.839061
50	5	2	3.0	0.5	40	400	hiddenCL	3	pcor	all	4	0.6294295	0.629306	0.63369	0.6294295	0.629306	0.63369	0.6294295	0.629306	0.63369
50	5	2	3.0	0.5	40	400	hidden	4	pcor	all	4	0.611438	0.7359665	0.66647	0.611438	0.7359665	0.66647	0.611438	0.7359665	0.66647
50	5	2	3.0	0.5	40	400	complete	4	pcor	all	4	0.825881	0.895111	0.857143	0.825881	0.895111	0.857143	0.825881	0.895111	0.857143
50	5	2	3.0	0.5	40	400	hiddenCL	4	pcor	all	4	0.598136	0.73913	0.655903	0.598136	0.73913	0.655903	0.598136	0.73913	0.655903
50	5	2	3.0	0.5	40	800	hidden	2	pcor	all	4	0.69462	0.4775155	0.564423	0.69462	0.4740035	0.562791	0.69462	0.4775155	0.564423
50	5	2	3.0	0.5	40	800	complete	2	pcor	all	4	0.9687465	0.637359	0.763388	0.9687465	0.637359	0.763388	0.9687465	0.637359	0.763388
50	5	2	3.0	0.5	40	800	hiddenCL	2	pcor	all	4	0.696416	0.4672175	0.55804	0.696416	0.4672175	0.55804	0.696416	0.4672175	0.55804
50	5	2	3.0	0.5	40	800	hidden	3	pcor	all	4	0.7023675	0.6483315	0.673219	0.7023675	0.647673	0.673219	0.7023675	0.6483315	0.673219
50	5	2	3.0	0.5	40	800	complete	3	pcor	all	4	0.9569095	0.8450105	0.8913035	0.9569095	0.8450105	0.8913035	0.9569095	0.8450105	0.8913035
50	5	2	3.0	0.5	40	800	hiddenCL	3	pcor	all	4	0.6889135	0.629014	0.661724	0.6889135	0.629014	0.661724	0.6889135	0.629014	0.661724
50	5	2	3.0	0.5	40	800	hidden	4	pcor	all	4	0.68996	0.7270885	0.7068845	0.68996	0.7270885	0.7068845	0.68996	0.7270885	0.7068845
50	5	2	3.0	0.5	40	800	complete	4	pcor	all	4	0.939512	0.9515135	0.9385825	0.939512	0.9515135	0.9385825	0.939512	0.9515135	0.9385825
50	5	2	3.0	0.5	40	800	hiddenCL	4	pcor	all	4	0.675276	0.7170825	0.6996935	0.675276	0.7170825	0.6996935	0.675276	0.7170825	0.6996935
50	5	2	0.5	0.7	40	20	hidden	2	pcor	all	4	0.092059	0.173495	0.119205	0.086761	0.152174	0.109589	0.088608	0.158741	0.1128805
50	5	2	0.5	0.7	40	20	complete	2	pcor	all	4	0.1081915	0.204082	0.137089	0.0990195	0.164966	0.121644	0.1	0.183673	0.1305375
50	5	2	0.5	0.7	40	20	hiddenCL	2	pcor	all	4	0.063165	0.136434	0.0842115	0.059715	0.1181395	0.082317	0.061862	0.1252175	0.0836245
50	5	2	0.5	0.7	40	20	hidden	3	pcor	all	4	0.048791	0.2506265	0.083333	0.04211	0.2366945	0.0717615	0.045315	0.2366945	0.07718
50	5	2	0.5	0.7	40	20	complete	3	pcor	all	4	0.0684045	0.3581235	0.1119565	0.0652485	0.3117405	0.1076255	0.066667	0.315789	0.1083175
50	5	2	0.5	0.7	40	20	hiddenCL	3	pcor	all	4	0.039639	0.242647	0.070262	0.0394555	0.230769	0.0685015	0.039639	0.230769	0.069613
50	5	2	0.5	0.7	40	20	hidden	4	pcor	all	4	0.0113	0.3666665	0.021978	0.0113	0.3666665	0.021978	0.0113	0.3666665	0.021978
50	5	2	0.5	0.7	40	20	complete	4	pcor	all	4	0.029129	0.5	0.054805	0.029129	0.5	0.054805	0.029129	0.5	0.054805
50	5	2	0.5	0.7	40	20	hiddenCL	4	pcor	all	4	0.011111	0.5	0.021622	0.011111	0.5	0.021622	0.011111	0.5	0.021622
50	5	2	0.5	0.7	40	50	hidden	2	pcor	all	4	0.2611115	0.3520225	0.303481	0.25	0.345555	0.2978295	0.2535715	0.351526	0.30149
50	5	2	0.5	0.7	40	50	complete	2	pcor	all	4	0.363244	0.4779365	0.419668	0.3595065	0.475648	0.419668	0.3595065	0.475648	0.419668
50	5	2	0.5	0.7	40	50	hiddenCL	2	pcor	all	4	0.2501185	0.356524	0.299754	0.2428225	0.35389	0.286749	0.2428225	0.354839	0.293328
50	5	2	0.5	0.7	40	50	hidden	3	pcor	all	4	0.1934455	0.5419585	0.280992	0.190189	0.520734	0.2754165	0.1934455	0.5419585	0.280992
50	5	2	0.5	0.7	40	50	complete	3	pcor	all	4	0.2905695	0.7075355	0.4182575	0.288617	0.6951295	0.4135005	0.2905695	0.7075355	0.4182575
50	5	2	0.5	0.7	40	50	hiddenCL	3	pcor	all	4	0.190681	0.559028	0.2924175	0.1901745	0.55364	0.285568	0.1901745	0.559028	0.285568
50	5	2	0.5	0.7	40	50	hidden	4	pcor	all	4	0.1358155	0.603147	0.221347	0.1358155	0.603147	0.221347	0.1358155	0.603147	0.221347
50	5	2	0.5	0.7	40	50	complete	4	pcor	all	4	0.2069125	0.909091	0.3358975	0.2069125	0.909091	0.3358975	0.2069125	0.909091	0.3358975
50	5	2	0.5	0.7	40	50	hiddenCL	4	pcor	all	4	0.133333	0.8117645	0.2318895	0.133333	0.8117645	0.2318895	0.133333	0.8117645	0.2318895
50	5	2	0.5	0.7	40	100	hidden	2	pcor	all	4	0.4392855	0.4971265	0.465203	0.430952	0.493421	0.4592185	0.4318565	0.4968355	0.461072
50	5	2	0.5	0.7	40	100	complete	2	pcor	all	4	0.61158	0.644443	0.620868	0.6068455	0.6390445	0.620868	0.6068455	0.6390445	0.620868
50	5	2	0.5	0.7	40	100	hiddenCL	2	pcor	all	4	0.43038	0.490738	0.455819	0.4294755	0.4903255	0.455819	0.4294755	0.4903255	0.455819
50	5	2	0.5	0.7	40	100	hidden	3	pcor	all	4	0.3746035	0.68051	0.4945905	0.3746035	0.68051	0.4945905	0.3746035	0.68051	0.4945905
50	5	2	0.5	0.7	40	100	complete	3	pcor	all	4	0.5186585	0.870326	0.6599335	0.5186585	0.870326	0.6599335	0.5186585	0.870326	0.6599335
50	5	2	0.5	0.7	40	100	hiddenCL	3	pcor	all	4	0.36361	0.7033365	0.4799855	0.36361	0.7033365	0.4799855	0.36361	0.7033365	0.4799855
50	5	2	0.5	0.7	40	100	hidden	4	pcor	all	4	0.3018985	0.740476	0.4230055	0.3018985	0.7398495	0.4208165	0.3018985	0.740476	0.4230055
50	5	2	0.5	0.7	40	100	complete	4	pcor	all	4	0.4292855	0.9740215	0.6	0.4292855	0.9740215	0.6	0.4292855	0.9740215	0.6
50	5	2	0.5	0.7	40	100	hiddenCL	4	pcor	all	4	0.2960675	0.843077	0.4408115	0.2960675	0.843077	0.4408115	0.2960675	0.843077	0.4408115
50	5	2	0.5	0.7	40	200	hidden	2	pcor	all	4	0.5974685	0.5532155	0.581457	0.596319	0.550982	0.580764	0.5974685	0.5517425	0.581457
50	5	2	0.5	0.7	40	200	complete	2	pcor	all	4	0.806723	0.740385	0.7700265	0.8058035	0.7401925	0.76555	0.806723	0.740385	0.7659525
50	5	2	0.5	0.7	40	200	hiddenCL	2	pcor	all	4	0.5838015	0.55979	0.565741	0.5838015	0.556744	0.5643765	0.5838015	0.55979	0.565741
50	5	2	0.5	0.7	40	200	hidden	3	pcor	all	4	0.5324895	0.730751	0.6184435	0.5324895	0.730751	0.6176625	0.5324895	0.730751	0.6176625
50	5	2	0.5	0.7	40	200	complete	3	pcor	all	4	0.738068	0.9436505	0.825678	0.738068	0.9436505	0.8235135	0.738068	0.9436505	0.825678
50	5	2	0.5	0.7	40	200	hiddenCL	3	pcor	all	4	0.511364	0.7597345	0.620904	0.511364	0.7597345	0.620904	0.511364	0.7597345	0.620904
50	5	2	0.5	0.7	40	200	hidden	4	pcor	all	4	0.4784725	0.7763255	0.5899495	0.4775255	0.7731715	0.5899495	0.4775255	0.7731715	0.5899495
50	5	2	0.5	0.7	40	200	complete	4	pcor	all	4	0.670737	0.984251	0.7952955	0.6686275	0.984251	0.7942095	0.6686275	0.984251	0.7942095
50	5	2	0.5	0.7	40	200	hiddenCL	4	pcor	all	4	0.468354	0.8241545	0.5797315	0.468354	0.8241545	0.5797315	0.468354	0.8241545	0.5797315
50	5	2	0.5	0.7	40	400	hidden	2	pcor	all	4	0.6815855	0.56702	0.6196445	0.6759675	0.5630195	0.6146445	0.6815855	0.5630195	0.6146445
50	5	2	0.5	0.7	40	400	complete	2	pcor	all	4	0.919411	0.736603	0.818777	0.9191835	0.736603	0.81349	0.9191835	0.736603	0.81349
50	5	2	0.5	0.7	40	400	hiddenCL	2	pcor	all	4	0.656082	0.545826	0.5912555	0.656082	0.545826	0.5912555	0.656082	0.545826	0.5912555
50	5	2	0.5	0.7	40	400	hidden	3	pcor	all	4	0.642874	0.7375	0.682466	0.6408765	0.7375	0.682466	0.6408765	0.7375	0.682466
50	5	2	0.5	0.7	40	400	complete	3	pcor	all	4	0.875702	0.9532145	0.918791	0.875702	0.9532145	0.918791	0.875702	0.9532145	0.918791
50	5	2	0.5	0.7	40	400	hiddenCL	3	pcor	all	4	0.6212375	0.7409985	0.6625	0.6212375	0.737103	0.6625	0.6212375	0.737103	0.6625
50	5	2	0.5	0.7	40	400	hidden	4	pcor	all	4	0.6185105	0.806831	0.690599	0.6172915	0.80258	0.689994	0.6185105	0.806831	0.690599
50	5	2	0.5	0.7	40	400	complete	4	pcor	all	4	0.827055	1	0.9012425	0.827055	1	0.9012425	0.827055	1	0.9012425
50	5	2	0.5	0.7	40	400	hiddenCL	4	pcor	all	4	0.583274	0.7973825	0.6800855	0.583274	0.7973825	0.6800855	0.583274	0.7973825	0.6800855
50	5	2	0.5	0.7	40	800	hidden	2	pcor	all	4	0.70903	0.54393	0.6175485	0.7055335	0.542	0.6175485	0.70903	0.54393	0.6175485
50	5	2	0.5	0.7	40	800	complete	2	pcor	all	4	0.9613445	0.7558295	0.8503545	0.9613445	0.754644	0.8503545	0.9613445	0.754644	0.8503545
50	5	2	0.5	0.7	40	800	hiddenCL	2	pcor	all	4	0.683118	0.5394425	0.5980705	0.683118	0.535586	0.5940435	0.683118	0.53648	0.596139
50	5	2	0.5	0.7	40	800	hidden	3	pcor	all	4	0.708597	0.712657	0.701055	0.7074275	0.712657	0.701055	0.708597	0.712657	0.701055
50	5	2	0.5	0.7	40	800	complete	3	pcor	all	4	0.953202	0.9587695	0.955235	0.952381	0.9587695	0.955235	0.952381	0.9587695	0.955235
50	5	2	0.5	0.7	40	800	hiddenCL	3	pcor	all	4	0.6725215	0.699533	0.6810575	0.6725215	0.699533	0.6810575	0.6725215	0.699533	0.6810575
50	5	2	0.5	0.7	40	800	hidden	4	pcor	all	4	0.6897285	0.752907	0.7189665	0.6897285	0.752907	0.7189665	0.6897285	0.752907	0.7189665
50	5	2	0.5	0.7	40	800	complete	4	pcor	all	4	0.9306865	0.9890095	0.960489	0.9306865	0.9890095	0.960489	0.9306865	0.9890095	0.960489
50	5	2	0.5	0.7	40	800	hiddenCL	4	pcor	all	4	0.658228	0.7516235	0.704138	0.658228	0.7516235	0.704138	0.658228	0.7516235	0.704138
50	5	2	0.5	0.9	40	20	hidden	2	pcor	all	4	0.094494	0.1727455	0.1228685	0.088608	0.1602495	0.11191	0.089899	0.1607655	0.117325
50	5	2	0.5	0.9	40	20	complete	2	pcor	all	4	0.114583	0.198039	0.1448475	0.1118055	0.1935705	0.1365965	0.113924	0.1935705	0.1386325
50	5	2	0.5	0.9	40	20	hiddenCL	2	pcor	all	4	0.0753475	0.1499395	0.1000815	0.066667	0.1342195	0.089848	0.066667	0.1396105	0.089848
50	5	2	0.5	0.9	40	20	hidden	3	pcor	all	4	0.049126	0.2440475	0.0820535	0.046257	0.2366945	0.077677	0.046257	0.2366945	0.077677
50	5	2	0.5	0.9	40	20	complete	3	pcor	all	4	0.0663005	0.3137255	0.105823	0.063291	0.3066665	0.1031915	0.063291	0.3066665	0.1031915
50	5	2	0.5	0.9	40	20	hiddenCL	3	pcor	all	4	0.038035	0.2613635	0.0676065	0.0346925	0.236111	0.059715	0.0346925	0.236111	0.059715
50	5	2	0.5	0.9	40	20	hidden	4	pcor	all	4	0.016329	0.333333	0.030496	0.012579	0.333333	0.0231225	0.016329	0.333333	0.030496
50	5	2	0.5	0.9	40	20	complete	4	pcor	all	4	0.03125	0.6904765	0.057972	0.030625	0.6904765	0.0574175	0.030625	0.6904765	0.0574175
50	5	2	0.5	0.9	40	20	hiddenCL	4	pcor	all	4	0.0109945	0.5	0.021508	0.0109945	0.5	0.021508	0.0109945	0.5	0.021508
50	5	2	0.5	0.9	40	50	hidden	2	pcor	all	4	0.2790255	0.3893425	0.3115295	0.268328	0.3834475	0.309083	0.2726965	0.383974	0.3096005
50	5	2	0.5	0.9	40	50	complete	2	pcor	all	4	0.368727	0.4779365	0.428571	0.3621435	0.4692235	0.416387	0.3641845	0.4736545	0.416387
50	5	2	0.5	0.9	40	50	hiddenCL	2	pcor	all	4	0.2606435	0.356818	0.2996065	0.2515825	0.3488455	0.285714	0.2551105	0.356421	0.294504
50	5	2	0.5	0.9	40	50	hidden	3	pcor	all	4	0.2	0.526611	0.2936285	0.2	0.516129	0.2936285	0.2	0.517324	0.2936285
50	5	2	0.5	0.9	40	50	complete	3	pcor	all	4	0.2849025	0.735294	0.404738	0.2849025	0.7285015	0.404738	0.2849025	0.732512	0.404738
50	5	2	0.5	0.9	40	50	hiddenCL	3	pcor	all	4	0.1925505	0.58125	0.284648	0.190404	0.56125	0.2834575	0.1925505	0.58125	0.284648
50	5	2	0.5	0.9	40	50	hidden	4	pcor	all	4	0.1420805	0.6055555	0.2304285	0.1420805	0.6055555	0.2304285	0.1420805	0.6055555	0.2304285
50	5	2	0.5	0.9	40	50	complete	4	pcor	all	4	0.201064	0.916667	0.3272995	0.201064	0.916667	0.3272995	0.201064	0.916667	0.3272995
50	5	2	0.5	0.9	40	50	hiddenCL	4	pcor	all	4	0.124298	0.8208555	0.2144645	0.124298	0.8208555	0.2144645	0.124298	0.8208555	0.2144645
50	5	2	0.5	0.9	40	100	hidden	2	pcor	all	4	0.433333	0.4788785	0.456331	0.4275	0.473455	0.452706	0.4276435	0.473455	0.4555335
50	5	2	0.5	0.9	40	100	complete	2	pcor	all	4	0.596723	0.6440425	0.6166525	0.588562	0.637586	0.613815	0.592317	0.6382215	0.6157735
50	5	2	0.5	0.9	40	100	hiddenCL	2	pcor	all	4	0.422222	0.493506	0.4497645	0.411765	0.490174	0.4476675	0.414216	0.493506	0.4497645
50	5	2	0.5	0.9	40	100	hidden	3	pcor	all	4	0.3787625	0.666667	0.479452	0.377778	0.666667	0.479452	0.377778	0.666667	0.479452
50	5	2	0.5	0.9	40	100	complete	3	pcor	all	4	0.510319	0.8521555	0.644931	0.510319	0.8521555	0.641742	0.510319	0.8521555	0.644931
50	5	2	0.5	0.9	40	100	hiddenCL	3	pcor	all	4	0.358372	0.7033365	0.475467	0.3551975	0.702128	0.474346	0.358372	0.702128	0.474346
50	5	2	0.5	0.9	40	100	hidden	4	pcor	all	4	0.2987445	0.727273	0.4267845	0.2987445	0.7214745	0.4267845	0.2987445	0.727273	0.4267845
50	5	2	0.5	0.9	40	100	complete	4	pcor	all	4	0.4311885	0.955996	0.590964	0.4311885	0.955996	0.590964	0.4311885	0.955996	0.590964
50	5	2	0.5	0.9	40	100	hiddenCL	4	pcor	all	4	0.2826705	0.844952	0.4163625	0.2826705	0.844952	0.4163625	0.2826705	0.844952	0.4163625
50	5	2	0.5	0.9	40	200	hidden	2	pcor	all	4	0.5803545	0.554952	0.569948	0.577948	0.5437555	0.569127	0.577948	0.5477275	0.569127
50	5	2	0.5	0.9	40	200	complete	2	pcor	all	4	0.801099	0.7230695	0.754322	0.801099	0.721705	0.7505265	0.801099	0.7230695	0.751295
50	5	2	0.5	0.9	40	200	hiddenCL	2	pcor	all	4	0.560455	0.554013	0.5546305	0.560455	0.554013	0.5546305	0.560455	0.554013	0.5546305
50	5	2	0.5	0.9	40	200	hidden	3	pcor	all	4	0.5127845	0.727922	0.6058185	0.5127845	0.727922	0.6058185	0.5127845	0.727922	0.6058185
50	5	2	0.5	0.9	40	200	complete	3	pcor	all	4	0.7279135	0.930556	0.822154	0.7279135	0.929046	0.818407	0.7279135	0.930556	0.818407
50	5	2	0.5	0.9	40	200	hiddenCL	3	pcor	all	4	0.5066855	0.7544075	0.6070235	0.5031645	0.7544075	0.606828	0.5031645	0.7544075	0.6070235
50	5	2	0.5	0.9	40	200	hidden	4	pcor	all	4	0.4675105	0.78	0.585065	0.4675105	0.78	0.585065	0.4675105	0.78	0.585065
50	5	2	0.5	0.9	40	200	complete	4	pcor	all	4	0.6479855	0.98347	0.781782	0.6479855	0.983333	0.781782	0.6479855	0.98347	0.781782
50	5	2	0.5	0.9	40	200	hiddenCL	4	pcor	all	4	0.4512965	0.818182	0.5812495	0.4512965	0.8164985	0.5812495	0.4512965	0.818182	0.5812495
50	5	2	0.5	0.9	40	400	hidden	2	pcor	all	4	0.645833	0.554094	0.5911685	0.643141	0.5510415	0.589617	0.643141	0.5510415	0.589617
50	5	2	0.5	0.9	40	400	complete	2	pcor	all	4	0.91	0.747281	0.822932	0.9095455	0.7426935	0.8211085	0.9095455	0.746134	0.8211085
50	5	2	0.5	0.9	40	400	hiddenCL	2	pcor	all	4	0.652373	0.552431	0.5984615	0.6508425	0.5508575	0.5984615	0.6508425	0.552431	0.5984615
50	5	2	0.5	0.9	40	400	hidden	3	pcor	all	4	0.633122	0.7379185	0.6836055	0.633122	0.7379185	0.6836055	0.633122	0.7379185	0.6836055
50	5	2	0.5	0.9	40	400	complete	3	pcor	all	4	0.8700845	0.9489435	0.906404	0.8666505	0.9489435	0.906404	0.8700845	0.9489435	0.906404
50	5	2	0.5	0.9	40	400	hiddenCL	3	pcor	all	4	0.621111	0.749559	0.6780835	0.6184025	0.749559	0.6780835	0.6184025	0.749559	0.6780835
50	5	2	0.5	0.9	40	400	hidden	4	pcor	all	4	0.583274	0.7922205	0.6688175	0.583274	0.791503	0.6688175	0.583274	0.7922205	0.6688175
50	5	2	0.5	0.9	40	400	complete	4	pcor	all	4	0.8187295	0.986664	0.8952215	0.8187295	0.986664	0.8952215	0.8187295	0.986664	0.8952215
50	5	2	0.5	0.9	40	400	hiddenCL	4	pcor	all	4	0.577778	0.7985505	0.666484	0.577778	0.7985505	0.666484	0.577778	0.7985505	0.666484
50	5	2	0.5	0.9	40	800	hidden	2	pcor	all	4	0.6881945	0.525859	0.59798	0.6881945	0.525859	0.5971775	0.6881945	0.525859	0.5971775
50	5	2	0.5	0.9	40	800	complete	2	pcor	all	4	0.9591665	0.7489135	0.840966	0.9591665	0.7489135	0.840966	0.9591665	0.7489135	0.840966
50	5	2	0.5	0.9	40	800	hiddenCL	2	pcor	all	4	0.6859225	0.5376135	0.6078305	0.6859225	0.5376135	0.6078305	0.6859225	0.5376135	0.6078305
50	5	2	0.5	0.9	40	800	hidden	3	pcor	all	4	0.67779	0.690722	0.692313	0.675788	0.690722	0.692313	0.67779	0.690722	0.692313
50	5	2	0.5	0.9	40	800	complete	3	pcor	all	4	0.935484	0.952354	0.9466475	0.935484	0.952354	0.9466475	0.935484	0.952354	0.9466475
50	5	2	0.5	0.9	40	800	hiddenCL	3	pcor	all	4	0.671962	0.7083095	0.6953925	0.671962	0.7083095	0.6953925	0.671962	0.7083095	0.6953925
50	5	2	0.5	0.9	40	800	hidden	4	pcor	all	4	0.6683335	0.755956	0.7114125	0.6683335	0.755956	0.7114125	0.6683335	0.755956	0.7114125
50	5	2	0.5	0.9	40	800	complete	4	pcor	all	4	0.9209015	0.988439	0.951959	0.9209015	0.988439	0.951959	0.9209015	0.988439	0.951959
50	5	2	0.5	0.9	40	800	hiddenCL	4	pcor	all	4	0.656892	0.752887	0.7083625	0.656892	0.752887	0.7083625	0.656892	0.752887	0.7083625
50	5	2	0.5	1	40	20	hidden	2	pcor	all	4	0.106763	0.2	0.140443	0.101266	0.1832285	0.1298755	0.105275	0.183625	0.135579
50	5	2	0.5	1	40	20	complete	2	pcor	all	4	0.114583	0.212152	0.1474075	0.1028605	0.187581	0.1319185	0.1105555	0.1982145	0.142432
50	5	2	0.5	1	40	20	hiddenCL	2	pcor	all	4	0.078215	0.155556	0.1048705	0.068708	0.141196	0.092564	0.074734	0.1464285	0.100005
50	5	2	0.5	1	40	20	hidden	3	pcor	all	4	0.0543735	0.262014	0.087338	0.0543735	0.255435	0.087338	0.0543735	0.262014	0.087338
50	5	2	0.5	1	40	20	complete	3	pcor	all	4	0.067058	0.333333	0.1106015	0.064882	0.3141445	0.1081435	0.064882	0.315789	0.1081435
50	5	2	0.5	1	40	20	hiddenCL	3	pcor	all	4	0.046537	0.263158	0.080199	0.0447055	0.256579	0.076571	0.0447055	0.263158	0.0780505
50	5	2	0.5	1	40	20	hidden	4	pcor	all	4	0.021277	0.333333	0.04061	0.021277	0.333333	0.04061	0.021277	0.333333	0.04061
50	5	2	0.5	1	40	20	complete	4	pcor	all	4	0.03125	0.626087	0.058252	0.03125	0.571429	0.058252	0.03125	0.5857145	0.058252
50	5	2	0.5	1	40	20	hiddenCL	4	pcor	all	4	0.019625	0.5	0.0379225	0.019625	0.5	0.0379225	0.019625	0.5	0.0379225
50	5	2	0.5	1	40	50	hidden	2	pcor	all	4	0.2775385	0.375906	0.3150795	0.269275	0.372984	0.302866	0.2746615	0.375906	0.3106825
50	5	2	0.5	1	40	50	complete	2	pcor	all	4	0.3637255	0.489575	0.416454	0.359551	0.484848	0.4144585	0.361148	0.486068	0.415657
50	5	2	0.5	1	40	50	hiddenCL	2	pcor	all	4	0.259241	0.389704	0.308608	0.254412	0.3823765	0.3036225	0.256863	0.389411	0.304757
50	5	2	0.5	1	40	50	hidden	3	pcor	all	4	0.208333	0.5505055	0.3040575	0.206439	0.54102	0.301515	0.208333	0.5505055	0.3040575
50	5	2	0.5	1	40	50	complete	3	pcor	all	4	0.292298	0.740015	0.4222665	0.292298	0.740015	0.4222665	0.292298	0.740015	0.4222665
50	5	2	0.5	1	40	50	hiddenCL	3	pcor	all	4	0.191704	0.628993	0.2969525	0.191704	0.6172625	0.2969525	0.191704	0.6172625	0.2969525
50	5	2	0.5	1	40	50	hidden	4	pcor	all	4	0.1358905	0.619048	0.220022	0.135417	0.619048	0.2194445	0.1358905	0.619048	0.220022
50	5	2	0.5	1	40	50	complete	4	pcor	all	4	0.205858	0.9165215	0.3366665	0.205858	0.9065215	0.3366665	0.205858	0.913043	0.3366665
50	5	2	0.5	1	40	50	hiddenCL	4	pcor	all	4	0.125	0.8257575	0.2179345	0.124405	0.809091	0.2179345	0.125	0.809091	0.2179345
50	5	2	0.5	1	40	100	hidden	2	pcor	all	4	0.4429475	0.5176265	0.4786425	0.4390755	0.512571	0.4767985	0.4429475	0.5176265	0.4786425
50	5	2	0.5	1	40	100	complete	2	pcor	all	4	0.592923	0.644061	0.614571	0.589572	0.6419895	0.612434	0.592923	0.644061	0.614571
50	5	2	0.5	1	40	100	hiddenCL	2	pcor	all	4	0.407077	0.5	0.4422465	0.405063	0.496479	0.4394395	0.407077	0.5	0.4422465
50	5	2	0.5	1	40	100	hidden	3	pcor	all	4	0.363965	0.6711715	0.472213	0.3557865	0.6711715	0.4649665	0.360863	0.6711715	0.4649665
50	5	2	0.5	1	40	100	complete	3	pcor	all	4	0.5160985	0.8760965	0.648135	0.5160985	0.8760965	0.648135	0.5160985	0.8760965	0.648135
50	5	2	0.5	1	40	100	hiddenCL	3	pcor	all	4	0.3609245	0.7322305	0.4772255	0.3609245	0.72822	0.4772255	0.3609245	0.72822	0.4772255
50	5	2	0.5	1	40	100	hidden	4	pcor	all	4	0.2975965	0.7343135	0.4210215	0.2926285	0.7315315	0.419874	0.2926285	0.7315315	0.419874
50	5	2	0.5	1	40	100	complete	4	pcor	all	4	0.427827	0.9569445	0.5869745	0.427827	0.955556	0.5869745	0.427827	0.955556	0.5869745
50	5	2	0.5	1	40	100	hiddenCL	4	pcor	all	4	0.287088	0.855042	0.4313445	0.287088	0.855042	0.430332	0.287088	0.855042	0.430332
50	5	2	0.5	1	40	200	hidden	2	pcor	all	4	0.582278	0.548684	0.557463	0.582278	0.548684	0.55653	0.582278	0.548684	0.55653
50	5	2	0.5	1	40	200	complete	2	pcor	all	4	0.7882385	0.716445	0.751923	0.7882385	0.716445	0.751923	0.7882385	0.716445	0.751923
50	5	2	0.5	1	40	200	hiddenCL	2	pcor	all	4	0.559731	0.552512	0.558466	0.559731	0.552512	0.558466	0.559731	0.552512	0.558466
50	5	2	0.5	1	40	200	hidden	3	pcor	all	4	0.52319	0.72318	0.597895	0.52319	0.7227245	0.597895	0.52319	0.7227245	0.597895
50	5	2	0.5	1	40	200	complete	3	pcor	all	4	0.72489	0.9257575	0.8118575	0.72489	0.9257575	0.8118575	0.72489	0.9257575	0.8118575
50	5	2	0.5	1	40	200	hiddenCL	3	pcor	all	4	0.4971265	0.7517125	0.6006535	0.4971265	0.7517125	0.6006535	0.4971265	0.7517125	0.6006535
50	5	2	0.5	1	40	200	hidden	4	pcor	all	4	0.458761	0.791922	0.583253	0.458761	0.791922	0.583253	0.458761	0.791922	0.583253
50	5	2	0.5	1	40	200	complete	4	pcor	all	4	0.6460175	0.984495	0.77995	0.6460175	0.984495	0.77995	0.6460175	0.984495	0.77995
50	5	2	0.5	1	40	200	hiddenCL	4	pcor	all	4	0.4444825	0.837719	0.575692	0.4444825	0.837719	0.575692	0.4444825	0.837719	0.575692
50	5	2	0.5	1	40	400	hidden	2	pcor	all	4	0.644444	0.545039	0.5867685	0.642874	0.545039	0.5867685	0.644444	0.545039	0.5867685
50	5	2	0.5	1	40	400	complete	2	pcor	all	4	0.901582	0.7419875	0.813171	0.901582	0.7419875	0.813171	0.901582	0.7419875	0.813171
50	5	2	0.5	1	40	400	hiddenCL	2	pcor	all	4	0.6407055	0.556624	0.598144	0.6407055	0.556624	0.598144	0.6407055	0.556624	0.598144
50	5	2	0.5	1	40	400	hidden	3	pcor	all	4	0.619909	0.721405	0.66246	0.618637	0.721405	0.66246	0.619909	0.721405	0.66246
50	5	2	0.5	1	40	400	complete	3	pcor	all	4	0.854968	0.942761	0.8967295	0.854968	0.942761	0.8967295	0.854968	0.942761	0.8967295
50	5	2	0.5	1	40	400	hiddenCL	3	pcor	all	4	0.614047	0.730051	0.672184	0.614047	0.730051	0.672184	0.614047	0.730051	0.672184
50	5	2	0.5	1	40	400	hidden	4	pcor	all	4	0.587596	0.7784995	0.664622	0.582161	0.776213	0.664622	0.587596	0.7784995	0.664622
50	5	2	0.5	1	40	400	complete	4	pcor	all	4	0.8125405	0.9849545	0.888937	0.8125405	0.9849545	0.888937	0.8125405	0.9849545	0.888937
50	5	2	0.5	1	40	400	hiddenCL	4	pcor	all	4	0.579479	0.7958335	0.668998	0.579479	0.7958335	0.668998	0.579479	0.7958335	0.668998
50	5	2	0.5	1	40	800	hidden	2	pcor	all	4	0.6898305	0.525794	0.5890485	0.687836	0.525794	0.5890485	0.6898305	0.525794	0.5890485
50	5	2	0.5	1	40	800	complete	2	pcor	all	4	0.947917	0.7614895	0.8430975	0.947917	0.7614895	0.8404885	0.947917	0.7614895	0.8404885
50	5	2	0.5	1	40	800	hiddenCL	2	pcor	all	4	0.68375	0.5291515	0.6023615	0.68375	0.5291515	0.6023615	0.68375	0.5291515	0.6023615
50	5	2	0.5	1	40	800	hidden	3	pcor	all	4	0.668711	0.686511	0.6815235	0.668711	0.686511	0.6755355	0.668711	0.686511	0.6755355
50	5	2	0.5	1	40	800	complete	3	pcor	all	4	0.93875	0.952661	0.942902	0.93875	0.952661	0.942902	0.93875	0.952661	0.942902
50	5	2	0.5	1	40	800	hiddenCL	3	pcor	all	4	0.666667	0.696327	0.686664	0.666667	0.696327	0.686664	0.666667	0.696327	0.686664
50	5	2	0.5	1	40	800	hidden	4	pcor	all	4	0.6486275	0.744565	0.694647	0.6486275	0.744565	0.6914155	0.6486275	0.744565	0.6914155
50	5	2	0.5	1	40	800	complete	4	pcor	all	4	0.9097775	0.988506	0.9503085	0.9097775	0.988506	0.9503085	0.9097775	0.988506	0.9503085
50	5	2	0.5	1	40	800	hiddenCL	4	pcor	all	4	0.6483315	0.7519425	0.702381	0.6483315	0.7519425	0.702381	0.6483315	0.7519425	0.702381
50	5	2	1.0	0.7	40	20	hidden	2	pcor	all	4	0.103346	0.1818365	0.1304415	0.096386	0.168239	0.122923	0.1015255	0.173342	0.1285865
50	5	2	1.0	0.7	40	20	complete	2	pcor	all	4	0.102041	0.1918985	0.132456	0.0985055	0.170213	0.1277775	0.1016535	0.18398	0.129503
50	5	2	1.0	0.7	40	20	hiddenCL	2	pcor	all	4	0.063508	0.1348485	0.083916	0.061476	0.1290475	0.0832805	0.062114	0.132456	0.083916
50	5	2	1.0	0.7	40	20	hidden	3	pcor	all	4	0.042782	0.255435	0.074773	0.040816	0.242647	0.073073	0.0416845	0.25	0.074773
50	5	2	1.0	0.7	40	20	complete	3	pcor	all	4	0.0653535	0.3535715	0.1061375	0.0616995	0.333333	0.0986855	0.0616995	0.333333	0.09901
50	5	2	1.0	0.7	40	20	hiddenCL	3	pcor	all	4	0.0381675	0.267857	0.065767	0.0372685	0.242647	0.063158	0.0372685	0.242647	0.063158
50	5	2	1.0	0.7	40	20	hidden	4	pcor	all	4	0.0208425	0.381818	0.040202	0.0208425	0.333333	0.040202	0.0208425	0.333333	0.040202
50	5	2	1.0	0.7	40	20	complete	4	pcor	all	4	0.0327955	0.714286	0.06125	0.0327955	0.6904765	0.06125	0.0327955	0.6904765	0.06125
50	5	2	1.0	0.7	40	20	hiddenCL	4	pcor	all	4	0.015925	0.5	0.0309955	0.011838	0.5	0.023128	0.011838	0.5	0.023128
50	5	2	1.0	0.7	40	50	hidden	2	pcor	all	4	0.266642	0.3671225	0.304486	0.2602825	0.3608835	0.2960015	0.26378	0.3608835	0.302099
50	5	2	1.0	0.7	40	50	complete	2	pcor	all	4	0.362243	0.492531	0.4136005	0.357243	0.4779365	0.4136005	0.3612555	0.478261	0.4136005
50	5	2	1.0	0.7	40	50	hiddenCL	2	pcor	all	4	0.2447895	0.3696945	0.295365	0.2444335	0.358259	0.290382	0.2447895	0.3600155	0.2934215
50	5	2	1.0	0.7	40	50	hidden	3	pcor	all	4	0.198837	0.552778	0.293912	0.19617	0.534856	0.291891	0.1987655	0.534856	0.293912
50	5	2	1.0	0.7	40	50	complete	3	pcor	all	4	0.2787755	0.7302495	0.4012705	0.2716315	0.71984	0.3935955	0.276912	0.71984	0.3984735
50	5	2	1.0	0.7	40	50	hiddenCL	3	pcor	all	4	0.1814275	0.615385	0.2802755	0.1801895	0.6079195	0.2802755	0.1814275	0.6120405	0.2802755
50	5	2	1.0	0.7	40	50	hidden	4	pcor	all	4	0.122953	0.5916665	0.2018505	0.122953	0.5916665	0.2018505	0.122953	0.5916665	0.2018505
50	5	2	1.0	0.7	40	50	complete	4	pcor	all	4	0.1878305	0.9375	0.3145835	0.185185	0.9375	0.310889	0.185185	0.9375	0.310889
50	5	2	1.0	0.7	40	50	hiddenCL	4	pcor	all	4	0.113695	0.828431	0.1957445	0.113695	0.828431	0.1957445	0.113695	0.828431	0.1957445
50	5	2	1.0	0.7	40	100	hidden	2	pcor	all	4	0.4548995	0.508942	0.471657	0.443152	0.5	0.4677325	0.4529345	0.5	0.471657
50	5	2	1.0	0.7	40	100	complete	2	pcor	all	4	0.6088975	0.6451195	0.624989	0.6032735	0.6395015	0.6162885	0.603403	0.6395015	0.6162885
50	5	2	1.0	0.7	40	100	hiddenCL	2	pcor	all	4	0.430075	0.4939015	0.4568405	0.425983	0.4936665	0.450122	0.4277685	0.4936665	0.453039
50	5	2	1.0	0.7	40	100	hidden	3	pcor	all	4	0.3822445	0.6990565	0.4884875	0.3822445	0.6923935	0.4884875	0.3822445	0.6990565	0.4884875
50	5	2	1.0	0.7	40	100	complete	3	pcor	all	4	0.523533	0.8878405	0.6553365	0.523533	0.8878405	0.652476	0.523533	0.8878405	0.652476
50	5	2	1.0	0.7	40	100	hiddenCL	3	pcor	all	4	0.3598635	0.7396875	0.4791625	0.3598635	0.736924	0.4791625	0.3598635	0.736924	0.4791625
50	5	2	1.0	0.7	40	100	hidden	4	pcor	all	4	0.2920795	0.7334675	0.4212675	0.287129	0.7283535	0.419039	0.287129	0.7334675	0.419039
50	5	2	1.0	0.7	40	100	complete	4	pcor	all	4	0.4091205	0.9775255	0.5779905	0.4091205	0.9764415	0.5779905	0.4091205	0.9764415	0.5779905
50	5	2	1.0	0.7	40	100	hiddenCL	4	pcor	all	4	0.276912	0.8688175	0.421464	0.276912	0.8688175	0.421464	0.276912	0.8688175	0.421464
50	5	2	1.0	0.7	40	200	hidden	2	pcor	all	4	0.6	0.555623	0.5752565	0.594769	0.553314	0.5670765	0.6	0.555623	0.5752565
50	5	2	1.0	0.7	40	200	complete	2	pcor	all	4	0.804051	0.7115755	0.755831	0.7998665	0.7114355	0.7494075	0.7998665	0.7114355	0.751344
50	5	2	1.0	0.7	40	200	hiddenCL	2	pcor	all	4	0.583053	0.5604285	0.567735	0.5773575	0.555583	0.561437	0.5780025	0.5592285	0.567164
50	5	2	1.0	0.7	40	200	hidden	3	pcor	all	4	0.5298265	0.7421795	0.6246135	0.5298265	0.7393885	0.6246135	0.5298265	0.7393885	0.6246135
50	5	2	1.0	0.7	40	200	complete	3	pcor	all	4	0.7271725	0.9264545	0.815789	0.7271725	0.9256495	0.815789	0.7271725	0.9256495	0.815789
50	5	2	1.0	0.7	40	200	hiddenCL	3	pcor	all	4	0.5281045	0.767857	0.6237325	0.5281045	0.767857	0.6237325	0.5281045	0.767857	0.6237325
50	5	2	1.0	0.7	40	200	hidden	4	pcor	all	4	0.466873	0.8052945	0.5943095	0.466873	0.8017855	0.5943095	0.466873	0.8017855	0.5943095
50	5	2	1.0	0.7	40	200	complete	4	pcor	all	4	0.659207	0.984251	0.787264	0.659207	0.984251	0.785696	0.659207	0.984251	0.785696
50	5	2	1.0	0.7	40	200	hiddenCL	4	pcor	all	4	0.463393	0.849839	0.6023255	0.461642	0.849839	0.6023255	0.461642	0.849839	0.6023255
50	5	2	1.0	0.7	40	400	hidden	2	pcor	all	4	0.675314	0.545158	0.606736	0.674288	0.543082	0.6059385	0.674288	0.545158	0.6059385
50	5	2	1.0	0.7	40	400	complete	2	pcor	all	4	0.9195795	0.748832	0.825397	0.9159735	0.748832	0.825397	0.9195795	0.748832	0.825397
50	5	2	1.0	0.7	40	400	hiddenCL	2	pcor	all	4	0.6626455	0.556039	0.605517	0.6626455	0.551691	0.6032515	0.6626455	0.556039	0.6032515
50	5	2	1.0	0.7	40	400	hidden	3	pcor	all	4	0.653061	0.744315	0.701966	0.652373	0.744315	0.6989	0.652373	0.744315	0.6989
50	5	2	1.0	0.7	40	400	complete	3	pcor	all	4	0.878028	0.939512	0.910504	0.878028	0.939512	0.908652	0.878028	0.939512	0.908652
50	5	2	1.0	0.7	40	400	hiddenCL	3	pcor	all	4	0.631568	0.7537345	0.689564	0.631568	0.7537345	0.689564	0.631568	0.7537345	0.689564
50	5	2	1.0	0.7	40	400	hidden	4	pcor	all	4	0.6138235	0.8112025	0.692855	0.6138235	0.8112025	0.692855	0.6138235	0.8112025	0.692855
50	5	2	1.0	0.7	40	400	complete	4	pcor	all	4	0.823157	0.9874165	0.9008805	0.823157	0.9874165	0.9008805	0.823157	0.9874165	0.9008805
50	5	2	1.0	0.7	40	400	hiddenCL	4	pcor	all	4	0.590361	0.8176165	0.6918865	0.590361	0.8176165	0.6918865	0.590361	0.8176165	0.6918865
50	5	2	1.0	0.7	40	800	hidden	2	pcor	all	4	0.7020595	0.530835	0.606869	0.6986135	0.5298575	0.6055515	0.6986135	0.5298575	0.6055515
50	5	2	1.0	0.7	40	800	complete	2	pcor	all	4	0.9622625	0.7393095	0.838165	0.9622625	0.7393095	0.838165	0.9622625	0.7393095	0.838165
50	5	2	1.0	0.7	40	800	hiddenCL	2	pcor	all	4	0.6935525	0.543806	0.613389	0.6935525	0.542599	0.609697	0.6935525	0.542599	0.609697
50	5	2	1.0	0.7	40	800	hidden	3	pcor	all	4	0.6942295	0.7042215	0.704456	0.6907445	0.7042215	0.7020305	0.6907445	0.7042215	0.7020305
50	5	2	1.0	0.7	40	800	complete	3	pcor	all	4	0.9497985	0.952381	0.9459195	0.9497985	0.950938	0.9459195	0.9497985	0.950938	0.9459195
50	5	2	1.0	0.7	40	800	hiddenCL	3	pcor	all	4	0.685393	0.698454	0.6897865	0.683356	0.698454	0.6897865	0.683356	0.698454	0.6897865
50	5	2	1.0	0.7	40	800	hidden	4	pcor	all	4	0.6993975	0.7616195	0.7257985	0.6963365	0.7616195	0.7257985	0.6993975	0.7616195	0.7257985
50	5	2	1.0	0.7	40	800	complete	4	pcor	all	4	0.9292855	0.9890705	0.9574165	0.9292855	0.9890705	0.9574165	0.9292855	0.9890705	0.9574165
50	5	2	1.0	0.7	40	800	hiddenCL	4	pcor	all	4	0.671841	0.757907	0.7139325	0.66844	0.757907	0.7139325	0.66844	0.757907	0.7139325
50	5	2	1.0	0.9	40	20	hidden	2	pcor	all	4	0.1086725	0.1909815	0.1396535	0.099505	0.174774	0.1281155	0.1042045	0.1801945	0.1332905
50	5	2	1.0	0.9	40	20	complete	2	pcor	all	4	0.122449	0.215769	0.159115	0.109162	0.1962535	0.1413585	0.118546	0.206439	0.1511
50	5	2	1.0	0.9	40	20	hiddenCL	2	pcor	all	4	0.079326	0.155556	0.104804	0.068634	0.1366665	0.089869	0.0759615	0.146087	0.0998755
50	5	2	1.0	0.9	40	20	hidden	3	pcor	all	4	0.064173	0.285714	0.1043795	0.060006	0.285714	0.098807	0.060915	0.285714	0.1012675
50	5	2	1.0	0.9	40	20	complete	3	pcor	all	4	0.078493	0.384615	0.1298245	0.074734	0.35	0.1244665	0.076923	0.360681	0.126126
50	5	2	1.0	0.9	40	20	hiddenCL	3	pcor	all	4	0.0502625	0.2752525	0.0881075	0.0449665	0.2649125	0.075236	0.045977	0.266667	0.0788195
50	5	2	1.0	0.9	40	20	hidden	4	pcor	all	4	0.024548	0.369318	0.0460315	0.024548	0.369318	0.0460315	0.024548	0.369318	0.0460315
50	5	2	1.0	0.9	40	20	complete	4	pcor	all	4	0.030612	0.6458335	0.057692	0.030612	0.625	0.057692	0.030612	0.6458335	0.057692
50	5	2	1.0	0.9	40	20	hiddenCL	4	pcor	all	4	0.020105	0.5	0.0390255	0.019901	0.5	0.0386485	0.019901	0.5	0.0386485
50	5	2	1.0	0.9	40	50	hidden	2	pcor	all	4	0.262936	0.367155	0.3051975	0.2583425	0.367155	0.304684	0.261909	0.367155	0.3051975
50	5	2	1.0	0.9	40	50	complete	2	pcor	all	4	0.370655	0.503521	0.427037	0.355939	0.5	0.416356	0.3652805	0.5	0.42138
50	5	2	1.0	0.9	40	50	hiddenCL	2	pcor	all	4	0.2428545	0.3739405	0.295476	0.237766	0.370651	0.2852785	0.237766	0.3739405	0.2911265
50	5	2	1.0	0.9	40	50	hidden	3	pcor	all	4	0.2044505	0.53125	0.298148	0.2039825	0.52753	0.297084	0.2044505	0.53125	0.298148
50	5	2	1.0	0.9	40	50	complete	3	pcor	all	4	0.278614	0.756579	0.408925	0.277168	0.7459675	0.4062885	0.277168	0.7459675	0.4077695
50	5	2	1.0	0.9	40	50	hiddenCL	3	pcor	all	4	0.1903455	0.606602	0.2894085	0.1842615	0.606602	0.277466	0.1903455	0.606602	0.2894085
50	5	2	1.0	0.9	40	50	hidden	4	pcor	all	4	0.152288	0.599868	0.2412685	0.1498315	0.599868	0.2409905	0.1498315	0.599868	0.2409905
50	5	2	1.0	0.9	40	50	complete	4	pcor	all	4	0.198837	0.9183335	0.3249345	0.198837	0.9183335	0.3249345	0.198837	0.9183335	0.3249345
50	5	2	1.0	0.9	40	50	hiddenCL	4	pcor	all	4	0.1311325	0.818182	0.222069	0.12961	0.818182	0.222069	0.12961	0.818182	0.222069
50	5	2	1.0	0.9	40	100	hidden	2	pcor	all	4	0.433012	0.4939725	0.4730675	0.433012	0.4906635	0.46511	0.433012	0.4939725	0.4730675
50	5	2	1.0	0.9	40	100	complete	2	pcor	all	4	0.605618	0.637483	0.6136885	0.6022255	0.6316005	0.606061	0.6022255	0.6316005	0.607628
50	5	2	1.0	0.9	40	100	hiddenCL	2	pcor	all	4	0.4308435	0.5	0.455323	0.4292855	0.490738	0.450234	0.430054	0.49375	0.455323
50	5	2	1.0	0.9	40	100	hidden	3	pcor	all	4	0.3712745	0.686275	0.4770765	0.3712745	0.68573	0.4770765	0.3712745	0.68573	0.4770765
50	5	2	1.0	0.9	40	100	complete	3	pcor	all	4	0.5130955	0.871926	0.651087	0.5130955	0.8677595	0.651087	0.5130955	0.8677595	0.651087
50	5	2	1.0	0.9	40	100	hiddenCL	3	pcor	all	4	0.358559	0.722167	0.4758715	0.3551435	0.7160205	0.473521	0.358559	0.7160205	0.4758715
50	5	2	1.0	0.9	40	100	hidden	4	pcor	all	4	0.2958685	0.743421	0.4206745	0.2958685	0.743421	0.4206745	0.2958685	0.743421	0.4206745
50	5	2	1.0	0.9	40	100	complete	4	pcor	all	4	0.4301705	0.9687195	0.597015	0.4301705	0.9687195	0.597015	0.4301705	0.9687195	0.597015
50	5	2	1.0	0.9	40	100	hiddenCL	4	pcor	all	4	0.2938095	0.840794	0.4259645	0.2923685	0.840794	0.4254195	0.2938095	0.840794	0.4259645
50	5	2	1.0	0.9	40	200	hidden	2	pcor	all	4	0.576572	0.5333995	0.5640645	0.5745905	0.528844	0.5640645	0.5745905	0.5333995	0.5640645
50	5	2	1.0	0.9	40	200	complete	2	pcor	all	4	0.7988765	0.72499	0.753769	0.7988765	0.72499	0.750024	0.7988765	0.72499	0.750024
50	5	2	1.0	0.9	40	200	hiddenCL	2	pcor	all	4	0.572843	0.5532155	0.563457	0.572843	0.5532155	0.563457	0.572843	0.5532155	0.563457
50	5	2	1.0	0.9	40	200	hidden	3	pcor	all	4	0.5236205	0.7406595	0.623114	0.5236205	0.729365	0.623114	0.5236205	0.735714	0.623114
50	5	2	1.0	0.9	40	200	complete	3	pcor	all	4	0.723515	0.932859	0.8159405	0.723515	0.932859	0.8144975	0.723515	0.932859	0.8159405
50	5	2	1.0	0.9	40	200	hiddenCL	3	pcor	all	4	0.5136505	0.7461505	0.6100805	0.5136505	0.7461505	0.6100805	0.5136505	0.7461505	0.6100805
50	5	2	1.0	0.9	40	200	hidden	4	pcor	all	4	0.473727	0.79219	0.596749	0.470632	0.7840615	0.591364	0.473727	0.79219	0.596749
50	5	2	1.0	0.9	40	200	complete	4	pcor	all	4	0.639734	0.983871	0.772579	0.635137	0.983871	0.771261	0.639734	0.983871	0.772579
50	5	2	1.0	0.9	40	200	hiddenCL	4	pcor	all	4	0.4511905	0.854356	0.5845235	0.4511905	0.853913	0.5845235	0.4511905	0.854356	0.5845235
50	5	2	1.0	0.9	40	400	hidden	2	pcor	all	4	0.66	0.547698	0.5950885	0.6565305	0.547698	0.5950885	0.657778	0.547698	0.5950885
50	5	2	1.0	0.9	40	400	complete	2	pcor	all	4	0.903614	0.736182	0.8157895	0.903614	0.736182	0.811985	0.903614	0.736182	0.811985
50	5	2	1.0	0.9	40	400	hiddenCL	2	pcor	all	4	0.6479975	0.550933	0.5990195	0.6479975	0.550933	0.5990195	0.6479975	0.550933	0.5990195
50	5	2	1.0	0.9	40	400	hidden	3	pcor	all	4	0.626587	0.7542485	0.683083	0.620806	0.7542485	0.683083	0.626587	0.7542485	0.683083
50	5	2	1.0	0.9	40	400	complete	3	pcor	all	4	0.8616295	0.946738	0.9038425	0.8616295	0.946738	0.9038425	0.8616295	0.946738	0.9038425
50	5	2	1.0	0.9	40	400	hiddenCL	3	pcor	all	4	0.617978	0.751323	0.680204	0.617978	0.751323	0.680204	0.617978	0.751323	0.680204
50	5	2	1.0	0.9	40	400	hidden	4	pcor	all	4	0.5812625	0.802831	0.6723705	0.5812625	0.797086	0.6723705	0.5812625	0.797086	0.6723705
50	5	2	1.0	0.9	40	400	complete	4	pcor	all	4	0.807229	0.987179	0.887559	0.807229	0.987179	0.887559	0.807229	0.987179	0.887559
50	5	2	1.0	0.9	40	400	hiddenCL	4	pcor	all	4	0.587221	0.804412	0.675172	0.587221	0.804412	0.675172	0.587221	0.804412	0.675172
50	5	2	1.0	0.9	40	800	hidden	2	pcor	all	4	0.685834	0.5252785	0.5924435	0.6739205	0.522592	0.589881	0.6771245	0.5235185	0.5910715
50	5	2	1.0	0.9	40	800	complete	2	pcor	all	4	0.9537185	0.7459585	0.8390255	0.9537185	0.7459585	0.8390255	0.9537185	0.7459585	0.8390255
50	5	2	1.0	0.9	40	800	hiddenCL	2	pcor	all	4	0.687141	0.5371605	0.6054185	0.685834	0.5371605	0.6030305	0.685834	0.5371605	0.6030305
50	5	2	1.0	0.9	40	800	hidden	3	pcor	all	4	0.6747095	0.703704	0.6768045	0.673944	0.703704	0.6768045	0.6747095	0.703704	0.6768045
50	5	2	1.0	0.9	40	800	complete	3	pcor	all	4	0.9392675	0.945275	0.9432535	0.9392675	0.945275	0.9432535	0.9392675	0.945275	0.9432535
50	5	2	1.0	0.9	40	800	hiddenCL	3	pcor	all	4	0.684974	0.7008105	0.6901885	0.683673	0.7008105	0.6901885	0.683673	0.7008105	0.6901885
50	5	2	1.0	0.9	40	800	hidden	4	pcor	all	4	0.673658	0.7486265	0.700438	0.673658	0.7486265	0.700438	0.673658	0.7486265	0.700438
50	5	2	1.0	0.9	40	800	complete	4	pcor	all	4	0.916165	0.9869275	0.950138	0.916165	0.9869275	0.950138	0.916165	0.9869275	0.950138
50	5	2	1.0	0.9	40	800	hiddenCL	4	pcor	all	4	0.6614925	0.769697	0.721338	0.6614925	0.769697	0.721338	0.6614925	0.769697	0.721338
50	5	2	1.0	1	40	20	hidden	2	pcor	all	4	0.116279	0.1982145	0.1477975	0.1061715	0.187063	0.1346935	0.1077675	0.1943685	0.1376475
50	5	2	1.0	1	40	20	complete	2	pcor	all	4	0.1175455	0.211538	0.14815	0.1081385	0.211538	0.1403525	0.116034	0.211538	0.14815
50	5	2	1.0	1	40	20	hiddenCL	2	pcor	all	4	0.0792155	0.15301	0.1079	0.071429	0.1455505	0.0982565	0.0792155	0.15301	0.1079
50	5	2	1.0	1	40	20	hidden	3	pcor	all	4	0.061381	0.2886905	0.098077	0.061381	0.2886905	0.098077	0.061381	0.2886905	0.098077
50	5	2	1.0	1	40	20	complete	3	pcor	all	4	0.086967	0.377155	0.1428685	0.082483	0.363636	0.1339985	0.0846775	0.3660285	0.1387575
50	5	2	1.0	1	40	20	hiddenCL	3	pcor	all	4	0.0488095	0.310096	0.0860315	0.047174	0.307692	0.0807265	0.047174	0.307692	0.0807265
50	5	2	1.0	1	40	20	hidden	4	pcor	all	4	0.021391	0.3875	0.04021	0.021391	0.3875	0.04021	0.021391	0.3875	0.04021
50	5	2	1.0	1	40	20	complete	4	pcor	all	4	0.0384805	0.630682	0.072926	0.0384805	0.630682	0.072926	0.0384805	0.630682	0.072926
50	5	2	1.0	1	40	20	hiddenCL	4	pcor	all	4	0.016351	0.5357145	0.031426	0.016351	0.5357145	0.031426	0.016351	0.5357145	0.031426
50	5	2	1.0	1	40	50	hidden	2	pcor	all	4	0.2554375	0.3758345	0.302842	0.253719	0.3690285	0.298256	0.255102	0.3758345	0.3012705
50	5	2	1.0	1	40	50	complete	2	pcor	all	4	0.3589475	0.4794365	0.405771	0.3539475	0.4738115	0.3989595	0.3539475	0.4794365	0.4036005
50	5	2	1.0	1	40	50	hiddenCL	2	pcor	all	4	0.244898	0.3643575	0.295961	0.244542	0.3603895	0.291494	0.244898	0.3603895	0.291494
50	5	2	1.0	1	40	50	hidden	3	pcor	all	4	0.198837	0.525794	0.2880075	0.195776	0.5199695	0.2799395	0.195776	0.5199695	0.2799395
50	5	2	1.0	1	40	50	complete	3	pcor	all	4	0.2874355	0.7432235	0.412779	0.285714	0.7398495	0.411765	0.285714	0.7432235	0.411765
50	5	2	1.0	1	40	50	hiddenCL	3	pcor	all	4	0.192345	0.6064515	0.290909	0.1911975	0.5962965	0.289394	0.1911975	0.6	0.289394
50	5	2	1.0	1	40	50	hidden	4	pcor	all	4	0.142857	0.622024	0.231682	0.141321	0.6172165	0.226035	0.141321	0.6172165	0.231682
50	5	2	1.0	1	40	50	complete	4	pcor	all	4	0.1976665	0.9165215	0.3254275	0.1976665	0.9065215	0.3254275	0.1976665	0.9065215	0.3254275
50	5	2	1.0	1	40	50	hiddenCL	4	pcor	all	4	0.1299905	0.787594	0.220202	0.128063	0.787594	0.215887	0.1299905	0.787594	0.220202
50	5	2	1.0	1	40	100	hidden	2	pcor	all	4	0.4346895	0.490174	0.460758	0.431476	0.4864765	0.458082	0.431476	0.4878655	0.4586745
50	5	2	1.0	1	40	100	complete	2	pcor	all	4	0.574871	0.632549	0.5984295	0.5732145	0.628663	0.5952035	0.5732145	0.632549	0.596566
50	5	2	1.0	1	40	100	hiddenCL	2	pcor	all	4	0.4193875	0.4881645	0.447066	0.410865	0.4875535	0.4435895	0.4193875	0.4881645	0.447066
50	5	2	1.0	1	40	100	hidden	3	pcor	all	4	0.350532	0.669872	0.460624	0.346939	0.669872	0.458974	0.346939	0.669872	0.458974
50	5	2	1.0	1	40	100	complete	3	pcor	all	4	0.4890475	0.8844445	0.6303965	0.4890475	0.8844445	0.6303965	0.4890475	0.8844445	0.6303965
50	5	2	1.0	1	40	100	hiddenCL	3	pcor	all	4	0.3451865	0.699095	0.4583215	0.3451865	0.699095	0.4583215	0.3451865	0.699095	0.4583215
50	5	2	1.0	1	40	100	hidden	4	pcor	all	4	0.3025935	0.7108185	0.42735	0.3014935	0.708204	0.4262735	0.3025935	0.7108185	0.42735
50	5	2	1.0	1	40	100	complete	4	pcor	all	4	0.4149915	0.9587235	0.578451	0.4149915	0.9587235	0.578451	0.4149915	0.9587235	0.578451
50	5	2	1.0	1	40	100	hiddenCL	4	pcor	all	4	0.2953275	0.8355855	0.431744	0.2953275	0.8355855	0.431744	0.2953275	0.8355855	0.431744
50	5	2	1.0	1	40	200	hidden	2	pcor	all	4	0.562859	0.538048	0.551273	0.561021	0.538048	0.551273	0.562859	0.538048	0.551273
50	5	2	1.0	1	40	200	complete	2	pcor	all	4	0.771618	0.712152	0.7372315	0.7697525	0.712152	0.7372315	0.7697525	0.712152	0.7372315
50	5	2	1.0	1	40	200	hiddenCL	2	pcor	all	4	0.544429	0.550372	0.5567255	0.544429	0.550372	0.5567255	0.544429	0.550372	0.5567255
50	5	2	1.0	1	40	200	hidden	3	pcor	all	4	0.510102	0.725	0.6005555	0.5081645	0.72197	0.5973915	0.5081645	0.72197	0.5973915
50	5	2	1.0	1	40	200	complete	3	pcor	all	4	0.706503	0.912404	0.7939875	0.7044835	0.912404	0.7939875	0.7044835	0.912404	0.7939875
50	5	2	1.0	1	40	200	hiddenCL	3	pcor	all	4	0.4952365	0.750493	0.594804	0.4952365	0.750493	0.594804	0.4952365	0.750493	0.594804
50	5	2	1.0	1	40	200	hidden	4	pcor	all	4	0.4506145	0.779661	0.567472	0.4506145	0.7787195	0.567472	0.4506145	0.7787195	0.567472
50	5	2	1.0	1	40	200	complete	4	pcor	all	4	0.637884	0.9828945	0.769855	0.637884	0.9828945	0.769855	0.637884	0.9828945	0.769855
50	5	2	1.0	1	40	200	hiddenCL	4	pcor	all	4	0.4432745	0.8319205	0.581415	0.4432745	0.8319205	0.581415	0.4432745	0.8319205	0.581415
50	5	2	1.0	1	40	400	hidden	2	pcor	all	4	0.652222	0.542864	0.6012605	0.652222	0.542864	0.59732	0.652222	0.542864	0.6012605
50	5	2	1.0	1	40	400	complete	2	pcor	all	4	0.890783	0.742249	0.8142165	0.888322	0.742249	0.8142165	0.8888775	0.742249	0.8142165
50	5	2	1.0	1	40	400	hiddenCL	2	pcor	all	4	0.650301	0.5664985	0.598311	0.650301	0.5664985	0.598311	0.650301	0.5664985	0.598311
50	5	2	1.0	1	40	400	hidden	3	pcor	all	4	0.6244115	0.744026	0.6780475	0.6223355	0.744026	0.6780475	0.6244115	0.744026	0.6780475
50	5	2	1.0	1	40	400	complete	3	pcor	all	4	0.8408055	0.953488	0.894725	0.8408055	0.953488	0.894725	0.8408055	0.953488	0.894725
50	5	2	1.0	1	40	400	hiddenCL	3	pcor	all	4	0.616516	0.74305	0.6649395	0.616516	0.74305	0.6649395	0.616516	0.74305	0.6649395
50	5	2	1.0	1	40	400	hidden	4	pcor	all	4	0.576513	0.788141	0.662419	0.576513	0.788141	0.6622035	0.576513	0.788141	0.662419
50	5	2	1.0	1	40	400	complete	4	pcor	all	4	0.795018	1	0.883182	0.795018	1	0.883182	0.795018	1	0.883182
50	5	2	1.0	1	40	400	hiddenCL	4	pcor	all	4	0.5820785	0.7955655	0.666667	0.5820785	0.7955655	0.666667	0.5820785	0.7955655	0.666667
50	5	2	1.0	1	40	800	hidden	2	pcor	all	4	0.6964015	0.521934	0.596192	0.6964015	0.521934	0.596192	0.6964015	0.521934	0.596192
50	5	2	1.0	1	40	800	complete	2	pcor	all	4	0.9501735	0.7476415	0.8347085	0.9491735	0.7476415	0.8347085	0.9491735	0.7476415	0.8347085
50	5	2	1.0	1	40	800	hiddenCL	2	pcor	all	4	0.6943075	0.54372	0.6068045	0.6943075	0.54372	0.6068045	0.6943075	0.54372	0.6068045
50	5	2	1.0	1	40	800	hidden	3	pcor	all	4	0.684533	0.705715	0.68607	0.684533	0.704275	0.68607	0.684533	0.704275	0.68607
50	5	2	1.0	1	40	800	complete	3	pcor	all	4	0.931373	0.9501305	0.937886	0.9306865	0.9501305	0.937886	0.9306865	0.9501305	0.937886
50	5	2	1.0	1	40	800	hiddenCL	3	pcor	all	4	0.683673	0.704426	0.692313	0.683673	0.704426	0.691426	0.683673	0.704426	0.691426
50	5	2	1.0	1	40	800	hidden	4	pcor	all	4	0.662651	0.766074	0.7115955	0.662651	0.766074	0.7115955	0.662651	0.766074	0.7115955
50	5	2	1.0	1	40	800	complete	4	pcor	all	4	0.9039345	0.9884355	0.9432005	0.9039345	0.9884355	0.9432005	0.9039345	0.9884355	0.9432005
50	5	2	1.0	1	40	800	hiddenCL	4	pcor	all	4	0.6541255	0.7714985	0.7045355	0.6541255	0.7714985	0.7045355	0.6541255	0.7714985	0.7045355
50	5	2	2.0	0.7	40	20	hidden	2	pcor	all	4	0.1079805	0.175824	0.1334505	0.0923295	0.160357	0.11634	0.1026765	0.169872	0.127248
50	5	2	2.0	0.7	40	20	complete	2	pcor	all	4	0.1283755	0.2256945	0.164848	0.115366	0.1999095	0.1437695	0.1197825	0.2060185	0.1499695
50	5	2	2.0	0.7	40	20	hiddenCL	2	pcor	all	4	0.077441	0.144599	0.100925	0.071812	0.132704	0.0934515	0.073879	0.1431705	0.09589
50	5	2	2.0	0.7	40	20	hidden	3	pcor	all	4	0.0666995	0.234432	0.103006	0.065341	0.234432	0.103006	0.065341	0.234432	0.103006
50	5	2	2.0	0.7	40	20	complete	3	pcor	all	4	0.082866	0.2928925	0.12844	0.0797725	0.2792205	0.1217485	0.08047	0.290995	0.1256235
50	5	2	2.0	0.7	40	20	hiddenCL	3	pcor	all	4	0.047906	0.192308	0.075119	0.0467855	0.184659	0.073734	0.047339	0.189904	0.07442
50	5	2	2.0	0.7	40	20	hidden	4	pcor	all	4	0.034884	0.2792205	0.060612	0.034884	0.2613635	0.060612	0.034884	0.2613635	0.060612
50	5	2	2.0	0.7	40	20	complete	4	pcor	all	4	0.046824	0.5	0.0838825	0.046824	0.5	0.0838825	0.046824	0.5	0.0838825
50	5	2	2.0	0.7	40	20	hiddenCL	4	pcor	all	4	0.0229915	0.3095235	0.042782	0.022727	0.285714	0.041895	0.0229915	0.3095235	0.042782
50	5	2	2.0	0.7	40	50	hidden	2	pcor	all	4	0.2881225	0.358792	0.32205	0.275731	0.354247	0.310165	0.282567	0.357676	0.321387
50	5	2	2.0	0.7	40	50	complete	2	pcor	all	4	0.366502	0.4502455	0.407651	0.352778	0.436216	0.3999785	0.355556	0.442222	0.4064015
50	5	2	2.0	0.7	40	50	hiddenCL	2	pcor	all	4	0.251506	0.3492425	0.2919255	0.2447895	0.3463735	0.281746	0.2487115	0.348485	0.2919255
50	5	2	2.0	0.7	40	50	hidden	3	pcor	all	4	0.214494	0.4456265	0.2938825	0.2064535	0.4365075	0.284381	0.2064535	0.4456265	0.283353
50	5	2	2.0	0.7	40	50	complete	3	pcor	all	4	0.289023	0.606818	0.3920915	0.286535	0.597619	0.387347	0.2882565	0.606818	0.387347
50	5	2	2.0	0.7	40	50	hiddenCL	3	pcor	all	4	0.1940865	0.4846225	0.27907	0.1901355	0.4757545	0.2704305	0.1940865	0.4846225	0.27907
50	5	2	2.0	0.7	40	50	hidden	4	pcor	all	4	0.149771	0.51	0.232401	0.149771	0.51	0.232401	0.148684	0.51	0.231259
50	5	2	2.0	0.7	40	50	complete	4	pcor	all	4	0.205302	0.8	0.330601	0.20101	0.793103	0.3277275	0.203051	0.7965515	0.3277275
50	5	2	2.0	0.7	40	50	hiddenCL	4	pcor	all	4	0.132323	0.666667	0.219413	0.1301725	0.666667	0.2173515	0.1301725	0.666667	0.2173515
50	5	2	2.0	0.7	40	100	hidden	2	pcor	all	4	0.428571	0.4555335	0.437329	0.428571	0.4528825	0.431785	0.428571	0.4555335	0.4359705
50	5	2	2.0	0.7	40	100	complete	2	pcor	all	4	0.5951805	0.594031	0.593884	0.5806125	0.587221	0.587311	0.591139	0.594031	0.591751
50	5	2	2.0	0.7	40	100	hiddenCL	2	pcor	all	4	0.41971	0.4596845	0.443064	0.411716	0.456188	0.43842	0.419411	0.4596845	0.443064
50	5	2	2.0	0.7	40	100	hidden	3	pcor	all	4	0.369165	0.5982455	0.466271	0.369165	0.596118	0.459729	0.369165	0.5982455	0.466271
50	5	2	2.0	0.7	40	100	complete	3	pcor	all	4	0.5199055	0.79992	0.6254135	0.5199055	0.7985125	0.6254135	0.5199055	0.79992	0.6254135
50	5	2	2.0	0.7	40	100	hiddenCL	3	pcor	all	4	0.355084	0.6590555	0.465444	0.355084	0.658537	0.465444	0.355084	0.6590555	0.465444
50	5	2	2.0	0.7	40	100	hidden	4	pcor	all	4	0.300702	0.6796185	0.4125705	0.2998075	0.672043	0.4125705	0.300702	0.6796185	0.4125705
50	5	2	2.0	0.7	40	100	complete	4	pcor	all	4	0.424828	0.930952	0.584696	0.424828	0.930952	0.584696	0.424828	0.930952	0.584696
50	5	2	2.0	0.7	40	100	hiddenCL	4	pcor	all	4	0.2911185	0.8102565	0.4270745	0.2911185	0.8102565	0.4270745	0.2911185	0.8102565	0.4270745
50	5	2	2.0	0.7	40	200	hidden	2	pcor	all	4	0.5706765	0.5150135	0.5403855	0.5698055	0.5127165	0.539778	0.5706765	0.5150135	0.539778
50	5	2	2.0	0.7	40	200	complete	2	pcor	all	4	0.808689	0.6700515	0.7285015	0.808689	0.6700515	0.72508	0.808689	0.6700515	0.7285015
50	5	2	2.0	0.7	40	200	hiddenCL	2	pcor	all	4	0.570598	0.527486	0.550666	0.570598	0.527486	0.550666	0.570598	0.527486	0.550666
50	5	2	2.0	0.7	40	200	hidden	3	pcor	all	4	0.537238	0.708204	0.615385	0.535534	0.705882	0.615385	0.537238	0.705882	0.615385
50	5	2	2.0	0.7	40	200	complete	3	pcor	all	4	0.727981	0.8904065	0.802367	0.727981	0.8904065	0.802367	0.727981	0.8904065	0.802367
50	5	2	2.0	0.7	40	200	hiddenCL	3	pcor	all	4	0.525253	0.7364765	0.613856	0.525253	0.7364765	0.613856	0.525253	0.7364765	0.613856
50	5	2	2.0	0.7	40	200	hidden	4	pcor	all	4	0.46665	0.8	0.587555	0.4652775	0.8	0.587555	0.465964	0.8	0.587555
50	5	2	2.0	0.7	40	200	complete	4	pcor	all	4	0.656892	0.982905	0.7806655	0.656892	0.982905	0.7806655	0.656892	0.982905	0.7806655
50	5	2	2.0	0.7	40	200	hiddenCL	4	pcor	all	4	0.477998	0.8410525	0.608465	0.477998	0.8410525	0.608465	0.477998	0.8410525	0.608465
50	5	2	2.0	0.7	40	400	hidden	2	pcor	all	4	0.6649125	0.5361495	0.5888605	0.6631005	0.531655	0.58851	0.6649125	0.5361495	0.5888085
50	5	2	2.0	0.7	40	400	complete	2	pcor	all	4	0.916913	0.716057	0.803951	0.9136275	0.716057	0.803951	0.916913	0.716057	0.803951
50	5	2	2.0	0.7	40	400	hiddenCL	2	pcor	all	4	0.6631005	0.5377685	0.588235	0.6614225	0.5377685	0.588235	0.6629045	0.5377685	0.588235
50	5	2	2.0	0.7	40	400	hidden	3	pcor	all	4	0.6358905	0.73252	0.678304	0.634375	0.7258535	0.678304	0.6358905	0.73252	0.676729
50	5	2	2.0	0.7	40	400	complete	3	pcor	all	4	0.8877435	0.913889	0.9013115	0.8877435	0.913889	0.9013115	0.8877435	0.913889	0.9013115
50	5	2	2.0	0.7	40	400	hiddenCL	3	pcor	all	4	0.636043	0.739265	0.6787265	0.6319895	0.7333235	0.6761925	0.636043	0.7333235	0.6761925
50	5	2	2.0	0.7	40	400	hidden	4	pcor	all	4	0.6032885	0.791356	0.684691	0.6032885	0.791356	0.684691	0.6032885	0.791356	0.684691
50	5	2	2.0	0.7	40	400	complete	4	pcor	all	4	0.8449655	0.975294	0.9049465	0.839531	0.975294	0.904554	0.839531	0.975294	0.904554
50	5	2	2.0	0.7	40	400	hiddenCL	4	pcor	all	4	0.5954485	0.802985	0.6854735	0.593765	0.802985	0.6854735	0.593765	0.802985	0.6854735
50	5	2	2.0	0.7	40	800	hidden	2	pcor	all	4	0.6875	0.508175	0.579593	0.6861415	0.508175	0.579593	0.6861415	0.508175	0.579593
50	5	2	2.0	0.7	40	800	complete	2	pcor	all	4	0.968253	0.726022	0.8291775	0.968253	0.726022	0.8291775	0.968253	0.726022	0.8291775
50	5	2	2.0	0.7	40	800	hiddenCL	2	pcor	all	4	0.683956	0.522402	0.595531	0.683956	0.5189495	0.595531	0.683956	0.5189495	0.595531
50	5	2	2.0	0.7	40	800	hidden	3	pcor	all	4	0.6829485	0.7053735	0.693226	0.678526	0.7053735	0.693226	0.678526	0.7053735	0.693226
50	5	2	2.0	0.7	40	800	complete	3	pcor	all	4	0.9537555	0.9401	0.947057	0.9537555	0.9401	0.947057	0.9537555	0.9401	0.947057
50	5	2	2.0	0.7	40	800	hiddenCL	3	pcor	all	4	0.674306	0.7006495	0.686607	0.674306	0.7006495	0.686607	0.674306	0.7006495	0.686607
50	5	2	2.0	0.7	40	800	hidden	4	pcor	all	4	0.6589575	0.7755595	0.7137805	0.658526	0.7755595	0.7137805	0.658526	0.7755595	0.7137805
50	5	2	2.0	0.7	40	800	complete	4	pcor	all	4	0.929763	0.9883005	0.956482	0.929763	0.9883005	0.956482	0.929763	0.9883005	0.956482
50	5	2	2.0	0.7	40	800	hiddenCL	4	pcor	all	4	0.6575515	0.7737775	0.7113535	0.6575515	0.7737775	0.7109615	0.6575515	0.7737775	0.7109615
50	5	2	2.0	0.9	40	20	hidden	2	pcor	all	4	0.107158	0.181818	0.135141	0.1016535	0.16844	0.1272105	0.1016535	0.16844	0.1272105
50	5	2	2.0	0.9	40	20	complete	2	pcor	all	4	0.1277835	0.228592	0.166667	0.1228395	0.215769	0.1560365	0.125	0.22	0.157143
50	5	2	2.0	0.9	40	20	hiddenCL	2	pcor	all	4	0.078741	0.142857	0.101148	0.072289	0.1304965	0.093029	0.072227	0.1397675	0.09443
50	5	2	2.0	0.9	40	20	hidden	3	pcor	all	4	0.074076	0.2265395	0.1124515	0.074076	0.224014	0.112007	0.074076	0.224014	0.112007
50	5	2	2.0	0.9	40	20	complete	3	pcor	all	4	0.0954915	0.3242645	0.147541	0.0949875	0.3212905	0.146789	0.0949875	0.3212905	0.146789
50	5	2	2.0	0.9	40	20	hiddenCL	3	pcor	all	4	0.054348	0.2	0.08547	0.052083	0.196154	0.0830005	0.05349	0.2	0.084752
50	5	2	2.0	0.9	40	20	hidden	4	pcor	all	4	0.035089	0.303846	0.064173	0.035089	0.303846	0.064173	0.035089	0.303846	0.064173
50	5	2	2.0	0.9	40	20	complete	4	pcor	all	4	0.049413	0.5	0.08655	0.049413	0.5	0.08655	0.049413	0.5	0.08655
50	5	2	2.0	0.9	40	20	hiddenCL	4	pcor	all	4	0.022727	0.3166665	0.042558	0.022727	0.3166665	0.042558	0.022727	0.3166665	0.042558
50	5	2	2.0	0.9	40	50	hidden	2	pcor	all	4	0.2679465	0.3433035	0.3018985	0.2665505	0.3403505	0.2966355	0.2679465	0.3403505	0.2966355
50	5	2	2.0	0.9	40	50	complete	2	pcor	all	4	0.375	0.475521	0.419162	0.3715295	0.471354	0.4099765	0.3715295	0.475521	0.412845
50	5	2	2.0	0.9	40	50	hiddenCL	2	pcor	all	4	0.2471685	0.359375	0.2919765	0.2431455	0.3566105	0.288404	0.2458045	0.359375	0.2918935
50	5	2	2.0	0.9	40	50	hidden	3	pcor	all	4	0.2150975	0.465116	0.2969275	0.2126985	0.4598305	0.2910815	0.2150975	0.4598305	0.2922145
50	5	2	2.0	0.9	40	50	complete	3	pcor	all	4	0.3018985	0.636222	0.4140395	0.3018985	0.6349385	0.4140395	0.3018985	0.636222	0.4140395
50	5	2	2.0	0.9	40	50	hiddenCL	3	pcor	all	4	0.197826	0.514333	0.287912	0.197826	0.514333	0.287912	0.197826	0.514333	0.287912
50	5	2	2.0	0.9	40	50	hidden	4	pcor	all	4	0.1520365	0.5	0.2287865	0.1520365	0.5	0.2287865	0.1496335	0.5	0.2287865
50	5	2	2.0	0.9	40	50	complete	4	pcor	all	4	0.2239285	0.822479	0.348311	0.221053	0.8154765	0.347107	0.2239285	0.822479	0.348311
50	5	2	2.0	0.9	40	50	hiddenCL	4	pcor	all	4	0.138608	0.696154	0.2310885	0.138608	0.696154	0.2310885	0.138608	0.696154	0.2310885
50	5	2	2.0	0.9	40	100	hidden	2	pcor	all	4	0.4216375	0.4528825	0.43768	0.4180445	0.437903	0.430633	0.41971	0.449969	0.4322835
50	5	2	2.0	0.9	40	100	complete	2	pcor	all	4	0.6079195	0.5943225	0.598866	0.5999335	0.5842195	0.5940495	0.6022255	0.5892565	0.5978305
50	5	2	2.0	0.9	40	100	hiddenCL	2	pcor	all	4	0.41556	0.4583275	0.44237	0.4136805	0.448804	0.432935	0.4136805	0.4546865	0.432935
50	5	2	2.0	0.9	40	100	hidden	3	pcor	all	4	0.361239	0.6269005	0.4619875	0.357519	0.625926	0.458301	0.361239	0.6269005	0.4619875
50	5	2	2.0	0.9	40	100	complete	3	pcor	all	4	0.510537	0.791388	0.621622	0.505102	0.7887785	0.619453	0.505102	0.791388	0.619453
50	5	2	2.0	0.9	40	100	hiddenCL	3	pcor	all	4	0.3568295	0.6485295	0.4609545	0.350231	0.6427885	0.4599355	0.3523615	0.647059	0.4599355
50	5	2	2.0	0.9	40	100	hidden	4	pcor	all	4	0.302678	0.705931	0.421794	0.3017655	0.7022725	0.41886	0.3017655	0.705931	0.41886
50	5	2	2.0	0.9	40	100	complete	4	pcor	all	4	0.4157895	0.923077	0.576659	0.4157895	0.923077	0.5746035	0.4157895	0.923077	0.5746035
50	5	2	2.0	0.9	40	100	hiddenCL	4	pcor	all	4	0.292175	0.789474	0.420204	0.292175	0.787594	0.420204	0.292175	0.787594	0.420204
50	5	2	2.0	0.9	40	200	hidden	2	pcor	all	4	0.576513	0.5284425	0.549418	0.5679425	0.5284425	0.5475415	0.574871	0.5284425	0.549418
50	5	2	2.0	0.9	40	200	complete	2	pcor	all	4	0.791476	0.6859945	0.732646	0.785244	0.677858	0.732646	0.7886765	0.6859945	0.732646
50	5	2	2.0	0.9	40	200	hiddenCL	2	pcor	all	4	0.5705495	0.518046	0.5391505	0.5705495	0.5126775	0.5391505	0.5705495	0.5126775	0.5391505
50	5	2	2.0	0.9	40	200	hidden	3	pcor	all	4	0.538445	0.7212935	0.6199115	0.538445	0.7212935	0.619479	0.538445	0.7212935	0.6199115
50	5	2	2.0	0.9	40	200	complete	3	pcor	all	4	0.73688	0.895813	0.8130295	0.73688	0.895813	0.8130295	0.73688	0.895813	0.8130295
50	5	2	2.0	0.9	40	200	hiddenCL	3	pcor	all	4	0.5194935	0.7259165	0.6107145	0.5194935	0.7259165	0.6107145	0.5194935	0.7259165	0.6107145
50	5	2	2.0	0.9	40	200	hidden	4	pcor	all	4	0.478983	0.7881795	0.583306	0.478983	0.7881795	0.577323	0.478983	0.7881795	0.583306
50	5	2	2.0	0.9	40	200	complete	4	pcor	all	4	0.6705935	0.963636	0.7880665	0.6705935	0.963636	0.7880665	0.6705935	0.963636	0.7880665
50	5	2	2.0	0.9	40	200	hiddenCL	4	pcor	all	4	0.4686355	0.814943	0.5965205	0.4686355	0.814943	0.5965205	0.4686355	0.814943	0.5965205
50	5	2	2.0	0.9	40	400	hidden	2	pcor	all	4	0.664659	0.5398785	0.5912655	0.662847	0.538203	0.590909	0.664659	0.538203	0.5911535
50	5	2	2.0	0.9	40	400	complete	2	pcor	all	4	0.909091	0.7158735	0.8	0.909091	0.7158735	0.8	0.909091	0.7158735	0.8
50	5	2	2.0	0.9	40	400	hiddenCL	2	pcor	all	4	0.652174	0.535374	0.5853705	0.651388	0.535374	0.5853705	0.651388	0.535374	0.5853705
50	5	2	2.0	0.9	40	400	hidden	3	pcor	all	4	0.6358905	0.7315815	0.6860245	0.6358905	0.7278845	0.6860245	0.6358905	0.7278845	0.6860245
50	5	2	2.0	0.9	40	400	complete	3	pcor	all	4	0.874209	0.931818	0.905322	0.874209	0.931818	0.905322	0.874209	0.931818	0.905322
50	5	2	2.0	0.9	40	400	hiddenCL	3	pcor	all	4	0.632012	0.740153	0.6855535	0.632012	0.740153	0.6855535	0.632012	0.740153	0.6855535
50	5	2	2.0	0.9	40	400	hidden	4	pcor	all	4	0.605655	0.7934005	0.6811265	0.605655	0.786172	0.6755935	0.605655	0.7934005	0.6811265
50	5	2	2.0	0.9	40	400	complete	4	pcor	all	4	0.829666	0.986013	0.9014845	0.829666	0.986013	0.9014845	0.829666	0.986013	0.9014845
50	5	2	2.0	0.9	40	400	hiddenCL	4	pcor	all	4	0.591751	0.805594	0.683449	0.591751	0.8004865	0.683449	0.591751	0.8004865	0.683449
50	5	2	2.0	0.9	40	800	hidden	2	pcor	all	4	0.6885775	0.5252175	0.594225	0.6885775	0.5196415	0.589574	0.6885775	0.5196415	0.589574
50	5	2	2.0	0.9	40	800	complete	2	pcor	all	4	0.9547895	0.7297915	0.828027	0.9547895	0.7297915	0.828027	0.9547895	0.7297915	0.828027
50	5	2	2.0	0.9	40	800	hiddenCL	2	pcor	all	4	0.6782155	0.5232835	0.595672	0.6782155	0.5232835	0.595672	0.6782155	0.5232835	0.595672
50	5	2	2.0	0.9	40	800	hidden	3	pcor	all	4	0.675884	0.6953735	0.6847875	0.675884	0.693213	0.683028	0.675884	0.693213	0.683028
50	5	2	2.0	0.9	40	800	complete	3	pcor	all	4	0.9461595	0.9447495	0.9446145	0.9461595	0.944444	0.944017	0.9461595	0.944444	0.944017
50	5	2	2.0	0.9	40	800	hiddenCL	3	pcor	all	4	0.6760415	0.6965215	0.690649	0.6760415	0.6965215	0.690649	0.6760415	0.6965215	0.690649
50	5	2	2.0	0.9	40	800	hidden	4	pcor	all	4	0.663043	0.7530135	0.7077925	0.6616185	0.7514705	0.707147	0.6616185	0.7514705	0.707147
50	5	2	2.0	0.9	40	800	complete	4	pcor	all	4	0.929993	0.988165	0.9577655	0.929993	0.98802	0.9577655	0.929993	0.98802	0.9577655
50	5	2	2.0	0.9	40	800	hiddenCL	4	pcor	all	4	0.6625755	0.7562175	0.710543	0.6625755	0.7562175	0.710543	0.6625755	0.7562175	0.710543
50	5	2	2.0	1	40	20	hidden	2	pcor	all	4	0.1176635	0.2054895	0.145472	0.108696	0.1852485	0.1386755	0.1144335	0.19453	0.1418255
50	5	2	2.0	1	40	20	complete	2	pcor	all	4	0.1333995	0.2428195	0.170074	0.1306215	0.224314	0.167787	0.1325915	0.240741	0.168423
50	5	2	2.0	1	40	20	hiddenCL	2	pcor	all	4	0.0968735	0.1867735	0.125929	0.0846585	0.1595455	0.1106735	0.0908155	0.1686995	0.1176535
50	5	2	2.0	1	40	20	hidden	3	pcor	all	4	0.0797725	0.272727	0.123554	0.0786075	0.2619825	0.120362	0.0797725	0.272727	0.123554
50	5	2	2.0	1	40	20	complete	3	pcor	all	4	0.1069795	0.3498335	0.1659025	0.1017695	0.3498335	0.16	0.1038075	0.3498335	0.162926
50	5	2	2.0	1	40	20	hiddenCL	3	pcor	all	4	0.062843	0.2667985	0.10042	0.060915	0.25	0.0987675	0.062527	0.255435	0.10042
50	5	2	2.0	1	40	20	hidden	4	pcor	all	4	0.042105	0.3798075	0.07693	0.042105	0.3603895	0.07693	0.042105	0.369318	0.07693
50	5	2	2.0	1	40	20	complete	4	pcor	all	4	0.0571445	0.6	0.104178	0.0571445	0.6	0.104178	0.0571445	0.6	0.104178
50	5	2	2.0	1	40	20	hiddenCL	4	pcor	all	4	0.0224975	0.4555555	0.04211	0.0224975	0.4555555	0.04211	0.0224975	0.4555555	0.04211
50	5	2	2.0	1	40	50	hidden	2	pcor	all	4	0.256941	0.33105	0.281879	0.2422645	0.33105	0.2722275	0.247315	0.33105	0.2760895
50	5	2	2.0	1	40	50	complete	2	pcor	all	4	0.367544	0.4580995	0.4131465	0.366835	0.44281	0.3986755	0.3672415	0.4507465	0.4013425
50	5	2	2.0	1	40	50	hiddenCL	2	pcor	all	4	0.2442915	0.3438425	0.287594	0.2442915	0.340546	0.2839615	0.2442915	0.340546	0.287594
50	5	2	2.0	1	40	50	hidden	3	pcor	all	4	0.2130495	0.478537	0.2951615	0.2119385	0.4547295	0.2845235	0.2119385	0.4650235	0.2880185
50	5	2	2.0	1	40	50	complete	3	pcor	all	4	0.2958755	0.6410985	0.4015505	0.2958755	0.635255	0.4015505	0.2958755	0.6376265	0.4015505
50	5	2	2.0	1	40	50	hiddenCL	3	pcor	all	4	0.1939465	0.5	0.2786715	0.192771	0.492424	0.2725465	0.192771	0.492424	0.2725465
50	5	2	2.0	1	40	50	hidden	4	pcor	all	4	0.155556	0.532389	0.238924	0.1543085	0.532389	0.2359325	0.1543085	0.532389	0.2359325
50	5	2	2.0	1	40	50	complete	4	pcor	all	4	0.2285885	0.8348455	0.358974	0.2285885	0.8268365	0.357057	0.2285885	0.8348455	0.357057
50	5	2	2.0	1	40	50	hiddenCL	4	pcor	all	4	0.1437175	0.666667	0.2378785	0.1437175	0.666667	0.2378785	0.1437175	0.666667	0.2378785
50	5	2	2.0	1	40	100	hidden	2	pcor	all	4	0.4405645	0.466544	0.4560435	0.439499	0.463063	0.4525505	0.4405645	0.4650235	0.4560435
50	5	2	2.0	1	40	100	complete	2	pcor	all	4	0.582537	0.6075095	0.59575	0.577789	0.6051005	0.5891995	0.582537	0.6075095	0.59094
50	5	2	2.0	1	40	100	hiddenCL	2	pcor	all	4	0.4251435	0.47561	0.445079	0.4204135	0.474342	0.44186	0.423611	0.475305	0.444444
50	5	2	2.0	1	40	100	hidden	3	pcor	all	4	0.340625	0.6246705	0.438356	0.340625	0.611166	0.435326	0.340625	0.6167835	0.437521
50	5	2	2.0	1	40	100	complete	3	pcor	all	4	0.48913	0.815741	0.6101595	0.488883	0.814815	0.607995	0.488883	0.814815	0.607995
50	5	2	2.0	1	40	100	hiddenCL	3	pcor	all	4	0.3374245	0.678409	0.4496375	0.337153	0.678409	0.4496375	0.337153	0.678409	0.4496375
50	5	2	2.0	1	40	100	hidden	4	pcor	all	4	0.2849825	0.6950465	0.4000945	0.2849825	0.684211	0.4000945	0.2849825	0.684211	0.4000945
50	5	2	2.0	1	40	100	complete	4	pcor	all	4	0.41271	0.931818	0.5661905	0.41271	0.9310255	0.5648665	0.41271	0.9310255	0.5661905
50	5	2	2.0	1	40	100	hiddenCL	4	pcor	all	4	0.2798585	0.8169855	0.41544	0.276852	0.8141445	0.411477	0.2798585	0.8169855	0.41544
50	5	2	2.0	1	40	200	hidden	2	pcor	all	4	0.5515515	0.519231	0.547782	0.546452	0.519231	0.539778	0.546452	0.519231	0.5468545
50	5	2	2.0	1	40	200	complete	2	pcor	all	4	0.7768465	0.6734755	0.724382	0.7768465	0.6699515	0.7230655	0.7768465	0.6734755	0.724382
50	5	2	2.0	1	40	200	hiddenCL	2	pcor	all	4	0.544572	0.521055	0.535587	0.5444665	0.520833	0.532973	0.544572	0.521055	0.535587
50	5	2	2.0	1	40	200	hidden	3	pcor	all	4	0.4814705	0.7040215	0.574287	0.4814705	0.700619	0.574287	0.4814705	0.700619	0.574287
50	5	2	2.0	1	40	200	complete	3	pcor	all	4	0.7	0.8928205	0.7919375	0.7	0.892308	0.7919375	0.7	0.8928205	0.7919375
50	5	2	2.0	1	40	200	hiddenCL	3	pcor	all	4	0.5	0.7350875	0.5904695	0.5	0.7350875	0.5904695	0.5	0.7350875	0.5904695
50	5	2	2.0	1	40	200	hidden	4	pcor	all	4	0.4325815	0.7723705	0.5556115	0.4325815	0.767755	0.5556115	0.4325815	0.767755	0.5556115
50	5	2	2.0	1	40	200	complete	4	pcor	all	4	0.635255	0.96694	0.767538	0.635255	0.966092	0.767538	0.635255	0.96694	0.767538
50	5	2	2.0	1	40	200	hiddenCL	4	pcor	all	4	0.4425715	0.8338125	0.574556	0.4425715	0.8338125	0.574556	0.4425715	0.8338125	0.574556
50	5	2	2.0	1	40	400	hidden	2	pcor	all	4	0.6413345	0.514817	0.566932	0.6364805	0.513761	0.566446	0.6413345	0.513761	0.566932
50	5	2	2.0	1	40	400	complete	2	pcor	all	4	0.891304	0.721039	0.788435	0.891304	0.721039	0.788435	0.891304	0.721039	0.788435
50	5	2	2.0	1	40	400	hiddenCL	2	pcor	all	4	0.6335285	0.5267945	0.574308	0.632245	0.5267945	0.574308	0.632245	0.5267945	0.574308
50	5	2	2.0	1	40	400	hidden	3	pcor	all	4	0.6020835	0.6978825	0.650142	0.6020835	0.6978825	0.650142	0.6020835	0.6978825	0.650142
50	5	2	2.0	1	40	400	complete	3	pcor	all	4	0.8685175	0.9419445	0.895576	0.8685175	0.9397645	0.895576	0.8685175	0.9419445	0.895576
50	5	2	2.0	1	40	400	hiddenCL	3	pcor	all	4	0.611678	0.7265395	0.662207	0.611678	0.7265395	0.662207	0.611678	0.7265395	0.662207
50	5	2	2.0	1	40	400	hidden	4	pcor	all	4	0.569094	0.7656865	0.6535745	0.569094	0.7656865	0.6535745	0.569094	0.7656865	0.6535745
50	5	2	2.0	1	40	400	complete	4	pcor	all	4	0.8125	0.9863935	0.8882645	0.8125	0.9863935	0.8882645	0.8125	0.9863935	0.8882645
50	5	2	2.0	1	40	400	hiddenCL	4	pcor	all	4	0.5833805	0.801515	0.674633	0.5833805	0.801515	0.674633	0.5833805	0.801515	0.674633
50	5	2	2.0	1	40	800	hidden	2	pcor	all	4	0.67029	0.497863	0.5782765	0.666667	0.497863	0.5782765	0.67029	0.497863	0.5782765
50	5	2	2.0	1	40	800	complete	2	pcor	all	4	0.9497375	0.7384175	0.8289195	0.9497375	0.7384175	0.8289195	0.9497375	0.7384175	0.8289195
50	5	2	2.0	1	40	800	hiddenCL	2	pcor	all	4	0.674559	0.521062	0.590699	0.6726525	0.521062	0.590699	0.674559	0.521062	0.590699
50	5	2	2.0	1	40	800	hidden	3	pcor	all	4	0.6544875	0.670165	0.6626495	0.6544875	0.670165	0.6626495	0.6544875	0.670165	0.6626495
50	5	2	2.0	1	40	800	complete	3	pcor	all	4	0.928571	0.9443345	0.934058	0.928571	0.9443345	0.934058	0.928571	0.9443345	0.934058
50	5	2	2.0	1	40	800	hiddenCL	3	pcor	all	4	0.662721	0.7069945	0.681115	0.662721	0.7069945	0.681115	0.662721	0.7069945	0.681115
50	5	2	2.0	1	40	800	hidden	4	pcor	all	4	0.6345085	0.732051	0.683253	0.6345085	0.732051	0.681743	0.6345085	0.732051	0.683253
50	5	2	2.0	1	40	800	complete	4	pcor	all	4	0.9070965	0.9872605	0.945455	0.9070965	0.9872605	0.945455	0.9070965	0.9872605	0.945455
50	5	2	2.0	1	40	800	hiddenCL	4	pcor	all	4	0.6442135	0.759765	0.696168	0.6442135	0.759765	0.696168	0.6442135	0.759765	0.696168
50	5	2	3.0	0.7	40	20	hidden	2	pcor	all	4	0.123058	0.2053005	0.15859	0.1156615	0.196429	0.1464425	0.1183245	0.1982145	0.150463
50	5	2	3.0	0.7	40	20	complete	2	pcor	all	4	0.1452555	0.2450905	0.180564	0.137329	0.235294	0.169955	0.1402725	0.2409675	0.1769035
50	5	2	3.0	0.7	40	20	hiddenCL	2	pcor	all	4	0.088608	0.168239	0.11443	0.086987	0.1499395	0.108527	0.088608	0.1499395	0.1118935
50	5	2	3.0	0.7	40	20	hidden	3	pcor	all	4	0.0861245	0.230769	0.122607	0.0777875	0.2183255	0.113618	0.083835	0.230769	0.1208975
50	5	2	3.0	0.7	40	20	complete	3	pcor	all	4	0.1206805	0.2785255	0.1701765	0.1142535	0.277035	0.166614	0.1175325	0.2785255	0.166614
50	5	2	3.0	0.7	40	20	hiddenCL	3	pcor	all	4	0.0679025	0.1913685	0.097206	0.0639035	0.1744425	0.0920255	0.064254	0.184659	0.0934905
50	5	2	3.0	0.7	40	20	hidden	4	pcor	all	4	0.065225	0.303728	0.1085995	0.0628955	0.285714	0.102174	0.0639035	0.2880185	0.103435
50	5	2	3.0	0.7	40	20	complete	4	pcor	all	4	0.0814065	0.35	0.130841	0.0814065	0.35	0.130841	0.0814065	0.35	0.130841
50	5	2	3.0	0.7	40	20	hiddenCL	4	pcor	all	4	0.044944	0.255435	0.078784	0.044944	0.255435	0.078784	0.044944	0.255435	0.078784
50	5	2	3.0	0.7	40	50	hidden	2	pcor	all	4	0.282857	0.3464105	0.317701	0.269203	0.33114	0.296049	0.2733335	0.333333	0.302928
50	5	2	3.0	0.7	40	50	complete	2	pcor	all	4	0.3471535	0.4110105	0.378114	0.3460885	0.406928	0.374976	0.3460885	0.406928	0.3756685
50	5	2	3.0	0.7	40	50	hiddenCL	2	pcor	all	4	0.25	0.3265455	0.2848325	0.25	0.3154055	0.2823265	0.25	0.321185	0.2823265
50	5	2	3.0	0.7	40	50	hidden	3	pcor	all	4	0.218254	0.4149735	0.2826325	0.2126985	0.393182	0.2826325	0.2136245	0.3990645	0.2826325
50	5	2	3.0	0.7	40	50	complete	3	pcor	all	4	0.291813	0.495614	0.368904	0.291813	0.48212	0.3648245	0.291813	0.4869935	0.3648245
50	5	2	3.0	0.7	40	50	hiddenCL	3	pcor	all	4	0.2	0.380909	0.262014	0.2	0.375	0.260572	0.2	0.375	0.260572
50	5	2	3.0	0.7	40	50	hidden	4	pcor	all	4	0.1758645	0.4665715	0.2510505	0.1743635	0.455844	0.25	0.1743635	0.455844	0.25
50	5	2	3.0	0.7	40	50	complete	4	pcor	all	4	0.232456	0.604878	0.330963	0.230732	0.5972975	0.3257535	0.232456	0.5972975	0.330963
50	5	2	3.0	0.7	40	50	hiddenCL	4	pcor	all	4	0.150269	0.474375	0.226724	0.1497665	0.4677085	0.2248435	0.1497665	0.4677085	0.226724
50	5	2	3.0	0.7	40	100	hidden	2	pcor	all	4	0.4244355	0.4186495	0.42114	0.4146775	0.4140505	0.4154765	0.4146775	0.415312	0.415705
50	5	2	3.0	0.7	40	100	complete	2	pcor	all	4	0.554217	0.4980585	0.518135	0.5505105	0.4926825	0.5179505	0.554217	0.4980585	0.5179505
50	5	2	3.0	0.7	40	100	hiddenCL	2	pcor	all	4	0.3969455	0.401107	0.405336	0.3891815	0.400129	0.3998675	0.395043	0.401107	0.405336
50	5	2	3.0	0.7	40	100	hidden	3	pcor	all	4	0.3510815	0.507937	0.4106835	0.3510815	0.507937	0.4089495	0.3510815	0.507937	0.4089495
50	5	2	3.0	0.7	40	100	complete	3	pcor	all	4	0.486254	0.6159115	0.544156	0.4778365	0.6148355	0.544156	0.486254	0.6148355	0.544156
50	5	2	3.0	0.7	40	100	hiddenCL	3	pcor	all	4	0.3297835	0.5154315	0.395162	0.3295055	0.511194	0.395162	0.3297835	0.511194	0.395162
50	5	2	3.0	0.7	40	100	hidden	4	pcor	all	4	0.308608	0.601887	0.411168	0.308608	0.601887	0.411168	0.308608	0.601887	0.411168
50	5	2	3.0	0.7	40	100	complete	4	pcor	all	4	0.409152	0.737986	0.530931	0.4022505	0.732828	0.517763	0.409152	0.737986	0.5248845
50	5	2	3.0	0.7	40	100	hiddenCL	4	pcor	all	4	0.285714	0.625	0.3843075	0.2841615	0.625	0.3843075	0.285714	0.625	0.3843075
50	5	2	3.0	0.7	40	200	hidden	2	pcor	all	4	0.5772145	0.473449	0.517519	0.576412	0.473449	0.517519	0.576412	0.473449	0.517519
50	5	2	3.0	0.7	40	200	complete	2	pcor	all	4	0.771618	0.5839525	0.661444	0.771618	0.579697	0.661444	0.771618	0.5839525	0.661444
50	5	2	3.0	0.7	40	200	hiddenCL	2	pcor	all	4	0.559731	0.4590905	0.498756	0.5545225	0.4577075	0.49625	0.5545225	0.4577075	0.498756
50	5	2	3.0	0.7	40	200	hidden	3	pcor	all	4	0.516718	0.6023255	0.555109	0.516718	0.6023255	0.555109	0.516718	0.6023255	0.555109
50	5	2	3.0	0.7	40	200	complete	3	pcor	all	4	0.7065785	0.7364195	0.7107625	0.7065785	0.7364195	0.7107625	0.7065785	0.7364195	0.7107625
50	5	2	3.0	0.7	40	200	hiddenCL	3	pcor	all	4	0.50872	0.6089925	0.5438985	0.50872	0.6089925	0.5438985	0.50872	0.6089925	0.5438985
50	5	2	3.0	0.7	40	200	hidden	4	pcor	all	4	0.4603025	0.7000615	0.5562525	0.4603025	0.7000615	0.553846	0.4603025	0.7000615	0.5562525
50	5	2	3.0	0.7	40	200	complete	4	pcor	all	4	0.6322535	0.840925	0.7137415	0.6322535	0.840043	0.7137415	0.6322535	0.840043	0.7137415
50	5	2	3.0	0.7	40	200	hiddenCL	4	pcor	all	4	0.457367	0.722194	0.5488855	0.457367	0.7206555	0.5488855	0.457367	0.7206555	0.5488855
50	5	2	3.0	0.7	40	400	hidden	2	pcor	all	4	0.6444195	0.467506	0.544288	0.6428915	0.466469	0.5397005	0.6444195	0.467506	0.544288
50	5	2	3.0	0.7	40	400	complete	2	pcor	all	4	0.8984175	0.6159755	0.7255415	0.8984175	0.6132275	0.7255415	0.8984175	0.6159755	0.7255415
50	5	2	3.0	0.7	40	400	hiddenCL	2	pcor	all	4	0.64557	0.463405	0.532844	0.64557	0.463405	0.532251	0.64557	0.463405	0.532844
50	5	2	3.0	0.7	40	400	hidden	3	pcor	all	4	0.6274125	0.6594575	0.656152	0.6274125	0.6594575	0.656152	0.6274125	0.6594575	0.656152
50	5	2	3.0	0.7	40	400	complete	3	pcor	all	4	0.857864	0.797959	0.82967	0.854598	0.797959	0.82967	0.857864	0.797959	0.82967
50	5	2	3.0	0.7	40	400	hiddenCL	3	pcor	all	4	0.620653	0.62633	0.6286015	0.620653	0.62633	0.6286015	0.620653	0.62633	0.6286015
50	5	2	3.0	0.7	40	400	hidden	4	pcor	all	4	0.6019605	0.7415585	0.6583595	0.600885	0.7415585	0.656433	0.6019605	0.7415585	0.6583595
50	5	2	3.0	0.7	40	400	complete	4	pcor	all	4	0.8174055	0.9107955	0.862987	0.8174055	0.9107955	0.862987	0.8174055	0.9107955	0.862987
50	5	2	3.0	0.7	40	400	hiddenCL	4	pcor	all	4	0.5940495	0.737652	0.6627565	0.5940495	0.737652	0.6627565	0.5940495	0.737652	0.6627565
50	5	2	3.0	0.7	40	800	hidden	2	pcor	all	4	0.7005745	0.480292	0.5762515	0.7005745	0.480292	0.5738805	0.7005745	0.480292	0.5762515
50	5	2	3.0	0.7	40	800	complete	2	pcor	all	4	0.955898	0.6408955	0.7663955	0.955898	0.6408955	0.7663955	0.955898	0.6408955	0.7663955
50	5	2	3.0	0.7	40	800	hiddenCL	2	pcor	all	4	0.685393	0.4652175	0.556603	0.685393	0.461811	0.556603	0.685393	0.4652175	0.556603
50	5	2	3.0	0.7	40	800	hidden	3	pcor	all	4	0.698684	0.659884	0.68425	0.698684	0.6594575	0.68425	0.698684	0.659884	0.68425
50	5	2	3.0	0.7	40	800	complete	3	pcor	all	4	0.9395765	0.8518295	0.8963635	0.9395765	0.8518295	0.8963635	0.9395765	0.8518295	0.8963635
50	5	2	3.0	0.7	40	800	hiddenCL	3	pcor	all	4	0.679945	0.639175	0.6593385	0.679945	0.639175	0.6593385	0.679945	0.639175	0.6593385
50	5	2	3.0	0.7	40	800	hidden	4	pcor	all	4	0.6838775	0.7349045	0.710065	0.6824315	0.7349045	0.706368	0.6838775	0.7349045	0.710065
50	5	2	3.0	0.7	40	800	complete	4	pcor	all	4	0.9222125	0.94651	0.93594	0.9222125	0.94651	0.93594	0.9222125	0.94651	0.93594
50	5	2	3.0	0.7	40	800	hiddenCL	4	pcor	all	4	0.662921	0.740718	0.6985715	0.662921	0.740718	0.6985715	0.662921	0.740718	0.6985715
50	5	2	3.0	0.9	40	20	hidden	2	pcor	all	4	0.1381145	0.233854	0.1732805	0.1292505	0.2174245	0.162439	0.134082	0.2266525	0.1715265
50	5	2	3.0	0.9	40	20	complete	2	pcor	all	4	0.1532515	0.2709645	0.195588	0.1472835	0.261705	0.1868165	0.151531	0.2620755	0.192603
50	5	2	3.0	0.9	40	20	hiddenCL	2	pcor	all	4	0.100633	0.1880895	0.1299655	0.087912	0.175192	0.113804	0.094304	0.176471	0.1227715
50	5	2	3.0	0.9	40	20	hidden	3	pcor	all	4	0.098901	0.25	0.142255	0.098833	0.243243	0.142255	0.098901	0.2466215	0.142255
50	5	2	3.0	0.9	40	20	complete	3	pcor	all	4	0.117203	0.3048985	0.1669565	0.1151015	0.2986485	0.1637435	0.117203	0.3048985	0.1669565
50	5	2	3.0	0.9	40	20	hiddenCL	3	pcor	all	4	0.0733005	0.2090015	0.10687	0.071429	0.2	0.1060665	0.072173	0.202941	0.10687
50	5	2	3.0	0.9	40	20	hidden	4	pcor	all	4	0.0635605	0.294118	0.1053365	0.0635605	0.2928925	0.1053365	0.0635605	0.294118	0.1053365
50	5	2	3.0	0.9	40	20	complete	4	pcor	all	4	0.086857	0.4045455	0.141604	0.08339	0.395652	0.136558	0.08339	0.395652	0.1385515
50	5	2	3.0	0.9	40	20	hiddenCL	4	pcor	all	4	0.0503165	0.2792205	0.0835075	0.0485295	0.25	0.0831035	0.0485295	0.2792205	0.0831035
50	5	2	3.0	0.9	40	50	hidden	2	pcor	all	4	0.2773545	0.344268	0.3071795	0.2666325	0.337792	0.2959425	0.2696435	0.340546	0.300967
50	5	2	3.0	0.9	40	50	complete	2	pcor	all	4	0.358066	0.4266145	0.388492	0.3569905	0.422065	0.383554	0.358066	0.4238675	0.3859165
50	5	2	3.0	0.9	40	50	hiddenCL	2	pcor	all	4	0.2567645	0.328358	0.282961	0.245679	0.318813	0.271897	0.2511465	0.318813	0.2773825
50	5	2	3.0	0.9	40	50	hidden	3	pcor	all	4	0.229526	0.408163	0.294118	0.2239915	0.3938775	0.2883115	0.22628	0.4040815	0.294118
50	5	2	3.0	0.9	40	50	complete	3	pcor	all	4	0.3118055	0.518544	0.389976	0.3080515	0.509434	0.3866225	0.309761	0.5138305	0.3866225
50	5	2	3.0	0.9	40	50	hiddenCL	3	pcor	all	4	0.214218	0.3979165	0.276673	0.212297	0.3910985	0.275616	0.212297	0.3910985	0.276673
50	5	2	3.0	0.9	40	50	hidden	4	pcor	all	4	0.1865335	0.4677085	0.264136	0.18462	0.466667	0.2618645	0.18462	0.466667	0.2618645
50	5	2	3.0	0.9	40	50	complete	4	pcor	all	4	0.2445625	0.60181	0.3398975	0.240506	0.5909925	0.3398975	0.242704	0.60181	0.337422
50	5	2	3.0	0.9	40	50	hiddenCL	4	pcor	all	4	0.1586515	0.467702	0.234157	0.1586515	0.467702	0.234157	0.1586515	0.467702	0.234157
50	5	2	3.0	0.9	40	100	hidden	2	pcor	all	4	0.428571	0.424812	0.427378	0.4249195	0.415368	0.420567	0.4249195	0.4171045	0.4238255
50	5	2	3.0	0.9	40	100	complete	2	pcor	all	4	0.5536445	0.516111	0.5315825	0.5416725	0.5005555	0.527596	0.547555	0.506111	0.531494
50	5	2	3.0	0.9	40	100	hiddenCL	2	pcor	all	4	0.399029	0.394406	0.3964555	0.397802	0.391366	0.3964555	0.397802	0.391366	0.3964555
50	5	2	3.0	0.9	40	100	hidden	3	pcor	all	4	0.3563495	0.516129	0.422857	0.3563495	0.516129	0.4140395	0.3563495	0.516129	0.4180735
50	5	2	3.0	0.9	40	100	complete	3	pcor	all	4	0.4836475	0.631561	0.546542	0.480462	0.626757	0.541889	0.4829525	0.627073	0.546542
50	5	2	3.0	0.9	40	100	hiddenCL	3	pcor	all	4	0.3276005	0.484123	0.3988305	0.320403	0.484123	0.3961095	0.325668	0.484123	0.3961095
50	5	2	3.0	0.9	40	100	hidden	4	pcor	all	4	0.290278	0.5911685	0.389413	0.289606	0.582106	0.389413	0.289606	0.589744	0.389413
50	5	2	3.0	0.9	40	100	complete	4	pcor	all	4	0.40602	0.7429195	0.528405	0.403681	0.738295	0.524823	0.403681	0.7429195	0.5263005
50	5	2	3.0	0.9	40	100	hiddenCL	4	pcor	all	4	0.279625	0.5821565	0.379059	0.279625	0.5821565	0.379059	0.279625	0.5821565	0.379059
50	5	2	3.0	0.9	40	200	hidden	2	pcor	all	4	0.556919	0.4675515	0.506992	0.551211	0.460937	0.5048115	0.556919	0.463397	0.5060215
50	5	2	3.0	0.9	40	200	complete	2	pcor	all	4	0.7677965	0.5858855	0.6695855	0.765654	0.5800975	0.659264	0.7675195	0.583646	0.666667
50	5	2	3.0	0.9	40	200	hiddenCL	2	pcor	all	4	0.555556	0.4510735	0.503812	0.554952	0.4414215	0.5002455	0.555556	0.442145	0.5002455
50	5	2	3.0	0.9	40	200	hidden	3	pcor	all	4	0.509117	0.618166	0.5599865	0.5027475	0.618166	0.5534245	0.5056885	0.618166	0.5569125
50	5	2	3.0	0.9	40	200	complete	3	pcor	all	4	0.683942	0.739906	0.7171125	0.6737985	0.734024	0.7127575	0.6758455	0.734024	0.7139485
50	5	2	3.0	0.9	40	200	hiddenCL	3	pcor	all	4	0.5026315	0.5809815	0.546488	0.4973685	0.579246	0.543407	0.4973685	0.579246	0.543407
50	5	2	3.0	0.9	40	200	hidden	4	pcor	all	4	0.4412755	0.691742	0.534729	0.4412755	0.6852105	0.534729	0.4412755	0.6852105	0.534729
50	5	2	3.0	0.9	40	200	complete	4	pcor	all	4	0.6222825	0.8288285	0.716999	0.6222825	0.8288285	0.712455	0.6222825	0.8288285	0.716999
50	5	2	3.0	0.9	40	200	hiddenCL	4	pcor	all	4	0.4414825	0.6898505	0.541408	0.440056	0.686368	0.540711	0.440056	0.686368	0.540711
50	5	2	3.0	0.9	40	400	hidden	2	pcor	all	4	0.6518975	0.474698	0.546928	0.6420805	0.4715145	0.54652	0.6518975	0.4715145	0.54652
50	5	2	3.0	0.9	40	400	complete	2	pcor	all	4	0.8882645	0.6067655	0.7226355	0.8882645	0.6067655	0.7203365	0.8882645	0.6067655	0.7226355
50	5	2	3.0	0.9	40	400	hiddenCL	2	pcor	all	4	0.6488515	0.4704545	0.545152	0.6438375	0.467763	0.545152	0.6488515	0.467763	0.545152
50	5	2	3.0	0.9	40	400	hidden	3	pcor	all	4	0.6249515	0.6445905	0.6355185	0.623372	0.6445905	0.6355185	0.6249515	0.6445905	0.6355185
50	5	2	3.0	0.9	40	400	complete	3	pcor	all	4	0.8547945	0.8101125	0.835991	0.850613	0.8044945	0.835991	0.8547945	0.8101125	0.835991
50	5	2	3.0	0.9	40	400	hiddenCL	3	pcor	all	4	0.6203115	0.635829	0.6291025	0.6203115	0.635829	0.6259305	0.6203115	0.635829	0.6262045
50	5	2	3.0	0.9	40	400	hidden	4	pcor	all	4	0.587221	0.7285015	0.648476	0.5852385	0.7285015	0.648209	0.587221	0.7285015	0.648476
50	5	2	3.0	0.9	40	400	complete	4	pcor	all	4	0.805288	0.905322	0.853933	0.805288	0.905322	0.853933	0.805288	0.905322	0.853933
50	5	2	3.0	0.9	40	400	hiddenCL	4	pcor	all	4	0.5838015	0.738315	0.653827	0.5838015	0.738315	0.653827	0.5838015	0.738315	0.653827
50	5	2	3.0	0.9	40	800	hidden	2	pcor	all	4	0.694737	0.470621	0.5575815	0.693113	0.4692235	0.5575815	0.694737	0.470621	0.5575815
50	5	2	3.0	0.9	40	800	complete	2	pcor	all	4	0.9535345	0.6518445	0.7712705	0.9535345	0.6518445	0.7712705	0.9535345	0.6518445	0.7712705
50	5	2	3.0	0.9	40	800	hiddenCL	2	pcor	all	4	0.69104	0.466518	0.556539	0.69104	0.466518	0.556539	0.69104	0.466518	0.556539
50	5	2	3.0	0.9	40	800	hidden	3	pcor	all	4	0.681319	0.629503	0.649591	0.681319	0.629503	0.649591	0.681319	0.629503	0.649591
50	5	2	3.0	0.9	40	800	complete	3	pcor	all	4	0.935947	0.8502875	0.888922	0.935947	0.8502875	0.888922	0.935947	0.8502875	0.888922
50	5	2	3.0	0.9	40	800	hiddenCL	3	pcor	all	4	0.675788	0.625	0.646905	0.675788	0.625	0.646905	0.675788	0.625	0.646905
50	5	2	3.0	0.9	40	800	hidden	4	pcor	all	4	0.6631005	0.723611	0.69566	0.6631005	0.723611	0.69566	0.6631005	0.723611	0.69566
50	5	2	3.0	0.9	40	800	complete	4	pcor	all	4	0.9170965	0.9350875	0.92508	0.9170965	0.9350875	0.92508	0.9170965	0.9350875	0.92508
50	5	2	3.0	0.9	40	800	hiddenCL	4	pcor	all	4	0.658228	0.721576	0.6850675	0.658228	0.721576	0.6850675	0.658228	0.721576	0.6850675
50	5	2	3.0	1	40	20	hidden	2	pcor	all	4	0.128106	0.2	0.1532225	0.124956	0.1948275	0.1483315	0.124956	0.2	0.1483315
50	5	2	3.0	1	40	20	complete	2	pcor	all	4	0.138252	0.25	0.1781605	0.1315905	0.2281405	0.1672045	0.1372285	0.2388715	0.1739305
50	5	2	3.0	1	40	20	hiddenCL	2	pcor	all	4	0.0912405	0.1792855	0.1201505	0.08826	0.160357	0.115108	0.08826	0.172619	0.1152465
50	5	2	3.0	1	40	20	hidden	3	pcor	all	4	0.101195	0.239737	0.136979	0.0933455	0.219219	0.125992	0.0976435	0.2315475	0.133333
50	5	2	3.0	1	40	20	complete	3	pcor	all	4	0.1117355	0.281746	0.1626445	0.106339	0.275	0.153259	0.1117355	0.275	0.1614815
50	5	2	3.0	1	40	20	hiddenCL	3	pcor	all	4	0.0684635	0.193376	0.1007245	0.065118	0.182361	0.0996455	0.066691	0.182361	0.0996455
50	5	2	3.0	1	40	20	hidden	4	pcor	all	4	0.061341	0.263158	0.102679	0.0563575	0.25	0.0939835	0.0563575	0.25	0.0939835
50	5	2	3.0	1	40	20	complete	4	pcor	all	4	0.081874	0.348913	0.1309945	0.076923	0.3405795	0.125563	0.0811015	0.348913	0.1299365
50	5	2	3.0	1	40	20	hiddenCL	4	pcor	all	4	0.042782	0.2264955	0.0723995	0.039625	0.214286	0.0676135	0.0414785	0.214286	0.069586
50	5	2	3.0	1	40	50	hidden	2	pcor	all	4	0.2781295	0.3445055	0.304757	0.269697	0.328759	0.296042	0.273684	0.3333045	0.302678
50	5	2	3.0	1	40	50	complete	2	pcor	all	4	0.361731	0.421144	0.397546	0.3557925	0.416653	0.381559	0.35936	0.421144	0.390933
50	5	2	3.0	1	40	50	hiddenCL	2	pcor	all	4	0.2512625	0.312122	0.274936	0.242105	0.305556	0.271517	0.243393	0.310335	0.27416
50	5	2	3.0	1	40	50	hidden	3	pcor	all	4	0.2234705	0.4082635	0.2899655	0.2212025	0.398113	0.287895	0.2212025	0.4021275	0.287895
50	5	2	3.0	1	40	50	complete	3	pcor	all	4	0.28868	0.5142475	0.377641	0.2773625	0.5090005	0.367812	0.2851615	0.510004	0.3705985
50	5	2	3.0	1	40	50	hiddenCL	3	pcor	all	4	0.2013105	0.412879	0.269249	0.1944065	0.402462	0.262298	0.195675	0.402462	0.2649125
50	5	2	3.0	1	40	50	hidden	4	pcor	all	4	0.1817595	0.455536	0.257753	0.178495	0.444512	0.247044	0.180249	0.4508065	0.255189
50	5	2	3.0	1	40	50	complete	4	pcor	all	4	0.245749	0.6055555	0.3383085	0.23865	0.6026315	0.333333	0.2424635	0.6055555	0.3383085
50	5	2	3.0	1	40	50	hiddenCL	4	pcor	all	4	0.156965	0.516129	0.236235	0.1533305	0.4772295	0.233976	0.1533305	0.4919355	0.233976
50	5	2	3.0	1	40	100	hidden	2	pcor	all	4	0.4241835	0.408429	0.4168895	0.417599	0.4029705	0.4096945	0.4180445	0.408429	0.4168895
50	5	2	3.0	1	40	100	complete	2	pcor	all	4	0.5473415	0.5155185	0.536098	0.5464155	0.5154165	0.5313835	0.5473415	0.5154165	0.5346925
50	5	2	3.0	1	40	100	hiddenCL	2	pcor	all	4	0.3780455	0.404048	0.391501	0.3771965	0.3955315	0.3816625	0.3780455	0.4011495	0.386791
50	5	2	3.0	1	40	100	hidden	3	pcor	all	4	0.3491575	0.5118985	0.4110295	0.3441575	0.5045455	0.4050685	0.3441575	0.5045455	0.4075835
50	5	2	3.0	1	40	100	complete	3	pcor	all	4	0.4773345	0.643579	0.550022	0.472514	0.643579	0.545442	0.4773345	0.643579	0.550022
50	5	2	3.0	1	40	100	hiddenCL	3	pcor	all	4	0.3248275	0.5	0.396708	0.320685	0.5	0.396708	0.3248275	0.5	0.396708
50	5	2	3.0	1	40	100	hidden	4	pcor	all	4	0.2916905	0.579193	0.378519	0.2916905	0.568323	0.3777875	0.2916905	0.568323	0.3777875
50	5	2	3.0	1	40	100	complete	4	pcor	all	4	0.4082485	0.7406895	0.524138	0.4082485	0.7406895	0.524138	0.4082485	0.7406895	0.524138
50	5	2	3.0	1	40	100	hiddenCL	4	pcor	all	4	0.2773335	0.6023255	0.380153	0.275	0.587555	0.3728	0.2773335	0.6023255	0.380153
50	5	2	3.0	1	40	200	hidden	2	pcor	all	4	0.5485835	0.452881	0.498677	0.5453	0.452881	0.4973685	0.5485835	0.452881	0.4973685
50	5	2	3.0	1	40	200	complete	2	pcor	all	4	0.7436525	0.5737265	0.648889	0.7399805	0.5713715	0.640898	0.7399805	0.5713715	0.641101
50	5	2	3.0	1	40	200	hiddenCL	2	pcor	all	4	0.5394	0.442652	0.484692	0.5379555	0.4406135	0.484692	0.5394	0.442652	0.484692
50	5	2	3.0	1	40	200	hidden	3	pcor	all	4	0.494382	0.5870835	0.5410065	0.4938945	0.5870835	0.5410065	0.494382	0.5870835	0.5410065
50	5	2	3.0	1	40	200	complete	3	pcor	all	4	0.679184	0.7321325	0.7068845	0.679184	0.731022	0.706202	0.679184	0.731022	0.706852
50	5	2	3.0	1	40	200	hiddenCL	3	pcor	all	4	0.483331	0.592491	0.538897	0.483331	0.592491	0.538897	0.483331	0.592491	0.538897
50	5	2	3.0	1	40	200	hidden	4	pcor	all	4	0.4497205	0.6919645	0.5536885	0.443944	0.6919645	0.5448365	0.446296	0.6919645	0.548425
50	5	2	3.0	1	40	200	complete	4	pcor	all	4	0.6108185	0.837028	0.710102	0.6108185	0.837028	0.710102	0.6108185	0.837028	0.710102
50	5	2	3.0	1	40	200	hiddenCL	4	pcor	all	4	0.440031	0.701754	0.535632	0.4301705	0.701754	0.5347825	0.4342175	0.701754	0.5347825
50	5	2	3.0	1	40	400	hidden	2	pcor	all	4	0.640613	0.474409	0.542139	0.634471	0.474409	0.540636	0.640613	0.474409	0.542139
50	5	2	3.0	1	40	400	complete	2	pcor	all	4	0.88172	0.6323455	0.7325335	0.881227	0.6323455	0.7301815	0.88172	0.6323455	0.7325335
50	5	2	3.0	1	40	400	hiddenCL	2	pcor	all	4	0.6337395	0.474475	0.538433	0.6337395	0.474475	0.5375905	0.6337395	0.474475	0.538433
50	5	2	3.0	1	40	400	hidden	3	pcor	all	4	0.611438	0.6451505	0.619945	0.611438	0.6451505	0.619945	0.611438	0.6451505	0.619945
50	5	2	3.0	1	40	400	complete	3	pcor	all	4	0.8484695	0.8118055	0.827065	0.8484695	0.8118055	0.827065	0.8484695	0.8118055	0.827065
50	5	2	3.0	1	40	400	hiddenCL	3	pcor	all	4	0.6117145	0.6228565	0.619284	0.6117145	0.6228565	0.619284	0.6117145	0.6228565	0.619284
50	5	2	3.0	1	40	400	hidden	4	pcor	all	4	0.5715315	0.719131	0.6414735	0.5715315	0.719131	0.638733	0.5715315	0.719131	0.6414735
50	5	2	3.0	1	40	400	complete	4	pcor	all	4	0.7894955	0.9096735	0.8482265	0.78894	0.9096735	0.8482265	0.78894	0.9096735	0.8482265
50	5	2	3.0	1	40	400	hiddenCL	4	pcor	all	4	0.571429	0.714957	0.638786	0.571429	0.714957	0.638786	0.571429	0.714957	0.638786
50	5	2	3.0	1	40	800	hidden	2	pcor	all	4	0.679135	0.46906	0.559951	0.6722435	0.4668485	0.5589175	0.6722435	0.4668485	0.5561085
50	5	2	3.0	1	40	800	complete	2	pcor	all	4	0.952462	0.6637685	0.771072	0.952462	0.6637685	0.771072	0.952462	0.6637685	0.771072
50	5	2	3.0	1	40	800	hiddenCL	2	pcor	all	4	0.6894445	0.4822615	0.564269	0.6894445	0.4822615	0.564269	0.6894445	0.4822615	0.564269
50	5	2	3.0	1	40	800	hidden	3	pcor	all	4	0.6857025	0.634035	0.655615	0.6857025	0.634035	0.652519	0.6857025	0.634035	0.655615
50	5	2	3.0	1	40	800	complete	3	pcor	all	4	0.926316	0.8618855	0.885973	0.926316	0.8618855	0.885973	0.926316	0.8618855	0.885973
50	5	2	3.0	1	40	800	hiddenCL	3	pcor	all	4	0.6683335	0.640513	0.6608475	0.6683335	0.640513	0.6608475	0.6683335	0.640513	0.6608475
50	5	2	3.0	1	40	800	hidden	4	pcor	all	4	0.6518975	0.724342	0.6861	0.6518975	0.724342	0.685022	0.6518975	0.724342	0.6861
50	5	2	3.0	1	40	800	complete	4	pcor	all	4	0.904884	0.941607	0.9194595	0.904884	0.941607	0.9194595	0.904884	0.941607	0.9194595
50	5	2	3.0	1	40	800	hiddenCL	4	pcor	all	4	0.657744	0.725	0.6927735	0.657744	0.725	0.6927735	0.657744	0.725	0.6927735
100	10	2	0.5	0.05	40	20	hidden	2	pcor	all	4	0.0604235	0.097414	0.0743155	0.0548225	0.0871295	0.067989	0.0593035	0.0932855	0.072607
100	10	2	0.5	0.05	40	20	complete	2	pcor	all	4	0.0610295	0.098387	0.076524	0.0561815	0.089355	0.0698135	0.0592945	0.0932805	0.0728825
100	10	2	0.5	0.05	40	20	hiddenCL	2	pcor	all	4	0.039437	0.071436	0.0502735	0.0358685	0.06383	0.0457225	0.0371415	0.067961	0.049301
100	10	2	0.5	0.05	40	20	hidden	3	pcor	all	4	0.0380445	0.148936	0.060096	0.0357815	0.1427015	0.058031	0.0367515	0.148542	0.0588275
100	10	2	0.5	0.05	40	20	complete	3	pcor	all	4	0.0440255	0.14	0.066253	0.040021	0.1267855	0.0603495	0.0415525	0.1291665	0.062545
100	10	2	0.5	0.05	40	20	hiddenCL	3	pcor	all	4	0.034092	0.115832	0.05298	0.032351	0.113208	0.04952	0.032787	0.1150695	0.0515105
100	10	2	0.5	0.05	40	20	hidden	4	pcor	all	4	0.005953	0.2	0.0115275	0.005953	0.2	0.0115275	0.005953	0.2	0.0115275
100	10	2	0.5	0.05	40	20	complete	4	pcor	all	4	0.011765	0.218254	0.022663	0.0117305	0.218254	0.0222285	0.0117305	0.218254	0.0222285
100	10	2	0.5	0.05	40	20	hiddenCL	4	pcor	all	4	0.005953	0.211111	0.011495	0.005831	0.1944445	0.0113965	0.005831	0.1944445	0.0113965
100	10	2	0.5	0.05	40	50	hidden	2	pcor	all	4	0.236534	0.2885935	0.260533	0.232035	0.284253	0.2560035	0.2332375	0.284745	0.2560035
100	10	2	0.5	0.05	40	50	complete	2	pcor	all	4	0.3203695	0.381309	0.3488415	0.3135615	0.3766675	0.34252	0.3148795	0.3783965	0.34547
100	10	2	0.5	0.05	40	50	hiddenCL	2	pcor	all	4	0.218935	0.2900355	0.249952	0.2172295	0.288905	0.24661	0.218757	0.2900355	0.2483845
100	10	2	0.5	0.05	40	50	hidden	3	pcor	all	4	0.1776465	0.424844	0.25291	0.177329	0.423077	0.249	0.1776465	0.423077	0.250926
100	10	2	0.5	0.05	40	50	complete	3	pcor	all	4	0.2544915	0.553297	0.347068	0.2485715	0.548698	0.3426515	0.251513	0.553297	0.346078
100	10	2	0.5	0.05	40	50	hiddenCL	3	pcor	all	4	0.1698485	0.4596665	0.2524065	0.1681175	0.4596665	0.2484225	0.1693025	0.4596665	0.2524065
100	10	2	0.5	0.05	40	50	hidden	4	pcor	all	4	0.105278	0.606696	0.182233	0.105278	0.606696	0.182233	0.105278	0.606696	0.182233
100	10	2	0.5	0.05	40	50	complete	4	pcor	all	4	0.164675	0.833333	0.2744345	0.164675	0.833333	0.2744345	0.164675	0.833333	0.2744345
100	10	2	0.5	0.05	40	50	hiddenCL	4	pcor	all	4	0.111111	0.767949	0.19421	0.111111	0.767949	0.19421	0.111111	0.767949	0.19421
100	10	2	0.5	0.05	40	100	hidden	2	pcor	all	4	0.45306	0.4401085	0.4453055	0.4523045	0.4356235	0.442659	0.4523045	0.4373915	0.442659
100	10	2	0.5	0.05	40	100	complete	2	pcor	all	4	0.624344	0.5496225	0.581781	0.6209755	0.5496225	0.579217	0.622163	0.5496225	0.579217
100	10	2	0.5	0.05	40	100	hiddenCL	2	pcor	all	4	0.4296895	0.422847	0.4255045	0.426176	0.415743	0.418806	0.427047	0.417132	0.4226475
100	10	2	0.5	0.05	40	100	hidden	3	pcor	all	4	0.388815	0.6455895	0.4847805	0.3871315	0.6401485	0.482917	0.388249	0.64284	0.4841265
100	10	2	0.5	0.05	40	100	complete	3	pcor	all	4	0.537738	0.790222	0.6397415	0.533629	0.7878735	0.6359915	0.535826	0.790222	0.6369695
100	10	2	0.5	0.05	40	100	hiddenCL	3	pcor	all	4	0.3771245	0.671645	0.4785965	0.3771245	0.671645	0.4785965	0.3771245	0.671645	0.4785965
100	10	2	0.5	0.05	40	100	hidden	4	pcor	all	4	0.298202	0.7908715	0.430484	0.298202	0.7908715	0.430484	0.298202	0.7908715	0.430484
100	10	2	0.5	0.05	40	100	complete	4	pcor	all	4	0.433505	0.9573675	0.5972285	0.433505	0.9573675	0.5972285	0.433505	0.9573675	0.5972285
100	10	2	0.5	0.05	40	100	hiddenCL	4	pcor	all	4	0.294261	0.8951295	0.4420495	0.2901575	0.8945695	0.4385775	0.2901575	0.8945695	0.4385775
100	10	2	0.5	0.05	40	200	hidden	2	pcor	all	4	0.6500825	0.5152945	0.5798805	0.647478	0.5152945	0.5792585	0.6500825	0.5152945	0.57939
100	10	2	0.5	0.05	40	200	complete	2	pcor	all	4	0.8485995	0.627119	0.716234	0.8477055	0.627119	0.716234	0.8485995	0.627119	0.716234
100	10	2	0.5	0.05	40	200	hiddenCL	2	pcor	all	4	0.6073265	0.478351	0.5303585	0.6073265	0.478351	0.5303585	0.6073265	0.478351	0.5303585
100	10	2	0.5	0.05	40	200	hidden	3	pcor	all	4	0.604249	0.7623745	0.679832	0.604249	0.7623745	0.6775345	0.604249	0.7623745	0.6775345
100	10	2	0.5	0.05	40	200	complete	3	pcor	all	4	0.7828915	0.894916	0.838933	0.7828915	0.894916	0.838933	0.7828915	0.894916	0.838933
100	10	2	0.5	0.05	40	200	hiddenCL	3	pcor	all	4	0.5527925	0.732595	0.628182	0.5527925	0.732595	0.628182	0.5527925	0.732595	0.628182
100	10	2	0.5	0.05	40	200	hidden	4	pcor	all	4	0.5262065	0.853776	0.652556	0.5262065	0.853186	0.652556	0.5262065	0.853186	0.652556
100	10	2	0.5	0.05	40	200	complete	4	pcor	all	4	0.697651	0.982681	0.8136575	0.697651	0.982681	0.8136575	0.697651	0.982681	0.8136575
100	10	2	0.5	0.05	40	200	hiddenCL	4	pcor	all	4	0.4874995	0.881188	0.627106	0.4874995	0.881188	0.627106	0.4874995	0.881188	0.627106
100	10	2	0.5	0.05	40	400	hidden	2	pcor	all	4	0.766833	0.55336	0.6446365	0.7650115	0.553103	0.6416885	0.7650115	0.553103	0.6416885
100	10	2	0.5	0.05	40	400	complete	2	pcor	all	4	0.953548	0.6534165	0.7698525	0.953548	0.652326	0.7698525	0.953548	0.652326	0.7698525
100	10	2	0.5	0.05	40	400	hiddenCL	2	pcor	all	4	0.6866165	0.4832085	0.5672045	0.6866165	0.483146	0.5672045	0.6866165	0.483146	0.5672045
100	10	2	0.5	0.05	40	400	hidden	3	pcor	all	4	0.75	0.805564	0.7735265	0.7471855	0.8042245	0.77217	0.7471855	0.8042245	0.77217
100	10	2	0.5	0.05	40	400	complete	3	pcor	all	4	0.9230965	0.9202275	0.9202835	0.9230965	0.92	0.9202835	0.9230965	0.92	0.9202835
100	10	2	0.5	0.05	40	400	hiddenCL	3	pcor	all	4	0.664053	0.721255	0.693586	0.663959	0.721255	0.693586	0.663959	0.721255	0.693586
100	10	2	0.5	0.05	40	400	hidden	4	pcor	all	4	0.7116215	0.887271	0.7836415	0.7088125	0.887271	0.7819125	0.7116215	0.887271	0.7836415
100	10	2	0.5	0.05	40	400	complete	4	pcor	all	4	0.8868575	0.990646	0.9340875	0.8868575	0.990646	0.9340875	0.8868575	0.990646	0.9340875
100	10	2	0.5	0.05	40	400	hiddenCL	4	pcor	all	4	0.6376325	0.820448	0.7231985	0.6376325	0.820448	0.7231985	0.6376325	0.820448	0.7231985
100	10	2	0.5	0.05	40	800	hidden	2	pcor	all	4	0.794281	0.5350465	0.643558	0.794281	0.5350465	0.643558	0.794281	0.5350465	0.643558
100	10	2	0.5	0.05	40	800	complete	2	pcor	all	4	0.984334	0.64182	0.775377	0.984334	0.64182	0.775377	0.984334	0.64182	0.775377
100	10	2	0.5	0.05	40	800	hiddenCL	2	pcor	all	4	0.708915	0.457689	0.558016	0.708915	0.457689	0.558016	0.708915	0.457689	0.558016
100	10	2	0.5	0.05	40	800	hidden	3	pcor	all	4	0.8017325	0.78981	0.793194	0.80114	0.78981	0.793005	0.8017325	0.78981	0.793194
100	10	2	0.5	0.05	40	800	complete	3	pcor	all	4	0.97714	0.923913	0.95087	0.97714	0.923913	0.95087	0.97714	0.923913	0.95087
100	10	2	0.5	0.05	40	800	hiddenCL	3	pcor	all	4	0.706034	0.683083	0.692935	0.706034	0.683083	0.692935	0.706034	0.683083	0.692935
100	10	2	0.5	0.05	40	800	hidden	4	pcor	all	4	0.7957555	0.8571375	0.8236645	0.7950715	0.8550915	0.8223535	0.7957555	0.8550915	0.8236645
100	10	2	0.5	0.05	40	800	complete	4	pcor	all	4	0.9666295	0.9833765	0.976694	0.9666295	0.9833765	0.976694	0.9666295	0.9833765	0.976694
100	10	2	0.5	0.05	40	800	hiddenCL	4	pcor	all	4	0.6954635	0.7544085	0.7260095	0.6954635	0.7544085	0.7260095	0.6954635	0.7544085	0.7260095
100	10	2	0.5	0.1	40	20	hidden	2	pcor	all	4	0.0618	0.102804	0.077434	0.0578345	0.0920645	0.071372	0.0603485	0.101402	0.076524
100	10	2	0.5	0.1	40	20	complete	2	pcor	all	4	0.066667	0.1085995	0.0822005	0.0597065	0.093899	0.0724675	0.0625165	0.1	0.0784315
100	10	2	0.5	0.1	40	20	hiddenCL	2	pcor	all	4	0.0459195	0.0861425	0.060612	0.040362	0.069334	0.050821	0.041298	0.078889	0.055393
100	10	2	0.5	0.1	40	20	hidden	3	pcor	all	4	0.0389975	0.1469	0.063064	0.034885	0.137466	0.0553975	0.035191	0.142857	0.056302
100	10	2	0.5	0.1	40	20	complete	3	pcor	all	4	0.0488325	0.144009	0.0722525	0.042089	0.136273	0.063221	0.043505	0.138736	0.063221
100	10	2	0.5	0.1	40	20	hiddenCL	3	pcor	all	4	0.0308535	0.1064315	0.0476965	0.02576	0.091751	0.0389575	0.026682	0.0939155	0.041097
100	10	2	0.5	0.1	40	20	hidden	4	pcor	all	4	0.01039	0.2	0.019759	0.008212	0.2	0.015591	0.01039	0.2	0.019759
100	10	2	0.5	0.1	40	20	complete	4	pcor	all	4	0.011532	0.25	0.0217415	0.01102	0.207143	0.021053	0.011114	0.218254	0.0213345
100	10	2	0.5	0.1	40	20	hiddenCL	4	pcor	all	4	0.0058655	0.181818	0.0112675	0.0055715	0.1742425	0.010811	0.0056025	0.181818	0.01087
100	10	2	0.5	0.1	40	50	hidden	2	pcor	all	4	0.245902	0.299804	0.269729	0.2413745	0.2931335	0.2604615	0.2438545	0.2944655	0.267518
100	10	2	0.5	0.1	40	50	complete	2	pcor	all	4	0.3324695	0.397517	0.3641885	0.3308275	0.386989	0.363636	0.3324695	0.391896	0.3639075
100	10	2	0.5	0.1	40	50	hiddenCL	2	pcor	all	4	0.2285145	0.297141	0.2564865	0.2241905	0.291508	0.2508255	0.2264155	0.2930045	0.2522545
100	10	2	0.5	0.1	40	50	hidden	3	pcor	all	4	0.1900805	0.449711	0.266164	0.188568	0.448718	0.264263	0.1900805	0.449711	0.266164
100	10	2	0.5	0.1	40	50	complete	3	pcor	all	4	0.2695795	0.580313	0.370079	0.2695795	0.580313	0.3697785	0.2695795	0.580313	0.370079
100	10	2	0.5	0.1	40	50	hiddenCL	3	pcor	all	4	0.1776465	0.475383	0.2561735	0.175751	0.475383	0.2561735	0.1776465	0.475383	0.2561735
100	10	2	0.5	0.1	40	50	hidden	4	pcor	all	4	0.115395	0.619869	0.1919605	0.115395	0.619869	0.1919605	0.115395	0.619869	0.1919605
100	10	2	0.5	0.1	40	50	complete	4	pcor	all	4	0.1843245	0.833333	0.301659	0.1843245	0.833333	0.301659	0.1843245	0.833333	0.301659
100	10	2	0.5	0.1	40	50	hiddenCL	4	pcor	all	4	0.1155625	0.75	0.2	0.1155625	0.75	0.2	0.1155625	0.75	0.2
100	10	2	0.5	0.1	40	100	hidden	2	pcor	all	4	0.451618	0.4378305	0.443561	0.4473665	0.4350195	0.4355	0.448689	0.4350195	0.437995
100	10	2	0.5	0.1	40	100	complete	2	pcor	all	4	0.6260595	0.5572195	0.587641	0.6182545	0.5521945	0.583438	0.6232345	0.554707	0.584981
100	10	2	0.5	0.1	40	100	hiddenCL	2	pcor	all	4	0.433055	0.431346	0.432816	0.427141	0.430901	0.4318855	0.429732	0.431346	0.4322685
100	10	2	0.5	0.1	40	100	hidden	3	pcor	all	4	0.3804485	0.64797	0.4807915	0.3804485	0.64797	0.480426	0.3804485	0.64797	0.480426
100	10	2	0.5	0.1	40	100	complete	3	pcor	all	4	0.5401305	0.8091035	0.642968	0.5401305	0.8042245	0.642968	0.5401305	0.8080335	0.642968
100	10	2	0.5	0.1	40	100	hiddenCL	3	pcor	all	4	0.3690865	0.6794915	0.478554	0.3682955	0.6794915	0.4781345	0.3690865	0.6794915	0.478554
100	10	2	0.5	0.1	40	100	hidden	4	pcor	all	4	0.305252	0.7602815	0.4354125	0.304228	0.7602815	0.4354125	0.304228	0.7602815	0.4354125
100	10	2	0.5	0.1	40	100	complete	4	pcor	all	4	0.4336165	0.952915	0.5956665	0.4336165	0.952915	0.5956665	0.4336165	0.952915	0.5956665
100	10	2	0.5	0.1	40	100	hiddenCL	4	pcor	all	4	0.2881855	0.873016	0.436508	0.2881855	0.8704705	0.436508	0.2881855	0.873016	0.436508
100	10	2	0.5	0.1	40	200	hidden	2	pcor	all	4	0.636117	0.506357	0.5632575	0.634319	0.5043115	0.5632575	0.636117	0.506357	0.5632575
100	10	2	0.5	0.1	40	200	complete	2	pcor	all	4	0.839823	0.6369415	0.72463	0.839823	0.6353975	0.7229725	0.839823	0.6369415	0.72463
100	10	2	0.5	0.1	40	200	hiddenCL	2	pcor	all	4	0.5988165	0.483457	0.5335	0.5977855	0.4833805	0.5335	0.5988165	0.483457	0.5335
100	10	2	0.5	0.1	40	200	hidden	3	pcor	all	4	0.5933735	0.753578	0.661354	0.5933735	0.753578	0.661354	0.5933735	0.753578	0.661354
100	10	2	0.5	0.1	40	200	complete	3	pcor	all	4	0.773394	0.890909	0.8276095	0.773394	0.890909	0.8276095	0.773394	0.890909	0.8276095
100	10	2	0.5	0.1	40	200	hiddenCL	3	pcor	all	4	0.550281	0.7302085	0.629569	0.550281	0.7302085	0.629569	0.550281	0.7302085	0.629569
100	10	2	0.5	0.1	40	200	hidden	4	pcor	all	4	0.515489	0.835613	0.640363	0.515489	0.835613	0.6400785	0.515489	0.835613	0.640363
100	10	2	0.5	0.1	40	200	complete	4	pcor	all	4	0.7008345	0.983402	0.8160305	0.7008345	0.983402	0.8160305	0.7008345	0.983402	0.8160305
100	10	2	0.5	0.1	40	200	hiddenCL	4	pcor	all	4	0.490456	0.8688135	0.6241105	0.490456	0.8688135	0.6241105	0.490456	0.8688135	0.6241105
100	10	2	0.5	0.1	40	400	hidden	2	pcor	all	4	0.7359885	0.5194555	0.607306	0.7346195	0.5194555	0.607306	0.7346195	0.5194555	0.607306
100	10	2	0.5	0.1	40	400	complete	2	pcor	all	4	0.952924	0.64892	0.771462	0.952924	0.64892	0.771462	0.952924	0.64892	0.771462
100	10	2	0.5	0.1	40	400	hiddenCL	2	pcor	all	4	0.6843605	0.481429	0.5668325	0.6843605	0.481429	0.5668325	0.6843605	0.481429	0.5668325
100	10	2	0.5	0.1	40	400	hidden	3	pcor	all	4	0.719976	0.7687055	0.7375175	0.719976	0.7670835	0.7345215	0.719976	0.7670835	0.7345215
100	10	2	0.5	0.1	40	400	complete	3	pcor	all	4	0.921043	0.916656	0.9211435	0.921043	0.916656	0.9211435	0.921043	0.916656	0.9211435
100	10	2	0.5	0.1	40	400	hiddenCL	3	pcor	all	4	0.6604055	0.71722	0.6882995	0.6604055	0.71722	0.6882995	0.6604055	0.71722	0.6882995
100	10	2	0.5	0.1	40	400	hidden	4	pcor	all	4	0.692308	0.8504945	0.753154	0.692308	0.849982	0.753154	0.692308	0.849982	0.753154
100	10	2	0.5	0.1	40	400	complete	4	pcor	all	4	0.8870515	0.99117	0.935329	0.8870515	0.99117	0.935329	0.8870515	0.99117	0.935329
100	10	2	0.5	0.1	40	400	hiddenCL	4	pcor	all	4	0.62981	0.8169475	0.71042	0.62981	0.8169475	0.71042	0.62981	0.8169475	0.71042
100	10	2	0.5	0.1	40	800	hidden	2	pcor	all	4	0.7761755	0.5066415	0.61617	0.7756185	0.5061665	0.615475	0.7761755	0.5066415	0.61617
100	10	2	0.5	0.1	40	800	complete	2	pcor	all	4	0.9838275	0.6474935	0.7801525	0.9838275	0.6474935	0.7801525	0.9838275	0.6474935	0.7801525
100	10	2	0.5	0.1	40	800	hiddenCL	2	pcor	all	4	0.7088175	0.457584	0.557156	0.7088175	0.457584	0.557156	0.7088175	0.457584	0.557156
100	10	2	0.5	0.1	40	800	hidden	3	pcor	all	4	0.779645	0.7451215	0.7633095	0.779645	0.7451215	0.7633095	0.779645	0.7451215	0.7633095
100	10	2	0.5	0.1	40	800	complete	3	pcor	all	4	0.9803405	0.9236595	0.9504805	0.9803405	0.9236595	0.9504805	0.9803405	0.9236595	0.9504805
100	10	2	0.5	0.1	40	800	hiddenCL	3	pcor	all	4	0.7044805	0.665794	0.684116	0.7044805	0.665794	0.684116	0.7044805	0.665794	0.684116
100	10	2	0.5	0.1	40	800	hidden	4	pcor	all	4	0.768114	0.830814	0.799907	0.7664025	0.830814	0.7983295	0.768114	0.830814	0.799907
100	10	2	0.5	0.1	40	800	complete	4	pcor	all	4	0.9688105	0.988857	0.978503	0.9688105	0.988857	0.978503	0.9688105	0.988857	0.978503
100	10	2	0.5	0.1	40	800	hiddenCL	4	pcor	all	4	0.69516	0.743894	0.717424	0.69516	0.743894	0.717424	0.69516	0.743894	0.717424
100	10	2	0.5	0.2	40	20	hidden	2	pcor	all	4	0.06414	0.0975495	0.077037	0.0579835	0.093339	0.071441	0.0616435	0.095826	0.0757425
100	10	2	0.5	0.2	40	20	complete	2	pcor	all	4	0.0562755	0.092168	0.070686	0.0507145	0.0841195	0.062938	0.0527865	0.086793	0.065209
100	10	2	0.5	0.2	40	20	hiddenCL	2	pcor	all	4	0.040981	0.074093	0.0507275	0.0361755	0.065233	0.046201	0.039327	0.070736	0.0502695
100	10	2	0.5	0.2	40	20	hidden	3	pcor	all	4	0.0308485	0.1277175	0.0496915	0.030464	0.1237245	0.0489045	0.030464	0.1237245	0.0489045
100	10	2	0.5	0.2	40	20	complete	3	pcor	all	4	0.0417625	0.1386275	0.065297	0.039437	0.132075	0.0599575	0.040468	0.1354895	0.061553
100	10	2	0.5	0.2	40	20	hiddenCL	3	pcor	all	4	0.026819	0.113422	0.044053	0.022599	0.101282	0.036122	0.0258415	0.105336	0.041867
100	10	2	0.5	0.2	40	20	hidden	4	pcor	all	4	0.010128	0.211111	0.0196585	0.008012	0.1833335	0.015423	0.010128	0.211111	0.0196585
100	10	2	0.5	0.2	40	20	complete	4	pcor	all	4	0.011872	0.303846	0.0229275	0.011662	0.292857	0.0222885	0.011662	0.275	0.0222885
100	10	2	0.5	0.2	40	20	hiddenCL	4	pcor	all	4	0.0080305	0.285714	0.015604	0.0059705	0.2153845	0.011595	0.0060425	0.225	0.011696
100	10	2	0.5	0.2	40	50	hidden	2	pcor	all	4	0.245493	0.299925	0.2688385	0.2430635	0.2933855	0.266482	0.2445625	0.299925	0.2682485
100	10	2	0.5	0.2	40	50	complete	2	pcor	all	4	0.3239925	0.372941	0.3500325	0.322219	0.366878	0.3439815	0.322219	0.366878	0.346559
100	10	2	0.5	0.2	40	50	hiddenCL	2	pcor	all	4	0.222845	0.2918485	0.255875	0.2183805	0.287942	0.2487515	0.222845	0.288801	0.252519
100	10	2	0.5	0.2	40	50	hidden	3	pcor	all	4	0.1833555	0.4401705	0.2574205	0.1833555	0.434058	0.257028	0.1833555	0.4401705	0.2574205
100	10	2	0.5	0.2	40	50	complete	3	pcor	all	4	0.2659265	0.557702	0.359592	0.260622	0.557702	0.357126	0.260622	0.557702	0.3581375
100	10	2	0.5	0.2	40	50	hiddenCL	3	pcor	all	4	0.1750705	0.4685055	0.254457	0.173299	0.4674545	0.252052	0.1750705	0.4674545	0.254457
100	10	2	0.5	0.2	40	50	hidden	4	pcor	all	4	0.116473	0.608187	0.198559	0.116473	0.608187	0.198559	0.116473	0.608187	0.198559
100	10	2	0.5	0.2	40	50	complete	4	pcor	all	4	0.1740235	0.838274	0.2891385	0.1740235	0.8360215	0.2891385	0.1740235	0.8360215	0.2891385
100	10	2	0.5	0.2	40	50	hiddenCL	4	pcor	all	4	0.107545	0.794737	0.190203	0.107545	0.7860415	0.190203	0.107545	0.7860415	0.190203
100	10	2	0.5	0.2	40	100	hidden	2	pcor	all	4	0.4610795	0.425881	0.4412185	0.455134	0.425473	0.438551	0.459063	0.425881	0.4398085
100	10	2	0.5	0.2	40	100	complete	2	pcor	all	4	0.6216965	0.5539425	0.591865	0.616844	0.553362	0.589184	0.6195035	0.553362	0.590382
100	10	2	0.5	0.2	40	100	hiddenCL	2	pcor	all	4	0.4312665	0.427047	0.4295435	0.4285785	0.425865	0.4271855	0.4293955	0.425865	0.4285785
100	10	2	0.5	0.2	40	100	hidden	3	pcor	all	4	0.3816305	0.650258	0.478017	0.3807215	0.64596	0.4765945	0.3807215	0.64596	0.4765945
100	10	2	0.5	0.2	40	100	complete	3	pcor	all	4	0.539009	0.8023415	0.6424975	0.537038	0.8023415	0.6424975	0.539009	0.8023415	0.6424975
100	10	2	0.5	0.2	40	100	hiddenCL	3	pcor	all	4	0.3675765	0.6700515	0.4750315	0.3675765	0.6700515	0.4750315	0.3675765	0.6700515	0.4750315
100	10	2	0.5	0.2	40	100	hidden	4	pcor	all	4	0.3054875	0.753282	0.434016	0.3054875	0.7514705	0.434016	0.3054875	0.753282	0.434016
100	10	2	0.5	0.2	40	100	complete	4	pcor	all	4	0.4341115	0.9497985	0.5996845	0.4341115	0.9497985	0.5996845	0.4341115	0.9497985	0.5996845
100	10	2	0.5	0.2	40	100	hiddenCL	4	pcor	all	4	0.291154	0.871926	0.4386955	0.291154	0.871926	0.4386955	0.291154	0.871926	0.4386955
100	10	2	0.5	0.2	40	200	hidden	2	pcor	all	4	0.627817	0.490939	0.552905	0.627817	0.490939	0.552905	0.627817	0.490939	0.552905
100	10	2	0.5	0.2	40	200	complete	2	pcor	all	4	0.835294	0.6258385	0.714118	0.8352	0.6236355	0.7105555	0.8352	0.6236355	0.711599
100	10	2	0.5	0.2	40	200	hiddenCL	2	pcor	all	4	0.590802	0.482222	0.5321285	0.590802	0.481535	0.5301035	0.590802	0.481535	0.530877
100	10	2	0.5	0.2	40	200	hidden	3	pcor	all	4	0.574183	0.7372735	0.64366	0.571405	0.7372735	0.6418815	0.571405	0.7372735	0.6432125
100	10	2	0.5	0.2	40	200	complete	3	pcor	all	4	0.765791	0.892737	0.822007	0.765791	0.892737	0.822007	0.765791	0.892737	0.822007
100	10	2	0.5	0.2	40	200	hiddenCL	3	pcor	all	4	0.5354065	0.7381965	0.6231675	0.5354065	0.7381965	0.6231675	0.5354065	0.7381965	0.6231675
100	10	2	0.5	0.2	40	200	hidden	4	pcor	all	4	0.515308	0.824176	0.6322765	0.51377	0.824176	0.6298665	0.515308	0.824176	0.6322765
100	10	2	0.5	0.2	40	200	complete	4	pcor	all	4	0.685148	0.9807385	0.809558	0.685148	0.9807385	0.809299	0.685148	0.9807385	0.809299
100	10	2	0.5	0.2	40	200	hiddenCL	4	pcor	all	4	0.4843735	0.863397	0.62009	0.4841435	0.863397	0.617347	0.4841435	0.863397	0.617347
100	10	2	0.5	0.2	40	400	hidden	2	pcor	all	4	0.7237435	0.496222	0.588836	0.7237435	0.496222	0.588836	0.7237435	0.496222	0.588836
100	10	2	0.5	0.2	40	400	complete	2	pcor	all	4	0.950252	0.644233	0.766582	0.950252	0.642556	0.766582	0.950252	0.644233	0.766582
100	10	2	0.5	0.2	40	400	hiddenCL	2	pcor	all	4	0.6843605	0.48176	0.5625015	0.6843605	0.48176	0.5625015	0.6843605	0.48176	0.5625015
100	10	2	0.5	0.2	40	400	hidden	3	pcor	all	4	0.7042875	0.751497	0.7195705	0.7042875	0.751497	0.7195705	0.7042875	0.751497	0.7195705
100	10	2	0.5	0.2	40	400	complete	3	pcor	all	4	0.917422	0.9221295	0.922234	0.917422	0.9221295	0.922234	0.917422	0.9221295	0.922234
100	10	2	0.5	0.2	40	400	hiddenCL	3	pcor	all	4	0.66133	0.7211305	0.6917565	0.66133	0.7211305	0.6917565	0.66133	0.7211305	0.6917565
100	10	2	0.5	0.2	40	400	hidden	4	pcor	all	4	0.657992	0.839171	0.7335145	0.657992	0.839171	0.7335145	0.657992	0.839171	0.7335145
100	10	2	0.5	0.2	40	400	complete	4	pcor	all	4	0.87367	0.987654	0.9257185	0.87367	0.987654	0.9257185	0.87367	0.987654	0.9257185
100	10	2	0.5	0.2	40	400	hiddenCL	4	pcor	all	4	0.622051	0.8228525	0.7083825	0.622051	0.8228525	0.7083825	0.622051	0.8228525	0.7083825
100	10	2	0.5	0.2	40	800	hidden	2	pcor	all	4	0.7506755	0.48243	0.5864355	0.7506755	0.48243	0.5864355	0.7506755	0.48243	0.5864355
100	10	2	0.5	0.2	40	800	complete	2	pcor	all	4	0.9884055	0.64407	0.7801325	0.9884055	0.64407	0.7801325	0.9884055	0.64407	0.7801325
100	10	2	0.5	0.2	40	800	hiddenCL	2	pcor	all	4	0.7100785	0.45631	0.5581125	0.7100785	0.45631	0.5581125	0.7100785	0.45631	0.5581125
100	10	2	0.5	0.2	40	800	hidden	3	pcor	all	4	0.75	0.7213925	0.7382985	0.75	0.7213925	0.7382985	0.75	0.7213925	0.7382985
100	10	2	0.5	0.2	40	800	complete	3	pcor	all	4	0.9783185	0.922686	0.9472895	0.9783185	0.922686	0.9472895	0.9783185	0.922686	0.9472895
100	10	2	0.5	0.2	40	800	hiddenCL	3	pcor	all	4	0.702686	0.6796665	0.692105	0.702686	0.6796665	0.692105	0.702686	0.6796665	0.692105
100	10	2	0.5	0.2	40	800	hidden	4	pcor	all	4	0.741345	0.7928485	0.76897	0.741345	0.7928485	0.76897	0.741345	0.7928485	0.76897
100	10	2	0.5	0.2	40	800	complete	4	pcor	all	4	0.959638	0.988338	0.973607	0.959638	0.988338	0.973607	0.959638	0.988338	0.973607
100	10	2	0.5	0.2	40	800	hiddenCL	4	pcor	all	4	0.6934445	0.7620925	0.7249005	0.6934445	0.7620925	0.7249005	0.6934445	0.7620925	0.7249005
100	10	2	0.5	0.5	40	20	hidden	2	pcor	all	4	0.069971	0.109668	0.0854575	0.0643365	0.099527	0.0776665	0.0643365	0.102307	0.0776665
100	10	2	0.5	0.5	40	20	complete	2	pcor	all	4	0.0626635	0.104105	0.078718	0.057886	0.0959575	0.072525	0.059156	0.101282	0.0735795
100	10	2	0.5	0.5	40	20	hiddenCL	2	pcor	all	4	0.0421545	0.080008	0.054729	0.0379255	0.069334	0.0485305	0.03883	0.071068	0.050837
100	10	2	0.5	0.5	40	20	hidden	3	pcor	all	4	0.041056	0.157977	0.064516	0.040817	0.157379	0.064516	0.041056	0.157379	0.064516
100	10	2	0.5	0.5	40	20	complete	3	pcor	all	4	0.0482605	0.154509	0.072876	0.0439065	0.140394	0.0672785	0.0461035	0.142857	0.070511
100	10	2	0.5	0.5	40	20	hiddenCL	3	pcor	all	4	0.031169	0.122628	0.0492205	0.0297785	0.117647	0.047534	0.030303	0.1183475	0.0486865
100	10	2	0.5	0.5	40	20	hidden	4	pcor	all	4	0.011114	0.25	0.0214515	0.0108995	0.25	0.021053	0.011114	0.25	0.0214515
100	10	2	0.5	0.5	40	20	complete	4	pcor	all	4	0.016261	0.333333	0.0310095	0.016261	0.333333	0.0310095	0.016261	0.333333	0.0310095
100	10	2	0.5	0.5	40	20	hiddenCL	4	pcor	all	4	0.010585	0.2403845	0.0203565	0.01039	0.2153845	0.0201025	0.010585	0.2403845	0.0203565
100	10	2	0.5	0.5	40	50	hidden	2	pcor	all	4	0.247951	0.2983085	0.273427	0.2452915	0.295823	0.2681295	0.247951	0.2983085	0.271028
100	10	2	0.5	0.5	40	50	complete	2	pcor	all	4	0.333333	0.392745	0.357943	0.3305555	0.386144	0.355081	0.333333	0.389412	0.355081
100	10	2	0.5	0.5	40	50	hiddenCL	2	pcor	all	4	0.2313675	0.2973625	0.258156	0.226774	0.291819	0.2531485	0.226774	0.291819	0.253971
100	10	2	0.5	0.5	40	50	hidden	3	pcor	all	4	0.186968	0.444007	0.261542	0.1842825	0.444007	0.2574095	0.1842825	0.444007	0.2574095
100	10	2	0.5	0.5	40	50	complete	3	pcor	all	4	0.2699505	0.5951805	0.3677655	0.2672135	0.590361	0.362433	0.2682885	0.590361	0.366417
100	10	2	0.5	0.5	40	50	hiddenCL	3	pcor	all	4	0.174086	0.4733075	0.255413	0.174086	0.4733075	0.255413	0.174086	0.4733075	0.255413
100	10	2	0.5	0.5	40	50	hidden	4	pcor	all	4	0.114901	0.5821565	0.1924505	0.114901	0.578947	0.1924505	0.114901	0.578947	0.1924505
100	10	2	0.5	0.5	40	50	complete	4	pcor	all	4	0.1845625	0.848077	0.3015905	0.1845625	0.844097	0.3015905	0.1845625	0.847222	0.3015905
100	10	2	0.5	0.5	40	50	hiddenCL	4	pcor	all	4	0.114953	0.7543105	0.200055	0.114953	0.75	0.200055	0.114953	0.7543105	0.200055
100	10	2	0.5	0.5	40	100	hidden	2	pcor	all	4	0.4381935	0.417769	0.4275855	0.431402	0.415037	0.4240975	0.436835	0.4166255	0.4240975
100	10	2	0.5	0.5	40	100	complete	2	pcor	all	4	0.603468	0.55112	0.575245	0.601282	0.5466545	0.571816	0.601282	0.549194	0.571859
100	10	2	0.5	0.5	40	100	hiddenCL	2	pcor	all	4	0.4176145	0.416238	0.416228	0.4143545	0.412791	0.414729	0.416238	0.412791	0.414729
100	10	2	0.5	0.5	40	100	hidden	3	pcor	all	4	0.372831	0.6239755	0.465806	0.3726105	0.6239755	0.461518	0.3726105	0.6239755	0.464368
100	10	2	0.5	0.5	40	100	complete	3	pcor	all	4	0.5204565	0.808842	0.6310245	0.517498	0.8049105	0.624965	0.517498	0.8078275	0.624965
100	10	2	0.5	0.5	40	100	hiddenCL	3	pcor	all	4	0.353506	0.6684985	0.463984	0.353506	0.6684985	0.463984	0.353506	0.6684985	0.463984
100	10	2	0.5	0.5	40	100	hidden	4	pcor	all	4	0.2986535	0.731069	0.4182575	0.2986535	0.731069	0.4182575	0.2986535	0.731069	0.4182575
100	10	2	0.5	0.5	40	100	complete	4	pcor	all	4	0.4329255	0.9496835	0.596189	0.4329255	0.9496835	0.596189	0.4329255	0.9496835	0.596189
100	10	2	0.5	0.5	40	100	hiddenCL	4	pcor	all	4	0.289656	0.879131	0.432449	0.2883065	0.879131	0.432449	0.2883065	0.879131	0.432449
100	10	2	0.5	0.5	40	200	hidden	2	pcor	all	4	0.582491	0.4696965	0.515229	0.578458	0.4696965	0.512784	0.5808255	0.4696965	0.512784
100	10	2	0.5	0.5	40	200	complete	2	pcor	all	4	0.810377	0.620833	0.7016995	0.809024	0.6185185	0.6990045	0.810377	0.6207615	0.699129
100	10	2	0.5	0.5	40	200	hiddenCL	2	pcor	all	4	0.574119	0.4702725	0.517726	0.57218	0.4680405	0.5174725	0.574119	0.4702725	0.517726
100	10	2	0.5	0.5	40	200	hidden	3	pcor	all	4	0.5366895	0.682929	0.6058565	0.5361845	0.6825955	0.6044785	0.5361845	0.6825955	0.6044785
100	10	2	0.5	0.5	40	200	complete	3	pcor	all	4	0.7407285	0.885303	0.805441	0.737589	0.884435	0.803561	0.74053	0.884435	0.8048225
100	10	2	0.5	0.5	40	200	hiddenCL	3	pcor	all	4	0.5206645	0.722965	0.60762	0.5206645	0.7203135	0.604502	0.5206645	0.7203135	0.604502
100	10	2	0.5	0.5	40	200	hidden	4	pcor	all	4	0.485795	0.795908	0.600708	0.485795	0.795908	0.6003415	0.485795	0.795908	0.6003415
100	10	2	0.5	0.5	40	200	complete	4	pcor	all	4	0.662722	0.976092	0.788776	0.662722	0.976092	0.788776	0.662722	0.976092	0.788776
100	10	2	0.5	0.5	40	200	hiddenCL	4	pcor	all	4	0.4728055	0.8471295	0.607951	0.4728055	0.846636	0.607951	0.4728055	0.846636	0.607951
100	10	2	0.5	0.5	40	400	hidden	2	pcor	all	4	0.6746275	0.469008	0.5526755	0.6746275	0.465786	0.55026	0.6746275	0.467183	0.5526755
100	10	2	0.5	0.5	40	400	complete	2	pcor	all	4	0.930852	0.6444	0.7628085	0.930852	0.6444	0.7628085	0.930852	0.6444	0.7628085
100	10	2	0.5	0.5	40	400	hiddenCL	2	pcor	all	4	0.6658815	0.4726215	0.548041	0.6658815	0.4726215	0.548041	0.6658815	0.4726215	0.548041
100	10	2	0.5	0.5	40	400	hidden	3	pcor	all	4	0.6512225	0.708323	0.6795315	0.6512225	0.7057815	0.6795315	0.6512225	0.7057815	0.6795315
100	10	2	0.5	0.5	40	400	complete	3	pcor	all	4	0.8901225	0.909365	0.90056	0.8901225	0.909365	0.90056	0.8901225	0.909365	0.90056
100	10	2	0.5	0.5	40	400	hiddenCL	3	pcor	all	4	0.63479	0.708825	0.670733	0.63479	0.708825	0.670733	0.63479	0.708825	0.670733
100	10	2	0.5	0.5	40	400	hidden	4	pcor	all	4	0.613469	0.792262	0.697019	0.613469	0.791356	0.697019	0.613469	0.791356	0.697019
100	10	2	0.5	0.5	40	400	complete	4	pcor	all	4	0.8447235	0.9869705	0.9104655	0.8447235	0.9869705	0.9104655	0.8447235	0.9869705	0.9104655
100	10	2	0.5	0.5	40	400	hiddenCL	4	pcor	all	4	0.597699	0.8064295	0.6906135	0.597699	0.8064295	0.6906135	0.597699	0.8064295	0.6906135
100	10	2	0.5	0.5	40	800	hidden	2	pcor	all	4	0.7052725	0.4436355	0.5419445	0.7052725	0.442814	0.540923	0.7052725	0.442814	0.5419445
100	10	2	0.5	0.5	40	800	complete	2	pcor	all	4	0.9738155	0.644235	0.776861	0.9738155	0.644235	0.776861	0.9738155	0.644235	0.776861
100	10	2	0.5	0.5	40	800	hiddenCL	2	pcor	all	4	0.6993975	0.4578485	0.553106	0.6993975	0.4578485	0.553106	0.6993975	0.4578485	0.553106
100	10	2	0.5	0.5	40	800	hidden	3	pcor	all	4	0.697322	0.6764625	0.6830695	0.697322	0.6764625	0.6830695	0.697322	0.6764625	0.6830695
100	10	2	0.5	0.5	40	800	complete	3	pcor	all	4	0.967017	0.9199055	0.9441705	0.967017	0.9199055	0.9441705	0.967017	0.9199055	0.9441705
100	10	2	0.5	0.5	40	800	hiddenCL	3	pcor	all	4	0.6887505	0.664849	0.675228	0.6887505	0.664849	0.675228	0.6887505	0.664849	0.675228
100	10	2	0.5	0.5	40	800	hidden	4	pcor	all	4	0.690614	0.761753	0.7194505	0.690614	0.761753	0.7194505	0.690614	0.761753	0.7194505
100	10	2	0.5	0.5	40	800	complete	4	pcor	all	4	0.950129	0.9889805	0.9647045	0.950129	0.9889805	0.9647045	0.950129	0.9889805	0.9647045
100	10	2	0.5	0.5	40	800	hiddenCL	4	pcor	all	4	0.6770335	0.745864	0.70963	0.6770335	0.745864	0.70963	0.6770335	0.745864	0.70963
100	10	2	1.0	0.05	40	20	hidden	2	pcor	all	4	0.065041	0.1116885	0.082759	0.0626635	0.1050125	0.0782005	0.0629925	0.1069695	0.079471
100	10	2	1.0	0.05	40	20	complete	2	pcor	all	4	0.0694415	0.1149375	0.0872265	0.0656035	0.110201	0.0828965	0.0684245	0.1121095	0.0842115
100	10	2	1.0	0.05	40	20	hiddenCL	2	pcor	all	4	0.047496	0.090009	0.0618585	0.0432265	0.082922	0.0572455	0.044464	0.086022	0.058189
100	10	2	1.0	0.05	40	20	hidden	3	pcor	all	4	0.035548	0.1475155	0.0579765	0.0297885	0.133014	0.047962	0.030675	0.137241	0.0484285
100	10	2	1.0	0.05	40	20	complete	3	pcor	all	4	0.050804	0.163636	0.077046	0.043478	0.154701	0.06867	0.0461585	0.1594105	0.071605
100	10	2	1.0	0.05	40	20	hiddenCL	3	pcor	all	4	0.028819	0.116279	0.046296	0.025857	0.104336	0.040973	0.028819	0.113695	0.045979
100	10	2	1.0	0.05	40	20	hidden	4	pcor	all	4	0.0106665	0.222222	0.020619	0.0106665	0.222222	0.020619	0.0106665	0.222222	0.020619
100	10	2	1.0	0.05	40	20	complete	4	pcor	all	4	0.016086	0.333333	0.030613	0.016086	0.333333	0.030613	0.016086	0.333333	0.030613
100	10	2	1.0	0.05	40	20	hiddenCL	4	pcor	all	4	0.010417	0.222222	0.020204	0.010417	0.222222	0.020204	0.010417	0.222222	0.020204
100	10	2	1.0	0.05	40	50	hidden	2	pcor	all	4	0.247222	0.29085	0.2666885	0.241482	0.287582	0.262441	0.243393	0.287582	0.2636865
100	10	2	1.0	0.05	40	50	complete	2	pcor	all	4	0.3423185	0.3949735	0.3658385	0.334254	0.391068	0.3605975	0.3369275	0.393093	0.3622915
100	10	2	1.0	0.05	40	50	hiddenCL	2	pcor	all	4	0.229335	0.2993825	0.2593225	0.2247065	0.295435	0.255055	0.2276945	0.295435	0.255055
100	10	2	1.0	0.05	40	50	hidden	3	pcor	all	4	0.1820705	0.431187	0.2565035	0.17702	0.427619	0.2536865	0.181487	0.4310255	0.2553965
100	10	2	1.0	0.05	40	50	complete	3	pcor	all	4	0.265336	0.576513	0.361115	0.262619	0.576513	0.361115	0.262619	0.576513	0.361115
100	10	2	1.0	0.05	40	50	hiddenCL	3	pcor	all	4	0.1715525	0.4586745	0.24744	0.1715525	0.455882	0.24744	0.1715525	0.455882	0.24744
100	10	2	1.0	0.05	40	50	hidden	4	pcor	all	4	0.1131575	0.5851945	0.186954	0.1104775	0.579796	0.1854665	0.1127345	0.58444	0.186954
100	10	2	1.0	0.05	40	50	complete	4	pcor	all	4	0.1776665	0.841996	0.2912015	0.1776665	0.840794	0.2912015	0.1776665	0.841996	0.2912015
100	10	2	1.0	0.05	40	50	hiddenCL	4	pcor	all	4	0.109293	0.770979	0.1880895	0.109293	0.770979	0.1880895	0.109293	0.770979	0.1880895
100	10	2	1.0	0.05	40	100	hidden	2	pcor	all	4	0.4753995	0.4494665	0.456137	0.4698875	0.445948	0.4507385	0.4717985	0.448403	0.45135
100	10	2	1.0	0.05	40	100	complete	2	pcor	all	4	0.629138	0.5643345	0.5959385	0.62341	0.563133	0.5908135	0.62341	0.563133	0.591618
100	10	2	1.0	0.05	40	100	hiddenCL	2	pcor	all	4	0.437687	0.431356	0.4264115	0.437173	0.431356	0.426	0.437173	0.431356	0.426
100	10	2	1.0	0.05	40	100	hidden	3	pcor	all	4	0.400473	0.65198	0.4832675	0.400003	0.65198	0.4811945	0.400473	0.65198	0.4811945
100	10	2	1.0	0.05	40	100	complete	3	pcor	all	4	0.52684	0.8114245	0.6442335	0.52684	0.8114245	0.6442335	0.52684	0.8114245	0.6442335
100	10	2	1.0	0.05	40	100	hiddenCL	3	pcor	all	4	0.3725595	0.671555	0.4779485	0.3725595	0.66844	0.473659	0.3725595	0.671555	0.47439
100	10	2	1.0	0.05	40	100	hidden	4	pcor	all	4	0.305038	0.7373175	0.4306625	0.303518	0.7373175	0.428831	0.304317	0.7373175	0.4306625
100	10	2	1.0	0.05	40	100	complete	4	pcor	all	4	0.4381705	0.961039	0.6022225	0.4381705	0.961039	0.6022225	0.4381705	0.961039	0.6022225
100	10	2	1.0	0.05	40	100	hiddenCL	4	pcor	all	4	0.294458	0.8645105	0.436515	0.294458	0.8628525	0.436515	0.294458	0.8628525	0.436515
100	10	2	1.0	0.05	40	200	hidden	2	pcor	all	4	0.654811	0.5241255	0.584481	0.6517845	0.521956	0.579797	0.6517845	0.5232855	0.579797
100	10	2	1.0	0.05	40	200	complete	2	pcor	all	4	0.847413	0.6415865	0.7268135	0.847042	0.6396025	0.7250875	0.847042	0.6415865	0.7268135
100	10	2	1.0	0.05	40	200	hiddenCL	2	pcor	all	4	0.6021485	0.4843035	0.5327	0.599558	0.4843035	0.5327	0.6021485	0.4843035	0.5327
100	10	2	1.0	0.05	40	200	hidden	3	pcor	all	4	0.59742	0.7619135	0.676837	0.59742	0.7619135	0.672621	0.59742	0.7619135	0.67392
100	10	2	1.0	0.05	40	200	complete	3	pcor	all	4	0.78341	0.9012745	0.838982	0.78341	0.9012745	0.838982	0.78341	0.9012745	0.838982
100	10	2	1.0	0.05	40	200	hiddenCL	3	pcor	all	4	0.5479035	0.7321835	0.627219	0.5479035	0.7321835	0.627219	0.5479035	0.7321835	0.627219
100	10	2	1.0	0.05	40	200	hidden	4	pcor	all	4	0.542088	0.8589185	0.663224	0.542088	0.855844	0.6631775	0.542088	0.855844	0.6631775
100	10	2	1.0	0.05	40	200	complete	4	pcor	all	4	0.7084495	0.984733	0.822957	0.7084495	0.984733	0.822957	0.7084495	0.984733	0.822957
100	10	2	1.0	0.05	40	200	hiddenCL	4	pcor	all	4	0.4973255	0.866783	0.629247	0.4973255	0.866783	0.629247	0.4973255	0.866783	0.629247
100	10	2	1.0	0.05	40	400	hidden	2	pcor	all	4	0.76132	0.5467415	0.634094	0.76132	0.5467415	0.6335835	0.76132	0.5467415	0.6335835
100	10	2	1.0	0.05	40	400	complete	2	pcor	all	4	0.9546735	0.6539915	0.776238	0.954284	0.6539915	0.776238	0.9546735	0.6539915	0.776238
100	10	2	1.0	0.05	40	400	hiddenCL	2	pcor	all	4	0.685178	0.48473	0.568482	0.684215	0.48473	0.568482	0.685178	0.48473	0.568482
100	10	2	1.0	0.05	40	400	hidden	3	pcor	all	4	0.7392545	0.798844	0.764481	0.7375855	0.796512	0.763336	0.738549	0.7971	0.7640175
100	10	2	1.0	0.05	40	400	complete	3	pcor	all	4	0.926467	0.9205265	0.9262585	0.926467	0.9205265	0.9262585	0.926467	0.9205265	0.9262585
100	10	2	1.0	0.05	40	400	hiddenCL	3	pcor	all	4	0.663102	0.7171385	0.6905985	0.663102	0.7171385	0.6905985	0.663102	0.7171385	0.6905985
100	10	2	1.0	0.05	40	400	hidden	4	pcor	all	4	0.701199	0.8734645	0.7823435	0.700625	0.8725465	0.7819715	0.7009315	0.8725465	0.7823435
100	10	2	1.0	0.05	40	400	complete	4	pcor	all	4	0.885867	0.9882005	0.932768	0.885867	0.9882005	0.932768	0.885867	0.9882005	0.932768
100	10	2	1.0	0.05	40	400	hiddenCL	4	pcor	all	4	0.631245	0.808455	0.710189	0.631245	0.808455	0.710189	0.631245	0.808455	0.710189
100	10	2	1.0	0.05	40	800	hidden	2	pcor	all	4	0.7911855	0.5258855	0.6278725	0.7900745	0.5242415	0.6268565	0.7911855	0.5242415	0.627068
100	10	2	1.0	0.05	40	800	complete	2	pcor	all	4	0.9843745	0.6549895	0.7857925	0.9843745	0.6549895	0.7857925	0.9843745	0.6549895	0.7857925
100	10	2	1.0	0.05	40	800	hiddenCL	2	pcor	all	4	0.713514	0.4652285	0.563236	0.713514	0.4652285	0.563236	0.713514	0.4652285	0.563236
100	10	2	1.0	0.05	40	800	hidden	3	pcor	all	4	0.7967005	0.77749	0.7853955	0.7967005	0.77749	0.7853955	0.7967005	0.77749	0.7853955
100	10	2	1.0	0.05	40	800	complete	3	pcor	all	4	0.978947	0.9320075	0.953644	0.978947	0.9320075	0.953644	0.978947	0.9320075	0.953644
100	10	2	1.0	0.05	40	800	hiddenCL	3	pcor	all	4	0.7066645	0.66753	0.686699	0.7066645	0.66753	0.686699	0.7066645	0.66753	0.686699
100	10	2	1.0	0.05	40	800	hidden	4	pcor	all	4	0.785495	0.8571935	0.817616	0.784915	0.8571935	0.817616	0.785111	0.8571935	0.817616
100	10	2	1.0	0.05	40	800	complete	4	pcor	all	4	0.967914	0.9889195	0.979274	0.967914	0.9889195	0.979274	0.967914	0.9889195	0.979274
100	10	2	1.0	0.05	40	800	hiddenCL	4	pcor	all	4	0.696242	0.737663	0.7150975	0.696242	0.737663	0.7150975	0.696242	0.737663	0.7150975
100	10	2	1.0	0.1	40	20	hidden	2	pcor	all	4	0.068109	0.112075	0.085891	0.0650525	0.1075645	0.0809465	0.0674505	0.1089535	0.081633
100	10	2	1.0	0.1	40	20	complete	2	pcor	all	4	0.063494	0.1116305	0.081356	0.063158	0.1079755	0.081081	0.063158	0.1085095	0.081081
100	10	2	1.0	0.1	40	20	hiddenCL	2	pcor	all	4	0.043344	0.0801785	0.057762	0.041995	0.07492	0.0551755	0.0431105	0.0788195	0.056853
100	10	2	1.0	0.1	40	20	hidden	3	pcor	all	4	0.0369395	0.1534155	0.060023	0.035847	0.1482385	0.0585585	0.036826	0.149468	0.059407
100	10	2	1.0	0.1	40	20	complete	3	pcor	all	4	0.048003	0.160357	0.0737815	0.0470655	0.159365	0.071731	0.048003	0.16	0.0723115
100	10	2	1.0	0.1	40	20	hiddenCL	3	pcor	all	4	0.0321545	0.1234755	0.051307	0.0306435	0.1204995	0.0484285	0.0310445	0.121951	0.0494655
100	10	2	1.0	0.1	40	20	hidden	4	pcor	all	4	0.010811	0.25	0.020672	0.010811	0.25	0.020672	0.010811	0.25	0.020672
100	10	2	1.0	0.1	40	20	complete	4	pcor	all	4	0.01626	0.333333	0.031008	0.01626	0.333333	0.031008	0.01626	0.333333	0.031008
100	10	2	1.0	0.1	40	20	hiddenCL	4	pcor	all	4	0.0102835	0.25	0.019753	0.0102835	0.25	0.019753	0.0102835	0.25	0.019753
100	10	2	1.0	0.1	40	50	hidden	2	pcor	all	4	0.254071	0.3157825	0.2843895	0.2514355	0.314205	0.279275	0.254071	0.3150605	0.2823835
100	10	2	1.0	0.1	40	50	complete	2	pcor	all	4	0.344368	0.412761	0.3744545	0.341336	0.407823	0.370985	0.342902	0.4086465	0.370985
100	10	2	1.0	0.1	40	50	hiddenCL	2	pcor	all	4	0.235345	0.308501	0.2642885	0.2276275	0.306856	0.262253	0.2326275	0.306856	0.2626695
100	10	2	1.0	0.1	40	50	hidden	3	pcor	all	4	0.1942365	0.4568565	0.271531	0.1937975	0.4545035	0.2705675	0.1942365	0.4568565	0.271531
100	10	2	1.0	0.1	40	50	complete	3	pcor	all	4	0.2822515	0.627703	0.389142	0.280578	0.625687	0.383002	0.280578	0.627703	0.383002
100	10	2	1.0	0.1	40	50	hiddenCL	3	pcor	all	4	0.180848	0.5	0.2671625	0.179869	0.4962685	0.266667	0.179991	0.4962685	0.266667
100	10	2	1.0	0.1	40	50	hidden	4	pcor	all	4	0.112289	0.5855565	0.189617	0.112289	0.5831505	0.189617	0.112289	0.5855565	0.189617
100	10	2	1.0	0.1	40	50	complete	4	pcor	all	4	0.180196	0.875	0.299592	0.179631	0.867544	0.29891	0.179631	0.8717105	0.29891
100	10	2	1.0	0.1	40	50	hiddenCL	4	pcor	all	4	0.111114	0.8	0.195571	0.111114	0.8	0.195571	0.111114	0.8	0.195571
100	10	2	1.0	0.1	40	100	hidden	2	pcor	all	4	0.4617335	0.444147	0.4560495	0.4608305	0.4430305	0.4516095	0.4617335	0.444147	0.452582
100	10	2	1.0	0.1	40	100	complete	2	pcor	all	4	0.6296105	0.5776195	0.600817	0.6296105	0.5750155	0.597356	0.6296105	0.5776195	0.6000445
100	10	2	1.0	0.1	40	100	hiddenCL	2	pcor	all	4	0.436678	0.441269	0.4386375	0.436678	0.441269	0.4386375	0.436678	0.441269	0.4386375
100	10	2	1.0	0.1	40	100	hidden	3	pcor	all	4	0.3892315	0.650675	0.4849625	0.3870795	0.648974	0.483615	0.3870795	0.650675	0.483615
100	10	2	1.0	0.1	40	100	complete	3	pcor	all	4	0.536603	0.8200205	0.6521185	0.536603	0.8174255	0.6521185	0.536603	0.8200205	0.6521185
100	10	2	1.0	0.1	40	100	hiddenCL	3	pcor	all	4	0.369677	0.686707	0.4839355	0.369677	0.686707	0.4839355	0.369677	0.686707	0.4839355
100	10	2	1.0	0.1	40	100	hidden	4	pcor	all	4	0.3055855	0.75	0.4356645	0.3055855	0.75	0.4334665	0.3055855	0.75	0.4356645
100	10	2	1.0	0.1	40	100	complete	4	pcor	all	4	0.445753	0.956196	0.6087225	0.445753	0.956196	0.6087225	0.445753	0.956196	0.6087225
100	10	2	1.0	0.1	40	100	hiddenCL	4	pcor	all	4	0.299521	0.8668585	0.4402525	0.299521	0.8668585	0.4402525	0.299521	0.8668585	0.4402525
100	10	2	1.0	0.1	40	200	hidden	2	pcor	all	4	0.647229	0.5078685	0.5671785	0.644421	0.506308	0.5671785	0.647229	0.5078685	0.5671785
100	10	2	1.0	0.1	40	200	complete	2	pcor	all	4	0.8503365	0.6413245	0.7276815	0.849195	0.6410115	0.726844	0.849195	0.6410115	0.726844
100	10	2	1.0	0.1	40	200	hiddenCL	2	pcor	all	4	0.601579	0.4967295	0.5465165	0.601579	0.4967295	0.542512	0.601579	0.4967295	0.542512
100	10	2	1.0	0.1	40	200	hidden	3	pcor	all	4	0.596302	0.75	0.661085	0.5954185	0.75	0.659527	0.596302	0.75	0.6606935
100	10	2	1.0	0.1	40	200	complete	3	pcor	all	4	0.780427	0.889261	0.8383435	0.780427	0.889261	0.8377705	0.780427	0.889261	0.8377705
100	10	2	1.0	0.1	40	200	hiddenCL	3	pcor	all	4	0.555265	0.7298285	0.6310905	0.555265	0.7298285	0.6310905	0.555265	0.7298285	0.6310905
100	10	2	1.0	0.1	40	200	hidden	4	pcor	all	4	0.530761	0.836207	0.648274	0.530761	0.835495	0.645174	0.530761	0.835495	0.648274
100	10	2	1.0	0.1	40	200	complete	4	pcor	all	4	0.705542	0.9847905	0.818046	0.705542	0.9847905	0.818046	0.705542	0.9847905	0.818046
100	10	2	1.0	0.1	40	200	hiddenCL	4	pcor	all	4	0.494196	0.862988	0.631007	0.494196	0.862988	0.631007	0.494196	0.862988	0.631007
100	10	2	1.0	0.1	40	400	hidden	2	pcor	all	4	0.742418	0.5299345	0.620365	0.741025	0.5261075	0.618282	0.742418	0.5274865	0.618998
100	10	2	1.0	0.1	40	400	complete	2	pcor	all	4	0.953844	0.6531215	0.7738175	0.953844	0.6531215	0.7738175	0.953844	0.6531215	0.7738175
100	10	2	1.0	0.1	40	400	hiddenCL	2	pcor	all	4	0.6846085	0.4905945	0.5739725	0.6846085	0.4905945	0.5739725	0.6846085	0.4905945	0.5739725
100	10	2	1.0	0.1	40	400	hidden	3	pcor	all	4	0.73262	0.7794845	0.7610375	0.73262	0.7794845	0.7610375	0.73262	0.7794845	0.7610375
100	10	2	1.0	0.1	40	400	complete	3	pcor	all	4	0.925725	0.925801	0.9245075	0.9248785	0.925801	0.9245075	0.9248785	0.925801	0.9245075
100	10	2	1.0	0.1	40	400	hiddenCL	3	pcor	all	4	0.6630725	0.717664	0.689276	0.6630725	0.717664	0.689276	0.6630725	0.717664	0.689276
100	10	2	1.0	0.1	40	400	hidden	4	pcor	all	4	0.6950885	0.8536855	0.771932	0.69278	0.852645	0.7712775	0.6934	0.8536855	0.771932
100	10	2	1.0	0.1	40	400	complete	4	pcor	all	4	0.8837665	0.993127	0.9319285	0.8837665	0.993127	0.9319285	0.8837665	0.993127	0.9319285
100	10	2	1.0	0.1	40	400	hiddenCL	4	pcor	all	4	0.632534	0.809317	0.7058665	0.632534	0.809317	0.7058665	0.632534	0.809317	0.7058665
100	10	2	1.0	0.1	40	800	hidden	2	pcor	all	4	0.780623	0.5151155	0.618211	0.780502	0.512814	0.617125	0.780502	0.5142925	0.6177125
100	10	2	1.0	0.1	40	800	complete	2	pcor	all	4	0.988636	0.648582	0.7854975	0.988636	0.648582	0.7854975	0.988636	0.648582	0.7854975
100	10	2	1.0	0.1	40	800	hiddenCL	2	pcor	all	4	0.71123	0.4640375	0.5599015	0.71123	0.4640375	0.5599015	0.71123	0.4640375	0.5599015
100	10	2	1.0	0.1	40	800	hidden	3	pcor	all	4	0.7780935	0.7585695	0.76829	0.777776	0.756745	0.76829	0.7780935	0.7585695	0.76829
100	10	2	1.0	0.1	40	800	complete	3	pcor	all	4	0.9786665	0.928205	0.9513385	0.9786665	0.928205	0.9513385	0.9786665	0.928205	0.9513385
100	10	2	1.0	0.1	40	800	hiddenCL	3	pcor	all	4	0.7060485	0.669172	0.6841195	0.7060485	0.669172	0.6841195	0.7060485	0.669172	0.6841195
100	10	2	1.0	0.1	40	800	hidden	4	pcor	all	4	0.7728665	0.833859	0.8052585	0.7728665	0.833859	0.8052585	0.7728665	0.833859	0.8052585
100	10	2	1.0	0.1	40	800	complete	4	pcor	all	4	0.967914	0.9891005	0.9794265	0.967914	0.9891005	0.9794265	0.967914	0.9891005	0.9794265
100	10	2	1.0	0.1	40	800	hiddenCL	4	pcor	all	4	0.696886	0.740746	0.715484	0.696886	0.740746	0.715484	0.696886	0.740746	0.715484
100	10	2	1.0	0.2	40	20	hidden	2	pcor	all	4	0.0692425	0.116594	0.086643	0.067693	0.1076255	0.0808835	0.0685145	0.111	0.0856695
100	10	2	1.0	0.2	40	20	complete	2	pcor	all	4	0.0758815	0.127739	0.0959155	0.072173	0.118182	0.090602	0.07324	0.12115	0.093232
100	10	2	1.0	0.2	40	20	hiddenCL	2	pcor	all	4	0.0488645	0.0841615	0.06215	0.04445	0.0820535	0.0576625	0.046283	0.0820535	0.058503
100	10	2	1.0	0.2	40	20	hidden	3	pcor	all	4	0.0439085	0.163028	0.0671395	0.0410535	0.1591735	0.062937	0.042863	0.163028	0.0661515
100	10	2	1.0	0.2	40	20	complete	3	pcor	all	4	0.045572	0.163265	0.070957	0.045085	0.16058	0.0703985	0.045572	0.1619895	0.070957
100	10	2	1.0	0.2	40	20	hiddenCL	3	pcor	all	4	0.032086	0.126193	0.051613	0.0292	0.119524	0.045053	0.030413	0.12	0.0469275
100	10	2	1.0	0.2	40	20	hidden	4	pcor	all	4	0.010724	0.272727	0.020566	0.010695	0.272727	0.0204605	0.010695	0.272727	0.0204605
100	10	2	1.0	0.2	40	20	complete	4	pcor	all	4	0.016086	0.3166665	0.030928	0.014389	0.2613635	0.0273455	0.014389	0.2613635	0.0273455
100	10	2	1.0	0.2	40	20	hiddenCL	4	pcor	all	4	0.010695	0.267857	0.020672	0.0104495	0.236111	0.0200655	0.0104495	0.236111	0.0200655
100	10	2	1.0	0.2	40	50	hidden	2	pcor	all	4	0.238965	0.300654	0.2680675	0.2367345	0.294227	0.2629165	0.237288	0.295995	0.2629165
100	10	2	1.0	0.2	40	50	complete	2	pcor	all	4	0.3404275	0.4093715	0.370465	0.3360165	0.403712	0.366088	0.3371605	0.4058405	0.368025
100	10	2	1.0	0.2	40	50	hiddenCL	2	pcor	all	4	0.2293815	0.3002745	0.2614255	0.2218445	0.2989265	0.257334	0.225047	0.299286	0.259494
100	10	2	1.0	0.2	40	50	hidden	3	pcor	all	4	0.192703	0.458617	0.272886	0.1919355	0.4545145	0.271307	0.192703	0.4545145	0.272886
100	10	2	1.0	0.2	40	50	complete	3	pcor	all	4	0.2700535	0.61665	0.3752425	0.2698715	0.6153685	0.3725055	0.2698715	0.6153685	0.3725055
100	10	2	1.0	0.2	40	50	hiddenCL	3	pcor	all	4	0.180233	0.5	0.2641585	0.180233	0.4965755	0.2640735	0.180233	0.4965755	0.2640735
100	10	2	1.0	0.2	40	50	hidden	4	pcor	all	4	0.125992	0.605263	0.207564	0.125992	0.6026315	0.207564	0.125992	0.6026315	0.207564
100	10	2	1.0	0.2	40	50	complete	4	pcor	all	4	0.1946845	0.8849205	0.316739	0.1946845	0.878655	0.316739	0.1946845	0.878655	0.316739
100	10	2	1.0	0.2	40	50	hiddenCL	4	pcor	all	4	0.1231475	0.794737	0.214095	0.1231475	0.794737	0.213232	0.1231475	0.794737	0.213232
100	10	2	1.0	0.2	40	100	hidden	2	pcor	all	4	0.466275	0.4468305	0.455556	0.4635125	0.443889	0.4512355	0.4635125	0.446378	0.452553
100	10	2	1.0	0.2	40	100	complete	2	pcor	all	4	0.6253485	0.5619995	0.5984695	0.6253485	0.5619995	0.5964495	0.6253485	0.5619995	0.598224
100	10	2	1.0	0.2	40	100	hiddenCL	2	pcor	all	4	0.4327475	0.43123	0.44086	0.4327475	0.4289395	0.44086	0.4327475	0.4289395	0.44086
100	10	2	1.0	0.2	40	100	hidden	3	pcor	all	4	0.395601	0.632088	0.4896235	0.3954145	0.6308895	0.4896235	0.3954145	0.632088	0.4896235
100	10	2	1.0	0.2	40	100	complete	3	pcor	all	4	0.5386915	0.807226	0.6457015	0.5367825	0.807101	0.6457015	0.5367825	0.807101	0.6457015
100	10	2	1.0	0.2	40	100	hiddenCL	3	pcor	all	4	0.372122	0.664966	0.4775255	0.372122	0.6632115	0.476223	0.372122	0.6632115	0.476223
100	10	2	1.0	0.2	40	100	hidden	4	pcor	all	4	0.308945	0.7364765	0.4357315	0.3087715	0.7364765	0.4338795	0.3087715	0.7364765	0.4357315
100	10	2	1.0	0.2	40	100	complete	4	pcor	all	4	0.439147	0.9498745	0.5989325	0.439147	0.947368	0.597178	0.439147	0.9498745	0.5989325
100	10	2	1.0	0.2	40	100	hiddenCL	4	pcor	all	4	0.2979585	0.8628525	0.4379215	0.2964565	0.8628525	0.436964	0.2979585	0.8628525	0.4379215
100	10	2	1.0	0.2	40	200	hidden	2	pcor	all	4	0.6389765	0.505249	0.5655745	0.638114	0.5042035	0.5654825	0.638114	0.5042135	0.5654825
100	10	2	1.0	0.2	40	200	complete	2	pcor	all	4	0.837994	0.641556	0.7306785	0.837994	0.641556	0.7281855	0.837994	0.641556	0.7306785
100	10	2	1.0	0.2	40	200	hiddenCL	2	pcor	all	4	0.5988535	0.493506	0.538921	0.596787	0.4923855	0.537402	0.596787	0.493421	0.537402
100	10	2	1.0	0.2	40	200	hidden	3	pcor	all	4	0.577198	0.726643	0.645744	0.577198	0.7261145	0.645744	0.577198	0.726643	0.645744
100	10	2	1.0	0.2	40	200	complete	3	pcor	all	4	0.777471	0.9012195	0.831887	0.777471	0.9012195	0.831887	0.777471	0.9012195	0.831887
100	10	2	1.0	0.2	40	200	hiddenCL	3	pcor	all	4	0.543928	0.7262775	0.6231705	0.543928	0.7262775	0.6231705	0.543928	0.7262775	0.6231705
100	10	2	1.0	0.2	40	200	hidden	4	pcor	all	4	0.5122905	0.811475	0.6308635	0.511628	0.807449	0.6308635	0.5122905	0.811475	0.6308635
100	10	2	1.0	0.2	40	200	complete	4	pcor	all	4	0.703043	0.9840575	0.8213105	0.703043	0.9840575	0.8213105	0.703043	0.9840575	0.8213105
100	10	2	1.0	0.2	40	200	hiddenCL	4	pcor	all	4	0.4818195	0.8528925	0.6135345	0.4818195	0.8528925	0.6135345	0.4818195	0.8528925	0.6135345
100	10	2	1.0	0.2	40	400	hidden	2	pcor	all	4	0.7246045	0.516888	0.6010175	0.723658	0.516888	0.6010175	0.7246045	0.516888	0.6010175
100	10	2	1.0	0.2	40	400	complete	2	pcor	all	4	0.952756	0.6654345	0.782418	0.95238	0.6654345	0.782418	0.952756	0.6654345	0.782418
100	10	2	1.0	0.2	40	400	hiddenCL	2	pcor	all	4	0.685178	0.496183	0.57692	0.685178	0.496183	0.57692	0.685178	0.496183	0.57692
100	10	2	1.0	0.2	40	400	hidden	3	pcor	all	4	0.715736	0.757711	0.734523	0.715736	0.757711	0.7337945	0.715736	0.757711	0.7337945
100	10	2	1.0	0.2	40	400	complete	3	pcor	all	4	0.9209785	0.9251315	0.9222275	0.9209785	0.9251315	0.9222275	0.9209785	0.9251315	0.9222275
100	10	2	1.0	0.2	40	400	hiddenCL	3	pcor	all	4	0.661031	0.7195215	0.683875	0.661031	0.7195215	0.683875	0.661031	0.7195215	0.683875
100	10	2	1.0	0.2	40	400	hidden	4	pcor	all	4	0.6720955	0.828759	0.745001	0.669271	0.828759	0.7449255	0.669271	0.828759	0.745001
100	10	2	1.0	0.2	40	400	complete	4	pcor	all	4	0.8801515	0.9879155	0.9304215	0.8801515	0.9879155	0.9304215	0.8801515	0.9879155	0.9304215
100	10	2	1.0	0.2	40	400	hiddenCL	4	pcor	all	4	0.628101	0.8038475	0.701728	0.628101	0.8038475	0.701728	0.628101	0.8038475	0.701728
100	10	2	1.0	0.2	40	800	hidden	2	pcor	all	4	0.748631	0.4869105	0.590029	0.7466595	0.4869105	0.590029	0.7466595	0.4869105	0.590029
100	10	2	1.0	0.2	40	800	complete	2	pcor	all	4	0.9839555	0.657243	0.7885265	0.9839555	0.657243	0.7885265	0.9839555	0.657243	0.7885265
100	10	2	1.0	0.2	40	800	hiddenCL	2	pcor	all	4	0.7096015	0.46071	0.559584	0.7096015	0.46071	0.559584	0.7096015	0.46071	0.559584
100	10	2	1.0	0.2	40	800	hidden	3	pcor	all	4	0.741724	0.7185415	0.728531	0.740427	0.7185415	0.72796	0.740615	0.7185415	0.728531
100	10	2	1.0	0.2	40	800	complete	3	pcor	all	4	0.977142	0.929887	0.954606	0.977142	0.929887	0.954606	0.977142	0.929887	0.954606
100	10	2	1.0	0.2	40	800	hiddenCL	3	pcor	all	4	0.7020265	0.6625155	0.684428	0.7020265	0.6625155	0.684428	0.7020265	0.6625155	0.684428
100	10	2	1.0	0.2	40	800	hidden	4	pcor	all	4	0.739246	0.798907	0.7671985	0.737663	0.798907	0.7671985	0.739246	0.798907	0.7671985
100	10	2	1.0	0.2	40	800	complete	4	pcor	all	4	0.9658095	0.9886685	0.978039	0.9658095	0.9886685	0.978039	0.9658095	0.9886685	0.978039
100	10	2	1.0	0.2	40	800	hiddenCL	4	pcor	all	4	0.6945595	0.737619	0.718116	0.6945595	0.737619	0.718116	0.6945595	0.737619	0.718116
100	10	2	1.0	0.5	40	20	hidden	2	pcor	all	4	0.075504	0.1297335	0.093359	0.0729755	0.1237245	0.091653	0.074365	0.125	0.091653
100	10	2	1.0	0.5	40	20	complete	2	pcor	all	4	0.0790625	0.139562	0.1020595	0.071984	0.127196	0.091956	0.0744995	0.134272	0.0971675
100	10	2	1.0	0.5	40	20	hiddenCL	2	pcor	all	4	0.0488645	0.098389	0.0643065	0.0460805	0.088244	0.060019	0.0460805	0.094737	0.060019
100	10	2	1.0	0.5	40	20	hidden	3	pcor	all	4	0.0411675	0.1758455	0.0661205	0.0402155	0.1719045	0.065574	0.0411675	0.173077	0.0661205
100	10	2	1.0	0.5	40	20	complete	3	pcor	all	4	0.057592	0.19453	0.089983	0.0542105	0.1890835	0.085145	0.0542105	0.1908305	0.085145
100	10	2	1.0	0.5	40	20	hiddenCL	3	pcor	all	4	0.031841	0.133845	0.051972	0.030304	0.1183475	0.04849	0.030304	0.1204995	0.0486965
100	10	2	1.0	0.5	40	20	hidden	4	pcor	all	4	0.0125835	0.3541665	0.024343	0.0118875	0.3541665	0.022814	0.0118875	0.3541665	0.022814
100	10	2	1.0	0.5	40	20	complete	4	pcor	all	4	0.021622	0.4330355	0.0410265	0.021506	0.4330355	0.040816	0.021506	0.4330355	0.040816
100	10	2	1.0	0.5	40	20	hiddenCL	4	pcor	all	4	0.010724	0.285714	0.020672	0.0106665	0.285714	0.0205135	0.0106665	0.285714	0.0205135
100	10	2	1.0	0.5	40	50	hidden	2	pcor	all	4	0.24736	0.2955975	0.2676425	0.242081	0.287898	0.2628135	0.245399	0.2955975	0.264271
100	10	2	1.0	0.5	40	50	complete	2	pcor	all	4	0.339923	0.3916895	0.372403	0.329949	0.389445	0.363629	0.332483	0.390588	0.3643935
100	10	2	1.0	0.5	40	50	hiddenCL	2	pcor	all	4	0.23192	0.299635	0.2629615	0.224659	0.293636	0.25589	0.2252625	0.293636	0.25589
100	10	2	1.0	0.5	40	50	hidden	3	pcor	all	4	0.2	0.460654	0.280906	0.1994625	0.460654	0.279774	0.2	0.460654	0.2777965
100	10	2	1.0	0.5	40	50	complete	3	pcor	all	4	0.2719655	0.6145105	0.3739425	0.2713075	0.6145105	0.372039	0.2713075	0.6145105	0.372039
100	10	2	1.0	0.5	40	50	hiddenCL	3	pcor	all	4	0.180848	0.4921855	0.264136	0.180848	0.4921855	0.264136	0.180848	0.4921855	0.264136
100	10	2	1.0	0.5	40	50	hidden	4	pcor	all	4	0.128709	0.6020835	0.2127615	0.128709	0.6020835	0.2127615	0.128709	0.6020835	0.2127615
100	10	2	1.0	0.5	40	50	complete	4	pcor	all	4	0.1902425	0.867475	0.3106635	0.1902425	0.863248	0.3106635	0.1902425	0.863248	0.3106635
100	10	2	1.0	0.5	40	50	hiddenCL	4	pcor	all	4	0.122263	0.745977	0.20697	0.122263	0.745977	0.2051765	0.122263	0.745977	0.20697
100	10	2	1.0	0.5	40	100	hidden	2	pcor	all	4	0.4388145	0.4255275	0.432361	0.4367105	0.4255275	0.431144	0.4388145	0.4255275	0.432361
100	10	2	1.0	0.5	40	100	complete	2	pcor	all	4	0.610046	0.573997	0.595299	0.608332	0.567846	0.5894545	0.608332	0.5721465	0.5921765
100	10	2	1.0	0.5	40	100	hiddenCL	2	pcor	all	4	0.4327935	0.4358425	0.430118	0.43089	0.4342855	0.4289615	0.4327935	0.4358425	0.4289615
100	10	2	1.0	0.5	40	100	hidden	3	pcor	all	4	0.37991	0.6355535	0.475566	0.3786655	0.632707	0.474265	0.3786655	0.6351485	0.474265
100	10	2	1.0	0.5	40	100	complete	3	pcor	all	4	0.5243395	0.816654	0.638297	0.521622	0.813546	0.6376895	0.5243395	0.813546	0.638297
100	10	2	1.0	0.5	40	100	hiddenCL	3	pcor	all	4	0.365064	0.673495	0.474736	0.365064	0.67332	0.474736	0.365064	0.673495	0.474736
100	10	2	1.0	0.5	40	100	hidden	4	pcor	all	4	0.296165	0.7229845	0.4214235	0.296106	0.7229845	0.4214235	0.296106	0.7229845	0.4214235
100	10	2	1.0	0.5	40	100	complete	4	pcor	all	4	0.4304315	0.9547895	0.594211	0.4304315	0.9542485	0.594211	0.4304315	0.9542485	0.594211
100	10	2	1.0	0.5	40	100	hiddenCL	4	pcor	all	4	0.289586	0.844246	0.432554	0.289586	0.844246	0.4312035	0.289586	0.844246	0.432554
100	10	2	1.0	0.5	40	200	hidden	2	pcor	all	4	0.5984055	0.4758665	0.5302965	0.5973425	0.473664	0.527997	0.5984055	0.4758665	0.527997
100	10	2	1.0	0.5	40	200	complete	2	pcor	all	4	0.810811	0.622936	0.7104715	0.8086315	0.622936	0.7104715	0.8086315	0.622936	0.7104715
100	10	2	1.0	0.5	40	200	hiddenCL	2	pcor	all	4	0.574277	0.4677085	0.5202945	0.574277	0.4677085	0.5202945	0.574277	0.4677085	0.5202945
100	10	2	1.0	0.5	40	200	hidden	3	pcor	all	4	0.5469285	0.702046	0.6114495	0.5469285	0.702046	0.6103745	0.5469285	0.702046	0.6114495
100	10	2	1.0	0.5	40	200	complete	3	pcor	all	4	0.748684	0.8902985	0.80994	0.746657	0.889263	0.80994	0.746657	0.889263	0.80994
100	10	2	1.0	0.5	40	200	hiddenCL	3	pcor	all	4	0.522728	0.7159315	0.610774	0.522059	0.714807	0.6087075	0.522059	0.7159315	0.6087075
100	10	2	1.0	0.5	40	200	hidden	4	pcor	all	4	0.4927845	0.7782695	0.60964	0.4927845	0.7782695	0.6087995	0.4927845	0.7782695	0.60964
100	10	2	1.0	0.5	40	200	complete	4	pcor	all	4	0.6769435	0.983607	0.799918	0.6769435	0.980934	0.799918	0.6769435	0.983607	0.799918
100	10	2	1.0	0.5	40	200	hiddenCL	4	pcor	all	4	0.4758665	0.827273	0.6064335	0.4758665	0.827273	0.6056605	0.4758665	0.827273	0.6064335
100	10	2	1.0	0.5	40	400	hidden	2	pcor	all	4	0.6901825	0.481853	0.568663	0.688719	0.480501	0.5662085	0.688719	0.4812195	0.5671555
100	10	2	1.0	0.5	40	400	complete	2	pcor	all	4	0.936462	0.656302	0.7727575	0.936462	0.656302	0.772503	0.936462	0.656302	0.7727575
100	10	2	1.0	0.5	40	400	hiddenCL	2	pcor	all	4	0.673617	0.483057	0.5569355	0.673617	0.483057	0.5569355	0.673617	0.483057	0.5569355
100	10	2	1.0	0.5	40	400	hidden	3	pcor	all	4	0.663285	0.714738	0.688694	0.663285	0.714738	0.6885085	0.663285	0.714738	0.6885085
100	10	2	1.0	0.5	40	400	complete	3	pcor	all	4	0.905424	0.9205935	0.911023	0.905424	0.919765	0.911023	0.905424	0.919765	0.911023
100	10	2	1.0	0.5	40	400	hiddenCL	3	pcor	all	4	0.646262	0.702984	0.673394	0.646262	0.702984	0.673394	0.646262	0.702984	0.673394
100	10	2	1.0	0.5	40	400	hidden	4	pcor	all	4	0.618318	0.790761	0.7028725	0.6173155	0.790761	0.7028725	0.6173155	0.790761	0.7028725
100	10	2	1.0	0.5	40	400	complete	4	pcor	all	4	0.8539935	0.9932835	0.9155575	0.8539935	0.9932835	0.9155575	0.8539935	0.9932835	0.9155575
100	10	2	1.0	0.5	40	400	hiddenCL	4	pcor	all	4	0.6104295	0.7986485	0.687954	0.6104295	0.7986485	0.687954	0.6104295	0.7986485	0.687954
100	10	2	1.0	0.5	40	800	hidden	2	pcor	all	4	0.719163	0.453276	0.556189	0.719163	0.453276	0.556189	0.719163	0.453276	0.556189
100	10	2	1.0	0.5	40	800	complete	2	pcor	all	4	0.976355	0.6385195	0.7723125	0.976355	0.6371635	0.7720045	0.976355	0.6385195	0.7723125
100	10	2	1.0	0.5	40	800	hiddenCL	2	pcor	all	4	0.700805	0.4516185	0.5535625	0.700805	0.4516185	0.5535625	0.700805	0.4516185	0.5535625
100	10	2	1.0	0.5	40	800	hidden	3	pcor	all	4	0.71901	0.6794685	0.7000085	0.71901	0.6794685	0.7000085	0.71901	0.6794685	0.7000085
100	10	2	1.0	0.5	40	800	complete	3	pcor	all	4	0.96463	0.9306775	0.9498605	0.963909	0.928713	0.9474975	0.96463	0.9306775	0.9498605
100	10	2	1.0	0.5	40	800	hiddenCL	3	pcor	all	4	0.691294	0.664973	0.6806885	0.691294	0.664973	0.6806885	0.691294	0.664973	0.6806885
100	10	2	1.0	0.5	40	800	hidden	4	pcor	all	4	0.7049425	0.7611325	0.7321465	0.7049425	0.7611325	0.7321465	0.7049425	0.7611325	0.7321465
100	10	2	1.0	0.5	40	800	complete	4	pcor	all	4	0.950818	0.994169	0.9699435	0.950818	0.994169	0.9699435	0.950818	0.994169	0.9699435
100	10	2	1.0	0.5	40	800	hiddenCL	4	pcor	all	4	0.679361	0.745252	0.710986	0.679361	0.745252	0.710986	0.679361	0.745252	0.710986
100	10	2	2.0	0.05	40	20	hidden	2	pcor	all	4	0.095971	0.145455	0.1158985	0.0881605	0.1357495	0.108576	0.092896	0.13992	0.1132285
100	10	2	2.0	0.05	40	20	complete	2	pcor	all	4	0.102276	0.160003	0.1262705	0.0911745	0.151229	0.1132745	0.0930975	0.1516505	0.1167375
100	10	2	2.0	0.05	40	20	hiddenCL	2	pcor	all	4	0.056522	0.1034335	0.073128	0.0539405	0.094045	0.0687295	0.055575	0.1005255	0.0711755
100	10	2	2.0	0.05	40	20	hidden	3	pcor	all	4	0.0662675	0.170553	0.094229	0.0643625	0.165423	0.092253	0.0643625	0.167949	0.092253
100	10	2	2.0	0.05	40	20	complete	3	pcor	all	4	0.077941	0.2013515	0.1123255	0.077348	0.194237	0.1106995	0.077941	0.194237	0.1106995
100	10	2	2.0	0.05	40	20	hiddenCL	3	pcor	all	4	0.043478	0.133974	0.063381	0.039452	0.1261365	0.06114	0.043478	0.1311825	0.063381
100	10	2	2.0	0.05	40	20	hidden	4	pcor	all	4	0.0301985	0.2282875	0.0523575	0.029413	0.224014	0.0514165	0.0301985	0.2282875	0.0523575
100	10	2	2.0	0.05	40	20	complete	4	pcor	all	4	0.0349095	0.2596155	0.062478	0.034286	0.2596155	0.061545	0.0349095	0.2596155	0.062478
100	10	2	2.0	0.05	40	20	hiddenCL	4	pcor	all	4	0.020569	0.19375	0.0373865	0.020569	0.19375	0.0373865	0.020569	0.19375	0.0373865
100	10	2	2.0	0.05	40	50	hidden	2	pcor	all	4	0.258266	0.2786405	0.2664695	0.252072	0.272188	0.2630845	0.2569065	0.27682	0.2655215
100	10	2	2.0	0.05	40	50	complete	2	pcor	all	4	0.347349	0.3769145	0.365734	0.3445715	0.37377	0.361748	0.347349	0.37377	0.364689
100	10	2	2.0	0.05	40	50	hiddenCL	2	pcor	all	4	0.223533	0.270583	0.247203	0.220068	0.270583	0.246405	0.2218895	0.270583	0.2468335
100	10	2	2.0	0.05	40	50	hidden	3	pcor	all	4	0.1927715	0.3626555	0.251354	0.190565	0.3553015	0.248552	0.1927715	0.3553015	0.251354
100	10	2	2.0	0.05	40	50	complete	3	pcor	all	4	0.2781695	0.5	0.3586075	0.275984	0.5	0.3565075	0.2765395	0.5	0.357526
100	10	2	2.0	0.05	40	50	hiddenCL	3	pcor	all	4	0.181222	0.397425	0.2457955	0.180009	0.397425	0.2457955	0.180009	0.397425	0.2457955
100	10	2	2.0	0.05	40	50	hidden	4	pcor	all	4	0.145924	0.4875495	0.2247475	0.144054	0.483315	0.2207	0.144054	0.483602	0.2232255
100	10	2	2.0	0.05	40	50	complete	4	pcor	all	4	0.2068015	0.69005	0.323116	0.2068015	0.69005	0.323116	0.2068015	0.69005	0.323116
100	10	2	2.0	0.05	40	50	hiddenCL	4	pcor	all	4	0.1229035	0.5725485	0.2027005	0.1206535	0.5725485	0.202222	0.1206535	0.5725485	0.202222
100	10	2	2.0	0.05	40	100	hidden	2	pcor	all	4	0.443158	0.39954	0.4229155	0.4403655	0.39954	0.422599	0.4403655	0.39954	0.422599
100	10	2	2.0	0.05	40	100	complete	2	pcor	all	4	0.62069	0.5158345	0.560915	0.617728	0.5131635	0.560915	0.62069	0.5154785	0.560915
100	10	2	2.0	0.05	40	100	hiddenCL	2	pcor	all	4	0.419351	0.393443	0.412057	0.4186205	0.3930565	0.4027305	0.4186205	0.3930565	0.406599
100	10	2	2.0	0.05	40	100	hidden	3	pcor	all	4	0.37523	0.564971	0.450322	0.3724465	0.558749	0.4452065	0.3724465	0.5630965	0.4452065
100	10	2	2.0	0.05	40	100	complete	3	pcor	all	4	0.528997	0.721558	0.6084335	0.528997	0.716406	0.6084335	0.528997	0.721558	0.6084335
100	10	2	2.0	0.05	40	100	hiddenCL	3	pcor	all	4	0.3598995	0.5741655	0.4420635	0.3598995	0.5741655	0.4405475	0.3598995	0.5741655	0.4420635
100	10	2	2.0	0.05	40	100	hidden	4	pcor	all	4	0.3137685	0.691833	0.4266685	0.3110555	0.6891775	0.4257795	0.3110555	0.6891775	0.4257795
100	10	2	2.0	0.05	40	100	complete	4	pcor	all	4	0.446834	0.878678	0.598488	0.44427	0.8749865	0.596471	0.446834	0.8763465	0.598488
100	10	2	2.0	0.05	40	100	hiddenCL	4	pcor	all	4	0.3051485	0.760597	0.437552	0.3051485	0.760597	0.437552	0.3051485	0.760597	0.437552
100	10	2	2.0	0.05	40	200	hidden	2	pcor	all	4	0.6227135	0.4812015	0.539303	0.6199515	0.4787935	0.5353405	0.6227135	0.480121	0.538543
100	10	2	2.0	0.05	40	200	complete	2	pcor	all	4	0.8427575	0.597148	0.702179	0.8427575	0.597148	0.702179	0.8427575	0.597148	0.702179
100	10	2	2.0	0.05	40	200	hiddenCL	2	pcor	all	4	0.585921	0.454363	0.5120605	0.585921	0.454363	0.5120605	0.585921	0.454363	0.5120605
100	10	2	2.0	0.05	40	200	hidden	3	pcor	all	4	0.564107	0.6857505	0.617407	0.5639725	0.682439	0.617407	0.5639725	0.6857505	0.617407
100	10	2	2.0	0.05	40	200	complete	3	pcor	all	4	0.78028	0.853497	0.806072	0.78028	0.853497	0.806072	0.78028	0.853497	0.806072
100	10	2	2.0	0.05	40	200	hiddenCL	3	pcor	all	4	0.5352325	0.681959	0.5977775	0.5352325	0.681959	0.5977775	0.5352325	0.681959	0.5977775
100	10	2	2.0	0.05	40	200	hidden	4	pcor	all	4	0.5182205	0.809504	0.632663	0.5163635	0.8072005	0.631368	0.5182205	0.8072005	0.631368
100	10	2	2.0	0.05	40	200	complete	4	pcor	all	4	0.6992065	0.956522	0.8090255	0.6992065	0.956522	0.8090255	0.6992065	0.956522	0.8090255
100	10	2	2.0	0.05	40	200	hiddenCL	4	pcor	all	4	0.481061	0.8149085	0.6083395	0.481061	0.8149085	0.6083395	0.481061	0.8149085	0.6083395
100	10	2	2.0	0.05	40	400	hidden	2	pcor	all	4	0.7324725	0.506173	0.599505	0.7302275	0.506173	0.597047	0.7302275	0.506173	0.599505
100	10	2	2.0	0.05	40	400	complete	2	pcor	all	4	0.960889	0.6327585	0.7604535	0.959516	0.6327585	0.7604535	0.960889	0.6327585	0.7604535
100	10	2	2.0	0.05	40	400	hiddenCL	2	pcor	all	4	0.6824485	0.463855	0.550069	0.6824485	0.463855	0.550069	0.6824485	0.463855	0.550069
100	10	2	2.0	0.05	40	400	hidden	3	pcor	all	4	0.7163385	0.751445	0.7328885	0.7163385	0.751445	0.7328885	0.7163385	0.751445	0.7328885
100	10	2	2.0	0.05	40	400	complete	3	pcor	all	4	0.9378705	0.890651	0.916603	0.9378705	0.890651	0.916603	0.9378705	0.890651	0.916603
100	10	2	2.0	0.05	40	400	hiddenCL	3	pcor	all	4	0.6609685	0.6716755	0.6705885	0.6609685	0.6716755	0.6705885	0.6609685	0.6716755	0.6705885
100	10	2	2.0	0.05	40	400	hidden	4	pcor	all	4	0.692508	0.8455555	0.751082	0.6904165	0.8455555	0.751082	0.6904165	0.8455555	0.751082
100	10	2	2.0	0.05	40	400	complete	4	pcor	all	4	0.8908935	0.9803275	0.931895	0.8908935	0.978768	0.931895	0.8908935	0.9803275	0.931895
100	10	2	2.0	0.05	40	400	hiddenCL	4	pcor	all	4	0.6274485	0.797804	0.701866	0.6274485	0.797804	0.701866	0.6274485	0.797804	0.701866
100	10	2	2.0	0.05	40	800	hidden	2	pcor	all	4	0.7958335	0.5238065	0.6347155	0.7947405	0.5238065	0.6347155	0.7958335	0.5238065	0.6347155
100	10	2	2.0	0.05	40	800	complete	2	pcor	all	4	0.9885385	0.6339715	0.7729065	0.9885385	0.6339715	0.7729065	0.9885385	0.6339715	0.7729065
100	10	2	2.0	0.05	40	800	hiddenCL	2	pcor	all	4	0.7065735	0.4430845	0.543677	0.7065735	0.4430845	0.543677	0.7065735	0.4430845	0.543677
100	10	2	2.0	0.05	40	800	hidden	3	pcor	all	4	0.7995455	0.7767095	0.7857145	0.7995455	0.7767095	0.7857145	0.7995455	0.7767095	0.7857145
100	10	2	2.0	0.05	40	800	complete	3	pcor	all	4	0.982905	0.914439	0.9471015	0.982905	0.914439	0.9471015	0.982905	0.914439	0.9471015
100	10	2	2.0	0.05	40	800	hiddenCL	3	pcor	all	4	0.700857	0.6565935	0.6703305	0.700857	0.6565935	0.6703305	0.700857	0.6565935	0.6703305
100	10	2	2.0	0.05	40	800	hidden	4	pcor	all	4	0.791463	0.856201	0.8142995	0.791463	0.854809	0.8142995	0.791463	0.856201	0.8142995
100	10	2	2.0	0.05	40	800	complete	4	pcor	all	4	0.972376	0.9881305	0.9795305	0.972376	0.9881305	0.9795305	0.972376	0.9881305	0.9795305
100	10	2	2.0	0.05	40	800	hiddenCL	4	pcor	all	4	0.693826	0.741933	0.7122045	0.693826	0.741933	0.7122045	0.693826	0.741933	0.7122045
100	10	2	2.0	0.1	40	20	hidden	2	pcor	all	4	0.0860485	0.127828	0.1022175	0.084396	0.127285	0.1016415	0.084396	0.127285	0.1016415
[truncated: 1,025 more rows]
