# Supplementary material for: Time Delayed Causal Gene Regulatory Network Inference with Hidden Common Causes
Source: PLoS One. 2015 Sep 22;10(9):e0138596. doi: 10.1371/journal.pone.0138596 (PMC4578777; doi:10.1371/journal.pone.0138596)
Supplement: S1 File — Figure A, Histogram of Absolute Differences of F-scores of Delays and Effects for One Segment Small Hidden Case. Figure B, Histogram of Absolute Differences of F-scores of Links and Delays for One Segment Small Hidden Case. Figure C, Profiles of F-scores of Links, Delays and Effects for Different Settings for One Segment Small Non-Hidden Case. Figure D, Histogram of Absolute Differences of F-scores of Links and Effects for One Segment Small Non-Hidden Case. Figure E, Histogram of Absolute Differences of F-scores of Delays and Effects for One Segment Small Non-Hidden Case. Figure F, Histogram of Absolute Differences of F-scores of Links and Delays for One Segment Small Non-Hidden Case. Figure G, Histogram of Absolute Differences of F-scores of Links and Effects for One Segment Large Case. Figure H, Histogram of Absolute Differences of F-scores of Delays and Effects for One Segment Large Case. Figure I, Histogram of Absolute Differences of F-scores of Links and Delays for One Segment Large Case. Figure J, Boxplot of Effects F-score with Different σ2 for One Segment Small Non-Hidden Case. Figure K, Boxplot of Effects F-score with Different σ2 for One Segment Large Case. Figure L, Boxplot of Effects F-score with Different σ2 for Multiple Segments Small Hidden Case. Figure M, Boxplot of Effects F-score with Different σ2 for Multiple Segments Small Non-Hidden Case. Figure N, Boxplot of Effects F-score with Different σ2 for Multiple Segments Large Case. Table A, Full Results of Median Performance for One Segment Small GRN with One Hidden Node. e2 is σ 2, alpha is α, nps is number of time points m, st is the score threshold. For the data column, hidden means using our proposed algorithm on the incomplete data, complete means using CLINDE on the complete data (i.e. all nodes are not hidden), hiddenCL means using CLINDE on the incomplete data. l2., d2. and e2. are Links, Delays and Effects respectively. r is Recall, p is Precision and f is F-score. Each median is taken over 2 [file pone.0138596.s001.zip › Table_I.csv]

ng	nh	e2	alpha	d2	rep	nsegs	data	st	method	pruning	maxn	l2.r	l2.p	l2.f	d2.r	d2.p	d2.f	e2.r	e2.p	e2.f
50	5	2	0.5	0.05	40	1	hidden	2	pcor	all	4	0.117143	0.2	0.152704	0.1125175	0.1855865	0.1374975	0.113924	0.1880895	0.141031
50	5	2	0.5	0.05	40	1	complete	2	pcor	all	4	0.1483025	0.2393335	0.1849625	0.1326005	0.219091	0.1657145	0.14124	0.232401	0.1722205
50	5	2	0.5	0.05	40	1	hiddenCL	2	pcor	all	4	0.1	0.178889	0.1275245	0.0978375	0.166538	0.120606	0.1	0.171862	0.1239865
50	5	2	0.5	0.05	40	1	hidden	3	pcor	all	4	0.0613705	0.333333	0.104178	0.0607325	0.309091	0.1019665	0.0613705	0.3257575	0.103093
50	5	2	0.5	0.05	40	1	complete	3	pcor	all	4	0.0869745	0.3869045	0.1451705	0.085714	0.377976	0.142857	0.086607	0.380952	0.1434285
50	5	2	0.5	0.05	40	1	hiddenCL	3	pcor	all	4	0.053477	0.3141445	0.0905145	0.053477	0.295031	0.0905145	0.053477	0.308424	0.0905145
50	5	2	0.5	0.05	40	1	hidden	4	pcor	all	4	0.0225995	0.381818	0.041667	0.0225995	0.3666665	0.041667	0.0225995	0.3666665	0.041667
50	5	2	0.5	0.05	40	1	complete	4	pcor	all	4	0.0315825	0.666667	0.059149	0.030625	0.666667	0.0574175	0.030625	0.666667	0.0574175
50	5	2	0.5	0.05	40	1	hiddenCL	4	pcor	all	4	0.0204165	0.5	0.038835	0.02	0.5	0.0386485	0.02	0.5	0.0386485
50	5	2	0.5	0.05	40	2	hidden	2	pcor	all	4	0.276813	0.383333	0.327684	0.27178	0.382843	0.315353	0.26875	0.382843	0.325075
50	5	2	0.5	0.05	40	2	complete	2	pcor	all	4	0.3803495	0.5	0.4334635	0.3737815	0.4868325	0.427742	0.3773735	0.4935895	0.4334635
50	5	2	0.5	0.05	40	2	hiddenCL	2	pcor	all	4	0.2513735	0.383333	0.304318	0.2472515	0.3721155	0.2996775	0.2513735	0.383333	0.302645
50	5	2	0.5	0.05	40	2	hidden	3	pcor	all	4	0.1899365	0.558482	0.2845895	0.189381	0.554932	0.2845895	0.189381	0.554932	0.2845895
50	5	2	0.5	0.05	40	2	complete	3	pcor	all	4	0.28335	0.741338	0.411336	0.28335	0.735294	0.411336	0.28335	0.739418	0.411336
50	5	2	0.5	0.05	40	2	hiddenCL	3	pcor	all	4	0.184659	0.625	0.2822015	0.184659	0.622845	0.2822015	0.184659	0.625	0.2822015
50	5	2	0.5	0.05	40	2	hidden	4	pcor	all	4	0.1142535	0.684211	0.1982145	0.1142535	0.684211	0.1982145	0.1142535	0.684211	0.1982145
50	5	2	0.5	0.05	40	2	complete	4	pcor	all	4	0.183768	0.916667	0.306154	0.183768	0.916667	0.306154	0.183768	0.916667	0.306154
50	5	2	0.5	0.05	40	2	hiddenCL	4	pcor	all	4	0.1199345	0.891813	0.208333	0.1199345	0.891813	0.208333	0.1199345	0.891813	0.208333
50	5	2	0.5	0.05	40	4	hidden	2	pcor	all	4	0.44311	0.5358735	0.486181	0.442107	0.5358735	0.484696	0.443038	0.5358735	0.484696
50	5	2	0.5	0.05	40	4	complete	2	pcor	all	4	0.596488	0.675325	0.6337495	0.5901585	0.675325	0.6315015	0.5901585	0.675325	0.6337495
50	5	2	0.5	0.05	40	4	hiddenCL	2	pcor	all	4	0.4088465	0.522408	0.4576735	0.407426	0.522408	0.457153	0.4088465	0.522408	0.4576735
50	5	2	0.5	0.05	40	4	hidden	3	pcor	all	4	0.360199	0.7260425	0.4803125	0.359348	0.7158385	0.478567	0.360199	0.7158385	0.4803125
50	5	2	0.5	0.05	40	4	complete	3	pcor	all	4	0.4918505	0.886019	0.639728	0.4918505	0.884615	0.639728	0.4918505	0.886019	0.639728
50	5	2	0.5	0.05	40	4	hiddenCL	3	pcor	all	4	0.341883	0.7523585	0.475132	0.3384785	0.7523585	0.475132	0.341883	0.7523585	0.475132
50	5	2	0.5	0.05	40	4	hidden	4	pcor	all	4	0.256231	0.76945	0.3892005	0.256231	0.7680675	0.3864055	0.256231	0.76945	0.3892005
50	5	2	0.5	0.05	40	4	complete	4	pcor	all	4	0.3803495	0.971429	0.5447865	0.3803495	0.971429	0.5447865	0.3803495	0.971429	0.5447865
50	5	2	0.5	0.05	40	4	hiddenCL	4	pcor	all	4	0.2461445	0.902381	0.383974	0.2461445	0.902381	0.383974	0.2461445	0.902381	0.383974
50	5	2	0.5	0.05	40	8	hidden	2	pcor	all	4	0.604167	0.610153	0.604115	0.6010205	0.605569	0.6028125	0.602157	0.6079685	0.6028125
50	5	2	0.5	0.05	40	8	complete	2	pcor	all	4	0.791667	0.768815	0.7817785	0.791667	0.768815	0.7817785	0.791667	0.768815	0.7817785
50	5	2	0.5	0.05	40	8	hiddenCL	2	pcor	all	4	0.55957	0.5833335	0.570952	0.558982	0.5833335	0.5694245	0.55957	0.5833335	0.5694245
50	5	2	0.5	0.05	40	8	hidden	3	pcor	all	4	0.5319725	0.7968255	0.633317	0.5319725	0.7968255	0.633317	0.5319725	0.7968255	0.633317
50	5	2	0.5	0.05	40	8	complete	3	pcor	all	4	0.704385	0.935447	0.801163	0.704385	0.935447	0.801163	0.704385	0.935447	0.801163
50	5	2	0.5	0.05	40	8	hiddenCL	3	pcor	all	4	0.4974745	0.781046	0.6065065	0.4974745	0.781046	0.6065065	0.4974745	0.781046	0.6065065
50	5	2	0.5	0.05	40	8	hidden	4	pcor	all	4	0.475448	0.846097	0.604704	0.470072	0.843137	0.604704	0.475448	0.846097	0.604704
50	5	2	0.5	0.05	40	8	complete	4	pcor	all	4	0.6296425	0.983046	0.769231	0.6296425	0.983046	0.769231	0.6296425	0.983046	0.769231
50	5	2	0.5	0.05	40	8	hiddenCL	4	pcor	all	4	0.427827	0.871355	0.574655	0.427827	0.871355	0.574655	0.427827	0.871355	0.574655
50	5	2	0.5	0.05	40	16	hidden	2	pcor	all	4	0.735176	0.6575695	0.6972455	0.7335165	0.6566495	0.6972455	0.7335165	0.6575695	0.6972455
50	5	2	0.5	0.05	40	16	complete	2	pcor	all	4	0.9181035	0.8018445	0.851737	0.9181035	0.8018445	0.851737	0.9181035	0.8018445	0.851737
50	5	2	0.5	0.05	40	16	hiddenCL	2	pcor	all	4	0.657239	0.5964375	0.6210415	0.657239	0.5964375	0.6210415	0.657239	0.5964375	0.6210415
50	5	2	0.5	0.05	40	16	hidden	3	pcor	all	4	0.6942555	0.834388	0.7538555	0.6918985	0.834388	0.751168	0.6942555	0.834388	0.7538555
50	5	2	0.5	0.05	40	16	complete	3	pcor	all	4	0.8705135	0.9612885	0.9137905	0.867677	0.9612885	0.9131015	0.8705135	0.9612885	0.9137905
50	5	2	0.5	0.05	40	16	hiddenCL	3	pcor	all	4	0.6172335	0.773333	0.685103	0.6172335	0.773333	0.685103	0.6172335	0.773333	0.685103
50	5	2	0.5	0.05	40	16	hidden	4	pcor	all	4	0.6372295	0.862276	0.733813	0.6372295	0.862276	0.7331995	0.6372295	0.862276	0.733813
50	5	2	0.5	0.05	40	16	complete	4	pcor	all	4	0.825906	0.9878785	0.89798	0.825906	0.9878785	0.89798	0.825906	0.9878785	0.89798
50	5	2	0.5	0.05	40	16	hiddenCL	4	pcor	all	4	0.5805555	0.831973	0.6885775	0.5805555	0.831973	0.6885775	0.5805555	0.831973	0.6885775
50	5	2	0.5	0.05	40	32	hidden	2	pcor	all	4	0.785	0.668439	0.7221985	0.785	0.668439	0.7221985	0.785	0.668439	0.7221985
50	5	2	0.5	0.05	40	32	complete	2	pcor	all	4	0.978609	0.817781	0.8894005	0.978609	0.817781	0.8894005	0.978609	0.817781	0.8894005
50	5	2	0.5	0.05	40	32	hiddenCL	2	pcor	all	4	0.6961405	0.575316	0.63093	0.6961405	0.575316	0.63093	0.6961405	0.575316	0.63093
50	5	2	0.5	0.05	40	32	hidden	3	pcor	all	4	0.7964615	0.836846	0.817244	0.7964615	0.834098	0.817244	0.7964615	0.834098	0.817244
50	5	2	0.5	0.05	40	32	complete	3	pcor	all	4	0.963967	0.9660745	0.9587455	0.963967	0.9660745	0.9587455	0.963967	0.9660745	0.9587455
50	5	2	0.5	0.05	40	32	hiddenCL	3	pcor	all	4	0.6836085	0.7180705	0.6981085	0.6836085	0.7180705	0.6981085	0.6836085	0.7180705	0.6981085
50	5	2	0.5	0.05	40	32	hidden	4	pcor	all	4	0.7704165	0.8782135	0.821403	0.7704165	0.8782135	0.821403	0.7704165	0.8782135	0.821403
50	5	2	0.5	0.05	40	32	complete	4	pcor	all	4	0.9447495	0.989474	0.96983	0.9447495	0.989474	0.96983	0.9447495	0.989474	0.96983
50	5	2	0.5	0.05	40	32	hiddenCL	4	pcor	all	4	0.6706705	0.774405	0.7156405	0.6706705	0.774405	0.7156405	0.6706705	0.774405	0.7156405
50	5	2	0.5	0.1	40	1	hidden	2	pcor	all	4	0.1222825	0.2	0.150997	0.1123735	0.179902	0.137607	0.114286	0.192645	0.1453115
50	5	2	0.5	0.1	40	1	complete	2	pcor	all	4	0.157083	0.2612085	0.198574	0.1488635	0.2454485	0.1877095	0.152778	0.2454485	0.1895775
50	5	2	0.5	0.1	40	1	hiddenCL	2	pcor	all	4	0.100633	0.1818365	0.130055	0.0923295	0.169872	0.118961	0.098913	0.174774	0.1250545
50	5	2	0.5	0.1	40	1	hidden	3	pcor	all	4	0.0683335	0.3642105	0.119751	0.066667	0.3564705	0.118812	0.066667	0.3564705	0.118812
50	5	2	0.5	0.1	40	1	complete	3	pcor	all	4	0.105275	0.4460225	0.1687795	0.104968	0.425824	0.168649	0.105275	0.441558	0.1687795
50	5	2	0.5	0.1	40	1	hiddenCL	3	pcor	all	4	0.066667	0.4	0.11452	0.066667	0.3973685	0.113747	0.066667	0.4	0.11452
50	5	2	0.5	0.1	40	1	hidden	4	pcor	all	4	0.032788	0.469208	0.061224	0.032788	0.469208	0.061224	0.032788	0.469208	0.061224
50	5	2	0.5	0.1	40	1	complete	4	pcor	all	4	0.044694	0.700893	0.083772	0.044694	0.700893	0.083772	0.044694	0.700893	0.083772
50	5	2	0.5	0.1	40	1	hiddenCL	4	pcor	all	4	0.029423	0.6	0.056369	0.029423	0.6	0.056369	0.029423	0.6	0.056369
50	5	2	0.5	0.1	40	2	hidden	2	pcor	all	4	0.2901615	0.406746	0.334018	0.28649	0.3925575	0.3257535	0.2894445	0.399502	0.3283765
50	5	2	0.5	0.1	40	2	complete	2	pcor	all	4	0.3631715	0.496154	0.415339	0.3575535	0.484848	0.408562	0.3575535	0.484848	0.408562
50	5	2	0.5	0.1	40	2	hiddenCL	2	pcor	all	4	0.2781295	0.403002	0.325463	0.271286	0.389757	0.3202565	0.2747585	0.3978175	0.3227565
50	5	2	0.5	0.1	40	2	hidden	3	pcor	all	4	0.194703	0.576437	0.2937365	0.1894945	0.565942	0.28125	0.194703	0.576437	0.2937365
50	5	2	0.5	0.1	40	2	complete	3	pcor	all	4	0.2881945	0.740476	0.4167835	0.2881945	0.7084945	0.4167835	0.2881945	0.7339125	0.4167835
50	5	2	0.5	0.1	40	2	hiddenCL	3	pcor	all	4	0.1920965	0.627315	0.290669	0.1905055	0.627315	0.290669	0.1905055	0.627315	0.290669
50	5	2	0.5	0.1	40	2	hidden	4	pcor	all	4	0.128346	0.6417115	0.2118205	0.128346	0.6417115	0.2118205	0.128346	0.6417115	0.2118205
50	5	2	0.5	0.1	40	2	complete	4	pcor	all	4	0.194703	0.9012195	0.3184245	0.194703	0.8973685	0.3184245	0.194703	0.9012195	0.3184245
50	5	2	0.5	0.1	40	2	hiddenCL	4	pcor	all	4	0.128291	0.8708335	0.221959	0.128291	0.8708335	0.221959	0.128291	0.8708335	0.221959
50	5	2	0.5	0.1	40	4	hidden	2	pcor	all	4	0.4277685	0.516853	0.4725115	0.4277685	0.5135235	0.4725115	0.4277685	0.5135235	0.4725115
50	5	2	0.5	0.1	40	4	complete	2	pcor	all	4	0.5906925	0.670412	0.632574	0.5906925	0.670412	0.632425	0.5906925	0.670412	0.632574
50	5	2	0.5	0.1	40	4	hiddenCL	2	pcor	all	4	0.405063	0.5101	0.4564195	0.405063	0.5101	0.4564195	0.405063	0.5101	0.4564195
50	5	2	0.5	0.1	40	4	hidden	3	pcor	all	4	0.358738	0.719888	0.476301	0.3551975	0.719888	0.476301	0.3551975	0.719888	0.476301
50	5	2	0.5	0.1	40	4	complete	3	pcor	all	4	0.489216	0.885621	0.632456	0.489216	0.885621	0.632456	0.489216	0.885621	0.632456
50	5	2	0.5	0.1	40	4	hiddenCL	3	pcor	all	4	0.3491575	0.767442	0.476923	0.3491575	0.767442	0.476923	0.3491575	0.767442	0.476923
50	5	2	0.5	0.1	40	4	hidden	4	pcor	all	4	0.271286	0.770979	0.4015505	0.271286	0.767949	0.4015505	0.271286	0.767949	0.4015505
50	5	2	0.5	0.1	40	4	complete	4	pcor	all	4	0.387993	0.9740215	0.55907	0.387993	0.9740215	0.55907	0.387993	0.9740215	0.55907
50	5	2	0.5	0.1	40	4	hiddenCL	4	pcor	all	4	0.26732	0.9045455	0.410495	0.26732	0.9045455	0.410495	0.26732	0.9045455	0.410495
50	5	2	0.5	0.1	40	8	hidden	2	pcor	all	4	0.6064015	0.615385	0.611288	0.6030305	0.613118	0.6055555	0.6030305	0.613118	0.606576
50	5	2	0.5	0.1	40	8	complete	2	pcor	all	4	0.785625	0.7641595	0.7784105	0.785625	0.7641595	0.7784105	0.785625	0.7641595	0.7784105
50	5	2	0.5	0.1	40	8	hiddenCL	2	pcor	all	4	0.558481	0.603401	0.582418	0.558481	0.599777	0.582418	0.558481	0.599777	0.582418
50	5	2	0.5	0.1	40	8	hidden	3	pcor	all	4	0.5251	0.784314	0.632102	0.520857	0.7819875	0.6254355	0.5251	0.7819875	0.632102
50	5	2	0.5	0.1	40	8	complete	3	pcor	all	4	0.7041665	0.94914	0.8046015	0.7026515	0.94914	0.8046015	0.7026515	0.94914	0.8046015
50	5	2	0.5	0.1	40	8	hiddenCL	3	pcor	all	4	0.4897915	0.8083985	0.605718	0.4897915	0.8083985	0.605718	0.4897915	0.8083985	0.605718
50	5	2	0.5	0.1	40	8	hidden	4	pcor	all	4	0.4633465	0.838822	0.5993195	0.4633465	0.8348485	0.5993195	0.4633465	0.8365495	0.5993195
50	5	2	0.5	0.1	40	8	complete	4	pcor	all	4	0.6271065	1	0.761234	0.6271065	1	0.761234	0.6271065	1	0.761234
50	5	2	0.5	0.1	40	8	hiddenCL	4	pcor	all	4	0.4294505	0.894725	0.5785875	0.4294505	0.894725	0.5785875	0.4294505	0.894725	0.5785875
50	5	2	0.5	0.1	40	16	hidden	2	pcor	all	4	0.7052135	0.655164	0.6809255	0.702847	0.655164	0.6809255	0.7052135	0.655164	0.6809255
50	5	2	0.5	0.1	40	16	complete	2	pcor	all	4	0.925881	0.819113	0.869068	0.925881	0.816677	0.8647875	0.925881	0.819113	0.869068
50	5	2	0.5	0.1	40	16	hiddenCL	2	pcor	all	4	0.655711	0.6059015	0.635481	0.655711	0.6059015	0.6328625	0.655711	0.6059015	0.635481
50	5	2	0.5	0.1	40	16	hidden	3	pcor	all	4	0.6769255	0.804878	0.737734	0.6769255	0.804878	0.737734	0.6769255	0.804878	0.737734
50	5	2	0.5	0.1	40	16	complete	3	pcor	all	4	0.884198	0.9612885	0.9212595	0.8831845	0.961039	0.920958	0.8831845	0.961039	0.920958
50	5	2	0.5	0.1	40	16	hiddenCL	3	pcor	all	4	0.637729	0.7688885	0.6937105	0.637729	0.7688885	0.6937105	0.637729	0.7688885	0.6937105
50	5	2	0.5	0.1	40	16	hidden	4	pcor	all	4	0.625	0.857097	0.718784	0.625	0.853939	0.718784	0.625	0.857097	0.718784
50	5	2	0.5	0.1	40	16	complete	4	pcor	all	4	0.822917	0.993976	0.8997305	0.822917	0.993976	0.8997305	0.822917	0.993976	0.8997305
50	5	2	0.5	0.1	40	16	hiddenCL	4	pcor	all	4	0.590238	0.8392015	0.690476	0.590238	0.8392015	0.690476	0.590238	0.8392015	0.690476
50	5	2	0.5	0.1	40	32	hidden	2	pcor	all	4	0.760016	0.632566	0.683737	0.760016	0.632566	0.683737	0.760016	0.632566	0.683737
50	5	2	0.5	0.1	40	32	complete	2	pcor	all	4	0.969069	0.8227195	0.8907145	0.969069	0.8227195	0.8907145	0.969069	0.8227195	0.8907145
50	5	2	0.5	0.1	40	32	hiddenCL	2	pcor	all	4	0.698421	0.574537	0.638816	0.698421	0.574537	0.638816	0.698421	0.574537	0.638816
50	5	2	0.5	0.1	40	32	hidden	3	pcor	all	4	0.7561515	0.7857385	0.776214	0.7561515	0.7857385	0.776214	0.7561515	0.7857385	0.776214
50	5	2	0.5	0.1	40	32	complete	3	pcor	all	4	0.9613445	0.9693845	0.9660745	0.9613445	0.9693845	0.9660745	0.9613445	0.9693845	0.9660745
50	5	2	0.5	0.1	40	32	hiddenCL	3	pcor	all	4	0.6893305	0.712705	0.704904	0.6893305	0.712705	0.704904	0.6893305	0.712705	0.704904
50	5	2	0.5	0.1	40	32	hidden	4	pcor	all	4	0.733755	0.839209	0.780702	0.733688	0.839209	0.780702	0.733688	0.839209	0.780702
50	5	2	0.5	0.1	40	32	complete	4	pcor	all	4	0.9439925	0.989297	0.9672045	0.9439925	0.989297	0.9672045	0.9439925	0.989297	0.9672045
50	5	2	0.5	0.1	40	32	hiddenCL	4	pcor	all	4	0.67359	0.765069	0.7232185	0.67359	0.765069	0.7232185	0.67359	0.765069	0.7232185
50	5	2	0.5	0.2	40	1	hidden	2	pcor	all	4	0.1079805	0.1960405	0.139065	0.1	0.1792855	0.128571	0.1011365	0.185185	0.1302945
50	5	2	0.5	0.2	40	1	complete	2	pcor	all	4	0.1430335	0.24106	0.1811345	0.135124	0.224138	0.167832	0.1389655	0.235755	0.17701
50	5	2	0.5	0.2	40	1	hiddenCL	2	pcor	all	4	0.100505	0.180909	0.1300065	0.094494	0.1739955	0.124098	0.0958945	0.178889	0.127322
50	5	2	0.5	0.2	40	1	hidden	3	pcor	all	4	0.071068	0.3049535	0.113208	0.063165	0.3049535	0.1052715	0.063165	0.3049535	0.1052715
50	5	2	0.5	0.2	40	1	complete	3	pcor	all	4	0.0894445	0.425824	0.1525535	0.0874555	0.416409	0.142857	0.0874555	0.416409	0.142857
50	5	2	0.5	0.2	40	1	hiddenCL	3	pcor	all	4	0.060303	0.333333	0.1021295	0.055167	0.3141445	0.094652	0.055167	0.3141445	0.094652
50	5	2	0.5	0.2	40	1	hidden	4	pcor	all	4	0.022858	0.383152	0.0437485	0.022858	0.383152	0.0437485	0.022858	0.383152	0.0437485
50	5	2	0.5	0.2	40	1	complete	4	pcor	all	4	0.039158	0.666667	0.074176	0.039158	0.666667	0.074176	0.039158	0.666667	0.074176
50	5	2	0.5	0.2	40	1	hiddenCL	4	pcor	all	4	0.021169	0.571429	0.0408545	0.021169	0.571429	0.0408545	0.021169	0.571429	0.0408545
50	5	2	0.5	0.2	40	2	hidden	2	pcor	all	4	0.2729165	0.3832165	0.320034	0.2602085	0.3832165	0.313859	0.2602085	0.3832165	0.313859
50	5	2	0.5	0.2	40	2	complete	2	pcor	all	4	0.3651485	0.496154	0.4217065	0.36125	0.4892095	0.4180735	0.36125	0.4892095	0.4180735
50	5	2	0.5	0.2	40	2	hiddenCL	2	pcor	all	4	0.2512625	0.365873	0.303003	0.2458175	0.361905	0.2962995	0.2458175	0.365873	0.300327
50	5	2	0.5	0.2	40	2	hidden	3	pcor	all	4	0.1886865	0.525794	0.276458	0.1868875	0.5227745	0.2752135	0.1868875	0.5227745	0.276458
50	5	2	0.5	0.2	40	2	complete	3	pcor	all	4	0.279208	0.719643	0.403002	0.2742945	0.714286	0.4	0.2742945	0.714286	0.4
50	5	2	0.5	0.2	40	2	hiddenCL	3	pcor	all	4	0.1845355	0.6183475	0.281077	0.1845355	0.614379	0.278689	0.1845355	0.614379	0.280854
50	5	2	0.5	0.2	40	2	hidden	4	pcor	all	4	0.114286	0.6180555	0.192774	0.114286	0.6180555	0.192774	0.114286	0.6180555	0.192774
50	5	2	0.5	0.2	40	2	complete	4	pcor	all	4	0.1798875	0.893797	0.299704	0.1798875	0.890873	0.299704	0.1798875	0.890873	0.299704
50	5	2	0.5	0.2	40	2	hiddenCL	4	pcor	all	4	0.1016985	0.8	0.1827455	0.1016985	0.8	0.1827455	0.1016985	0.8	0.1827455
50	5	2	0.5	0.2	40	4	hidden	2	pcor	all	4	0.4095455	0.496753	0.455802	0.4045455	0.486278	0.455802	0.4045455	0.496753	0.455802
50	5	2	0.5	0.2	40	4	complete	2	pcor	all	4	0.5819075	0.6618315	0.611711	0.577392	0.6583355	0.611711	0.5802485	0.6618315	0.611711
50	5	2	0.5	0.2	40	4	hiddenCL	2	pcor	all	4	0.3904025	0.5	0.436995	0.3885485	0.4965755	0.4301495	0.3885485	0.4965755	0.4301495
50	5	2	0.5	0.2	40	4	hidden	3	pcor	all	4	0.359012	0.6742425	0.4693365	0.355939	0.666667	0.462614	0.355939	0.666667	0.462614
50	5	2	0.5	0.2	40	4	complete	3	pcor	all	4	0.488999	0.8691475	0.6275355	0.488999	0.8620505	0.6275355	0.488999	0.8657805	0.6275355
50	5	2	0.5	0.2	40	4	hiddenCL	3	pcor	all	4	0.331439	0.736842	0.4515915	0.331439	0.7340135	0.4515915	0.331439	0.735768	0.4515915
50	5	2	0.5	0.2	40	4	hidden	4	pcor	all	4	0.259847	0.75	0.386552	0.259847	0.747093	0.386552	0.259847	0.75	0.386552
50	5	2	0.5	0.2	40	4	complete	4	pcor	all	4	0.3806935	0.966667	0.543318	0.3806935	0.966667	0.543318	0.3806935	0.966667	0.543318
50	5	2	0.5	0.2	40	4	hiddenCL	4	pcor	all	4	0.261685	0.872984	0.4017545	0.2606435	0.870968	0.4	0.2606435	0.870968	0.4
50	5	2	0.5	0.2	40	8	hidden	2	pcor	all	4	0.5952215	0.599951	0.5903365	0.587791	0.591373	0.5788465	0.5931675	0.5988895	0.5842015
50	5	2	0.5	0.2	40	8	complete	2	pcor	all	4	0.781101	0.7564475	0.771356	0.7787115	0.754064	0.770887	0.7787115	0.754064	0.770887
50	5	2	0.5	0.2	40	8	hiddenCL	2	pcor	all	4	0.556187	0.5783165	0.5624925	0.556187	0.574734	0.55864	0.556187	0.574734	0.5624925
50	5	2	0.5	0.2	40	8	hidden	3	pcor	all	4	0.5219805	0.763926	0.626762	0.5219805	0.757882	0.6237115	0.5219805	0.757882	0.6237115
50	5	2	0.5	0.2	40	8	complete	3	pcor	all	4	0.699972	0.942029	0.8051365	0.699972	0.942029	0.8039735	0.699972	0.942029	0.8051365
50	5	2	0.5	0.2	40	8	hiddenCL	3	pcor	all	4	0.5	0.7673915	0.601353	0.5	0.7673915	0.601267	0.5	0.7673915	0.601267
50	5	2	0.5	0.2	40	8	hidden	4	pcor	all	4	0.437492	0.817361	0.568323	0.437492	0.817361	0.568323	0.437492	0.817361	0.568323
50	5	2	0.5	0.2	40	8	complete	4	pcor	all	4	0.615807	1	0.7565575	0.615807	1	0.7565575	0.615807	1	0.7565575
50	5	2	0.5	0.2	40	8	hiddenCL	4	pcor	all	4	0.424513	0.865245	0.569373	0.424513	0.865245	0.569373	0.424513	0.865245	0.569373
50	5	2	0.5	0.2	40	16	hidden	2	pcor	all	4	0.694417	0.6237245	0.655703	0.693182	0.6237245	0.655703	0.694417	0.6237245	0.655703
50	5	2	0.5	0.2	40	16	complete	2	pcor	all	4	0.9085685	0.805455	0.848579	0.9085685	0.805455	0.848579	0.9085685	0.805455	0.848579
50	5	2	0.5	0.2	40	16	hiddenCL	2	pcor	all	4	0.651391	0.5956255	0.627976	0.6479975	0.5956255	0.627976	0.6479975	0.5956255	0.627976
50	5	2	0.5	0.2	40	16	hidden	3	pcor	all	4	0.654212	0.785948	0.71345	0.654212	0.785948	0.71345	0.654212	0.785948	0.71345
50	5	2	0.5	0.2	40	16	complete	3	pcor	all	4	0.861414	0.963415	0.9096445	0.861414	0.963415	0.9096445	0.861414	0.963415	0.9096445
50	5	2	0.5	0.2	40	16	hiddenCL	3	pcor	all	4	0.6040635	0.7618605	0.676389	0.6040635	0.7618605	0.676389	0.6040635	0.7618605	0.676389
50	5	2	0.5	0.2	40	16	hidden	4	pcor	all	4	0.6030305	0.8203815	0.696213	0.6030305	0.8203815	0.696213	0.6030305	0.8203815	0.696213
50	5	2	0.5	0.2	40	16	complete	4	pcor	all	4	0.8125	0.988541	0.8929195	0.8125	0.988541	0.8929195	0.8125	0.988541	0.8929195
50	5	2	0.5	0.2	40	16	hiddenCL	4	pcor	all	4	0.574485	0.807638	0.674929	0.574485	0.807638	0.674929	0.574485	0.807638	0.674929
50	5	2	0.5	0.2	40	32	hidden	2	pcor	all	4	0.7313655	0.6047095	0.663063	0.729752	0.6047095	0.663063	0.729752	0.6047095	0.663063
50	5	2	0.5	0.2	40	32	complete	2	pcor	all	4	0.972919	0.8168905	0.888889	0.972919	0.8168905	0.888889	0.972919	0.8168905	0.888889
50	5	2	0.5	0.2	40	32	hiddenCL	2	pcor	all	4	0.6967845	0.583711	0.6377695	0.6967845	0.583711	0.6377695	0.6967845	0.583711	0.6377695
50	5	2	0.5	0.2	40	32	hidden	3	pcor	all	4	0.724396	0.75	0.7386435	0.724396	0.75	0.7386435	0.724396	0.75	0.7386435
50	5	2	0.5	0.2	40	32	complete	3	pcor	all	4	0.960769	0.9678915	0.9648705	0.960769	0.9678915	0.9648705	0.960769	0.9666625	0.9648705
50	5	2	0.5	0.2	40	32	hiddenCL	3	pcor	all	4	0.683544	0.715728	0.69886	0.683544	0.715728	0.69886	0.683544	0.715728	0.69886
50	5	2	0.5	0.2	40	32	hidden	4	pcor	all	4	0.706383	0.813503	0.748039	0.706383	0.813503	0.748039	0.706383	0.813503	0.748039
50	5	2	0.5	0.2	40	32	complete	4	pcor	all	4	0.9263075	1	0.958548	0.9263075	1	0.958548	0.9263075	1	0.958548
50	5	2	0.5	0.2	40	32	hiddenCL	4	pcor	all	4	0.6595455	0.776389	0.716406	0.6595455	0.776389	0.716406	0.6595455	0.776389	0.716406
50	5	2	0.5	0.5	40	1	hidden	2	pcor	all	4	0.1289475	0.231456	0.166248	0.1275615	0.2212805	0.1586145	0.1281565	0.226938	0.1592015
50	5	2	0.5	0.5	40	1	complete	2	pcor	all	4	0.165612	0.2843665	0.2031555	0.154701	0.259348	0.189269	0.1564385	0.2742945	0.194711
50	5	2	0.5	0.5	40	1	hiddenCL	2	pcor	all	4	0.1044645	0.198039	0.137243	0.1002765	0.1742425	0.124619	0.1020835	0.1855865	0.1314425
50	5	2	0.5	0.5	40	1	hidden	3	pcor	all	4	0.0706475	0.3207145	0.114875	0.0706475	0.3178945	0.114875	0.0706475	0.3178945	0.114875
50	5	2	0.5	0.5	40	1	complete	3	pcor	all	4	0.1028605	0.428571	0.165978	0.1028605	0.428571	0.165978	0.1028605	0.428571	0.165978
50	5	2	0.5	0.5	40	1	hiddenCL	3	pcor	all	4	0.0690615	0.380952	0.119751	0.0690615	0.365476	0.115481	0.0690615	0.377976	0.115481
50	5	2	0.5	0.5	40	1	hidden	4	pcor	all	4	0.028283	0.428571	0.0538175	0.028283	0.428571	0.0538175	0.028283	0.428571	0.0538175
50	5	2	0.5	0.5	40	1	complete	4	pcor	all	4	0.0488095	0.75	0.092104	0.0488095	0.75	0.092104	0.0488095	0.75	0.092104
50	5	2	0.5	0.5	40	1	hiddenCL	4	pcor	all	4	0.025158	0.666667	0.048788	0.025158	0.666667	0.048788	0.025158	0.666667	0.048788
50	5	2	0.5	0.5	40	2	hidden	2	pcor	all	4	0.2790035	0.3953125	0.323457	0.267743	0.377976	0.314757	0.272779	0.3911765	0.316431
50	5	2	0.5	0.5	40	2	complete	2	pcor	all	4	0.3651485	0.4850445	0.4177415	0.3627705	0.4772675	0.412334	0.3646445	0.4772675	0.4177415
50	5	2	0.5	0.5	40	2	hiddenCL	2	pcor	all	4	0.257785	0.3949975	0.3081455	0.2485955	0.386582	0.300654	0.2513735	0.390228	0.303193
50	5	2	0.5	0.5	40	2	hidden	3	pcor	all	4	0.207965	0.575758	0.3059865	0.206576	0.5645835	0.3007685	0.207965	0.5645835	0.3059865
50	5	2	0.5	0.5	40	2	complete	3	pcor	all	4	0.2964645	0.736842	0.4226165	0.292298	0.72318	0.418345	0.292298	0.73049	0.418345
50	5	2	0.5	0.5	40	2	hiddenCL	3	pcor	all	4	0.19125	0.6133755	0.297135	0.1905055	0.606061	0.2891985	0.1905055	0.6133755	0.2903415
50	5	2	0.5	0.5	40	2	hidden	4	pcor	all	4	0.135417	0.6306045	0.2252765	0.134375	0.6306045	0.22116	0.134375	0.6306045	0.22116
50	5	2	0.5	0.5	40	2	complete	4	pcor	all	4	0.201064	0.9403505	0.330435	0.201064	0.9403505	0.330435	0.201064	0.9403505	0.330435
50	5	2	0.5	0.5	40	2	hiddenCL	4	pcor	all	4	0.1267855	0.8535715	0.219335	0.1267855	0.848077	0.2190025	0.1267855	0.8535715	0.219335
50	5	2	0.5	0.5	40	4	hidden	2	pcor	all	4	0.416004	0.509497	0.4606585	0.416004	0.502941	0.4606585	0.416004	0.503247	0.4606585
50	5	2	0.5	0.5	40	4	complete	2	pcor	all	4	0.5651815	0.647854	0.6137405	0.5651815	0.647854	0.610529	0.5651815	0.647854	0.6137405
50	5	2	0.5	0.5	40	4	hiddenCL	2	pcor	all	4	0.3837195	0.5	0.4347425	0.3837195	0.5	0.4347425	0.3837195	0.5	0.4347425
50	5	2	0.5	0.5	40	4	hidden	3	pcor	all	4	0.353851	0.655127	0.4601345	0.353851	0.655127	0.456594	0.353851	0.655127	0.456594
50	5	2	0.5	0.5	40	4	complete	3	pcor	all	4	0.48009	0.8762755	0.621409	0.48009	0.8762755	0.621409	0.48009	0.8762755	0.621409
50	5	2	0.5	0.5	40	4	hiddenCL	3	pcor	all	4	0.33156	0.712406	0.4512525	0.33156	0.712406	0.4512525	0.33156	0.712406	0.4512525
50	5	2	0.5	0.5	40	4	hidden	4	pcor	all	4	0.2820975	0.713813	0.3991005	0.2820975	0.713813	0.3991005	0.2820975	0.713813	0.3991005
50	5	2	0.5	0.5	40	4	complete	4	pcor	all	4	0.39304	0.960769	0.5558345	0.39304	0.960769	0.5558345	0.39304	0.960769	0.5558345
50	5	2	0.5	0.5	40	4	hiddenCL	4	pcor	all	4	0.26589	0.859606	0.3985295	0.26589	0.859606	0.3985295	0.26589	0.859606	0.3985295
50	5	2	0.5	0.5	40	8	hidden	2	pcor	all	4	0.548084	0.5510415	0.549671	0.5433155	0.5510415	0.5471175	0.54645	0.5510415	0.549671
50	5	2	0.5	0.5	40	8	complete	2	pcor	all	4	0.7589965	0.752875	0.7560055	0.7589965	0.752875	0.750772	0.7589965	0.752875	0.753355
50	5	2	0.5	0.5	40	8	hiddenCL	2	pcor	all	4	0.53875	0.5738195	0.543914	0.5357955	0.573171	0.543914	0.53875	0.5738195	0.543914
50	5	2	0.5	0.5	40	8	hidden	3	pcor	all	4	0.4921805	0.7432235	0.593849	0.489984	0.735519	0.593849	0.4921805	0.738095	0.593849
50	5	2	0.5	0.5	40	8	complete	3	pcor	all	4	0.6946925	0.9397645	0.79191	0.6946925	0.9397645	0.789623	0.6946925	0.9397645	0.789623
50	5	2	0.5	0.5	40	8	hiddenCL	3	pcor	all	4	0.4836935	0.7778715	0.5979715	0.4836935	0.7778715	0.5979715	0.4836935	0.7778715	0.5979715
50	5	2	0.5	0.5	40	8	hidden	4	pcor	all	4	0.436038	0.802174	0.5635965	0.435732	0.8	0.5580745	0.435732	0.8	0.5634605
50	5	2	0.5	0.5	40	8	complete	4	pcor	all	4	0.61158	0.983854	0.7522665	0.61158	0.983854	0.7522665	0.61158	0.983854	0.7522665
50	5	2	0.5	0.5	40	8	hiddenCL	4	pcor	all	4	0.4293395	0.8499065	0.569048	0.4293395	0.8499065	0.569048	0.4293395	0.8499065	0.569048
50	5	2	0.5	0.5	40	16	hidden	2	pcor	all	4	0.6683335	0.593216	0.630783	0.6683335	0.589778	0.6259455	0.6683335	0.593216	0.6266475
50	5	2	0.5	0.5	40	16	complete	2	pcor	all	4	0.9133895	0.8104055	0.8505545	0.9133895	0.8104055	0.8505545	0.9133895	0.8104055	0.8505545
50	5	2	0.5	0.5	40	16	hiddenCL	2	pcor	all	4	0.6457015	0.596057	0.6269615	0.645007	0.596057	0.626645	0.645007	0.596057	0.626645
50	5	2	0.5	0.5	40	16	hidden	3	pcor	all	4	0.6304965	0.774824	0.6983775	0.6304965	0.774824	0.6983775	0.6304965	0.774824	0.6983775
50	5	2	0.5	0.5	40	16	complete	3	pcor	all	4	0.8547945	0.96125	0.9005495	0.8547945	0.96125	0.9005495	0.8547945	0.96125	0.9005495
50	5	2	0.5	0.5	40	16	hiddenCL	3	pcor	all	4	0.6111225	0.7631945	0.6799005	0.6111225	0.76125	0.6799005	0.6111225	0.76125	0.6799005
50	5	2	0.5	0.5	40	16	hidden	4	pcor	all	4	0.582553	0.819287	0.675875	0.582553	0.819287	0.675875	0.582553	0.819287	0.675875
50	5	2	0.5	0.5	40	16	complete	4	pcor	all	4	0.7928285	1	0.882279	0.7928285	1	0.882279	0.7928285	1	0.882279
50	5	2	0.5	0.5	40	16	hiddenCL	4	pcor	all	4	0.557327	0.83	0.668904	0.557327	0.83	0.668904	0.557327	0.83	0.668904
50	5	2	0.5	0.5	40	32	hidden	2	pcor	all	4	0.697273	0.564266	0.618026	0.696416	0.564266	0.618026	0.696416	0.564266	0.618026
50	5	2	0.5	0.5	40	32	complete	2	pcor	all	4	0.966288	0.8088045	0.8767795	0.966288	0.8088045	0.8767795	0.966288	0.8088045	0.8767795
50	5	2	0.5	0.5	40	32	hiddenCL	2	pcor	all	4	0.683118	0.5680655	0.618468	0.683118	0.5680655	0.618468	0.683118	0.5680655	0.618468
50	5	2	0.5	0.5	40	32	hidden	3	pcor	all	4	0.6861415	0.7314475	0.7101685	0.685096	0.7314475	0.7101685	0.6861415	0.7314475	0.7101685
50	5	2	0.5	0.5	40	32	complete	3	pcor	all	4	0.952778	0.9659045	0.955235	0.952778	0.9659045	0.955235	0.952778	0.9659045	0.955235
50	5	2	0.5	0.5	40	32	hiddenCL	3	pcor	all	4	0.679798	0.7247065	0.69636	0.679798	0.7247065	0.69636	0.679798	0.7247065	0.69636
50	5	2	0.5	0.5	40	32	hidden	4	pcor	all	4	0.672456	0.789103	0.725073	0.66844	0.782061	0.723946	0.670334	0.789103	0.725073
50	5	2	0.5	0.5	40	32	complete	4	pcor	all	4	0.931809	1	0.9538325	0.931809	1	0.9538325	0.931809	1	0.9538325
50	5	2	0.5	0.5	40	32	hiddenCL	4	pcor	all	4	0.656082	0.7590695	0.7069715	0.656082	0.7590695	0.7069715	0.656082	0.7590695	0.7069715
50	5	2	1.0	0.05	40	1	hidden	2	pcor	all	4	0.1176635	0.2125	0.1547715	0.1130845	0.1922355	0.142396	0.1151015	0.207547	0.145216
50	5	2	1.0	0.05	40	1	complete	2	pcor	all	4	0.142857	0.248077	0.183624	0.1345675	0.2294195	0.171372	0.1421355	0.239035	0.1778655
50	5	2	1.0	0.05	40	1	hiddenCL	2	pcor	all	4	0.104592	0.199867	0.1357495	0.0980015	0.183673	0.124144	0.101138	0.19398	0.134234
50	5	2	1.0	0.05	40	1	hidden	3	pcor	all	4	0.062779	0.362782	0.109394	0.0598825	0.3524845	0.102679	0.062779	0.362782	0.109394
50	5	2	1.0	0.05	40	1	complete	3	pcor	all	4	0.0890615	0.3849205	0.1472445	0.084934	0.380952	0.1415465	0.087807	0.3849205	0.144599
50	5	2	1.0	0.05	40	1	hiddenCL	3	pcor	all	4	0.061476	0.3405795	0.104348	0.060915	0.333333	0.1027445	0.060915	0.3405795	0.1031945
50	5	2	1.0	0.05	40	1	hidden	4	pcor	all	4	0.020204	0.3666665	0.0382785	0.019804	0.3666665	0.0382785	0.019804	0.3666665	0.0382785
50	5	2	1.0	0.05	40	1	complete	4	pcor	all	4	0.0248455	0.6904765	0.0479195	0.0248455	0.6904765	0.0479195	0.0248455	0.6904765	0.0479195
50	5	2	1.0	0.05	40	1	hiddenCL	4	pcor	all	4	0.012579	0.5	0.0245405	0.0125	0.5	0.02439	0.0125	0.5	0.02439
50	5	2	1.0	0.05	40	2	hidden	2	pcor	all	4	0.276053	0.4031055	0.3290305	0.27	0.3893425	0.3176485	0.2751175	0.4031055	0.328759
50	5	2	1.0	0.05	40	2	complete	2	pcor	all	4	0.3688585	0.492857	0.417793	0.3686735	0.471429	0.412845	0.3686735	0.4813185	0.415094
50	5	2	1.0	0.05	40	2	hiddenCL	2	pcor	all	4	0.2609525	0.388388	0.310968	0.2515825	0.375906	0.304163	0.2565825	0.3769305	0.306285
50	5	2	1.0	0.05	40	2	hidden	3	pcor	all	4	0.1913835	0.569048	0.2845235	0.1913835	0.569048	0.2845235	0.1913835	0.569048	0.2845235
50	5	2	1.0	0.05	40	2	complete	3	pcor	all	4	0.2751175	0.694444	0.3984735	0.2742675	0.694444	0.395324	0.2742675	0.694444	0.395324
50	5	2	1.0	0.05	40	2	hiddenCL	3	pcor	all	4	0.176843	0.5894	0.2770755	0.176843	0.580128	0.2770755	0.176843	0.58477	0.2770755
50	5	2	1.0	0.05	40	2	hidden	4	pcor	all	4	0.1264535	0.622024	0.2094295	0.1262255	0.6	0.2081665	0.1264535	0.613872	0.2094295
50	5	2	1.0	0.05	40	2	complete	4	pcor	all	4	0.1731545	0.889676	0.289699	0.1731545	0.884615	0.289699	0.1731545	0.884615	0.289699
50	5	2	1.0	0.05	40	2	hiddenCL	4	pcor	all	4	0.1121975	0.8516485	0.197388	0.1121975	0.8516485	0.197388	0.1121975	0.8516485	0.197388
50	5	2	1.0	0.05	40	4	hidden	2	pcor	all	4	0.440238	0.5443325	0.486337	0.439626	0.536949	0.486181	0.440238	0.54321	0.486337
50	5	2	1.0	0.05	40	4	complete	2	pcor	all	4	0.5912965	0.6540835	0.6220345	0.5912965	0.6540835	0.6220345	0.5912965	0.6540835	0.6220345
50	5	2	1.0	0.05	40	4	hiddenCL	2	pcor	all	4	0.4177415	0.520301	0.4662375	0.416947	0.5154025	0.4662375	0.416947	0.5154025	0.4662375
50	5	2	1.0	0.05	40	4	hidden	3	pcor	all	4	0.366129	0.7404735	0.488456	0.366129	0.732508	0.488456	0.366129	0.732508	0.488456
50	5	2	1.0	0.05	40	4	complete	3	pcor	all	4	0.4942255	0.8749455	0.622405	0.4920115	0.8749455	0.622405	0.4920115	0.8749455	0.622405
50	5	2	1.0	0.05	40	4	hiddenCL	3	pcor	all	4	0.345727	0.7432235	0.474074	0.345727	0.7432235	0.474074	0.345727	0.7432235	0.474074
50	5	2	1.0	0.05	40	4	hidden	4	pcor	all	4	0.2821055	0.7928925	0.416098	0.279785	0.7867965	0.4148025	0.2821055	0.787879	0.4158385
50	5	2	1.0	0.05	40	4	complete	4	pcor	all	4	0.38436	0.9710085	0.5485495	0.38436	0.9710085	0.5485495	0.38436	0.9710085	0.5485495
50	5	2	1.0	0.05	40	4	hiddenCL	4	pcor	all	4	0.2602825	0.905506	0.3984735	0.2602825	0.905506	0.3984735	0.2602825	0.905506	0.3984735
50	5	2	1.0	0.05	40	8	hidden	2	pcor	all	4	0.627083	0.628645	0.6217645	0.6231055	0.6213205	0.6183695	0.6231055	0.6248055	0.6192785
50	5	2	1.0	0.05	40	8	complete	2	pcor	all	4	0.791644	0.766369	0.77599	0.791644	0.766369	0.7756325	0.791644	0.766369	0.7756325
50	5	2	1.0	0.05	40	8	hiddenCL	2	pcor	all	4	0.5670615	0.6080695	0.583784	0.5653105	0.6080695	0.583784	0.5653105	0.6080695	0.583784
50	5	2	1.0	0.05	40	8	hidden	3	pcor	all	4	0.560374	0.8049175	0.656057	0.558832	0.797101	0.6546585	0.558832	0.797101	0.6546585
50	5	2	1.0	0.05	40	8	complete	3	pcor	all	4	0.704082	0.937439	0.809856	0.704082	0.937439	0.809856	0.704082	0.937439	0.809856
50	5	2	1.0	0.05	40	8	hiddenCL	3	pcor	all	4	0.5122025	0.7893925	0.6225695	0.5122025	0.7893925	0.6225695	0.5122025	0.7893925	0.6225695
50	5	2	1.0	0.05	40	8	hidden	4	pcor	all	4	0.480102	0.8645105	0.6167965	0.4791575	0.8628525	0.615662	0.480102	0.863636	0.6167965
50	5	2	1.0	0.05	40	8	complete	4	pcor	all	4	0.629743	1	0.772718	0.629743	1	0.772718	0.629743	1	0.772718
50	5	2	1.0	0.05	40	8	hiddenCL	4	pcor	all	4	0.451744	0.899136	0.593233	0.451744	0.899136	0.593233	0.451744	0.899136	0.593233
50	5	2	1.0	0.05	40	16	hidden	2	pcor	all	4	0.744898	0.669872	0.701192	0.744898	0.6686275	0.701192	0.744898	0.6686275	0.701192
50	5	2	1.0	0.05	40	16	complete	2	pcor	all	4	0.920674	0.8058435	0.862978	0.920674	0.8058435	0.862978	0.920674	0.8058435	0.862978
50	5	2	1.0	0.05	40	16	hiddenCL	2	pcor	all	4	0.6721775	0.6198395	0.641979	0.6720765	0.6198395	0.641979	0.6721775	0.6198395	0.641979
50	5	2	1.0	0.05	40	16	hidden	3	pcor	all	4	0.703893	0.85981	0.769673	0.703893	0.85981	0.769673	0.703893	0.85981	0.769673
50	5	2	1.0	0.05	40	16	complete	3	pcor	all	4	0.873063	0.964706	0.915932	0.873063	0.963122	0.915932	0.873063	0.964706	0.915932
50	5	2	1.0	0.05	40	16	hiddenCL	3	pcor	all	4	0.629815	0.7719625	0.6978305	0.629815	0.7719625	0.6978305	0.629815	0.7719625	0.6978305
50	5	2	1.0	0.05	40	16	hidden	4	pcor	all	4	0.6592825	0.903002	0.7623795	0.6592825	0.9015235	0.7623795	0.6592825	0.9022085	0.7623795
50	5	2	1.0	0.05	40	16	complete	4	pcor	all	4	0.830645	1	0.899969	0.830645	1	0.899969	0.830645	1	0.899969
50	5	2	1.0	0.05	40	16	hiddenCL	4	pcor	all	4	0.593326	0.8620625	0.6980805	0.593326	0.8620625	0.6980805	0.593326	0.8620625	0.6980805
50	5	2	1.0	0.05	40	32	hidden	2	pcor	all	4	0.776053	0.6637685	0.717173	0.776053	0.6637685	0.717173	0.776053	0.6637685	0.717173
50	5	2	1.0	0.05	40	32	complete	2	pcor	all	4	0.9695425	0.8111185	0.884704	0.9695425	0.8111185	0.884704	0.9695425	0.8111185	0.884704
50	5	2	1.0	0.05	40	32	hiddenCL	2	pcor	all	4	0.7036895	0.5864125	0.64093	0.7036895	0.5864125	0.64093	0.7036895	0.5864125	0.64093
50	5	2	1.0	0.05	40	32	hidden	3	pcor	all	4	0.776644	0.8303645	0.8038315	0.773297	0.8303645	0.8038315	0.773297	0.8303645	0.8038315
50	5	2	1.0	0.05	40	32	complete	3	pcor	all	4	0.9631775	0.964701	0.962963	0.9631775	0.964701	0.962963	0.9631775	0.964701	0.962963
50	5	2	1.0	0.05	40	32	hiddenCL	3	pcor	all	4	0.698039	0.717961	0.708904	0.698039	0.717961	0.708904	0.698039	0.717961	0.708904
50	5	2	1.0	0.05	40	32	hidden	4	pcor	all	4	0.753994	0.8861905	0.8200925	0.753994	0.8861905	0.8200925	0.753994	0.8861905	0.8200925
50	5	2	1.0	0.05	40	32	complete	4	pcor	all	4	0.9392675	0.989418	0.96424	0.9392675	0.989418	0.96424	0.9392675	0.989418	0.96424
50	5	2	1.0	0.05	40	32	hiddenCL	4	pcor	all	4	0.6748495	0.78649	0.7224975	0.6748495	0.78649	0.7224975	0.6748495	0.78649	0.7224975
50	5	2	1.0	0.1	40	1	hidden	2	pcor	all	4	0.1248865	0.213106	0.156028	0.116034	0.2	0.145276	0.117076	0.201852	0.1523495
50	5	2	1.0	0.1	40	1	complete	2	pcor	all	4	0.1390745	0.2385525	0.1758455	0.1318025	0.2264955	0.165897	0.138538	0.235829	0.172759
50	5	2	1.0	0.1	40	1	hiddenCL	2	pcor	all	4	0.098765	0.1875	0.1272105	0.0949875	0.171645	0.1218305	0.0975755	0.174774	0.1231825
50	5	2	1.0	0.1	40	1	hidden	3	pcor	all	4	0.067416	0.333333	0.1097745	0.06432	0.297059	0.105263	0.067416	0.3266665	0.1097745
50	5	2	1.0	0.1	40	1	complete	3	pcor	all	4	0.084934	0.395652	0.1409935	0.0801425	0.395652	0.1292105	0.0808165	0.395652	0.135139
50	5	2	1.0	0.1	40	1	hiddenCL	3	pcor	all	4	0.05809	0.357143	0.1015255	0.05618	0.333333	0.096729	0.05809	0.343137	0.1015255
50	5	2	1.0	0.1	40	1	hidden	4	pcor	all	4	0.022472	0.422222	0.0427915	0.022472	0.422222	0.0427915	0.022472	0.422222	0.0427915
50	5	2	1.0	0.1	40	1	complete	4	pcor	all	4	0.029976	0.8	0.0575755	0.0265185	0.8	0.0516625	0.029976	0.8	0.0575755
50	5	2	1.0	0.1	40	1	hiddenCL	4	pcor	all	4	0.0209565	0.666667	0.0406355	0.0209565	0.666667	0.0406355	0.0209565	0.666667	0.0406355
50	5	2	1.0	0.1	40	2	hidden	2	pcor	all	4	0.2735575	0.387223	0.310165	0.266642	0.37987	0.3086065	0.2735575	0.383484	0.308642
50	5	2	1.0	0.1	40	2	complete	2	pcor	all	4	0.3686735	0.4884555	0.420915	0.3602325	0.480649	0.4111805	0.366842	0.4846115	0.4133515
50	5	2	1.0	0.1	40	2	hiddenCL	2	pcor	all	4	0.2512135	0.3875785	0.302594	0.248457	0.370968	0.298419	0.2512135	0.386531	0.302158
50	5	2	1.0	0.1	40	2	hidden	3	pcor	all	4	0.1957045	0.557112	0.2835975	0.1957045	0.550862	0.2835975	0.1957045	0.550862	0.2835975
50	5	2	1.0	0.1	40	2	complete	3	pcor	all	4	0.291898	0.7302495	0.4094225	0.287428	0.7302495	0.406792	0.291898	0.7302495	0.4094225
50	5	2	1.0	0.1	40	2	hiddenCL	3	pcor	all	4	0.1747095	0.610324	0.2747115	0.1747095	0.6026315	0.2747115	0.1747095	0.6026315	0.2747115
50	5	2	1.0	0.1	40	2	hidden	4	pcor	all	4	0.112245	0.6417115	0.193959	0.112245	0.6339715	0.193959	0.112245	0.6339715	0.193959
50	5	2	1.0	0.1	40	2	complete	4	pcor	all	4	0.1804255	0.944444	0.3033005	0.1804255	0.944444	0.3033005	0.1804255	0.944444	0.3033005
50	5	2	1.0	0.1	40	2	hiddenCL	4	pcor	all	4	0.1085165	0.8911765	0.193548	0.1085165	0.8911765	0.193548	0.1085165	0.8911765	0.193548
50	5	2	1.0	0.1	40	4	hidden	2	pcor	all	4	0.4293395	0.516438	0.470926	0.4210995	0.507144	0.462428	0.4270515	0.513355	0.46906
50	5	2	1.0	0.1	40	4	complete	2	pcor	all	4	0.590311	0.666667	0.6273145	0.583333	0.6583825	0.6203145	0.590311	0.664659	0.6273145
50	5	2	1.0	0.1	40	4	hiddenCL	2	pcor	all	4	0.420807	0.513889	0.4529345	0.416134	0.5037315	0.451356	0.420807	0.5137015	0.4526055
50	5	2	1.0	0.1	40	4	hidden	3	pcor	all	4	0.357143	0.7071075	0.4774315	0.3532705	0.6990565	0.476156	0.357143	0.7071075	0.4774315
50	5	2	1.0	0.1	40	4	complete	3	pcor	all	4	0.4919355	0.885621	0.630475	0.4919355	0.882353	0.6301215	0.4919355	0.885621	0.630475
50	5	2	1.0	0.1	40	4	hiddenCL	3	pcor	all	4	0.330033	0.771429	0.4633435	0.330033	0.771429	0.4633435	0.330033	0.771429	0.4633435
50	5	2	1.0	0.1	40	4	hidden	4	pcor	all	4	0.277285	0.771429	0.408184	0.277285	0.757689	0.408184	0.277285	0.7680675	0.408184
50	5	2	1.0	0.1	40	4	complete	4	pcor	all	4	0.380952	0.972973	0.550671	0.380952	0.972973	0.550671	0.380952	0.972973	0.550671
50	5	2	1.0	0.1	40	4	hiddenCL	4	pcor	all	4	0.2539245	0.911067	0.398276	0.2539245	0.911067	0.398276	0.2539245	0.911067	0.398276
50	5	2	1.0	0.1	40	8	hidden	2	pcor	all	4	0.6123725	0.6010755	0.607036	0.6043965	0.5978725	0.596937	0.6043965	0.5978725	0.596937
50	5	2	1.0	0.1	40	8	complete	2	pcor	all	4	0.794142	0.766572	0.775154	0.794142	0.766572	0.7730275	0.794142	0.766572	0.775154
50	5	2	1.0	0.1	40	8	hiddenCL	2	pcor	all	4	0.5679425	0.590182	0.5771135	0.562221	0.590182	0.572554	0.563524	0.590182	0.572554
50	5	2	1.0	0.1	40	8	hidden	3	pcor	all	4	0.5502355	0.7857865	0.6453655	0.5428815	0.7704305	0.6365185	0.5445325	0.7704305	0.6365185
50	5	2	1.0	0.1	40	8	complete	3	pcor	all	4	0.7202695	0.941176	0.808083	0.7202695	0.941176	0.808083	0.7202695	0.941176	0.808083
50	5	2	1.0	0.1	40	8	hiddenCL	3	pcor	all	4	0.5	0.779798	0.6158685	0.5	0.779798	0.6158685	0.5	0.779798	0.6158685
50	5	2	1.0	0.1	40	8	hidden	4	pcor	all	4	0.467687	0.833333	0.6020135	0.465224	0.83156	0.598066	0.465224	0.833333	0.598066
50	5	2	1.0	0.1	40	8	complete	4	pcor	all	4	0.622777	0.983051	0.7637625	0.622777	0.983051	0.7637625	0.622777	0.983051	0.7637625
50	5	2	1.0	0.1	40	8	hiddenCL	4	pcor	all	4	0.431153	0.87068	0.5704365	0.431153	0.87068	0.569275	0.431153	0.87068	0.569275
50	5	2	1.0	0.1	40	16	hidden	2	pcor	all	4	0.696883	0.6403235	0.67677	0.696883	0.6403235	0.675325	0.696883	0.6403235	0.67677
50	5	2	1.0	0.1	40	16	complete	2	pcor	all	4	0.922276	0.808324	0.851157	0.922276	0.808324	0.851157	0.922276	0.808324	0.851157
50	5	2	1.0	0.1	40	16	hiddenCL	2	pcor	all	4	0.652575	0.600202	0.6278395	0.652575	0.600202	0.6278395	0.652575	0.600202	0.6278395
50	5	2	1.0	0.1	40	16	hidden	3	pcor	all	4	0.686397	0.8221345	0.75	0.686397	0.8221345	0.7449545	0.686397	0.8221345	0.7482395
50	5	2	1.0	0.1	40	16	complete	3	pcor	all	4	0.877551	0.960874	0.9126915	0.877551	0.960874	0.9126915	0.877551	0.960874	0.9126915
50	5	2	1.0	0.1	40	16	hiddenCL	3	pcor	all	4	0.632993	0.761166	0.6896825	0.632993	0.761166	0.6896825	0.632993	0.761166	0.6896825
50	5	2	1.0	0.1	40	16	hidden	4	pcor	all	4	0.6460175	0.866027	0.7367695	0.6460175	0.8640215	0.736034	0.6460175	0.866027	0.736034
50	5	2	1.0	0.1	40	16	complete	4	pcor	all	4	0.827373	1	0.903226	0.827373	1	0.903226	0.827373	1	0.903226
50	5	2	1.0	0.1	40	16	hiddenCL	4	pcor	all	4	0.593326	0.825742	0.6883935	0.593326	0.825742	0.6883935	0.593326	0.825742	0.6883935
50	5	2	1.0	0.1	40	32	hidden	2	pcor	all	4	0.757028	0.633071	0.7024555	0.757028	0.633071	0.698912	0.757028	0.633071	0.698912
50	5	2	1.0	0.1	40	32	complete	2	pcor	all	4	0.976047	0.809981	0.8845185	0.976047	0.809981	0.8845185	0.976047	0.809981	0.8845185
50	5	2	1.0	0.1	40	32	hiddenCL	2	pcor	all	4	0.701046	0.5804595	0.6390475	0.701046	0.5804595	0.6390475	0.701046	0.5804595	0.6390475
50	5	2	1.0	0.1	40	32	hidden	3	pcor	all	4	0.7537885	0.8134665	0.782884	0.7527805	0.8125	0.7814365	0.7537885	0.8125	0.782884
50	5	2	1.0	0.1	40	32	complete	3	pcor	all	4	0.9622625	0.9695425	0.963979	0.9622625	0.9695425	0.963979	0.9622625	0.9695425	0.963979
50	5	2	1.0	0.1	40	32	hiddenCL	3	pcor	all	4	0.6915345	0.7209965	0.7065675	0.6915345	0.7209965	0.7065675	0.6915345	0.7209965	0.7065675
50	5	2	1.0	0.1	40	32	hidden	4	pcor	all	4	0.744898	0.8686275	0.79485	0.744898	0.865763	0.793426	0.744898	0.865763	0.793426
50	5	2	1.0	0.1	40	32	complete	4	pcor	all	4	0.938272	1	0.9638505	0.938272	1	0.9638505	0.938272	1	0.9638505
50	5	2	1.0	0.1	40	32	hiddenCL	4	pcor	all	4	0.679806	0.7789625	0.7236365	0.679806	0.7789625	0.7236365	0.679806	0.7789625	0.7236365
50	5	2	1.0	0.2	40	1	hidden	2	pcor	all	4	0.132653	0.224138	0.171794	0.128639	0.2092175	0.163273	0.132653	0.2156485	0.170239
50	5	2	1.0	0.2	40	1	complete	2	pcor	all	4	0.1515305	0.258621	0.1861905	0.142857	0.232143	0.1793985	0.1464285	0.2337185	0.1813465
50	5	2	1.0	0.2	40	1	hiddenCL	2	pcor	all	4	0.119765	0.2037735	0.1483985	0.1045935	0.181818	0.134234	0.1121975	0.1880895	0.1406595
50	5	2	1.0	0.2	40	1	hidden	3	pcor	all	4	0.066398	0.333333	0.1096095	0.061476	0.333333	0.104167	0.062114	0.333333	0.106289
50	5	2	1.0	0.2	40	1	complete	3	pcor	all	4	0.0962595	0.4058825	0.154062	0.08696	0.4058825	0.148152	0.08696	0.4058825	0.148152
50	5	2	1.0	0.2	40	1	hiddenCL	3	pcor	all	4	0.062779	0.3328945	0.106669	0.060374	0.315789	0.101868	0.060374	0.3328945	0.1023025
50	5	2	1.0	0.2	40	1	hidden	4	pcor	all	4	0.0239735	0.441558	0.0451995	0.0239735	0.441558	0.0451995	0.0239735	0.441558	0.0451995
50	5	2	1.0	0.2	40	1	complete	4	pcor	all	4	0.032748	0.666667	0.063411	0.032748	0.666667	0.063411	0.032748	0.666667	0.063411
50	5	2	1.0	0.2	40	1	hiddenCL	4	pcor	all	4	0.020008	0.666667	0.0382785	0.020008	0.666667	0.0382785	0.020008	0.666667	0.0382785
50	5	2	1.0	0.2	40	2	hidden	2	pcor	all	4	0.2600125	0.377043	0.312987	0.259904	0.377043	0.3091245	0.259904	0.377043	0.3115055
50	5	2	1.0	0.2	40	2	complete	2	pcor	all	4	0.365046	0.471405	0.4133475	0.3520025	0.466063	0.4046785	0.358804	0.4701425	0.40876
50	5	2	1.0	0.2	40	2	hiddenCL	2	pcor	all	4	0.247549	0.3645385	0.2906885	0.241388	0.360656	0.2888985	0.241388	0.360656	0.2888985
50	5	2	1.0	0.2	40	2	hidden	3	pcor	all	4	0.194978	0.555386	0.28445	0.1916235	0.551724	0.2807235	0.1933245	0.552178	0.283186
50	5	2	1.0	0.2	40	2	complete	3	pcor	all	4	0.2713165	0.716518	0.3918935	0.2713165	0.7071075	0.3895635	0.2713165	0.7071075	0.3895635
50	5	2	1.0	0.2	40	2	hiddenCL	3	pcor	all	4	0.182262	0.6131715	0.2845235	0.182262	0.6073785	0.2822915	0.182262	0.6079195	0.2845235
50	5	2	1.0	0.2	40	2	hidden	4	pcor	all	4	0.1214655	0.642857	0.205128	0.120241	0.642857	0.203574	0.120241	0.642857	0.203574
50	5	2	1.0	0.2	40	2	complete	4	pcor	all	4	0.1715265	0.9298025	0.291288	0.1715265	0.928571	0.291288	0.1715265	0.928571	0.291288
50	5	2	1.0	0.2	40	2	hiddenCL	4	pcor	all	4	0.109217	0.8516485	0.190572	0.1077885	0.8516485	0.1900655	0.1077885	0.8516485	0.1900655
50	5	2	1.0	0.2	40	4	hidden	2	pcor	all	4	0.429402	0.507144	0.45387	0.424162	0.5	0.450762	0.424162	0.506462	0.4533955
50	5	2	1.0	0.2	40	4	complete	2	pcor	all	4	0.5706605	0.6464285	0.596666	0.5688965	0.6401785	0.5943225	0.5706605	0.6464285	0.595372
50	5	2	1.0	0.2	40	4	hiddenCL	2	pcor	all	4	0.402381	0.5075775	0.441577	0.397531	0.5072525	0.4414	0.402381	0.5075775	0.441577
50	5	2	1.0	0.2	40	4	hidden	3	pcor	all	4	0.3460885	0.696663	0.4615555	0.335034	0.691576	0.454753	0.3460885	0.691576	0.454753
50	5	2	1.0	0.2	40	4	complete	3	pcor	all	4	0.475658	0.8616425	0.6129065	0.475658	0.860859	0.6129065	0.475658	0.8616425	0.6129065
50	5	2	1.0	0.2	40	4	hiddenCL	3	pcor	all	4	0.3282825	0.747093	0.4513705	0.3282825	0.747093	0.4513705	0.3282825	0.747093	0.4513705
50	5	2	1.0	0.2	40	4	hidden	4	pcor	all	4	0.2447895	0.7633335	0.3713245	0.2435525	0.761141	0.3713245	0.2447895	0.761141	0.3713245
50	5	2	1.0	0.2	40	4	complete	4	pcor	all	4	0.3725	0.969697	0.5387295	0.369524	0.969697	0.535323	0.369524	0.969697	0.535323
50	5	2	1.0	0.2	40	4	hiddenCL	4	pcor	all	4	0.2589095	0.888736	0.3950485	0.2589095	0.8823075	0.3950485	0.2589095	0.8823075	0.3950485
50	5	2	1.0	0.2	40	8	hidden	2	pcor	all	4	0.5871805	0.5978195	0.597938	0.58094	0.5957255	0.597938	0.582471	0.5957255	0.597938
50	5	2	1.0	0.2	40	8	complete	2	pcor	all	4	0.780228	0.753795	0.770366	0.77551	0.753795	0.770366	0.780228	0.753795	0.770366
50	5	2	1.0	0.2	40	8	hiddenCL	2	pcor	all	4	0.559174	0.5853115	0.57138	0.559174	0.5853115	0.57138	0.559174	0.5853115	0.57138
50	5	2	1.0	0.2	40	8	hidden	3	pcor	all	4	0.5253445	0.7597405	0.605662	0.520008	0.7523585	0.604244	0.520008	0.759524	0.6046275
50	5	2	1.0	0.2	40	8	complete	3	pcor	all	4	0.690689	0.931218	0.796505	0.690689	0.931218	0.796505	0.690689	0.931218	0.796505
50	5	2	1.0	0.2	40	8	hiddenCL	3	pcor	all	4	0.4949995	0.779514	0.601832	0.4949995	0.779514	0.601832	0.4949995	0.779514	0.601832
50	5	2	1.0	0.2	40	8	hidden	4	pcor	all	4	0.465944	0.8205505	0.5862105	0.460842	0.818927	0.585456	0.460842	0.818927	0.585456
50	5	2	1.0	0.2	40	8	complete	4	pcor	all	4	0.6063905	1	0.7526505	0.6063905	1	0.7526505	0.6063905	1	0.7526505
50	5	2	1.0	0.2	40	8	hiddenCL	4	pcor	all	4	0.4352585	0.888669	0.5764695	0.4352585	0.888669	0.5764695	0.4352585	0.888669	0.5764695
50	5	2	1.0	0.2	40	16	hidden	2	pcor	all	4	0.686808	0.606802	0.6506475	0.686397	0.606802	0.647426	0.686397	0.606802	0.647426
50	5	2	1.0	0.2	40	16	complete	2	pcor	all	4	0.908163	0.796426	0.85103	0.908163	0.796426	0.8500185	0.908163	0.796426	0.85103
50	5	2	1.0	0.2	40	16	hiddenCL	2	pcor	all	4	0.662856	0.6	0.632456	0.662856	0.6	0.632456	0.662856	0.6	0.632456
50	5	2	1.0	0.2	40	16	hidden	3	pcor	all	4	0.6630635	0.8065995	0.7229095	0.6630635	0.8065995	0.7229095	0.6630635	0.8065995	0.7229095
50	5	2	1.0	0.2	40	16	complete	3	pcor	all	4	0.873056	0.957218	0.910053	0.873056	0.957218	0.910053	0.873056	0.957218	0.910053
50	5	2	1.0	0.2	40	16	hiddenCL	3	pcor	all	4	0.6306045	0.7736875	0.694765	0.6306045	0.7736875	0.694765	0.6306045	0.7736875	0.694765
50	5	2	1.0	0.2	40	16	hidden	4	pcor	all	4	0.6242985	0.85389	0.721009	0.6242985	0.8495475	0.721009	0.6242985	0.8495475	0.721009
50	5	2	1.0	0.2	40	16	complete	4	pcor	all	4	0.814384	1	0.896761	0.814384	1	0.896761	0.814384	1	0.896761
50	5	2	1.0	0.2	40	16	hiddenCL	4	pcor	all	4	0.587322	0.84017	0.683356	0.587322	0.84017	0.683356	0.587322	0.84017	0.683356
50	5	2	1.0	0.2	40	32	hidden	2	pcor	all	4	0.7263815	0.59776	0.6601645	0.7263815	0.59776	0.6601645	0.7263815	0.59776	0.6601645
50	5	2	1.0	0.2	40	32	complete	2	pcor	all	4	0.969388	0.8133665	0.884023	0.969388	0.8133665	0.884023	0.969388	0.8133665	0.884023
50	5	2	1.0	0.2	40	32	hiddenCL	2	pcor	all	4	0.6952535	0.5991455	0.6430145	0.6952535	0.5991455	0.6430145	0.6952535	0.5991455	0.6430145
50	5	2	1.0	0.2	40	32	hidden	3	pcor	all	4	0.7200155	0.7632995	0.7433795	0.7200155	0.7632995	0.7433795	0.7200155	0.7632995	0.7433795
50	5	2	1.0	0.2	40	32	complete	3	pcor	all	4	0.95555	0.958178	0.960618	0.95555	0.958178	0.960618	0.95555	0.958178	0.960618
50	5	2	1.0	0.2	40	32	hiddenCL	3	pcor	all	4	0.6934735	0.7283425	0.7111605	0.6934735	0.7283425	0.7111605	0.6934735	0.7283425	0.7111605
50	5	2	1.0	0.2	40	32	hidden	4	pcor	all	4	0.7041655	0.8192035	0.745631	0.7041655	0.8192035	0.745631	0.7041655	0.8192035	0.745631
50	5	2	1.0	0.2	40	32	complete	4	pcor	all	4	0.928932	1	0.960432	0.928932	1	0.960432	0.928932	1	0.960432
50	5	2	1.0	0.2	40	32	hiddenCL	4	pcor	all	4	0.674288	0.775622	0.723356	0.674288	0.775622	0.723356	0.674288	0.775622	0.723356
50	5	2	1.0	0.5	40	1	hidden	2	pcor	all	4	0.1350765	0.2254525	0.170074	0.118664	0.207547	0.1495125	0.129992	0.212406	0.160829
50	5	2	1.0	0.5	40	1	complete	2	pcor	all	4	0.1517995	0.256429	0.1926645	0.1458965	0.25	0.183007	0.14669	0.2521185	0.184837
50	5	2	1.0	0.5	40	1	hiddenCL	2	pcor	all	4	0.09901	0.1893745	0.1266865	0.093596	0.1781745	0.121417	0.0949875	0.1869705	0.12288
50	5	2	1.0	0.5	40	1	hidden	3	pcor	all	4	0.071429	0.318182	0.1142875	0.0632245	0.315341	0.1044735	0.0672935	0.318182	0.110102
50	5	2	1.0	0.5	40	1	complete	3	pcor	all	4	0.0977695	0.417423	0.1584315	0.0943055	0.417423	0.1507565	0.0943055	0.417423	0.1507565
50	5	2	1.0	0.5	40	1	hiddenCL	3	pcor	all	4	0.060006	0.311265	0.1010205	0.0543225	0.311265	0.0902075	0.058773	0.311265	0.0977495
50	5	2	1.0	0.5	40	1	hidden	4	pcor	all	4	0.027806	0.428571	0.052381	0.0248455	0.4142855	0.046798	0.0248455	0.4142855	0.046798
50	5	2	1.0	0.5	40	1	complete	4	pcor	all	4	0.047461	0.714286	0.0898365	0.047461	0.714286	0.0898365	0.047461	0.714286	0.0898365
50	5	2	1.0	0.5	40	1	hiddenCL	4	pcor	all	4	0.0226575	0.571429	0.043607	0.0226575	0.571429	0.043607	0.0226575	0.571429	0.043607
50	5	2	1.0	0.5	40	2	hidden	2	pcor	all	4	0.264052	0.390625	0.3119945	0.264052	0.3819625	0.30722	0.264052	0.387223	0.30722
50	5	2	1.0	0.5	40	2	complete	2	pcor	all	4	0.3454585	0.470713	0.3881945	0.341207	0.4652175	0.3867325	0.341379	0.465728	0.3867325
50	5	2	1.0	0.5	40	2	hiddenCL	2	pcor	all	4	0.2472515	0.365873	0.2903325	0.238667	0.3628675	0.284775	0.244285	0.3628675	0.287548
50	5	2	1.0	0.5	40	2	hidden	3	pcor	all	4	0.191159	0.5400645	0.2801895	0.1895375	0.5400645	0.276749	0.191159	0.5400645	0.2801895
50	5	2	1.0	0.5	40	2	complete	3	pcor	all	4	0.255102	0.701852	0.3713035	0.255102	0.701852	0.3713035	0.255102	0.701852	0.3713035
50	5	2	1.0	0.5	40	2	hiddenCL	3	pcor	all	4	0.1759945	0.585759	0.266672	0.1734165	0.585759	0.2631785	0.1759945	0.585759	0.266672
50	5	2	1.0	0.5	40	2	hidden	4	pcor	all	4	0.1123725	0.5998025	0.1932205	0.1123725	0.5998025	0.1932205	0.1123725	0.5998025	0.1932205
50	5	2	1.0	0.5	40	2	complete	4	pcor	all	4	0.1909825	0.911067	0.314757	0.18503	0.911067	0.3049535	0.18503	0.911067	0.3049535
50	5	2	1.0	0.5	40	2	hiddenCL	4	pcor	all	4	0.113594	0.8257575	0.19901	0.113594	0.8257575	0.19901	0.113594	0.8257575	0.19901
50	5	2	1.0	0.5	40	4	hidden	2	pcor	all	4	0.41906	0.4966665	0.452438	0.408901	0.490256	0.447068	0.410375	0.493242	0.4498845
50	5	2	1.0	0.5	40	4	complete	2	pcor	all	4	0.547619	0.636364	0.584512	0.547619	0.6357495	0.583587	0.547619	0.6357495	0.583587
50	5	2	1.0	0.5	40	4	hiddenCL	2	pcor	all	4	0.390139	0.506849	0.4335175	0.385037	0.5034245	0.4335175	0.385037	0.506849	0.4335175
50	5	2	1.0	0.5	40	4	hidden	3	pcor	all	4	0.335034	0.6631205	0.432216	0.326632	0.6583585	0.432216	0.330033	0.6583585	0.432216
50	5	2	1.0	0.5	40	4	complete	3	pcor	all	4	0.455139	0.868745	0.586884	0.455139	0.867296	0.585204	0.455139	0.867296	0.585204
50	5	2	1.0	0.5	40	4	hiddenCL	3	pcor	all	4	0.3212085	0.727365	0.4453625	0.3186575	0.727365	0.4453625	0.3186575	0.727365	0.4453625
50	5	2	1.0	0.5	40	4	hidden	4	pcor	all	4	0.2512135	0.722222	0.374416	0.2487625	0.7200855	0.3717105	0.2512135	0.7200855	0.371897
50	5	2	1.0	0.5	40	4	complete	4	pcor	all	4	0.3718455	0.9692235	0.5405865	0.3718455	0.9692235	0.5405865	0.3718455	0.9692235	0.5405865
50	5	2	1.0	0.5	40	4	hiddenCL	4	pcor	all	4	0.2462115	0.859606	0.3817015	0.2462115	0.859606	0.3817015	0.2462115	0.859606	0.3817015
50	5	2	1.0	0.5	40	8	hidden	2	pcor	all	4	0.5447685	0.572825	0.5658455	0.5414925	0.572825	0.5658455	0.5447685	0.572825	0.5658455
50	5	2	1.0	0.5	40	8	complete	2	pcor	all	4	0.759196	0.732258	0.741699	0.759196	0.732258	0.741699	0.759196	0.732258	0.741699
50	5	2	1.0	0.5	40	8	hiddenCL	2	pcor	all	4	0.534884	0.5666135	0.5502355	0.534884	0.562508	0.5502355	0.534884	0.5666135	0.5502355
50	5	2	1.0	0.5	40	8	hidden	3	pcor	all	4	0.4797515	0.7458975	0.5812915	0.4797515	0.743761	0.5812915	0.4797515	0.743761	0.5812915
50	5	2	1.0	0.5	40	8	complete	3	pcor	all	4	0.689324	0.9328825	0.781829	0.689324	0.9328825	0.781829	0.689324	0.9328825	0.781829
50	5	2	1.0	0.5	40	8	hiddenCL	3	pcor	all	4	0.4860605	0.754242	0.6	0.4860605	0.752049	0.6	0.4860605	0.754242	0.6
50	5	2	1.0	0.5	40	8	hidden	4	pcor	all	4	0.4332015	0.816058	0.56388	0.4332015	0.8141445	0.560949	0.4332015	0.816058	0.56388
50	5	2	1.0	0.5	40	8	complete	4	pcor	all	4	0.5884715	0.9840905	0.7377175	0.5884715	0.9840905	0.7377175	0.5884715	0.9840905	0.7377175
50	5	2	1.0	0.5	40	8	hiddenCL	4	pcor	all	4	0.4157805	0.8722825	0.556284	0.4157805	0.8722825	0.556284	0.4157805	0.8722825	0.556284
50	5	2	1.0	0.5	40	16	hidden	2	pcor	all	4	0.644624	0.595238	0.624695	0.643621	0.595238	0.624695	0.643621	0.595238	0.624695
50	5	2	1.0	0.5	40	16	complete	2	pcor	all	4	0.893797	0.794588	0.8349595	0.893797	0.794588	0.8349595	0.893797	0.794588	0.8349595
50	5	2	1.0	0.5	40	16	hiddenCL	2	pcor	all	4	0.6432105	0.589214	0.6085715	0.6432105	0.589214	0.6085715	0.6432105	0.589214	0.6085715
50	5	2	1.0	0.5	40	16	hidden	3	pcor	all	4	0.6260025	0.7715205	0.694981	0.6260025	0.7715205	0.694981	0.6260025	0.7715205	0.694981
50	5	2	1.0	0.5	40	16	complete	3	pcor	all	4	0.8494185	0.954766	0.9002925	0.8494185	0.954766	0.9002925	0.8494185	0.954766	0.9002925
50	5	2	1.0	0.5	40	16	hiddenCL	3	pcor	all	4	0.604592	0.7636685	0.6774235	0.604592	0.7636685	0.6774235	0.604592	0.7636685	0.6774235
50	5	2	1.0	0.5	40	16	hidden	4	pcor	all	4	0.5812625	0.8109695	0.675086	0.5812625	0.8095845	0.675086	0.5812625	0.8109695	0.675086
50	5	2	1.0	0.5	40	16	complete	4	pcor	all	4	0.790349	1	0.878178	0.790349	1	0.878178	0.790349	1	0.878178
50	5	2	1.0	0.5	40	16	hiddenCL	4	pcor	all	4	0.5631625	0.828947	0.6686995	0.5631625	0.828947	0.6686995	0.5631625	0.828947	0.6686995
50	5	2	1.0	0.5	40	32	hidden	2	pcor	all	4	0.6993045	0.575746	0.634757	0.697322	0.575746	0.634757	0.697322	0.575746	0.634757
50	5	2	1.0	0.5	40	32	complete	2	pcor	all	4	0.951438	0.812487	0.8749975	0.951438	0.812487	0.8749975	0.951438	0.812487	0.8749975
50	5	2	1.0	0.5	40	32	hiddenCL	2	pcor	all	4	0.6885775	0.588785	0.630075	0.6885775	0.588785	0.630075	0.6885775	0.588785	0.630075
50	5	2	1.0	0.5	40	32	hidden	3	pcor	all	4	0.6886725	0.7458305	0.7163365	0.6886725	0.7458305	0.7163365	0.6886725	0.7458305	0.7163365
50	5	2	1.0	0.5	40	32	complete	3	pcor	all	4	0.938619	0.969988	0.94588	0.938619	0.969988	0.94588	0.938619	0.969988	0.94588
50	5	2	1.0	0.5	40	32	hiddenCL	3	pcor	all	4	0.675585	0.720266	0.6982985	0.675585	0.720266	0.6982985	0.675585	0.720266	0.6982985
50	5	2	1.0	0.5	40	32	hidden	4	pcor	all	4	0.6717985	0.7904105	0.725668	0.6717985	0.7904105	0.725668	0.6717985	0.7904105	0.725668
50	5	2	1.0	0.5	40	32	complete	4	pcor	all	4	0.9157805	0.994737	0.949962	0.9157805	0.994737	0.949962	0.9157805	0.994737	0.949962
50	5	2	1.0	0.5	40	32	hiddenCL	4	pcor	all	4	0.6604395	0.763743	0.711322	0.6604395	0.763743	0.711322	0.6604395	0.763743	0.711322
50	5	2	2.0	0.05	40	1	hidden	2	pcor	all	4	0.1223355	0.196721	0.149627	0.1088035	0.1788735	0.1375	0.12013	0.1927	0.145216
50	5	2	2.0	0.05	40	1	complete	2	pcor	all	4	0.1468545	0.224972	0.1732875	0.1348485	0.2034485	0.1588465	0.136842	0.2118205	0.165081
50	5	2	2.0	0.05	40	1	hiddenCL	2	pcor	all	4	0.100633	0.1749055	0.12874	0.089899	0.154509	0.1124975	0.0954915	0.1634505	0.1212135
50	5	2	2.0	0.05	40	1	hidden	3	pcor	all	4	0.064254	0.2546295	0.108117	0.062829	0.2546295	0.1014405	0.0632245	0.2546295	0.104592
50	5	2	2.0	0.05	40	1	complete	3	pcor	all	4	0.0840265	0.2864585	0.1265	0.081514	0.267949	0.1265	0.0840265	0.2735045	0.1265
50	5	2	2.0	0.05	40	1	hiddenCL	3	pcor	all	4	0.058196	0.2336365	0.0938715	0.053288	0.222332	0.085108	0.0565135	0.227273	0.087378
50	5	2	2.0	0.05	40	1	hidden	4	pcor	all	4	0.0316105	0.4142855	0.057692	0.0316105	0.4083335	0.057692	0.0316105	0.4142855	0.057692
50	5	2	2.0	0.05	40	1	complete	4	pcor	all	4	0.04061	0.444444	0.0754985	0.040202	0.428571	0.0731815	0.04061	0.4365075	0.0754985
50	5	2	2.0	0.05	40	1	hiddenCL	4	pcor	all	4	0.0238125	0.333333	0.04445	0.0229915	0.333333	0.0430305	0.0233925	0.333333	0.043956
50	5	2	2.0	0.05	40	2	hidden	2	pcor	all	4	0.262647	0.369547	0.312162	0.2529825	0.361818	0.29541	0.2577345	0.368755	0.3054055
50	5	2	2.0	0.05	40	2	complete	2	pcor	all	4	0.3544795	0.4642785	0.4	0.337153	0.450443	0.384729	0.347113	0.452369	0.389384
50	5	2	2.0	0.05	40	2	hiddenCL	2	pcor	all	4	0.257986	0.3779185	0.305732	0.2424115	0.367302	0.2921925	0.25	0.3740085	0.2996775
50	5	2	2.0	0.05	40	2	hidden	3	pcor	all	4	0.205302	0.515152	0.2893855	0.203105	0.5136735	0.288773	0.203105	0.5136735	0.288773
50	5	2	2.0	0.05	40	2	complete	3	pcor	all	4	0.2798585	0.662281	0.380922	0.268848	0.641026	0.3754405	0.2727115	0.6494605	0.380922
50	5	2	2.0	0.05	40	2	hiddenCL	3	pcor	all	4	0.196663	0.5645835	0.2903415	0.195652	0.5490435	0.285791	0.195652	0.5536055	0.285791
50	5	2	2.0	0.05	40	2	hidden	4	pcor	all	4	0.120241	0.6282895	0.205076	0.120241	0.6282895	0.205076	0.120241	0.6282895	0.205076
50	5	2	2.0	0.05	40	2	complete	4	pcor	all	4	0.189474	0.88	0.313043	0.189474	0.8666005	0.313043	0.189474	0.88	0.313043
50	5	2	2.0	0.05	40	2	hiddenCL	4	pcor	all	4	0.121007	0.8125	0.207222	0.121007	0.80625	0.207222	0.121007	0.8125	0.207222
50	5	2	2.0	0.05	40	4	hidden	2	pcor	all	4	0.420859	0.5060275	0.4638505	0.412154	0.496753	0.4508845	0.4189655	0.497059	0.455118
50	5	2	2.0	0.05	40	4	complete	2	pcor	all	4	0.548014	0.6153685	0.5845325	0.547601	0.614047	0.5789585	0.547601	0.6153685	0.582076
50	5	2	2.0	0.05	40	4	hiddenCL	2	pcor	all	4	0.393778	0.4930215	0.4436985	0.393778	0.489011	0.439135	0.393778	0.4891255	0.4418155
50	5	2	2.0	0.05	40	4	hidden	3	pcor	all	4	0.350299	0.662879	0.459788	0.3473825	0.659091	0.4591375	0.3473825	0.662879	0.459788
50	5	2	2.0	0.05	40	4	complete	3	pcor	all	4	0.4754855	0.820444	0.609929	0.4754855	0.816327	0.609929	0.4754855	0.816327	0.609929
50	5	2	2.0	0.05	40	4	hiddenCL	3	pcor	all	4	0.333333	0.7094155	0.457821	0.331715	0.704545	0.456456	0.331715	0.704545	0.456456
50	5	2	2.0	0.05	40	4	hidden	4	pcor	all	4	0.276852	0.75	0.4078495	0.276852	0.75	0.4078495	0.276852	0.75	0.4078495
50	5	2	2.0	0.05	40	4	complete	4	pcor	all	4	0.3900965	0.949359	0.5503605	0.3900965	0.949359	0.5503605	0.3900965	0.949359	0.5503605
50	5	2	2.0	0.05	40	4	hiddenCL	4	pcor	all	4	0.266312	0.8844445	0.4107355	0.266312	0.8844445	0.4107355	0.266312	0.8844445	0.4107355
50	5	2	2.0	0.05	40	8	hidden	2	pcor	all	4	0.587374	0.6010755	0.5972735	0.587374	0.5988505	0.5950155	0.587374	0.5988505	0.5972735
50	5	2	2.0	0.05	40	8	complete	2	pcor	all	4	0.7930765	0.7340135	0.766312	0.7930765	0.7340135	0.766312	0.7930765	0.7340135	0.766312
50	5	2	2.0	0.05	40	8	hiddenCL	2	pcor	all	4	0.555556	0.569094	0.56125	0.555556	0.569094	0.559112	0.555556	0.569094	0.5604235
50	5	2	2.0	0.05	40	8	hidden	3	pcor	all	4	0.535119	0.7738895	0.6328625	0.534884	0.771408	0.631579	0.535119	0.7738895	0.631579
50	5	2	2.0	0.05	40	8	complete	3	pcor	all	4	0.7026585	0.9147865	0.8	0.7026585	0.9147865	0.8	0.7026585	0.9147865	0.8
50	5	2	2.0	0.05	40	8	hiddenCL	3	pcor	all	4	0.5	0.7698615	0.6058475	0.5	0.7698615	0.6058475	0.5	0.7698615	0.6058475
50	5	2	2.0	0.05	40	8	hidden	4	pcor	all	4	0.481928	0.8482575	0.6148355	0.4817045	0.846806	0.6118305	0.481928	0.8482575	0.6148355
50	5	2	2.0	0.05	40	8	complete	4	pcor	all	4	0.6256315	0.9822995	0.7637445	0.6256315	0.9822995	0.7637445	0.6256315	0.9822995	0.7637445
50	5	2	2.0	0.05	40	8	hiddenCL	4	pcor	all	4	0.4451135	0.8765245	0.58477	0.4451135	0.8765245	0.58477	0.4451135	0.8765245	0.58477
50	5	2	2.0	0.05	40	16	hidden	2	pcor	all	4	0.71672	0.6384765	0.6763145	0.7136245	0.6376315	0.6746455	0.715979	0.6381965	0.6746455
50	5	2	2.0	0.05	40	16	complete	2	pcor	all	4	0.918486	0.7912775	0.848389	0.918486	0.7912775	0.8470995	0.918486	0.7912775	0.8470995
50	5	2	2.0	0.05	40	16	hiddenCL	2	pcor	all	4	0.655735	0.593776	0.6172915	0.655735	0.593776	0.6172915	0.655735	0.593776	0.6172915
50	5	2	2.0	0.05	40	16	hidden	3	pcor	all	4	0.673691	0.805217	0.7340135	0.673691	0.805217	0.733333	0.673691	0.805217	0.733333
50	5	2	2.0	0.05	40	16	complete	3	pcor	all	4	0.883721	0.941518	0.910218	0.883721	0.941176	0.910218	0.883721	0.941518	0.910218
50	5	2	2.0	0.05	40	16	hiddenCL	3	pcor	all	4	0.6217905	0.7533785	0.6814635	0.6217905	0.7533785	0.6814635	0.6217905	0.7533785	0.6814635
50	5	2	2.0	0.05	40	16	hidden	4	pcor	all	4	0.640755	0.866244	0.7316635	0.636434	0.866244	0.7291535	0.640755	0.866244	0.7291535
50	5	2	2.0	0.05	40	16	complete	4	pcor	all	4	0.8295275	0.9858145	0.899529	0.8295275	0.9858145	0.899529	0.8295275	0.9858145	0.899529
50	5	2	2.0	0.05	40	16	hiddenCL	4	pcor	all	4	0.589595	0.830729	0.689959	0.589595	0.830729	0.689959	0.589595	0.830729	0.689959
50	5	2	2.0	0.05	40	32	hidden	2	pcor	all	4	0.759299	0.634673	0.692912	0.759299	0.633291	0.692912	0.759299	0.634673	0.692912
50	5	2	2.0	0.05	40	32	complete	2	pcor	all	4	0.977142	0.796453	0.8765865	0.977142	0.796453	0.8765865	0.977142	0.796453	0.8765865
50	5	2	2.0	0.05	40	32	hiddenCL	2	pcor	all	4	0.697561	0.575736	0.627427	0.697561	0.575736	0.627427	0.697561	0.575736	0.627427
50	5	2	2.0	0.05	40	32	hidden	3	pcor	all	4	0.759196	0.807655	0.78989	0.759196	0.807655	0.78989	0.759196	0.807655	0.78989
50	5	2	2.0	0.05	40	32	complete	3	pcor	all	4	0.959184	0.965116	0.9616755	0.959184	0.965116	0.9616755	0.959184	0.965116	0.9616755
50	5	2	2.0	0.05	40	32	hiddenCL	3	pcor	all	4	0.6890525	0.7090815	0.6979495	0.6890525	0.7090815	0.6979495	0.6890525	0.7090815	0.6979495
50	5	2	2.0	0.05	40	32	hidden	4	pcor	all	4	0.754094	0.862757	0.808996	0.754094	0.862757	0.808996	0.754094	0.862757	0.808996
50	5	2	2.0	0.05	40	32	complete	4	pcor	all	4	0.9484485	0.9888265	0.9677025	0.9484485	0.9888265	0.9677025	0.9484485	0.9888265	0.9677025
50	5	2	2.0	0.05	40	32	hiddenCL	4	pcor	all	4	0.6760415	0.7660955	0.72	0.6760415	0.7660955	0.72	0.6760415	0.7660955	0.72
50	5	2	2.0	0.1	40	1	hidden	2	pcor	all	4	0.120241	0.1841295	0.144888	0.115186	0.176207	0.141851	0.114583	0.180164	0.142318
50	5	2	2.0	0.1	40	1	complete	2	pcor	all	4	0.141321	0.223126	0.1747945	0.13253	0.205263	0.159693	0.1389275	0.205263	0.164848
50	5	2	2.0	0.1	40	1	hiddenCL	2	pcor	all	4	0.09658	0.176471	0.1237245	0.0864895	0.163265	0.113087	0.095068	0.163265	0.1179565
50	5	2	2.0	0.1	40	1	hidden	3	pcor	all	4	0.0693665	0.25	0.1031365	0.061766	0.2416665	0.094753	0.0632245	0.2416665	0.0970165
50	5	2	2.0	0.1	40	1	complete	3	pcor	all	4	0.0918465	0.3035715	0.139141	0.084274	0.285714	0.1295295	0.086723	0.285714	0.1344135
50	5	2	2.0	0.1	40	1	hiddenCL	3	pcor	all	4	0.060567	0.2390475	0.099174	0.0538405	0.230769	0.08477	0.0559095	0.232051	0.0877465
50	5	2	2.0	0.1	40	1	hidden	4	pcor	all	4	0.022989	0.267857	0.041452	0.022989	0.267857	0.041452	0.022989	0.267857	0.041452
50	5	2	2.0	0.1	40	1	complete	4	pcor	all	4	0.041246	0.4642855	0.076989	0.039571	0.4423075	0.0715805	0.041246	0.4423075	0.076989
50	5	2	2.0	0.1	40	1	hiddenCL	4	pcor	all	4	0.022233	0.2916665	0.041671	0.021739	0.25	0.041237	0.021739	0.25	0.041237
50	5	2	2.0	0.1	40	2	hidden	2	pcor	all	4	0.25662	0.3577015	0.296513	0.251316	0.344952	0.2847925	0.255329	0.3506595	0.2934985
50	5	2	2.0	0.1	40	2	complete	2	pcor	all	4	0.3683625	0.48215	0.424621	0.3622305	0.4667325	0.413552	0.3646135	0.4701425	0.4192215
50	5	2	2.0	0.1	40	2	hiddenCL	2	pcor	all	4	0.253922	0.360722	0.305217	0.2435525	0.3576535	0.295692	0.2511165	0.360722	0.3037215
50	5	2	2.0	0.1	40	2	hidden	3	pcor	all	4	0.19353	0.483871	0.2696725	0.188222	0.483315	0.2667035	0.19353	0.483871	0.2696725
50	5	2	2.0	0.1	40	2	complete	3	pcor	all	4	0.277168	0.636222	0.382638	0.271267	0.6313585	0.37897	0.277168	0.636222	0.382638
50	5	2	2.0	0.1	40	2	hiddenCL	3	pcor	all	4	0.1827455	0.518519	0.275866	0.1827455	0.518519	0.275866	0.1827455	0.518519	0.275866
50	5	2	2.0	0.1	40	2	hidden	4	pcor	all	4	0.119565	0.575188	0.1944325	0.117922	0.5634925	0.1927395	0.119565	0.575188	0.1944325
50	5	2	2.0	0.1	40	2	complete	4	pcor	all	4	0.19083	0.8192935	0.3107085	0.185415	0.804762	0.3049385	0.19083	0.8192935	0.3107085
50	5	2	2.0	0.1	40	2	hiddenCL	4	pcor	all	4	0.116034	0.75	0.204082	0.116034	0.75	0.204082	0.116034	0.75	0.204082
50	5	2	2.0	0.1	40	4	hidden	2	pcor	all	4	0.421053	0.4927475	0.4534095	0.416254	0.4817045	0.4534095	0.421053	0.4817045	0.4534095
50	5	2	2.0	0.1	40	4	complete	2	pcor	all	4	0.5745905	0.619909	0.5959615	0.5715315	0.61438	0.5959615	0.5738195	0.619909	0.5959615
50	5	2	2.0	0.1	40	4	hiddenCL	2	pcor	all	4	0.3989795	0.479452	0.439089	0.3988635	0.475837	0.43346	0.3989795	0.479452	0.436932
50	5	2	2.0	0.1	40	4	hidden	3	pcor	all	4	0.3405575	0.666667	0.44746	0.3405575	0.661905	0.44746	0.3405575	0.666667	0.44746
50	5	2	2.0	0.1	40	4	complete	3	pcor	all	4	0.482846	0.813068	0.6096095	0.481236	0.813068	0.6077035	0.481236	0.813068	0.608054
50	5	2	2.0	0.1	40	4	hiddenCL	3	pcor	all	4	0.327715	0.6886855	0.439317	0.3242665	0.6886855	0.439317	0.3242665	0.6886855	0.439317
50	5	2	2.0	0.1	40	4	hidden	4	pcor	all	4	0.268555	0.74136	0.3983345	0.268555	0.74136	0.3918435	0.268555	0.74136	0.3918435
50	5	2	2.0	0.1	40	4	complete	4	pcor	all	4	0.3695035	0.944272	0.536679	0.3695035	0.944272	0.536679	0.3695035	0.944272	0.536679
50	5	2	2.0	0.1	40	4	hiddenCL	4	pcor	all	4	0.266347	0.8775	0.4085345	0.266347	0.8775	0.4085345	0.266347	0.8775	0.4085345
50	5	2	2.0	0.1	40	8	hidden	2	pcor	all	4	0.605275	0.5904545	0.598913	0.6022255	0.5856135	0.5938075	0.605275	0.5904545	0.5973425
50	5	2	2.0	0.1	40	8	complete	2	pcor	all	4	0.7925725	0.7384335	0.761562	0.7905705	0.7384335	0.755931	0.7925725	0.7384335	0.756566
50	5	2	2.0	0.1	40	8	hiddenCL	2	pcor	all	4	0.5601975	0.5647415	0.564095	0.5567255	0.5647415	0.5609385	0.5567255	0.5647415	0.564095
50	5	2	2.0	0.1	40	8	hidden	3	pcor	all	4	0.5342425	0.7716795	0.62951	0.533273	0.760977	0.626986	0.5342425	0.7716795	0.627436
50	5	2	2.0	0.1	40	8	complete	3	pcor	all	4	0.7058925	0.90907	0.803876	0.7041165	0.90907	0.8026765	0.7058925	0.90907	0.803876
50	5	2	2.0	0.1	40	8	hiddenCL	3	pcor	all	4	0.5057745	0.758621	0.6022225	0.5057745	0.758065	0.6022225	0.5057745	0.758621	0.6022225
50	5	2	2.0	0.1	40	8	hidden	4	pcor	all	4	0.467029	0.8420965	0.59638	0.467029	0.835034	0.59638	0.467029	0.8420965	0.59638
50	5	2	2.0	0.1	40	8	complete	4	pcor	all	4	0.6210105	0.982143	0.7583955	0.6210105	0.982143	0.7583955	0.6210105	0.982143	0.7583955
50	5	2	2.0	0.1	40	8	hiddenCL	4	pcor	all	4	0.4455985	0.8854165	0.5968555	0.4449945	0.8819445	0.5940065	0.4449945	0.8819445	0.5940065
50	5	2	2.0	0.1	40	16	hidden	2	pcor	all	4	0.7112255	0.6469645	0.668385	0.7112255	0.646171	0.668385	0.7112255	0.6469645	0.668385
50	5	2	2.0	0.1	40	16	complete	2	pcor	all	4	0.923913	0.773585	0.8451405	0.9230675	0.773585	0.8451405	0.923913	0.773585	0.8451405
50	5	2	2.0	0.1	40	16	hiddenCL	2	pcor	all	4	0.658228	0.5988505	0.627467	0.658228	0.59787	0.627467	0.658228	0.5988505	0.627467
50	5	2	2.0	0.1	40	16	hidden	3	pcor	all	4	0.674166	0.8064435	0.7353825	0.674166	0.8064435	0.7353825	0.674166	0.8064435	0.7353825
50	5	2	2.0	0.1	40	16	complete	3	pcor	all	4	0.8833995	0.955306	0.917991	0.8833995	0.955306	0.917991	0.8833995	0.955306	0.917991
50	5	2	2.0	0.1	40	16	hiddenCL	3	pcor	all	4	0.6272065	0.76	0.687117	0.6272065	0.76	0.687117	0.6272065	0.76	0.687117
50	5	2	2.0	0.1	40	16	hidden	4	pcor	all	4	0.641304	0.865672	0.7277985	0.641304	0.865672	0.7261365	0.641304	0.865672	0.7261365
50	5	2	2.0	0.1	40	16	complete	4	pcor	all	4	0.8285655	0.9876525	0.8999845	0.8285655	0.9876525	0.8999845	0.8285655	0.9876525	0.8999845
50	5	2	2.0	0.1	40	16	hiddenCL	4	pcor	all	4	0.593765	0.838998	0.6901825	0.593765	0.838998	0.6901825	0.593765	0.838998	0.6901825
50	5	2	2.0	0.1	40	32	hidden	2	pcor	all	4	0.754321	0.6272435	0.6910015	0.754321	0.623895	0.6910015	0.754321	0.6272435	0.6910015
50	5	2	2.0	0.1	40	32	complete	2	pcor	all	4	0.975305	0.8011005	0.8842	0.975305	0.8011005	0.8842	0.975305	0.8011005	0.8842
50	5	2	2.0	0.1	40	32	hiddenCL	2	pcor	all	4	0.695387	0.568586	0.6269835	0.695387	0.568586	0.6269835	0.695387	0.568586	0.6269835
50	5	2	2.0	0.1	40	32	hidden	3	pcor	all	4	0.748494	0.7919005	0.769259	0.748494	0.7919005	0.767798	0.748494	0.7919005	0.767798
50	5	2	2.0	0.1	40	32	complete	3	pcor	all	4	0.95939	0.9671335	0.9623705	0.95939	0.9671335	0.9623705	0.95939	0.9671335	0.9623705
50	5	2	2.0	0.1	40	32	hiddenCL	3	pcor	all	4	0.687818	0.714286	0.704079	0.687818	0.714286	0.704079	0.687818	0.714286	0.704079
50	5	2	2.0	0.1	40	32	hidden	4	pcor	all	4	0.7345585	0.8364125	0.773786	0.7345585	0.8364125	0.773786	0.7345585	0.8364125	0.773786
50	5	2	2.0	0.1	40	32	complete	4	pcor	all	4	0.9358125	0.9893605	0.965517	0.9358125	0.9893605	0.965517	0.9358125	0.9893605	0.965517
50	5	2	2.0	0.1	40	32	hiddenCL	4	pcor	all	4	0.674306	0.77703	0.722203	0.674306	0.77703	0.722203	0.674306	0.77703	0.722203
50	5	2	2.0	0.2	40	1	hidden	2	pcor	all	4	0.1402725	0.217332	0.1712985	0.1271115	0.206897	0.157568	0.131313	0.217332	0.163641
50	5	2	2.0	0.2	40	1	complete	2	pcor	all	4	0.1509495	0.2347155	0.183702	0.147883	0.223764	0.1758455	0.1497125	0.226241	0.1824125
50	5	2	2.0	0.2	40	1	hiddenCL	2	pcor	all	4	0.109319	0.1918985	0.1371135	0.0998875	0.1841295	0.128578	0.101138	0.190084	0.130973
50	5	2	2.0	0.2	40	1	hidden	3	pcor	all	4	0.0832505	0.285714	0.125992	0.0816665	0.2746155	0.1245605	0.082866	0.2746155	0.125992
50	5	2	2.0	0.2	40	1	complete	3	pcor	all	4	0.104715	0.327957	0.15877	0.098387	0.303846	0.1474685	0.101266	0.308658	0.150397
50	5	2	2.0	0.2	40	1	hiddenCL	3	pcor	all	4	0.0750115	0.26087	0.115945	0.0734955	0.2600645	0.115385	0.074074	0.2600645	0.115385
50	5	2	2.0	0.2	40	1	hidden	4	pcor	all	4	0.032094	0.3541665	0.059149	0.0319295	0.3541665	0.059149	0.032094	0.3541665	0.059149
50	5	2	2.0	0.2	40	1	complete	4	pcor	all	4	0.0425725	0.4	0.0773105	0.0425725	0.4	0.0773105	0.0425725	0.4	0.0773105
50	5	2	2.0	0.2	40	1	hiddenCL	4	pcor	all	4	0.0234565	0.333333	0.044041	0.022222	0.333333	0.041886	0.0234565	0.333333	0.044041
50	5	2	2.0	0.2	40	2	hidden	2	pcor	all	4	0.2741185	0.3751085	0.3147665	0.2741185	0.369538	0.308167	0.2741185	0.374239	0.3115535
50	5	2	2.0	0.2	40	2	complete	2	pcor	all	4	0.380435	0.479452	0.414114	0.380435	0.473389	0.414114	0.380435	0.479452	0.414114
50	5	2	2.0	0.2	40	2	hiddenCL	2	pcor	all	4	0.2683995	0.376222	0.308564	0.2641615	0.370669	0.3039695	0.2641615	0.372051	0.3039695
50	5	2	2.0	0.2	40	2	hidden	3	pcor	all	4	0.225035	0.512821	0.3099685	0.219376	0.5	0.305846	0.222835	0.5064105	0.3087755
50	5	2	2.0	0.2	40	2	complete	3	pcor	all	4	0.2760825	0.6711715	0.397003	0.275604	0.6711715	0.39538	0.2760825	0.6711715	0.397003
50	5	2	2.0	0.2	40	2	hiddenCL	3	pcor	all	4	0.214286	0.581989	0.310662	0.214286	0.579796	0.310662	0.214286	0.581989	0.310662
50	5	2	2.0	0.2	40	2	hidden	4	pcor	all	4	0.134686	0.6099035	0.2264455	0.1314825	0.608696	0.220545	0.134686	0.6099035	0.2264455
50	5	2	2.0	0.2	40	2	complete	4	pcor	all	4	0.197826	0.85	0.3228765	0.194765	0.85	0.3191305	0.197826	0.85	0.3228765
50	5	2	2.0	0.2	40	2	hiddenCL	4	pcor	all	4	0.126109	0.8	0.2183985	0.1229405	0.8	0.2148535	0.126109	0.8	0.2183985
50	5	2	2.0	0.2	40	4	hidden	2	pcor	all	4	0.425129	0.487637	0.4507895	0.4229645	0.473035	0.4507895	0.4229645	0.487637	0.4507895
50	5	2	2.0	0.2	40	4	complete	2	pcor	all	4	0.568315	0.6234755	0.5922105	0.564117	0.621102	0.5832145	0.568315	0.621951	0.5856205
50	5	2	2.0	0.2	40	4	hiddenCL	2	pcor	all	4	0.401087	0.4924085	0.436268	0.398795	0.4924085	0.436038	0.401087	0.4924085	0.436268
50	5	2	2.0	0.2	40	4	hidden	3	pcor	all	4	0.3483315	0.67332	0.4658915	0.347597	0.67332	0.462174	0.347597	0.67332	0.462174
50	5	2	2.0	0.2	40	4	complete	3	pcor	all	4	0.476177	0.833333	0.6026315	0.472194	0.826087	0.5992125	0.475305	0.830952	0.6
50	5	2	2.0	0.2	40	4	hiddenCL	3	pcor	all	4	0.335271	0.7261365	0.4641025	0.335271	0.7214745	0.4580995	0.335271	0.723611	0.463492
50	5	2	2.0	0.2	40	4	hidden	4	pcor	all	4	0.276545	0.75	0.403173	0.276369	0.7320575	0.400074	0.276369	0.7320575	0.400074
50	5	2	2.0	0.2	40	4	complete	4	pcor	all	4	0.3854795	0.968246	0.545523	0.3854795	0.9630375	0.545523	0.3854795	0.9630375	0.545523
50	5	2	2.0	0.2	40	4	hiddenCL	4	pcor	all	4	0.266997	0.901613	0.4016805	0.266997	0.901613	0.4016805	0.266997	0.901613	0.4016805
50	5	2	2.0	0.2	40	8	hidden	2	pcor	all	4	0.5923295	0.576768	0.5841995	0.5923295	0.572825	0.583031	0.5923295	0.572825	0.583031
50	5	2	2.0	0.2	40	8	complete	2	pcor	all	4	0.783319	0.735479	0.7670545	0.7812875	0.735479	0.7645625	0.783319	0.735479	0.7659865
50	5	2	2.0	0.2	40	8	hiddenCL	2	pcor	all	4	0.568315	0.568323	0.5649615	0.568315	0.552174	0.562353	0.568315	0.5628885	0.562353
50	5	2	2.0	0.2	40	8	hidden	3	pcor	all	4	0.535119	0.7538605	0.6238765	0.535119	0.7538605	0.6238765	0.535119	0.7538605	0.6238765
50	5	2	2.0	0.2	40	8	complete	3	pcor	all	4	0.7074625	0.9160135	0.7939875	0.7074625	0.9160135	0.7939875	0.7074625	0.9160135	0.7939875
50	5	2	2.0	0.2	40	8	hiddenCL	3	pcor	all	4	0.504902	0.7705805	0.615385	0.504902	0.7705805	0.615385	0.504902	0.7705805	0.615385
50	5	2	2.0	0.2	40	8	hidden	4	pcor	all	4	0.45312	0.806936	0.591751	0.450454	0.804135	0.591751	0.450454	0.804135	0.591751
50	5	2	2.0	0.2	40	8	complete	4	pcor	all	4	0.6230525	0.9809505	0.75817	0.6230525	0.9809505	0.75817	0.6230525	0.9809505	0.75817
50	5	2	2.0	0.2	40	8	hiddenCL	4	pcor	all	4	0.445048	0.8605555	0.590435	0.445048	0.8605555	0.590435	0.445048	0.8605555	0.590435
50	5	2	2.0	0.2	40	16	hidden	2	pcor	all	4	0.7070005	0.6157735	0.6583285	0.7044835	0.6154205	0.6553545	0.7044835	0.6154205	0.6553545
50	5	2	2.0	0.2	40	16	complete	2	pcor	all	4	0.931426	0.7799495	0.850158	0.931426	0.7799495	0.850158	0.931426	0.7799495	0.850158
50	5	2	2.0	0.2	40	16	hiddenCL	2	pcor	all	4	0.655735	0.57497	0.6157735	0.655364	0.5729485	0.6145105	0.655364	0.5729485	0.6145105
50	5	2	2.0	0.2	40	16	hidden	3	pcor	all	4	0.6583825	0.783133	0.7194925	0.657397	0.7804555	0.7194925	0.6583825	0.782871	0.7194925
50	5	2	2.0	0.2	40	16	complete	3	pcor	all	4	0.881965	0.95232	0.919855	0.8806365	0.9489925	0.919855	0.8806365	0.95232	0.919855
50	5	2	2.0	0.2	40	16	hiddenCL	3	pcor	all	4	0.6300325	0.759494	0.6867735	0.6287685	0.75667	0.685714	0.6300325	0.759494	0.6858805
50	5	2	2.0	0.2	40	16	hidden	4	pcor	all	4	0.632782	0.8319205	0.721728	0.632653	0.8319205	0.721728	0.632782	0.8319205	0.721728
50	5	2	2.0	0.2	40	16	complete	4	pcor	all	4	0.833333	1	0.903994	0.833333	1	0.903994	0.833333	1	0.903994
50	5	2	2.0	0.2	40	16	hiddenCL	4	pcor	all	4	0.5977635	0.8372995	0.688111	0.5977635	0.8348485	0.686657	0.5977635	0.8348485	0.688111
50	5	2	2.0	0.2	40	32	hidden	2	pcor	all	4	0.738315	0.595567	0.658664	0.738315	0.595567	0.658664	0.738315	0.595567	0.658664
50	5	2	2.0	0.2	40	32	complete	2	pcor	all	4	0.975305	0.8055675	0.8825285	0.975305	0.8055675	0.879394	0.975305	0.8055675	0.879394
50	5	2	2.0	0.2	40	32	hiddenCL	2	pcor	all	4	0.696398	0.5766665	0.627797	0.696398	0.5766665	0.627797	0.696398	0.5766665	0.627797
50	5	2	2.0	0.2	40	32	hidden	3	pcor	all	4	0.7354165	0.770785	0.753592	0.7354165	0.766792	0.7498765	0.7354165	0.766792	0.753592
50	5	2	2.0	0.2	40	32	complete	3	pcor	all	4	0.966288	0.958548	0.961744	0.966288	0.958548	0.961744	0.966288	0.958548	0.961744
50	5	2	2.0	0.2	40	32	hiddenCL	3	pcor	all	4	0.687851	0.7218705	0.7069785	0.687851	0.7218705	0.7069785	0.687851	0.7218705	0.7069785
50	5	2	2.0	0.2	40	32	hidden	4	pcor	all	4	0.7218705	0.818182	0.766604	0.7218705	0.8166995	0.766604	0.7218705	0.818182	0.766604
50	5	2	2.0	0.2	40	32	complete	4	pcor	all	4	0.9508575	0.9890095	0.968847	0.9508575	0.9890095	0.968847	0.9508575	0.9890095	0.968847
50	5	2	2.0	0.2	40	32	hiddenCL	4	pcor	all	4	0.675919	0.771421	0.722557	0.675919	0.771421	0.722557	0.675919	0.771421	0.722557
50	5	2	2.0	0.5	40	1	hidden	2	pcor	all	4	0.1294295	0.2089435	0.1627135	0.1294295	0.206623	0.15942	0.1294295	0.206623	0.15942
50	5	2	2.0	0.5	40	1	complete	2	pcor	all	4	0.163674	0.2606115	0.204852	0.150207	0.2521185	0.1870545	0.153269	0.254237	0.1953905
50	5	2	2.0	0.5	40	1	hiddenCL	2	pcor	all	4	0.106203	0.189904	0.136054	0.1027165	0.1791445	0.1291685	0.1027165	0.1827455	0.1296585
50	5	2	2.0	0.5	40	1	hidden	3	pcor	all	4	0.093934	0.283482	0.137607	0.0864725	0.280625	0.132704	0.0864725	0.280625	0.132704
50	5	2	2.0	0.5	40	1	complete	3	pcor	all	4	0.1088035	0.355991	0.1673905	0.1050245	0.344086	0.15749	0.1064315	0.35389	0.161934
50	5	2	2.0	0.5	40	1	hiddenCL	3	pcor	all	4	0.073689	0.2649125	0.1161845	0.071429	0.259259	0.111046	0.071429	0.259259	0.1136925
50	5	2	2.0	0.5	40	1	hidden	4	pcor	all	4	0.035504	0.3603895	0.065225	0.035089	0.357143	0.062561	0.035504	0.3603895	0.065225
50	5	2	2.0	0.5	40	1	complete	4	pcor	all	4	0.0515515	0.454545	0.091326	0.0515515	0.454545	0.091326	0.0515515	0.454545	0.091326
50	5	2	2.0	0.5	40	1	hiddenCL	4	pcor	all	4	0.030931	0.333333	0.0563395	0.030931	0.333333	0.0563395	0.030931	0.333333	0.0563395
50	5	2	2.0	0.5	40	2	hidden	2	pcor	all	4	0.2400445	0.3360215	0.280239	0.2400445	0.330601	0.2757575	0.2400445	0.330601	0.2757575
50	5	2	2.0	0.5	40	2	complete	2	pcor	all	4	0.360071	0.4676885	0.409843	0.360071	0.4676885	0.404766	0.360071	0.4676885	0.406047
50	5	2	2.0	0.5	40	2	hiddenCL	2	pcor	all	4	0.2400445	0.346734	0.2813485	0.231579	0.343773	0.274996	0.2400445	0.343773	0.280244
50	5	2	2.0	0.5	40	2	hidden	3	pcor	all	4	0.1848255	0.4677085	0.2612845	0.18131	0.45	0.2605165	0.1848255	0.459375	0.2612845
50	5	2	2.0	0.5	40	2	complete	3	pcor	all	4	0.290148	0.6789635	0.398401	0.288143	0.674797	0.3941295	0.288143	0.6789635	0.3941295
50	5	2	2.0	0.5	40	2	hiddenCL	3	pcor	all	4	0.188996	0.552178	0.2794265	0.185298	0.552178	0.2683825	0.1871695	0.552178	0.2751945
50	5	2	2.0	0.5	40	2	hidden	4	pcor	all	4	0.139388	0.583333	0.2252885	0.139388	0.583333	0.2252885	0.139388	0.583333	0.2252885
50	5	2	2.0	0.5	40	2	complete	4	pcor	all	4	0.188504	0.869748	0.312262	0.187468	0.869748	0.312262	0.187468	0.869748	0.312262
50	5	2	2.0	0.5	40	2	hiddenCL	4	pcor	all	4	0.124947	0.769231	0.215635	0.124947	0.769231	0.215635	0.124947	0.769231	0.215635
50	5	2	2.0	0.5	40	4	hidden	2	pcor	all	4	0.408308	0.4802325	0.435829	0.408308	0.472973	0.4342075	0.408308	0.4762125	0.43479
50	5	2	2.0	0.5	40	4	complete	2	pcor	all	4	0.5683785	0.6220335	0.592625	0.559028	0.6204715	0.5866135	0.562859	0.6204715	0.5918415
50	5	2	2.0	0.5	40	4	hiddenCL	2	pcor	all	4	0.3812315	0.4831535	0.429402	0.378898	0.478567	0.418762	0.378898	0.4831535	0.42137
50	5	2	2.0	0.5	40	4	hidden	3	pcor	all	4	0.3350875	0.666667	0.449806	0.326316	0.666667	0.438483	0.3264235	0.666667	0.4420545
50	5	2	2.0	0.5	40	4	complete	3	pcor	all	4	0.4780195	0.8445285	0.60217	0.473264	0.84	0.6006995	0.4780195	0.84	0.60217
50	5	2	2.0	0.5	40	4	hiddenCL	3	pcor	all	4	0.320988	0.7013515	0.434109	0.3171205	0.7	0.434109	0.3171205	0.7013515	0.434109
50	5	2	2.0	0.5	40	4	hidden	4	pcor	all	4	0.264156	0.7161175	0.3821425	0.2600645	0.714286	0.378446	0.2600645	0.7161175	0.378446
50	5	2	2.0	0.5	40	4	complete	4	pcor	all	4	0.390321	0.95122	0.5556335	0.390321	0.95122	0.5556335	0.390321	0.95122	0.5556335
50	5	2	2.0	0.5	40	4	hiddenCL	4	pcor	all	4	0.266245	0.865817	0.409836	0.266245	0.865817	0.409836	0.266245	0.865817	0.409836
50	5	2	2.0	0.5	40	8	hidden	2	pcor	all	4	0.5548865	0.5517515	0.551455	0.5507925	0.550281	0.549337	0.5548865	0.5513225	0.551455
50	5	2	2.0	0.5	40	8	complete	2	pcor	all	4	0.748684	0.71959	0.731148	0.748684	0.71959	0.729752	0.748684	0.71959	0.729752
50	5	2	2.0	0.5	40	8	hiddenCL	2	pcor	all	4	0.5432365	0.5526025	0.5385915	0.5432365	0.546921	0.5385915	0.5432365	0.5526025	0.5385915
50	5	2	2.0	0.5	40	8	hidden	3	pcor	all	4	0.48958	0.729021	0.5858595	0.48958	0.729021	0.583058	0.48958	0.729021	0.583058
50	5	2	2.0	0.5	40	8	complete	3	pcor	all	4	0.6770935	0.9203175	0.780181	0.6770935	0.9203175	0.778826	0.6770935	0.9203175	0.778826
50	5	2	2.0	0.5	40	8	hiddenCL	3	pcor	all	4	0.478714	0.7777615	0.5930705	0.478714	0.7777615	0.5930705	0.478714	0.7777615	0.5930705
50	5	2	2.0	0.5	40	8	hidden	4	pcor	all	4	0.431839	0.7862265	0.573427	0.431839	0.7862265	0.573427	0.431839	0.7862265	0.573427
50	5	2	2.0	0.5	40	8	complete	4	pcor	all	4	0.5940935	0.9816495	0.739633	0.5940935	0.9816495	0.739633	0.5940935	0.9816495	0.739633
50	5	2	2.0	0.5	40	8	hiddenCL	4	pcor	all	4	0.421833	0.880952	0.5646795	0.421833	0.880952	0.5646795	0.421833	0.880952	0.5646795
50	5	2	2.0	0.5	40	16	hidden	2	pcor	all	4	0.64714	0.5865235	0.614051	0.64714	0.582555	0.614051	0.64714	0.582555	0.614051
50	5	2	2.0	0.5	40	16	complete	2	pcor	all	4	0.8978205	0.770642	0.8337695	0.8978205	0.7682995	0.8337695	0.8978205	0.770642	0.8337695
50	5	2	2.0	0.5	40	16	hiddenCL	2	pcor	all	4	0.641376	0.5865075	0.6095975	0.641376	0.5865075	0.6095975	0.641376	0.5865075	0.6095975
50	5	2	2.0	0.5	40	16	hidden	3	pcor	all	4	0.6133515	0.7466285	0.6690215	0.6133515	0.7466285	0.66225	0.6133515	0.7466285	0.66225
50	5	2	2.0	0.5	40	16	complete	3	pcor	all	4	0.845156	0.945936	0.8903045	0.845156	0.945936	0.8903045	0.845156	0.945936	0.8903045
50	5	2	2.0	0.5	40	16	hiddenCL	3	pcor	all	4	0.6079195	0.7405005	0.668529	0.6079195	0.7405005	0.668529	0.6079195	0.7405005	0.668529
50	5	2	2.0	0.5	40	16	hidden	4	pcor	all	4	0.562859	0.8115595	0.6621925	0.562859	0.8115595	0.6575305	0.562859	0.8115595	0.6621925
50	5	2	2.0	0.5	40	16	complete	4	pcor	all	4	0.792088	0.9856105	0.8731745	0.792088	0.9856105	0.8731745	0.792088	0.9856105	0.8731745
50	5	2	2.0	0.5	40	16	hiddenCL	4	pcor	all	4	0.5615535	0.819624	0.666667	0.5615535	0.819624	0.666667	0.5615535	0.819624	0.666667
50	5	2	2.0	0.5	40	32	hidden	2	pcor	all	4	0.6871235	0.572727	0.624381	0.6871235	0.572727	0.623762	0.6871235	0.572727	0.624381
50	5	2	2.0	0.5	40	32	complete	2	pcor	all	4	0.962963	0.792778	0.871508	0.962963	0.792778	0.8699005	0.962963	0.792778	0.8699005
50	5	2	2.0	0.5	40	32	hiddenCL	2	pcor	all	4	0.6787475	0.5669165	0.62135	0.6787475	0.5669165	0.62135	0.6787475	0.5669165	0.62135
50	5	2	2.0	0.5	40	32	hidden	3	pcor	all	4	0.6793365	0.719583	0.7020595	0.6748495	0.719583	0.7020595	0.6793365	0.719583	0.7020595
50	5	2	2.0	0.5	40	32	complete	3	pcor	all	4	0.9441355	0.966092	0.9488035	0.9441355	0.966092	0.9488035	0.9441355	0.966092	0.9488035
50	5	2	2.0	0.5	40	32	hiddenCL	3	pcor	all	4	0.672008	0.710933	0.6886145	0.672008	0.710933	0.6886145	0.672008	0.710933	0.6886145
50	5	2	2.0	0.5	40	32	hidden	4	pcor	all	4	0.663154	0.7724395	0.710585	0.663154	0.7724395	0.710585	0.663154	0.7724395	0.710585
50	5	2	2.0	0.5	40	32	complete	4	pcor	all	4	0.912077	0.9883705	0.9497145	0.912077	0.988165	0.9497145	0.912077	0.9883705	0.9497145
50	5	2	2.0	0.5	40	32	hiddenCL	4	pcor	all	4	0.6612225	0.7615315	0.7052725	0.6612225	0.7615315	0.7052725	0.6612225	0.7615315	0.7052725
50	5	2	3.0	0.05	40	1	hidden	2	pcor	all	4	0.116147	0.162972	0.1363175	0.1037275	0.1593045	0.123704	0.104957	0.1593045	0.125393
50	5	2	3.0	0.05	40	1	complete	2	pcor	all	4	0.1283245	0.186441	0.152295	0.1134715	0.1801945	0.1419735	0.122909	0.186441	0.148649
50	5	2	3.0	0.05	40	1	hiddenCL	2	pcor	all	4	0.101195	0.1680795	0.1242865	0.0940975	0.1553545	0.1172175	0.0940975	0.159722	0.1172175
50	5	2	3.0	0.05	40	1	hidden	3	pcor	all	4	0.065934	0.158004	0.093029	0.063015	0.15301	0.0901195	0.065934	0.153846	0.093029
50	5	2	3.0	0.05	40	1	complete	3	pcor	all	4	0.089888	0.1975105	0.122607	0.086639	0.1858555	0.114414	0.086639	0.1858555	0.114838
50	5	2	3.0	0.05	40	1	hiddenCL	3	pcor	all	4	0.0604235	0.155048	0.0865305	0.057216	0.1504525	0.082105	0.057216	0.1504525	0.082105
50	5	2	3.0	0.05	40	1	hidden	4	pcor	all	4	0.030502	0.189904	0.052237	0.0294825	0.1770835	0.052237	0.0294825	0.1770835	0.052237
50	5	2	3.0	0.05	40	1	complete	4	pcor	all	4	0.0432665	0.232684	0.069094	0.0391545	0.2190475	0.066025	0.042993	0.2190475	0.069094
50	5	2	3.0	0.05	40	1	hiddenCL	4	pcor	all	4	0.02778	0.1791445	0.050477	0.0269195	0.171569	0.0471175	0.0269195	0.171569	0.0471175
50	5	2	3.0	0.05	40	2	hidden	2	pcor	all	4	0.264232	0.338245	0.2941025	0.258846	0.337581	0.289656	0.264109	0.338062	0.291245
50	5	2	3.0	0.05	40	2	complete	2	pcor	all	4	0.3529075	0.4193305	0.382975	0.342463	0.4136745	0.3821095	0.351356	0.415584	0.382716
50	5	2	3.0	0.05	40	2	hiddenCL	2	pcor	all	4	0.2541655	0.3405795	0.2939975	0.248853	0.333333	0.2829965	0.2541655	0.333333	0.2939975
50	5	2	3.0	0.05	40	2	hidden	3	pcor	all	4	0.2031605	0.429487	0.276423	0.2019275	0.4240385	0.2748575	0.2019275	0.429487	0.276423
50	5	2	3.0	0.05	40	2	complete	3	pcor	all	4	0.278741	0.5408335	0.3698805	0.2759165	0.5375235	0.3617925	0.278741	0.5408335	0.3661555
50	5	2	3.0	0.05	40	2	hiddenCL	3	pcor	all	4	0.1878675	0.4624765	0.265044	0.1866705	0.44281	0.262313	0.1878675	0.4624765	0.265044
50	5	2	3.0	0.05	40	2	hidden	4	pcor	all	4	0.121187	0.511905	0.19436	0.121187	0.5	0.19436	0.121187	0.511905	0.19436
50	5	2	3.0	0.05	40	2	complete	4	pcor	all	4	0.1821685	0.6742425	0.2902165	0.1821685	0.6742425	0.2902165	0.1821685	0.6742425	0.2902165
50	5	2	3.0	0.05	40	2	hiddenCL	4	pcor	all	4	0.121972	0.6055555	0.2046555	0.121972	0.6055555	0.2046555	0.121972	0.6055555	0.2046555
50	5	2	3.0	0.05	40	4	hidden	2	pcor	all	4	0.423232	0.4759	0.453988	0.417582	0.4721185	0.443152	0.4224015	0.475	0.4498525
50	5	2	3.0	0.05	40	4	complete	2	pcor	all	4	0.562508	0.5878425	0.573805	0.558677	0.582348	0.5681145	0.55966	0.582348	0.569832
50	5	2	3.0	0.05	40	4	hiddenCL	2	pcor	all	4	0.4070285	0.462019	0.436573	0.4057355	0.4604985	0.435962	0.4070285	0.4604985	0.436059
50	5	2	3.0	0.05	40	4	hidden	3	pcor	all	4	0.364114	0.621591	0.458896	0.3554095	0.6174245	0.456396	0.3554095	0.6174245	0.456396
50	5	2	3.0	0.05	40	4	complete	3	pcor	all	4	0.4825795	0.7713815	0.5862525	0.4825795	0.759011	0.58427	0.4825795	0.7657465	0.58427
50	5	2	3.0	0.05	40	4	hiddenCL	3	pcor	all	4	0.335145	0.6486235	0.4361415	0.3313005	0.648382	0.4341745	0.335145	0.648382	0.4361415
50	5	2	3.0	0.05	40	4	hidden	4	pcor	all	4	0.2900195	0.7335005	0.415817	0.2841775	0.7302495	0.4115845	0.2885435	0.731238	0.4115845
50	5	2	3.0	0.05	40	4	complete	4	pcor	all	4	0.3901395	0.919986	0.5475785	0.389859	0.919986	0.5448225	0.3901395	0.919986	0.5475785
50	5	2	3.0	0.05	40	4	hiddenCL	4	pcor	all	4	0.2726565	0.833333	0.4052205	0.2726565	0.8304595	0.4052205	0.2726565	0.833333	0.4052205
50	5	2	3.0	0.05	40	8	hidden	2	pcor	all	4	0.6	0.592553	0.59887	0.5963815	0.5880075	0.5949085	0.6	0.5880075	0.5949085
50	5	2	3.0	0.05	40	8	complete	2	pcor	all	4	0.7714115	0.716429	0.7479855	0.771084	0.716429	0.7473105	0.7714115	0.716429	0.7479855
50	5	2	3.0	0.05	40	8	hiddenCL	2	pcor	all	4	0.561798	0.555583	0.5593905	0.561798	0.555583	0.5564665	0.561798	0.555583	0.5593905
50	5	2	3.0	0.05	40	8	hidden	3	pcor	all	4	0.529706	0.746032	0.618855	0.5277815	0.741657	0.6181995	0.528751	0.746032	0.6181995
50	5	2	3.0	0.05	40	8	complete	3	pcor	all	4	0.6929295	0.900704	0.7834745	0.6929295	0.897805	0.782303	0.6929295	0.8999795	0.7834745
50	5	2	3.0	0.05	40	8	hiddenCL	3	pcor	all	4	0.5022125	0.7457435	0.59617	0.5022125	0.7457435	0.59617	0.5022125	0.7457435	0.59617
50	5	2	3.0	0.05	40	8	hidden	4	pcor	all	4	0.4854145	0.8441295	0.614779	0.48437	0.8397435	0.613656	0.48437	0.8397435	0.613656
50	5	2	3.0	0.05	40	8	complete	4	pcor	all	4	0.626506	0.9816495	0.762304	0.6263845	0.9813065	0.7598435	0.626506	0.9813065	0.762304
50	5	2	3.0	0.05	40	8	hiddenCL	4	pcor	all	4	0.463189	0.87234	0.601205	0.457288	0.8702665	0.5985075	0.463189	0.871654	0.600752
50	5	2	3.0	0.05	40	16	hidden	2	pcor	all	4	0.732829	0.6397675	0.682877	0.730909	0.6372295	0.679287	0.732829	0.6397675	0.68262
50	5	2	3.0	0.05	40	16	complete	2	pcor	all	4	0.9226495	0.77193	0.8378335	0.9185685	0.77193	0.8378335	0.9226495	0.77193	0.8378335
50	5	2	3.0	0.05	40	16	hiddenCL	2	pcor	all	4	0.663154	0.5980005	0.6278615	0.663093	0.5980005	0.626857	0.663154	0.5980005	0.626857
50	5	2	3.0	0.05	40	16	hidden	3	pcor	all	4	0.7066195	0.8254955	0.751612	0.704325	0.8254955	0.747057	0.7066195	0.8254955	0.751612
50	5	2	3.0	0.05	40	16	complete	3	pcor	all	4	0.8756445	0.952915	0.9126175	0.8756445	0.952915	0.9126175	0.8756445	0.952915	0.9126175
50	5	2	3.0	0.05	40	16	hiddenCL	3	pcor	all	4	0.6395875	0.764286	0.694382	0.6395875	0.764286	0.694382	0.6395875	0.764286	0.694382
50	5	2	3.0	0.05	40	16	hidden	4	pcor	all	4	0.6631005	0.878011	0.744732	0.656362	0.876712	0.743642	0.6631005	0.878011	0.744732
50	5	2	3.0	0.05	40	16	complete	4	pcor	all	4	0.823617	0.9878425	0.8972555	0.818175	0.987179	0.8959505	0.823617	0.9878425	0.8972555
50	5	2	3.0	0.05	40	16	hiddenCL	4	pcor	all	4	0.595484	0.830729	0.6956625	0.5924025	0.830729	0.6956625	0.595484	0.830729	0.6956625
50	5	2	3.0	0.05	40	32	hidden	2	pcor	all	4	0.796467	0.6485295	0.7103475	0.7923275	0.6485295	0.7078275	0.7923275	0.6485295	0.707106
50	5	2	3.0	0.05	40	32	complete	2	pcor	all	4	0.9730805	0.793548	0.875865	0.9730805	0.793548	0.8734605	0.9730805	0.793548	0.8734605
50	5	2	3.0	0.05	40	32	hiddenCL	2	pcor	all	4	0.6994625	0.5806545	0.635255	0.6994625	0.5806545	0.635255	0.6994625	0.5806545	0.635255
50	5	2	3.0	0.05	40	32	hidden	3	pcor	all	4	0.7713615	0.820353	0.797751	0.770626	0.820353	0.791109	0.770626	0.820353	0.794566
50	5	2	3.0	0.05	40	32	complete	3	pcor	all	4	0.953482	0.964286	0.955996	0.953482	0.964286	0.955996	0.953482	0.964286	0.955996
50	5	2	3.0	0.05	40	32	hiddenCL	3	pcor	all	4	0.684802	0.7206615	0.700983	0.684802	0.7206615	0.700983	0.684802	0.7206615	0.700983
50	5	2	3.0	0.05	40	32	hidden	4	pcor	all	4	0.7615405	0.8654325	0.814794	0.7615405	0.8597915	0.8105055	0.7615405	0.8597915	0.8105055
50	5	2	3.0	0.05	40	32	complete	4	pcor	all	4	0.9323115	0.988439	0.960226	0.9323115	0.988439	0.960226	0.9323115	0.988439	0.960226
50	5	2	3.0	0.05	40	32	hiddenCL	4	pcor	all	4	0.674035	0.780411	0.720041	0.674035	0.780411	0.720041	0.674035	0.780411	0.720041
50	5	2	3.0	0.1	40	1	hidden	2	pcor	all	4	0.116405	0.1721445	0.1396955	0.108343	0.1592165	0.132026	0.111125	0.165391	0.1345675
50	5	2	3.0	0.1	40	1	complete	2	pcor	all	4	0.1496555	0.2159495	0.1708725	0.136111	0.1982145	0.161081	0.139212	0.2093255	0.1672495
50	5	2	3.0	0.1	40	1	hiddenCL	2	pcor	all	4	0.089933	0.156923	0.1126815	0.085106	0.137483	0.1051845	0.085236	0.1446435	0.1071685
50	5	2	3.0	0.1	40	1	hidden	3	pcor	all	4	0.075609	0.1875	0.108553	0.0708225	0.180909	0.102676	0.072677	0.1858555	0.1047545
50	5	2	3.0	0.1	40	1	complete	3	pcor	all	4	0.1043555	0.222222	0.1406335	0.0970015	0.215019	0.1265	0.098901	0.220867	0.136558
50	5	2	3.0	0.1	40	1	hiddenCL	3	pcor	all	4	0.055868	0.166667	0.085145	0.05343	0.1600285	0.0806505	0.0555625	0.166667	0.082989
50	5	2	3.0	0.1	40	1	hidden	4	pcor	all	4	0.0320865	0.1875	0.05455	0.031747	0.184659	0.053114	0.031747	0.184659	0.053114
50	5	2	3.0	0.1	40	1	complete	4	pcor	all	4	0.0510895	0.2312835	0.0818	0.049272	0.2247475	0.0809835	0.0510895	0.2312835	0.0818
50	5	2	3.0	0.1	40	1	hiddenCL	4	pcor	all	4	0.025816	0.17029	0.041886	0.025816	0.158385	0.041886	0.025816	0.17029	0.041886
50	5	2	3.0	0.1	40	2	hidden	2	pcor	all	4	0.262014	0.33114	0.2948045	0.258213	0.3185365	0.285818	0.262014	0.3185365	0.2876265
50	5	2	3.0	0.1	40	2	complete	2	pcor	all	4	0.349011	0.416653	0.386531	0.3410885	0.411477	0.3750135	0.346726	0.416653	0.37802
50	5	2	3.0	0.1	40	2	hiddenCL	2	pcor	all	4	0.247113	0.333333	0.2839875	0.2385325	0.323944	0.2744595	0.2408525	0.3286385	0.2839875
50	5	2	3.0	0.1	40	2	hidden	3	pcor	all	4	0.192799	0.419817	0.2677875	0.192799	0.409698	0.266667	0.192799	0.409698	0.2677875
50	5	2	3.0	0.1	40	2	complete	3	pcor	all	4	0.2752935	0.5427275	0.3637475	0.268852	0.522727	0.35586	0.2719995	0.532624	0.358209
50	5	2	3.0	0.1	40	2	hiddenCL	3	pcor	all	4	0.1817595	0.4230265	0.2590225	0.1771975	0.4144305	0.246416	0.177781	0.419829	0.248967
50	5	2	3.0	0.1	40	2	hidden	4	pcor	all	4	0.130291	0.5	0.2044775	0.127121	0.4791305	0.2008405	0.130291	0.483315	0.2044775
50	5	2	3.0	0.1	40	2	complete	4	pcor	all	4	0.2023895	0.7066905	0.3132345	0.2023895	0.684659	0.312483	0.2023895	0.7066905	0.3132345
50	5	2	3.0	0.1	40	2	hiddenCL	4	pcor	all	4	0.1206245	0.588235	0.199874	0.117731	0.571429	0.1939265	0.1206245	0.579832	0.199874
50	5	2	3.0	0.1	40	4	hidden	2	pcor	all	4	0.4354165	0.489996	0.456156	0.4311035	0.4804005	0.442449	0.4317205	0.4835025	0.4502735
50	5	2	3.0	0.1	40	4	complete	2	pcor	all	4	0.5635065	0.5929335	0.5706305	0.55754	0.5929335	0.5706305	0.5635065	0.5929335	0.5706305
50	5	2	3.0	0.1	40	4	hiddenCL	2	pcor	all	4	0.415182	0.475358	0.4361305	0.4142135	0.4679015	0.4361305	0.4142135	0.4721185	0.4361305
50	5	2	3.0	0.1	40	4	hidden	3	pcor	all	4	0.3500835	0.6243085	0.457086	0.349415	0.623728	0.456091	0.349415	0.6243085	0.456091
50	5	2	3.0	0.1	40	4	complete	3	pcor	all	4	0.480105	0.7685795	0.5958855	0.47405	0.7685795	0.5958855	0.480105	0.7685795	0.5958855
50	5	2	3.0	0.1	40	4	hiddenCL	3	pcor	all	4	0.335206	0.648309	0.4418995	0.335206	0.644444	0.4418995	0.335206	0.644444	0.4418995
50	5	2	3.0	0.1	40	4	hidden	4	pcor	all	4	0.280899	0.7077795	0.4	0.280899	0.7077795	0.4	0.280899	0.7077795	0.4
50	5	2	3.0	0.1	40	4	complete	4	pcor	all	4	0.386209	0.8900965	0.541384	0.386209	0.886305	0.541384	0.386209	0.8900965	0.541384
50	5	2	3.0	0.1	40	4	hiddenCL	4	pcor	all	4	0.258843	0.797059	0.395303	0.258843	0.797059	0.395303	0.258843	0.797059	0.395303
50	5	2	3.0	0.1	40	8	hidden	2	pcor	all	4	0.6010755	0.5803265	0.5885335	0.6	0.573684	0.57863	0.6	0.5781335	0.58114
50	5	2	3.0	0.1	40	8	complete	2	pcor	all	4	0.782583	0.720048	0.744315	0.7801135	0.720048	0.744315	0.782583	0.720048	0.744315
50	5	2	3.0	0.1	40	8	hiddenCL	2	pcor	all	4	0.5637935	0.5584705	0.55839	0.560469	0.5584705	0.5543735	0.5637935	0.5584705	0.5550055
50	5	2	3.0	0.1	40	8	hidden	3	pcor	all	4	0.527047	0.75	0.6325475	0.522146	0.7458975	0.621102	0.527047	0.7458975	0.6303675
50	5	2	3.0	0.1	40	8	complete	3	pcor	all	4	0.698622	0.9050925	0.7811355	0.698622	0.9050925	0.7811355	0.698622	0.9050925	0.7811355
50	5	2	3.0	0.1	40	8	hiddenCL	3	pcor	all	4	0.5097315	0.7440935	0.6028975	0.507716	0.7440935	0.6028975	0.5097315	0.7440935	0.6028975
50	5	2	3.0	0.1	40	8	hidden	4	pcor	all	4	0.4684585	0.8241855	0.597222	0.467847	0.8241855	0.5964835	0.467847	0.8241855	0.5964835
50	5	2	3.0	0.1	40	8	complete	4	pcor	all	4	0.621456	0.981132	0.755502	0.621456	0.980762	0.755502	0.621456	0.980762	0.755502
50	5	2	3.0	0.1	40	8	hiddenCL	4	pcor	all	4	0.4419825	0.866986	0.5878065	0.4419825	0.866986	0.5878065	0.4419825	0.866986	0.5878065
50	5	2	3.0	0.1	40	16	hidden	2	pcor	all	4	0.717118	0.6162865	0.6608055	0.717118	0.6162865	0.6608055	0.717118	0.6162865	0.6608055
50	5	2	3.0	0.1	40	16	complete	2	pcor	all	4	0.9190725	0.7677545	0.835843	0.917197	0.7677545	0.835843	0.9190725	0.7677545	0.835843
50	5	2	3.0	0.1	40	16	hiddenCL	2	pcor	all	4	0.668385	0.5918915	0.625687	0.668385	0.5918915	0.625687	0.668385	0.5918915	0.625687
50	5	2	3.0	0.1	40	16	hidden	3	pcor	all	4	0.683873	0.801316	0.727875	0.683873	0.801316	0.727875	0.683873	0.801316	0.727875
50	5	2	3.0	0.1	40	16	complete	3	pcor	all	4	0.8667245	0.941518	0.903754	0.8667245	0.941518	0.903754	0.8667245	0.941518	0.903754
50	5	2	3.0	0.1	40	16	hiddenCL	3	pcor	all	4	0.6381715	0.7728115	0.686397	0.6381715	0.7728115	0.686397	0.6381715	0.7728115	0.686397
50	5	2	3.0	0.1	40	16	hidden	4	pcor	all	4	0.638906	0.8652685	0.738175	0.638906	0.8652685	0.738175	0.638906	0.8652685	0.738175
50	5	2	3.0	0.1	40	16	complete	4	pcor	all	4	0.824091	0.987013	0.8968325	0.824091	0.987013	0.8968325	0.824091	0.987013	0.8968325
50	5	2	3.0	0.1	40	16	hiddenCL	4	pcor	all	4	0.595506	0.8397525	0.697169	0.595506	0.8397525	0.697169	0.595506	0.8397525	0.697169
50	5	2	3.0	0.1	40	32	hidden	2	pcor	all	4	0.7552105	0.635797	0.6927335	0.7552105	0.633125	0.6927335	0.7552105	0.635797	0.6927335
50	5	2	3.0	0.1	40	32	complete	2	pcor	all	4	0.971842	0.804328	0.8777625	0.971842	0.8027755	0.87604	0.971842	0.804328	0.8777625
50	5	2	3.0	0.1	40	32	hiddenCL	2	pcor	all	4	0.701765	0.5817805	0.6382825	0.701765	0.5817805	0.6382825	0.701765	0.5817805	0.6382825
50	5	2	3.0	0.1	40	32	hidden	3	pcor	all	4	0.752688	0.7952	0.772526	0.752688	0.7952	0.772526	0.752688	0.7952	0.772526
50	5	2	3.0	0.1	40	32	complete	3	pcor	all	4	0.958329	0.9655125	0.9615375	0.958329	0.9655125	0.9615375	0.958329	0.9655125	0.9615375
50	5	2	3.0	0.1	40	32	hiddenCL	3	pcor	all	4	0.6981015	0.738404	0.7111235	0.6981015	0.738404	0.7111235	0.6981015	0.738404	0.7111235
50	5	2	3.0	0.1	40	32	hidden	4	pcor	all	4	0.730565	0.847222	0.7821145	0.730565	0.8470805	0.781838	0.730565	0.8470805	0.7821145
50	5	2	3.0	0.1	40	32	complete	4	pcor	all	4	0.9292485	0.989579	0.9604065	0.9292485	0.989579	0.9604065	0.9292485	0.989579	0.9604065
50	5	2	3.0	0.1	40	32	hiddenCL	4	pcor	all	4	0.6782155	0.776316	0.7214115	0.6782155	0.776316	0.7214115	0.6782155	0.776316	0.7214115
50	5	2	3.0	0.2	40	1	hidden	2	pcor	all	4	0.1323055	0.2051435	0.160584	0.129521	0.19467	0.157465	0.127997	0.1932205	0.1530465
50	5	2	3.0	0.2	40	1	complete	2	pcor	all	4	0.158143	0.2402595	0.1910345	0.149295	0.2230115	0.182863	0.1538725	0.229508	0.1852875
50	5	2	3.0	0.2	40	1	hiddenCL	2	pcor	all	4	0.106395	0.175955	0.131658	0.1009635	0.174774	0.125	0.1009635	0.174774	0.125
50	5	2	3.0	0.2	40	1	hidden	3	pcor	all	4	0.076505	0.205882	0.114603	0.070439	0.202941	0.104941	0.070439	0.202941	0.104941
50	5	2	3.0	0.2	40	1	complete	3	pcor	all	4	0.111125	0.2591575	0.15749	0.106395	0.2428335	0.1454565	0.109823	0.247222	0.1496325
50	5	2	3.0	0.2	40	1	hiddenCL	3	pcor	all	4	0.070692	0.2	0.1026995	0.066675	0.1757355	0.097961	0.067416	0.184338	0.1
50	5	2	3.0	0.2	40	1	hidden	4	pcor	all	4	0.037936	0.222222	0.064554	0.037936	0.222222	0.064554	0.037936	0.222222	0.064554
50	5	2	3.0	0.2	40	1	complete	4	pcor	all	4	0.058158	0.274436	0.095238	0.0512705	0.274436	0.081005	0.0552115	0.274436	0.0889415
50	5	2	3.0	0.2	40	1	hiddenCL	4	pcor	all	4	0.0341825	0.207143	0.059738	0.0341825	0.205263	0.059738	0.0341825	0.205263	0.059738
50	5	2	3.0	0.2	40	2	hidden	2	pcor	all	4	0.26924	0.333333	0.2975735	0.268406	0.328767	0.2933095	0.268406	0.333333	0.2933095
50	5	2	3.0	0.2	40	2	complete	2	pcor	all	4	0.3552015	0.43869	0.3881045	0.346135	0.4256625	0.3777035	0.349792	0.4309805	0.382007
50	5	2	3.0	0.2	40	2	hiddenCL	2	pcor	all	4	0.2461605	0.3533935	0.295365	0.2444335	0.3426615	0.287541	0.2447895	0.342875	0.288528
50	5	2	3.0	0.2	40	2	hidden	3	pcor	all	4	0.197032	0.4330355	0.2721745	0.195957	0.4330355	0.2721745	0.195957	0.4330355	0.2721745
50	5	2	3.0	0.2	40	2	complete	3	pcor	all	4	0.282759	0.5463435	0.3812705	0.27969	0.5376965	0.370452	0.27969	0.5376965	0.370452
50	5	2	3.0	0.2	40	2	hiddenCL	3	pcor	all	4	0.1881945	0.4338575	0.263598	0.1847665	0.4301945	0.2619165	0.1864815	0.4301945	0.2619165
50	5	2	3.0	0.2	40	2	hidden	4	pcor	all	4	0.1453225	0.5	0.22971	0.1453225	0.5	0.22971	0.1453225	0.5	0.22971
50	5	2	3.0	0.2	40	2	complete	4	pcor	all	4	0.2107785	0.6843895	0.322005	0.2107785	0.666667	0.322005	0.2107785	0.671569	0.322005
50	5	2	3.0	0.2	40	2	hiddenCL	4	pcor	all	4	0.1405775	0.590909	0.2271935	0.1405775	0.590909	0.2271935	0.1405775	0.590909	0.2271935
50	5	2	3.0	0.2	40	4	hidden	2	pcor	all	4	0.4192115	0.474059	0.444383	0.4130545	0.4722735	0.436573	0.417372	0.474059	0.438171
50	5	2	3.0	0.2	40	4	complete	2	pcor	all	4	0.5471175	0.5987805	0.5673235	0.546612	0.5987805	0.5620325	0.546612	0.5987805	0.5620325
50	5	2	3.0	0.2	40	4	hiddenCL	2	pcor	all	4	0.3968085	0.4666425	0.4256615	0.3956035	0.4666425	0.4256615	0.3956035	0.4666425	0.4256615
50	5	2	3.0	0.2	40	4	hidden	3	pcor	all	4	0.3424485	0.603448	0.4361415	0.3424485	0.603448	0.4361415	0.3424485	0.603448	0.4361415
50	5	2	3.0	0.2	40	4	complete	3	pcor	all	4	0.472797	0.762712	0.5850405	0.470523	0.762712	0.5850405	0.470523	0.762712	0.5850405
50	5	2	3.0	0.2	40	4	hiddenCL	3	pcor	all	4	0.325965	0.637331	0.432418	0.325965	0.637331	0.432418	0.325965	0.637331	0.432418
50	5	2	3.0	0.2	40	4	hidden	4	pcor	all	4	0.2756735	0.7108015	0.403758	0.2756735	0.7108015	0.403758	0.2756735	0.7108015	0.403758
50	5	2	3.0	0.2	40	4	complete	4	pcor	all	4	0.387218	0.8793605	0.537852	0.387218	0.8793605	0.537852	0.387218	0.8793605	0.537852
50	5	2	3.0	0.2	40	4	hiddenCL	4	pcor	all	4	0.270634	0.802778	0.393509	0.270634	0.802778	0.393509	0.270634	0.802778	0.393509
50	5	2	3.0	0.2	40	8	hidden	2	pcor	all	4	0.5877335	0.5673235	0.5819315	0.584688	0.5631625	0.5776475	0.5877335	0.5649425	0.5819315
50	5	2	3.0	0.2	40	8	complete	2	pcor	all	4	0.765001	0.715729	0.738132	0.765001	0.714286	0.736264	0.765001	0.715729	0.738132
50	5	2	3.0	0.2	40	8	hiddenCL	2	pcor	all	4	0.557348	0.5543735	0.555556	0.557348	0.5543735	0.5538515	0.557348	0.5543735	0.555556
50	5	2	3.0	0.2	40	8	hidden	3	pcor	all	4	0.529351	0.7443465	0.6154385	0.52809	0.739633	0.613929	0.529351	0.7443465	0.614011
50	5	2	3.0	0.2	40	8	complete	3	pcor	all	4	0.6898305	0.9006175	0.7775195	0.6898305	0.9006175	0.7775195	0.6898305	0.9006175	0.7775195
50	5	2	3.0	0.2	40	8	hiddenCL	3	pcor	all	4	0.50496	0.758343	0.60274	0.5022125	0.758343	0.60274	0.50496	0.758343	0.60274
50	5	2	3.0	0.2	40	8	hidden	4	pcor	all	4	0.4592525	0.8	0.58156	0.4592525	0.8	0.58156	0.4592525	0.8	0.58156
50	5	2	3.0	0.2	40	8	complete	4	pcor	all	4	0.612107	0.966365	0.746374	0.612107	0.966365	0.746374	0.612107	0.966365	0.746374
50	5	2	3.0	0.2	40	8	hiddenCL	4	pcor	all	4	0.439406	0.860465	0.5789175	0.439406	0.860465	0.5789175	0.439406	0.860465	0.5789175
50	5	2	3.0	0.2	40	16	hidden	2	pcor	all	4	0.6829485	0.607154	0.6419665	0.6829485	0.607154	0.6405515	0.6829485	0.607154	0.6405515
50	5	2	3.0	0.2	40	16	complete	2	pcor	all	4	0.91174	0.7689415	0.836718	0.91174	0.7689415	0.836718	0.91174	0.7689415	0.836718
50	5	2	3.0	0.2	40	16	hiddenCL	2	pcor	all	4	0.6590555	0.5785525	0.6169575	0.6590555	0.5785525	0.6169575	0.6590555	0.5785525	0.6169575
50	5	2	3.0	0.2	40	16	hidden	3	pcor	all	4	0.6631205	0.781494	0.72068	0.6587345	0.781494	0.716537	0.6631205	0.781494	0.72068
50	5	2	3.0	0.2	40	16	complete	3	pcor	all	4	0.858641	0.953482	0.9038095	0.858641	0.953482	0.9038095	0.858641	0.953482	0.9038095
50	5	2	3.0	0.2	40	16	hiddenCL	3	pcor	all	4	0.627083	0.764835	0.684593	0.627083	0.764835	0.684593	0.627083	0.764835	0.684593
50	5	2	3.0	0.2	40	16	hidden	4	pcor	all	4	0.6171285	0.835616	0.711646	0.6171285	0.835616	0.711646	0.6171285	0.835616	0.711646
50	5	2	3.0	0.2	40	16	complete	4	pcor	all	4	0.8047135	0.9940475	0.888872	0.8047135	0.9940475	0.888872	0.8047135	0.9940475	0.888872
50	5	2	3.0	0.2	40	16	hiddenCL	4	pcor	all	4	0.583344	0.83999	0.684041	0.583344	0.83999	0.684041	0.583344	0.83999	0.684041
50	5	2	3.0	0.2	40	32	hidden	2	pcor	all	4	0.7403795	0.6026735	0.663529	0.7403795	0.6026735	0.663529	0.7403795	0.6026735	0.663529
50	5	2	3.0	0.2	40	32	complete	2	pcor	all	4	0.9659045	0.7908135	0.8697825	0.9659045	0.7908135	0.8697825	0.9659045	0.7908135	0.8697825
50	5	2	3.0	0.2	40	32	hiddenCL	2	pcor	all	4	0.701765	0.5753465	0.631068	0.701765	0.5753465	0.631068	0.701765	0.5753465	0.631068
50	5	2	3.0	0.2	40	32	hidden	3	pcor	all	4	0.7352205	0.765122	0.7421935	0.7352205	0.765122	0.7421935	0.7352205	0.765122	0.7421935
50	5	2	3.0	0.2	40	32	complete	3	pcor	all	4	0.952094	0.9668415	0.957876	0.952094	0.9668415	0.957876	0.952094	0.9668415	0.957876
50	5	2	3.0	0.2	40	32	hiddenCL	3	pcor	all	4	0.692738	0.72356	0.7003015	0.692738	0.72356	0.7003015	0.692738	0.72356	0.7003015
50	5	2	3.0	0.2	40	32	hidden	4	pcor	all	4	0.724206	0.823157	0.7586035	0.724206	0.819929	0.7586035	0.724206	0.823157	0.7586035
50	5	2	3.0	0.2	40	32	complete	4	pcor	all	4	0.9256685	0.9898475	0.9567555	0.9256685	0.9898475	0.9567555	0.9256685	0.9898475	0.9567555
50	5	2	3.0	0.2	40	32	hiddenCL	4	pcor	all	4	0.6775985	0.784749	0.723424	0.6775985	0.784749	0.723424	0.6775985	0.784749	0.723424
50	5	2	3.0	0.5	40	1	hidden	2	pcor	all	4	0.135494	0.1982145	0.158165	0.13141	0.189338	0.1518605	0.13141	0.189338	0.152778
50	5	2	3.0	0.5	40	1	complete	2	pcor	all	4	0.1627385	0.2353105	0.188008	0.150294	0.220339	0.176486	0.1542425	0.230713	0.181818
50	5	2	3.0	0.5	40	1	hiddenCL	2	pcor	all	4	0.112255	0.1957445	0.1434315	0.104178	0.184259	0.1299195	0.1116305	0.1895775	0.1408975
50	5	2	3.0	0.5	40	1	hidden	3	pcor	all	4	0.0887485	0.216518	0.123106	0.0887485	0.212406	0.123106	0.0877825	0.207143	0.1210085
50	5	2	3.0	0.5	40	1	complete	3	pcor	all	4	0.113808	0.25641	0.1604375	0.1071615	0.25	0.151515	0.111701	0.25	0.1566965
50	5	2	3.0	0.5	40	1	hiddenCL	3	pcor	all	4	0.068708	0.1883445	0.100007	0.067416	0.17395	0.097561	0.068191	0.1819855	0.0983675
50	5	2	3.0	0.5	40	1	hidden	4	pcor	all	4	0.0458365	0.2312835	0.0765985	0.043717	0.211111	0.0717845	0.04445	0.2312835	0.07408
50	5	2	3.0	0.5	40	1	complete	4	pcor	all	4	0.0710105	0.302174	0.117546	0.0614075	0.256579	0.096675	0.0658445	0.2679425	0.1059935
50	5	2	3.0	0.5	40	1	hiddenCL	4	pcor	all	4	0.033708	0.212406	0.057972	0.032967	0.19375	0.0563395	0.0333375	0.210526	0.057148
50	5	2	3.0	0.5	40	2	hidden	2	pcor	all	4	0.2650955	0.333333	0.291796	0.2603455	0.33105	0.2876845	0.2650955	0.333333	0.290282
50	5	2	3.0	0.5	40	2	complete	2	pcor	all	4	0.351691	0.432432	0.386922	0.3407615	0.428571	0.3769905	0.3463795	0.430335	0.380037
50	5	2	3.0	0.5	40	2	hiddenCL	2	pcor	all	4	0.2502385	0.328571	0.282209	0.2428615	0.323077	0.276389	0.2472515	0.323303	0.2799935
50	5	2	3.0	0.5	40	2	hidden	3	pcor	all	4	0.2009175	0.41886	0.272405	0.2	0.414855	0.2699425	0.2009175	0.416667	0.272405
50	5	2	3.0	0.5	40	2	complete	3	pcor	all	4	0.2802345	0.509819	0.3629545	0.277716	0.509819	0.3538345	0.2802345	0.509819	0.357634
50	5	2	3.0	0.5	40	2	hiddenCL	3	pcor	all	4	0.1891815	0.410428	0.2599315	0.1817595	0.4045455	0.2525925	0.1817595	0.4045455	0.2525925
50	5	2	3.0	0.5	40	2	hidden	4	pcor	all	4	0.1372285	0.5	0.2113235	0.136382	0.4913795	0.2090365	0.1372285	0.4913795	0.2113235
50	5	2	3.0	0.5	40	2	complete	4	pcor	all	4	0.213483	0.672619	0.324298	0.213483	0.666667	0.324298	0.213483	0.672619	0.324298
50	5	2	3.0	0.5	40	2	hiddenCL	4	pcor	all	4	0.13045	0.5576085	0.2132575	0.13045	0.5576085	0.2132575	0.13045	0.5576085	0.2132575
50	5	2	3.0	0.5	40	4	hidden	2	pcor	all	4	0.4138385	0.474059	0.43988	0.410469	0.461032	0.4298575	0.4117845	0.470234	0.436748
50	5	2	3.0	0.5	40	4	complete	2	pcor	all	4	0.561798	0.5892565	0.5723385	0.555556	0.5842195	0.5667985	0.561798	0.5866705	0.5715075
50	5	2	3.0	0.5	40	4	hiddenCL	2	pcor	all	4	0.382022	0.4511905	0.417199	0.3804845	0.45	0.417199	0.382022	0.45	0.417199
50	5	2	3.0	0.5	40	4	hidden	3	pcor	all	4	0.3429275	0.6052955	0.441071	0.340691	0.592796	0.4285055	0.3416405	0.601887	0.429641
50	5	2	3.0	0.5	40	4	complete	3	pcor	all	4	0.4941855	0.7698935	0.604704	0.4941855	0.7698935	0.604704	0.4941855	0.7698935	0.604704
50	5	2	3.0	0.5	40	4	hiddenCL	3	pcor	all	4	0.316718	0.6357895	0.425532	0.316718	0.6357895	0.425532	0.316718	0.6357895	0.425532
50	5	2	3.0	0.5	40	4	hidden	4	pcor	all	4	0.27932	0.686607	0.3969695	0.27932	0.6852135	0.3969695	0.27932	0.6852135	0.3969695
50	5	2	3.0	0.5	40	4	complete	4	pcor	all	4	0.3987365	0.904708	0.559028	0.3987365	0.904708	0.559028	0.3987365	0.904708	0.559028
50	5	2	3.0	0.5	40	4	hiddenCL	4	pcor	all	4	0.266245	0.7990595	0.393572	0.266245	0.7990595	0.393572	0.266245	0.7990595	0.393572
50	5	2	3.0	0.5	40	8	hidden	2	pcor	all	4	0.571429	0.5423905	0.5582585	0.571429	0.541885	0.557039	0.571429	0.541885	0.557039
50	5	2	3.0	0.5	40	8	complete	2	pcor	all	4	0.735163	0.6871965	0.722611	0.735163	0.6871965	0.71963	0.735163	0.6871965	0.722611
50	5	2	3.0	0.5	40	8	hiddenCL	2	pcor	all	4	0.541436	0.538358	0.5479365	0.541436	0.53381	0.543882	0.541436	0.538358	0.5464705
50	5	2	3.0	0.5	40	8	hidden	3	pcor	all	4	0.5051025	0.707692	0.594469	0.5005155	0.707692	0.594469	0.5005155	0.707692	0.594469
50	5	2	3.0	0.5	40	8	complete	3	pcor	all	4	0.668854	0.891414	0.7652665	0.668854	0.8881065	0.7636685	0.668854	0.891414	0.7636685
50	5	2	3.0	0.5	40	8	hiddenCL	3	pcor	all	4	0.4803025	0.7348345	0.577526	0.4803025	0.730824	0.577526	0.4803025	0.7348345	0.577526
50	5	2	3.0	0.5	40	8	hidden	4	pcor	all	4	0.422222	0.791667	0.546819	0.422222	0.791667	0.5454405	0.422222	0.791667	0.5454405
50	5	2	3.0	0.5	40	8	complete	4	pcor	all	4	0.586872	0.9724955	0.7286	0.586872	0.96694	0.7286	0.586872	0.96694	0.7286
50	5	2	3.0	0.5	40	8	hiddenCL	4	pcor	all	4	0.4063285	0.853913	0.551732	0.4063285	0.853913	0.551732	0.4063285	0.853913	0.551732
50	5	2	3.0	0.5	40	16	hidden	2	pcor	all	4	0.656082	0.585946	0.633871	0.656082	0.585946	0.633871	0.656082	0.585946	0.633871
50	5	2	3.0	0.5	40	16	complete	2	pcor	all	4	0.887119	0.758186	0.8191625	0.887119	0.758186	0.8191625	0.887119	0.758186	0.8191625
50	5	2	3.0	0.5	40	16	hiddenCL	2	pcor	all	4	0.6457015	0.566915	0.6091845	0.6457015	0.566915	0.6091845	0.6457015	0.566915	0.6091845
50	5	2	3.0	0.5	40	16	hidden	3	pcor	all	4	0.621102	0.777047	0.6975755	0.621102	0.777047	0.6975755	0.621102	0.777047	0.6975755
50	5	2	3.0	0.5	40	16	complete	3	pcor	all	4	0.839546	0.9404675	0.886573	0.839546	0.9404675	0.886573	0.839546	0.9404675	0.886573
50	5	2	3.0	0.5	40	16	hiddenCL	3	pcor	all	4	0.605822	0.755597	0.672644	0.605822	0.755597	0.672644	0.605822	0.755597	0.672644
50	5	2	3.0	0.5	40	16	hidden	4	pcor	all	4	0.5916405	0.8187815	0.6855145	0.5916405	0.8187815	0.6855145	0.5916405	0.8187815	0.6855145
50	5	2	3.0	0.5	40	16	complete	4	pcor	all	4	0.7857315	0.986486	0.8728885	0.7857315	0.986486	0.8728885	0.7857315	0.986486	0.8728885
50	5	2	3.0	0.5	40	16	hiddenCL	4	pcor	all	4	0.5741275	0.816463	0.6687765	0.5741275	0.816463	0.6687765	0.5741275	0.816463	0.6687765
50	5	2	3.0	0.5	40	32	hidden	2	pcor	all	4	0.7110755	0.5702235	0.634981	0.7110755	0.5702235	0.634981	0.7110755	0.5702235	0.634981
50	5	2	3.0	0.5	40	32	complete	2	pcor	all	4	0.958114	0.792145	0.865872	0.958114	0.792145	0.865872	0.958114	0.792145	0.865872
50	5	2	3.0	0.5	40	32	hiddenCL	2	pcor	all	4	0.6983145	0.573908	0.632456	0.6983145	0.573908	0.632456	0.6983145	0.573908	0.632456
50	5	2	3.0	0.5	40	32	hidden	3	pcor	all	4	0.688889	0.7441355	0.7082045	0.688889	0.7441355	0.7082045	0.688889	0.7441355	0.7082045
50	5	2	3.0	0.5	40	32	complete	3	pcor	all	4	0.94191	0.9569845	0.9465875	0.94191	0.9569845	0.9465875	0.94191	0.9569845	0.9465875
50	5	2	3.0	0.5	40	32	hiddenCL	3	pcor	all	4	0.6722435	0.717143	0.693642	0.6722435	0.717143	0.693642	0.6722435	0.717143	0.693642
50	5	2	3.0	0.5	40	32	hidden	4	pcor	all	4	0.680913	0.7986485	0.7310425	0.680913	0.7986485	0.7310425	0.680913	0.7986485	0.7310425
50	5	2	3.0	0.5	40	32	complete	4	pcor	all	4	0.9157755	0.9883655	0.9514035	0.9157755	0.9883655	0.9514035	0.9157755	0.9883655	0.9514035
50	5	2	3.0	0.5	40	32	hiddenCL	4	pcor	all	4	0.659114	0.7625315	0.710734	0.659114	0.7625315	0.710734	0.659114	0.7625315	0.710734
50	5	2	0.5	0.7	40	1	hidden	2	pcor	all	4	0.135417	0.2294195	0.172381	0.1282415	0.2134485	0.1608875	0.134082	0.224035	0.166063
50	5	2	0.5	0.7	40	1	complete	2	pcor	all	4	0.1691585	0.26875	0.2149775	0.1587535	0.2612085	0.2006035	0.1587535	0.26875	0.204852
50	5	2	0.5	0.7	40	1	hiddenCL	2	pcor	all	4	0.111111	0.212152	0.145472	0.1038075	0.202041	0.133333	0.1061445	0.211538	0.143371
50	5	2	0.5	0.7	40	1	hidden	3	pcor	all	4	0.0773505	0.333333	0.127283	0.073349	0.333333	0.1182465	0.073349	0.333333	0.1182465
50	5	2	0.5	0.7	40	1	complete	3	pcor	all	4	0.1184025	0.444444	0.189255	0.1142535	0.442222	0.1856835	0.114583	0.444444	0.1856835
50	5	2	0.5	0.7	40	1	hiddenCL	3	pcor	all	4	0.0669875	0.3541665	0.111226	0.0655915	0.333333	0.110092	0.0655915	0.333333	0.110092
50	5	2	0.5	0.7	40	1	hidden	4	pcor	all	4	0.038095	0.5	0.0715425	0.038035	0.4555555	0.0688735	0.038035	0.4833335	0.0688735
50	5	2	0.5	0.7	40	1	complete	4	pcor	all	4	0.056818	0.714286	0.104715	0.056818	0.714286	0.104715	0.056818	0.714286	0.104715
50	5	2	0.5	0.7	40	1	hiddenCL	4	pcor	all	4	0.03125	0.571429	0.059703	0.030931	0.571429	0.059703	0.030931	0.571429	0.059703
50	5	2	0.5	0.7	40	2	hidden	2	pcor	all	4	0.266312	0.383333	0.316168	0.266312	0.362438	0.309581	0.266312	0.37549	0.3128135
50	5	2	0.5	0.7	40	2	complete	2	pcor	all	4	0.3725275	0.5	0.4240385	0.369259	0.4966665	0.4220235	0.369259	0.5	0.42368
50	5	2	0.5	0.7	40	2	hiddenCL	2	pcor	all	4	0.2458175	0.3739405	0.2943175	0.2445625	0.369774	0.2894545	0.2458175	0.3739405	0.2905515
50	5	2	0.5	0.7	40	2	hidden	3	pcor	all	4	0.201064	0.507576	0.289101	0.2	0.5	0.2867965	0.2	0.5	0.2878245
50	5	2	0.5	0.7	40	2	complete	3	pcor	all	4	0.3075165	0.7261365	0.4214855	0.3075165	0.716518	0.4212005	0.3075165	0.721875	0.4214855
50	5	2	0.5	0.7	40	2	hiddenCL	3	pcor	all	4	0.197826	0.5782015	0.2934005	0.197826	0.5782015	0.2903415	0.197826	0.5782015	0.2934005
50	5	2	0.5	0.7	40	2	hidden	4	pcor	all	4	0.1512185	0.6130955	0.241212	0.145833	0.6035715	0.239658	0.14678	0.6130955	0.2406895
50	5	2	0.5	0.7	40	2	complete	4	pcor	all	4	0.208333	0.91806	0.338317	0.208333	0.91806	0.338317	0.208333	0.91806	0.338317
50	5	2	0.5	0.7	40	2	hiddenCL	4	pcor	all	4	0.124298	0.8	0.215951	0.122909	0.7913045	0.213106	0.122909	0.7913045	0.213106
50	5	2	0.5	0.7	40	4	hidden	2	pcor	all	4	0.4130025	0.487637	0.449969	0.4045085	0.4868325	0.4425855	0.4045085	0.4868325	0.443148
50	5	2	0.5	0.7	40	4	complete	2	pcor	all	4	0.544444	0.648539	0.6017145	0.544374	0.6457815	0.5958745	0.544374	0.6457815	0.599941
50	5	2	0.5	0.7	40	4	hiddenCL	2	pcor	all	4	0.3858905	0.472953	0.4226085	0.385016	0.471405	0.4220645	0.3858905	0.471405	0.4220645
50	5	2	0.5	0.7	40	4	hidden	3	pcor	all	4	0.337018	0.670068	0.4452435	0.336846	0.666667	0.4452435	0.337018	0.669872	0.4452435
50	5	2	0.5	0.7	40	4	complete	3	pcor	all	4	0.4715575	0.854356	0.6148355	0.4715575	0.8531985	0.6148355	0.4715575	0.8531985	0.6148355
50	5	2	0.5	0.7	40	4	hiddenCL	3	pcor	all	4	0.3229065	0.697322	0.436795	0.3229065	0.697322	0.436795	0.3229065	0.697322	0.436795
50	5	2	0.5	0.7	40	4	hidden	4	pcor	all	4	0.257868	0.7013515	0.3802335	0.2554375	0.7013515	0.3754405	0.257868	0.7013515	0.3802335
50	5	2	0.5	0.7	40	4	complete	4	pcor	all	4	0.3827835	0.9589435	0.551724	0.3827835	0.95061	0.551724	0.3827835	0.95061	0.551724
50	5	2	0.5	0.7	40	4	hiddenCL	4	pcor	all	4	0.25	0.8441295	0.382609	0.25	0.8441295	0.382609	0.25	0.8441295	0.382609
50	5	2	0.5	0.7	40	8	hidden	2	pcor	all	4	0.5603865	0.5666135	0.570502	0.5603865	0.5640315	0.570502	0.5603865	0.5640315	0.570502
50	5	2	0.5	0.7	40	8	complete	2	pcor	all	4	0.7449225	0.756679	0.7587395	0.7388985	0.756613	0.7587395	0.7449225	0.756613	0.7587395
50	5	2	0.5	0.7	40	8	hiddenCL	2	pcor	all	4	0.5324895	0.569275	0.5550315	0.5324895	0.568718	0.5550315	0.5324895	0.569275	0.5550315
50	5	2	0.5	0.7	40	8	hidden	3	pcor	all	4	0.4876485	0.729957	0.580645	0.4876485	0.729957	0.580645	0.4876485	0.729957	0.580645
50	5	2	0.5	0.7	40	8	complete	3	pcor	all	4	0.659091	0.9285135	0.771058	0.659091	0.9285135	0.771058	0.659091	0.9285135	0.771058
50	5	2	0.5	0.7	40	8	hiddenCL	3	pcor	all	4	0.471559	0.752551	0.583592	0.471559	0.752551	0.583592	0.471559	0.752551	0.583592
50	5	2	0.5	0.7	40	8	hidden	4	pcor	all	4	0.4270245	0.7687165	0.5486545	0.4242675	0.7687165	0.5466805	0.4242675	0.7687165	0.5466805
50	5	2	0.5	0.7	40	8	complete	4	pcor	all	4	0.592622	1	0.7400565	0.592622	1	0.7400565	0.592622	1	0.7400565
50	5	2	0.5	0.7	40	8	hiddenCL	4	pcor	all	4	0.4145175	0.84699	0.5490025	0.4145175	0.84699	0.5490025	0.4145175	0.84699	0.5490025
50	5	2	0.5	0.7	40	16	hidden	2	pcor	all	4	0.664966	0.5959185	0.620529	0.6616325	0.5959185	0.6202835	0.664966	0.5959185	0.620529
50	5	2	0.5	0.7	40	16	complete	2	pcor	all	4	0.880265	0.7893535	0.8361785	0.880265	0.7893535	0.8361785	0.880265	0.7893535	0.8361785
50	5	2	0.5	0.7	40	16	hiddenCL	2	pcor	all	4	0.633122	0.576572	0.603403	0.633122	0.576572	0.603403	0.633122	0.576572	0.603403
50	5	2	0.5	0.7	40	16	hidden	3	pcor	all	4	0.614583	0.7487375	0.6800575	0.614583	0.7487375	0.6800575	0.614583	0.7487375	0.6800575
50	5	2	0.5	0.7	40	16	complete	3	pcor	all	4	0.834249	0.9567555	0.887153	0.834249	0.9567555	0.887153	0.834249	0.9567555	0.887153
50	5	2	0.5	0.7	40	16	hiddenCL	3	pcor	all	4	0.5998365	0.743421	0.662281	0.5998365	0.743421	0.662281	0.5998365	0.743421	0.662281
50	5	2	0.5	0.7	40	16	hidden	4	pcor	all	4	0.579545	0.792348	0.666667	0.579545	0.792348	0.666667	0.579545	0.792348	0.666667
50	5	2	0.5	0.7	40	16	complete	4	pcor	all	4	0.776144	0.986664	0.8678785	0.776144	0.986664	0.8678785	0.776144	0.986664	0.8678785
50	5	2	0.5	0.7	40	16	hiddenCL	4	pcor	all	4	0.5625	0.800336	0.6583065	0.5625	0.800336	0.6583065	0.5625	0.800336	0.6583065
50	5	2	0.5	0.7	40	32	hidden	2	pcor	all	4	0.6984005	0.5772795	0.62719	0.6961405	0.5772795	0.62719	0.6984005	0.5772795	0.62719
50	5	2	0.5	0.7	40	32	complete	2	pcor	all	4	0.950587	0.814757	0.869788	0.950587	0.814757	0.8695765	0.950587	0.814757	0.8695765
50	5	2	0.5	0.7	40	32	hiddenCL	2	pcor	all	4	0.6744565	0.5844085	0.6337685	0.6723995	0.5844085	0.6319255	0.6723995	0.5844085	0.6319255
50	5	2	0.5	0.7	40	32	hidden	3	pcor	all	4	0.6823915	0.7125455	0.7009405	0.6823915	0.7125455	0.6993975	0.6823915	0.7125455	0.7009405
50	5	2	0.5	0.7	40	32	complete	3	pcor	all	4	0.9301945	0.9704425	0.9499985	0.9301945	0.9704425	0.9499985	0.9301945	0.9704425	0.9499985
50	5	2	0.5	0.7	40	32	hiddenCL	3	pcor	all	4	0.6586595	0.7159665	0.6836085	0.6567	0.7159665	0.6836085	0.6567	0.7159665	0.6836085
50	5	2	0.5	0.7	40	32	hidden	4	pcor	all	4	0.6683335	0.7697525	0.7199605	0.6683335	0.7654605	0.7199605	0.6683335	0.7697525	0.7199605
50	5	2	0.5	0.7	40	32	complete	4	pcor	all	4	0.9021275	0.988553	0.946427	0.9021275	0.988095	0.946427	0.9021275	0.988095	0.946427
50	5	2	0.5	0.7	40	32	hiddenCL	4	pcor	all	4	0.64678	0.7547615	0.6952535	0.64678	0.7547615	0.6952535	0.64678	0.7547615	0.6952535
50	5	2	0.5	0.9	40	1	hidden	2	pcor	all	4	0.1418425	0.231456	0.1761985	0.1378025	0.2212805	0.166092	0.138248	0.2243185	0.1672495
50	5	2	0.5	0.9	40	1	complete	2	pcor	all	4	0.1702275	0.2845235	0.2128785	0.165612	0.27682	0.210897	0.1683335	0.27924	0.210897
50	5	2	0.5	0.9	40	1	hiddenCL	2	pcor	all	4	0.114105	0.220088	0.150692	0.1075395	0.2062075	0.1413445	0.1082695	0.2062075	0.141844
50	5	2	0.5	0.9	40	1	hidden	3	pcor	all	4	0.0768635	0.333333	0.1230425	0.0768635	0.327381	0.1230425	0.0768635	0.333333	0.1230425
50	5	2	0.5	0.9	40	1	complete	3	pcor	all	4	0.122909	0.4625	0.187208	0.115958	0.460606	0.1835015	0.118664	0.4625	0.185185
50	5	2	0.5	0.9	40	1	hiddenCL	3	pcor	all	4	0.0669875	0.333333	0.112423	0.066667	0.333333	0.111046	0.066667	0.333333	0.111046
50	5	2	0.5	0.9	40	1	hidden	4	pcor	all	4	0.042553	0.480769	0.0792155	0.042553	0.480769	0.0792155	0.042553	0.480769	0.0792155
50	5	2	0.5	0.9	40	1	complete	4	pcor	all	4	0.0565845	0.763889	0.106576	0.0565845	0.763889	0.104784	0.0565845	0.763889	0.104784
50	5	2	0.5	0.9	40	1	hiddenCL	4	pcor	all	4	0.0333375	0.6	0.062829	0.032441	0.6	0.061862	0.032441	0.6	0.061862
50	5	2	0.5	0.9	40	2	hidden	2	pcor	all	4	0.278481	0.3856965	0.319655	0.275798	0.3769305	0.315371	0.2775385	0.377049	0.3177825
50	5	2	0.5	0.9	40	2	complete	2	pcor	all	4	0.378511	0.503846	0.4428005	0.378511	0.5034245	0.4428005	0.378511	0.5034245	0.4428005
50	5	2	0.5	0.9	40	2	hiddenCL	2	pcor	all	4	0.253165	0.3685825	0.291403	0.2436505	0.3685825	0.288622	0.253165	0.3685825	0.289474
50	5	2	0.5	0.9	40	2	hidden	3	pcor	all	4	0.1938375	0.5341085	0.2788125	0.1938375	0.5238095	0.275944	0.1938375	0.5341085	0.2788125
50	5	2	0.5	0.9	40	2	complete	3	pcor	all	4	0.2986605	0.7464285	0.4266145	0.2940835	0.742396	0.4266145	0.2940835	0.7464285	0.4266145
50	5	2	0.5	0.9	40	2	hiddenCL	3	pcor	all	4	0.195492	0.587221	0.2916405	0.1915275	0.587221	0.2916405	0.1915275	0.587221	0.2916405
50	5	2	0.5	0.9	40	2	hidden	4	pcor	all	4	0.1414285	0.6159755	0.2239905	0.1414285	0.612007	0.2215135	0.1414285	0.6159755	0.2239905
50	5	2	0.5	0.9	40	2	complete	4	pcor	all	4	0.2104165	0.894737	0.34188	0.2104165	0.888545	0.34188	0.2104165	0.894737	0.34188
50	5	2	0.5	0.9	40	2	hiddenCL	4	pcor	all	4	0.135124	0.809091	0.232724	0.135124	0.809091	0.232724	0.135124	0.809091	0.232724
50	5	2	0.5	0.9	40	4	hidden	2	pcor	all	4	0.402247	0.487179	0.4349515	0.402247	0.487179	0.4349515	0.402247	0.487179	0.4349515
50	5	2	0.5	0.9	40	4	complete	2	pcor	all	4	0.564043	0.658216	0.6018885	0.562589	0.652424	0.600752	0.562589	0.655614	0.6018885
50	5	2	0.5	0.9	40	4	hiddenCL	2	pcor	all	4	0.386586	0.492537	0.4328715	0.3815975	0.4891255	0.4325665	0.3815975	0.492537	0.4325665
50	5	2	0.5	0.9	40	4	hidden	3	pcor	all	4	0.3385985	0.658915	0.448828	0.3369435	0.658915	0.448828	0.3369435	0.658915	0.448828
50	5	2	0.5	0.9	40	4	complete	3	pcor	all	4	0.471591	0.8572725	0.6136895	0.471591	0.8572725	0.6136895	0.471591	0.8572725	0.6136895
50	5	2	0.5	0.9	40	4	hiddenCL	3	pcor	all	4	0.3262935	0.7147005	0.4443795	0.3262935	0.7147005	0.4443795	0.3262935	0.7147005	0.4443795
50	5	2	0.5	0.9	40	4	hidden	4	pcor	all	4	0.263441	0.70619	0.3935485	0.263441	0.70619	0.3935485	0.263441	0.70619	0.3935485
50	5	2	0.5	0.9	40	4	complete	4	pcor	all	4	0.3867305	0.948043	0.555568	0.3867305	0.948043	0.555568	0.3867305	0.948043	0.555568
50	5	2	0.5	0.9	40	4	hiddenCL	4	pcor	all	4	0.266667	0.839355	0.4063975	0.266667	0.839355	0.4063975	0.266667	0.839355	0.4063975
50	5	2	0.5	0.9	40	8	hidden	2	pcor	all	4	0.5436505	0.5731025	0.557056	0.539034	0.5722315	0.5481095	0.5436505	0.5722315	0.557056
50	5	2	0.5	0.9	40	8	complete	2	pcor	all	4	0.7320535	0.738687	0.73952	0.72822	0.738687	0.737402	0.72822	0.738687	0.737647
50	5	2	0.5	0.9	40	8	hiddenCL	2	pcor	all	4	0.51991	0.560791	0.5348215	0.51991	0.558784	0.5348215	0.51991	0.560791	0.5348215
50	5	2	0.5	0.9	40	8	hidden	3	pcor	all	4	0.47902	0.741338	0.5816795	0.47902	0.73913	0.5816795	0.47902	0.7399355	0.5816795
50	5	2	0.5	0.9	40	8	complete	3	pcor	all	4	0.666688	0.937004	0.775255	0.666688	0.935996	0.772718	0.666688	0.937004	0.775255
50	5	2	0.5	0.9	40	8	hiddenCL	3	pcor	all	4	0.4641375	0.756391	0.5746665	0.4641375	0.756391	0.5683565	0.4641375	0.756391	0.5746665
50	5	2	0.5	0.9	40	8	hidden	4	pcor	all	4	0.433994	0.7911825	0.5576	0.433994	0.7911825	0.5576	0.433994	0.7911825	0.5576
50	5	2	0.5	0.9	40	8	complete	4	pcor	all	4	0.5732715	0.979592	0.721446	0.5732715	0.979592	0.721446	0.5732715	0.979592	0.721446
50	5	2	0.5	0.9	40	8	hiddenCL	4	pcor	all	4	0.4076705	0.8172545	0.542998	0.4076705	0.8172545	0.542998	0.4076705	0.8172545	0.542998
50	5	2	0.5	0.9	40	16	hidden	2	pcor	all	4	0.642805	0.6	0.623381	0.642805	0.6	0.623381	0.642805	0.6	0.623381
50	5	2	0.5	0.9	40	16	complete	2	pcor	all	4	0.881336	0.80099	0.839378	0.881336	0.80099	0.839378	0.881336	0.80099	0.839378
50	5	2	0.5	0.9	40	16	hiddenCL	2	pcor	all	4	0.6372045	0.5909185	0.612991	0.6372045	0.5909185	0.612991	0.6372045	0.5909185	0.612991
50	5	2	0.5	0.9	40	16	hidden	3	pcor	all	4	0.609353	0.7642975	0.66725	0.609353	0.7642975	0.66725	0.609353	0.7642975	0.66725
50	5	2	0.5	0.9	40	16	complete	3	pcor	all	4	0.821111	0.9612885	0.884832	0.821111	0.9612885	0.884832	0.821111	0.9612885	0.884832
50	5	2	0.5	0.9	40	16	hiddenCL	3	pcor	all	4	0.589899	0.7548605	0.664659	0.589899	0.7548605	0.664659	0.589899	0.7548605	0.664659
50	5	2	0.5	0.9	40	16	hidden	4	pcor	all	4	0.5665	0.7936105	0.659193	0.5665	0.7936105	0.6586595	0.5665	0.7936105	0.6586595
50	5	2	0.5	0.9	40	16	complete	4	pcor	all	4	0.762304	0.9860075	0.858739	0.762304	0.9860075	0.858739	0.762304	0.9860075	0.858739
50	5	2	0.5	0.9	40	16	hiddenCL	4	pcor	all	4	0.53848	0.801515	0.643826	0.53848	0.801515	0.643826	0.53848	0.801515	0.643826
50	5	2	0.5	0.9	40	32	hidden	2	pcor	all	4	0.681777	0.571429	0.628011	0.681777	0.571429	0.628011	0.681777	0.571429	0.628011
50	5	2	0.5	0.9	40	32	complete	2	pcor	all	4	0.951956	0.805433	0.8693375	0.951956	0.805433	0.8693375	0.951956	0.805433	0.8693375
50	5	2	0.5	0.9	40	32	hiddenCL	2	pcor	all	4	0.6741525	0.5873865	0.6266505	0.6741525	0.5873865	0.6266505	0.6741525	0.5873865	0.6266505
50	5	2	0.5	0.9	40	32	hidden	3	pcor	all	4	0.6683335	0.720375	0.6977935	0.6683335	0.720375	0.6977935	0.6683335	0.720375	0.6977935
50	5	2	0.5	0.9	40	32	complete	3	pcor	all	4	0.9301575	0.9599355	0.946686	0.9301575	0.9599355	0.946686	0.9301575	0.9599355	0.946686
50	5	2	0.5	0.9	40	32	hiddenCL	3	pcor	all	4	0.666667	0.7062995	0.693182	0.666667	0.7062995	0.693182	0.666667	0.7062995	0.693182
50	5	2	0.5	0.9	40	32	hidden	4	pcor	all	4	0.66	0.757909	0.7162755	0.66	0.757909	0.7162755	0.66	0.757909	0.7162755
50	5	2	0.5	0.9	40	32	complete	4	pcor	all	4	0.8956745	0.988165	0.9414875	0.8956745	0.988165	0.9414875	0.8956745	0.988165	0.9414875
50	5	2	0.5	0.9	40	32	hiddenCL	4	pcor	all	4	0.646726	0.7661945	0.7067675	0.646726	0.7661945	0.7067675	0.646726	0.7661945	0.7067675
50	5	2	0.5	1	40	1	hidden	2	pcor	all	4	0.1398925	0.2385525	0.175676	0.1364585	0.2301385	0.167749	0.1387695	0.236364	0.173915
50	5	2	0.5	1	40	1	complete	2	pcor	all	4	0.178495	0.3009435	0.22373	0.1708585	0.2734605	0.2102015	0.1708585	0.2787635	0.210897
50	5	2	0.5	1	40	1	hiddenCL	2	pcor	all	4	0.1144345	0.212766	0.1481565	0.111678	0.1977855	0.140735	0.1123725	0.2062075	0.140735
50	5	2	0.5	1	40	1	hidden	3	pcor	all	4	0.094494	0.3564705	0.1500105	0.0914315	0.3514705	0.146452	0.0914315	0.3564705	0.146452
50	5	2	0.5	1	40	1	complete	3	pcor	all	4	0.1265095	0.461538	0.2019275	0.125	0.447222	0.1959215	0.125	0.447222	0.1959215
50	5	2	0.5	1	40	1	hiddenCL	3	pcor	all	4	0.077747	0.364766	0.12504	0.074433	0.359127	0.1207255	0.077747	0.3623735	0.12504
50	5	2	0.5	1	40	1	hidden	4	pcor	all	4	0.0515515	0.5	0.0935885	0.0515515	0.5	0.0935885	0.0515515	0.5	0.0935885
50	5	2	0.5	1	40	1	complete	4	pcor	all	4	0.0701975	0.7416665	0.128093	0.0701975	0.730303	0.128093	0.0701975	0.7416665	0.128093
50	5	2	0.5	1	40	1	hiddenCL	4	pcor	all	4	0.0359915	0.6	0.0666995	0.0359915	0.6	0.0666995	0.0359915	0.6	0.0666995
50	5	2	0.5	1	40	2	hidden	2	pcor	all	4	0.286607	0.3949155	0.3323105	0.270833	0.3863375	0.3183325	0.2729165	0.3863375	0.3189295
50	5	2	0.5	1	40	2	complete	2	pcor	all	4	0.3910785	0.530303	0.455844	0.375	0.521433	0.442378	0.383484	0.530303	0.444376
50	5	2	0.5	1	40	2	hiddenCL	2	pcor	all	4	0.26312	0.383974	0.314496	0.253165	0.3719245	0.307262	0.255615	0.376894	0.3098765
50	5	2	0.5	1	40	2	hidden	3	pcor	all	4	0.209004	0.5625	0.301079	0.209004	0.542857	0.3003325	0.209004	0.542857	0.3003325
50	5	2	0.5	1	40	2	complete	3	pcor	all	4	0.314912	0.755827	0.444444	0.312859	0.755827	0.4429115	0.314912	0.755827	0.4429115
50	5	2	0.5	1	40	2	hiddenCL	3	pcor	all	4	0.2009615	0.590401	0.3056955	0.1986625	0.590401	0.299094	0.2009615	0.590401	0.3056955
50	5	2	0.5	1	40	2	hidden	4	pcor	all	4	0.1543085	0.630682	0.2481885	0.1526175	0.630682	0.2461395	0.1543085	0.630682	0.246998
50	5	2	0.5	1	40	2	complete	4	pcor	all	4	0.232051	0.953463	0.372115	0.232051	0.9518005	0.372115	0.232051	0.9518005	0.372115
50	5	2	0.5	1	40	2	hiddenCL	4	pcor	all	4	0.1387695	0.811012	0.234764	0.1387695	0.811012	0.234764	0.1387695	0.811012	0.234764
50	5	2	0.5	1	40	4	hidden	2	pcor	all	4	0.418561	0.5	0.45283	0.4154765	0.5	0.45283	0.418561	0.5	0.45283
50	5	2	0.5	1	40	4	complete	2	pcor	all	4	0.5564705	0.666667	0.607143	0.552661	0.651786	0.6069425	0.5564705	0.666667	0.6069425
50	5	2	0.5	1	40	4	hiddenCL	2	pcor	all	4	0.395066	0.5066855	0.433441	0.395066	0.5	0.42797	0.395066	0.5066855	0.430335
50	5	2	0.5	1	40	4	hidden	3	pcor	all	4	0.3386745	0.665486	0.4399845	0.3349355	0.665486	0.4337975	0.337214	0.665486	0.4399845
50	5	2	0.5	1	40	4	complete	3	pcor	all	4	0.480196	0.8760965	0.6267855	0.4786365	0.869697	0.6216775	0.480196	0.8760965	0.6262855
50	5	2	0.5	1	40	4	hiddenCL	3	pcor	all	4	0.333333	0.7350875	0.4480285	0.3273935	0.729167	0.444444	0.33156	0.73125	0.444444
50	5	2	0.5	1	40	4	hidden	4	pcor	all	4	0.2732145	0.7126985	0.3840845	0.2732145	0.7126985	0.3840845	0.2732145	0.7126985	0.3840845
50	5	2	0.5	1	40	4	complete	4	pcor	all	4	0.3912025	0.966014	0.552239	0.3912025	0.966014	0.552239	0.3912025	0.966014	0.552239
50	5	2	0.5	1	40	4	hiddenCL	4	pcor	all	4	0.2642285	0.8245075	0.390139	0.2642285	0.8245075	0.390139	0.2642285	0.8245075	0.390139
50	5	2	0.5	1	40	8	hidden	2	pcor	all	4	0.530625	0.56022	0.547657	0.530625	0.5574285	0.547657	0.530625	0.5574285	0.547657
50	5	2	0.5	1	40	8	complete	2	pcor	all	4	0.7413745	0.752778	0.7445575	0.7413745	0.748494	0.7438065	0.7413745	0.748494	0.7438065
50	5	2	0.5	1	40	8	hiddenCL	2	pcor	all	4	0.519109	0.5529705	0.5324655	0.517558	0.5496715	0.529074	0.517558	0.5496715	0.529074
50	5	2	0.5	1	40	8	hidden	3	pcor	all	4	0.4739305	0.730676	0.5790115	0.4739305	0.730676	0.5790115	0.4739305	0.730676	0.5790115
50	5	2	0.5	1	40	8	complete	3	pcor	all	4	0.668561	0.9362825	0.7688545	0.666667	0.9298995	0.7656305	0.666667	0.9298995	0.7656305
50	5	2	0.5	1	40	8	hiddenCL	3	pcor	all	4	0.464712	0.760582	0.5693835	0.461106	0.760582	0.5693835	0.461106	0.760582	0.5693835
50	5	2	0.5	1	40	8	hidden	4	pcor	all	4	0.418385	0.77372	0.546109	0.418385	0.77372	0.546109	0.418385	0.77372	0.546109
50	5	2	0.5	1	40	8	complete	4	pcor	all	4	0.5868535	0.980196	0.732212	0.5868535	0.980196	0.732212	0.5868535	0.980196	0.732212
50	5	2	0.5	1	40	8	hiddenCL	4	pcor	all	4	0.393318	0.807355	0.53094	0.393318	0.807355	0.53094	0.393318	0.807355	0.53094
50	5	2	0.5	1	40	16	hidden	2	pcor	all	4	0.6216105	0.579796	0.603671	0.6216105	0.579796	0.603671	0.6216105	0.579796	0.603671
50	5	2	0.5	1	40	16	complete	2	pcor	all	4	0.8742815	0.7867965	0.827994	0.8742815	0.7867965	0.827994	0.8742815	0.7867965	0.827994
50	5	2	0.5	1	40	16	hiddenCL	2	pcor	all	4	0.621828	0.5916175	0.598486	0.621111	0.5916175	0.598486	0.621828	0.5916175	0.598486
50	5	2	0.5	1	40	16	hidden	3	pcor	all	4	0.589899	0.7566205	0.6625	0.5880075	0.749844	0.662331	0.589899	0.7566205	0.6625
50	5	2	0.5	1	40	16	complete	3	pcor	all	4	0.824854	0.958261	0.883792	0.824854	0.958261	0.883792	0.824854	0.958261	0.883792
50	5	2	0.5	1	40	16	hiddenCL	3	pcor	all	4	0.589572	0.7435725	0.6541785	0.589572	0.7435725	0.6541785	0.589572	0.7435725	0.6541785
50	5	2	0.5	1	40	16	hidden	4	pcor	all	4	0.546766	0.79396	0.6494515	0.546766	0.79396	0.6494515	0.546766	0.79396	0.6494515
50	5	2	0.5	1	40	16	complete	4	pcor	all	4	0.760429	0.985075	0.857143	0.760429	0.985075	0.857143	0.760429	0.985075	0.857143
50	5	2	0.5	1	40	16	hiddenCL	4	pcor	all	4	0.539405	0.7905705	0.645208	0.539405	0.7905705	0.645208	0.539405	0.7905705	0.645208
50	5	2	0.5	1	40	32	hidden	2	pcor	all	4	0.677273	0.5627705	0.6188035	0.673827	0.5627705	0.6188035	0.673827	0.5627705	0.6188035
50	5	2	0.5	1	40	32	complete	2	pcor	all	4	0.9430195	0.821462	0.8771025	0.9406525	0.821462	0.8771025	0.9428555	0.821462	0.8771025
50	5	2	0.5	1	40	32	hiddenCL	2	pcor	all	4	0.6702275	0.57941	0.624922	0.6702275	0.5751725	0.624922	0.6702275	0.57941	0.624922
50	5	2	0.5	1	40	32	hidden	3	pcor	all	4	0.657071	0.715849	0.694408	0.657071	0.715849	0.694408	0.657071	0.715849	0.694408
50	5	2	0.5	1	40	32	complete	3	pcor	all	4	0.924051	0.9593215	0.9361565	0.924051	0.9593215	0.9361565	0.924051	0.9593215	0.9361565
50	5	2	0.5	1	40	32	hiddenCL	3	pcor	all	4	0.6515305	0.7138235	0.676167	0.6515305	0.7138235	0.676167	0.6515305	0.7138235	0.676167
50	5	2	0.5	1	40	32	hidden	4	pcor	all	4	0.6358905	0.764286	0.696663	0.6358905	0.764286	0.696663	0.6358905	0.764286	0.696663
50	5	2	0.5	1	40	32	complete	4	pcor	all	4	0.888322	0.987952	0.9333975	0.888322	0.987952	0.9333975	0.888322	0.987952	0.9333975
50	5	2	0.5	1	40	32	hiddenCL	4	pcor	all	4	0.624328	0.76601	0.683423	0.624328	0.76601	0.683423	0.624328	0.76601	0.683423
50	5	2	1.0	0.7	40	1	hidden	2	pcor	all	4	0.13253	0.214986	0.1605925	0.1265095	0.2109165	0.1564455	0.130095	0.212406	0.1581415
50	5	2	1.0	0.7	40	1	complete	2	pcor	all	4	0.153061	0.261705	0.195941	0.153061	0.252451	0.1901285	0.153061	0.259259	0.193277
50	5	2	1.0	0.7	40	1	hiddenCL	2	pcor	all	4	0.1016535	0.2	0.135607	0.099505	0.189904	0.131053	0.1	0.196154	0.1328075
50	5	2	1.0	0.7	40	1	hidden	3	pcor	all	4	0.0754745	0.333333	0.1243555	0.0736445	0.3266665	0.120108	0.0754745	0.333333	0.1243555
50	5	2	1.0	0.7	40	1	complete	3	pcor	all	4	0.1042045	0.461538	0.168939	0.0996525	0.4580415	0.167367	0.0996525	0.4580415	0.167367
50	5	2	1.0	0.7	40	1	hiddenCL	3	pcor	all	4	0.0628955	0.343137	0.1042685	0.0601205	0.333333	0.10042	0.0601205	0.333333	0.10042
50	5	2	1.0	0.7	40	1	hidden	4	pcor	all	4	0.0306905	0.5	0.058824	0.0306905	0.5	0.058824	0.0306905	0.5	0.058824
50	5	2	1.0	0.7	40	1	complete	4	pcor	all	4	0.048788	0.8	0.0915035	0.048788	0.775	0.0915035	0.048788	0.775	0.0915035
50	5	2	1.0	0.7	40	1	hiddenCL	4	pcor	all	4	0.02381	0.666667	0.045716	0.02381	0.666667	0.045716	0.02381	0.666667	0.045716
50	5	2	1.0	0.7	40	2	hidden	2	pcor	all	4	0.2721635	0.393443	0.323941	0.266575	0.385856	0.315862	0.26732	0.3923735	0.317341
50	5	2	1.0	0.7	40	2	complete	2	pcor	all	4	0.3675815	0.4962685	0.419829	0.362686	0.4921855	0.4103315	0.362686	0.4924225	0.4144305
50	5	2	1.0	0.7	40	2	hiddenCL	2	pcor	all	4	0.2530195	0.39667	0.310685	0.2530195	0.389831	0.297717	0.2530195	0.3949155	0.305644
50	5	2	1.0	0.7	40	2	hidden	3	pcor	all	4	0.206692	0.5431675	0.3006905	0.196939	0.5370535	0.280085	0.20101	0.5370535	0.287652
50	5	2	1.0	0.7	40	2	complete	3	pcor	all	4	0.290148	0.739442	0.4191595	0.290148	0.739442	0.41435	0.290148	0.739442	0.41435
50	5	2	1.0	0.7	40	2	hiddenCL	3	pcor	all	4	0.1939465	0.6396105	0.297521	0.1896735	0.625	0.2940595	0.1896735	0.627315	0.2940595
50	5	2	1.0	0.7	40	2	hidden	4	pcor	all	4	0.138858	0.604348	0.224271	0.136559	0.591751	0.2194795	0.136559	0.604348	0.2194795
50	5	2	1.0	0.7	40	2	complete	4	pcor	all	4	0.189737	0.939338	0.316667	0.189737	0.939338	0.316228	0.189737	0.939338	0.316228
50	5	2	1.0	0.7	40	2	hiddenCL	4	pcor	all	4	0.1275555	0.8125	0.2203545	0.1275555	0.8125	0.2203545	0.1275555	0.8125	0.2203545
50	5	2	1.0	0.7	40	4	hidden	2	pcor	all	4	0.418861	0.5	0.454722	0.409964	0.5	0.451613	0.409964	0.5	0.454378
50	5	2	1.0	0.7	40	4	complete	2	pcor	all	4	0.5672245	0.656108	0.6074545	0.5644535	0.6527655	0.605326	0.5644535	0.6540835	0.605326
50	5	2	1.0	0.7	40	4	hiddenCL	2	pcor	all	4	0.3944485	0.507523	0.4458215	0.392507	0.5069455	0.441795	0.392507	0.5069455	0.444414
50	5	2	1.0	0.7	40	4	hidden	3	pcor	all	4	0.3621695	0.6772095	0.4718255	0.357143	0.669697	0.4688705	0.3606265	0.669697	0.471405
50	5	2	1.0	0.7	40	4	complete	3	pcor	all	4	0.469388	0.8749455	0.607975	0.469262	0.87234	0.607596	0.469262	0.8749455	0.6078265
50	5	2	1.0	0.7	40	4	hiddenCL	3	pcor	all	4	0.3386745	0.727273	0.458201	0.3386745	0.727273	0.458201	0.3386745	0.727273	0.458201
50	5	2	1.0	0.7	40	4	hidden	4	pcor	all	4	0.2583425	0.7101015	0.3846605	0.2575365	0.707111	0.3833045	0.2583425	0.707111	0.3833045
50	5	2	1.0	0.7	40	4	complete	4	pcor	all	4	0.374866	0.9710085	0.53949	0.374866	0.9701425	0.53949	0.374866	0.9701425	0.53949
50	5	2	1.0	0.7	40	4	hiddenCL	4	pcor	all	4	0.2589725	0.8501685	0.4	0.2589725	0.8501685	0.4	0.2589725	0.8501685	0.4
50	5	2	1.0	0.7	40	8	hidden	2	pcor	all	4	0.55002	0.5656865	0.564487	0.543827	0.563962	0.563165	0.5454145	0.5656865	0.564487
50	5	2	1.0	0.7	40	8	complete	2	pcor	all	4	0.745716	0.7512885	0.7499415	0.7412695	0.7512885	0.748633	0.745716	0.7512885	0.748633
50	5	2	1.0	0.7	40	8	hiddenCL	2	pcor	all	4	0.5464705	0.594833	0.5723385	0.542685	0.594833	0.5706885	0.542685	0.594833	0.5723385
50	5	2	1.0	0.7	40	8	hidden	3	pcor	all	4	0.491174	0.7518115	0.593653	0.491174	0.748016	0.592556	0.491174	0.7518115	0.593653
50	5	2	1.0	0.7	40	8	complete	3	pcor	all	4	0.666667	0.930795	0.7797675	0.666667	0.929046	0.7749945	0.666667	0.930795	0.7797675
50	5	2	1.0	0.7	40	8	hiddenCL	3	pcor	all	4	0.48076	0.7698615	0.5937435	0.48076	0.768544	0.592632	0.48076	0.7698615	0.5937435
50	5	2	1.0	0.7	40	8	hidden	4	pcor	all	4	0.4301705	0.781818	0.5543735	0.4301705	0.779798	0.5543735	0.4301705	0.779798	0.5543735
50	5	2	1.0	0.7	40	8	complete	4	pcor	all	4	0.59398	0.9828945	0.7396435	0.59398	0.9828945	0.738796	0.59398	0.9828945	0.738796
50	5	2	1.0	0.7	40	8	hiddenCL	4	pcor	all	4	0.4100825	0.8486925	0.5612725	0.4100825	0.8486925	0.5612725	0.4100825	0.8486925	0.5612725
50	5	2	1.0	0.7	40	16	hidden	2	pcor	all	4	0.655664	0.5935785	0.627907	0.655664	0.592537	0.627907	0.655664	0.5935785	0.627907
50	5	2	1.0	0.7	40	16	complete	2	pcor	all	4	0.892665	0.79798	0.8348485	0.8923905	0.79798	0.8325545	0.892665	0.79798	0.8325545
50	5	2	1.0	0.7	40	16	hiddenCL	2	pcor	all	4	0.638426	0.59272	0.628011	0.638426	0.59272	0.6259205	0.638426	0.59272	0.6259205
50	5	2	1.0	0.7	40	16	hidden	3	pcor	all	4	0.620062	0.76547	0.6882115	0.6200145	0.76547	0.6882115	0.620062	0.76547	0.6882115
50	5	2	1.0	0.7	40	16	complete	3	pcor	all	4	0.841909	0.9565935	0.8922205	0.8415615	0.9565935	0.888322	0.841909	0.9565935	0.889606
50	5	2	1.0	0.7	40	16	hiddenCL	3	pcor	all	4	0.606222	0.7688885	0.674958	0.606222	0.7688885	0.672743	0.606222	0.7688885	0.674288
50	5	2	1.0	0.7	40	16	hidden	4	pcor	all	4	0.5637445	0.79188	0.6567	0.5637445	0.789784	0.6567	0.5637445	0.79188	0.6567
50	5	2	1.0	0.7	40	16	complete	4	pcor	all	4	0.786474	1	0.8778985	0.786474	1	0.8778985	0.786474	1	0.8778985
50	5	2	1.0	0.7	40	16	hiddenCL	4	pcor	all	4	0.559786	0.8181405	0.6706955	0.559444	0.8181405	0.6706955	0.559444	0.8181405	0.6706955
50	5	2	1.0	0.7	40	32	hidden	2	pcor	all	4	0.6992295	0.5746355	0.6309545	0.696935	0.5735245	0.6309545	0.696985	0.5735245	0.6309545
50	5	2	1.0	0.7	40	32	complete	2	pcor	all	4	0.9513935	0.807325	0.870939	0.951212	0.807325	0.870939	0.951212	0.807325	0.870939
50	5	2	1.0	0.7	40	32	hiddenCL	2	pcor	all	4	0.6918985	0.5843125	0.629638	0.6909825	0.5843125	0.629638	0.6909825	0.5843125	0.629638
50	5	2	1.0	0.7	40	32	hidden	3	pcor	all	4	0.690238	0.7314475	0.7090375	0.690238	0.7314475	0.7090375	0.690238	0.7314475	0.7090375
50	5	2	1.0	0.7	40	32	complete	3	pcor	all	4	0.932636	0.963409	0.946046	0.930463	0.9622505	0.944724	0.932636	0.963409	0.946046
50	5	2	1.0	0.7	40	32	hiddenCL	3	pcor	all	4	0.676471	0.729722	0.6949765	0.67497	0.729722	0.6949765	0.67497	0.729722	0.6949765
50	5	2	1.0	0.7	40	32	hidden	4	pcor	all	4	0.670068	0.7958735	0.7319935	0.670068	0.7958735	0.7303555	0.670068	0.7958735	0.7303555
50	5	2	1.0	0.7	40	32	complete	4	pcor	all	4	0.91125	0.988571	0.9451025	0.91125	0.988571	0.9451025	0.91125	0.988571	0.9451025
50	5	2	1.0	0.7	40	32	hiddenCL	4	pcor	all	4	0.6582185	0.775658	0.7108195	0.65807	0.775658	0.7102545	0.65807	0.775658	0.7102545
50	5	2	1.0	0.9	40	1	hidden	2	pcor	all	4	0.152288	0.245614	0.1898325	0.1436505	0.2346685	0.1759355	0.1469345	0.2372295	0.1854495
50	5	2	1.0	0.9	40	1	complete	2	pcor	all	4	0.1792505	0.2945775	0.2172815	0.1682705	0.269697	0.2073145	0.169444	0.282971	0.20915
50	5	2	1.0	0.9	40	1	hiddenCL	2	pcor	all	4	0.123457	0.228592	0.157519	0.113695	0.2095425	0.1471985	0.1206805	0.212912	0.153846
50	5	2	1.0	0.9	40	1	hidden	3	pcor	all	4	0.091837	0.391304	0.1491465	0.091837	0.3879595	0.1491465	0.091837	0.391304	0.1491465
50	5	2	1.0	0.9	40	1	complete	3	pcor	all	4	0.1214655	0.5	0.1920375	0.1214655	0.4913795	0.1899915	0.1214655	0.5	0.1920375
50	5	2	1.0	0.9	40	1	hiddenCL	3	pcor	all	4	0.082483	0.428571	0.1352685	0.08023	0.3923075	0.134615	0.08023	0.420168	0.134615
50	5	2	1.0	0.9	40	1	hidden	4	pcor	all	4	0.054068	0.5227275	0.0966205	0.054068	0.5227275	0.0966205	0.054068	0.5227275	0.0966205
50	5	2	1.0	0.9	40	1	complete	4	pcor	all	4	0.0646255	0.833333	0.119751	0.0646255	0.833333	0.119751	0.0646255	0.833333	0.119751
50	5	2	1.0	0.9	40	1	hiddenCL	4	pcor	all	4	0.04021	0.8	0.07693	0.04021	0.8	0.07693	0.04021	0.8	0.07693
50	5	2	1.0	0.9	40	2	hidden	2	pcor	all	4	0.269853	0.380357	0.3141195	0.259963	0.361004	0.3009355	0.259963	0.368873	0.3009355
50	5	2	1.0	0.9	40	2	complete	2	pcor	all	4	0.381834	0.5078605	0.441097	0.375661	0.5078605	0.4368835	0.381834	0.5078605	0.441017
50	5	2	1.0	0.9	40	2	hiddenCL	2	pcor	all	4	0.2502685	0.3984125	0.3057725	0.244542	0.386531	0.293008	0.246103	0.386531	0.3050575
50	5	2	1.0	0.9	40	2	hidden	3	pcor	all	4	0.211796	0.543561	0.297494	0.2093955	0.5375	0.297494	0.211796	0.543561	0.297494
50	5	2	1.0	0.9	40	2	complete	3	pcor	all	4	0.3036635	0.740216	0.4322455	0.3036635	0.740216	0.431034	0.3036635	0.740216	0.4313445
50	5	2	1.0	0.9	40	2	hiddenCL	3	pcor	all	4	0.19464	0.619869	0.291192	0.193878	0.6183475	0.291192	0.193878	0.619869	0.291192
50	5	2	1.0	0.9	40	2	hidden	4	pcor	all	4	0.1365885	0.6107995	0.215397	0.1365885	0.6107995	0.215397	0.1365885	0.6107995	0.215397
50	5	2	1.0	0.9	40	2	complete	4	pcor	all	4	0.2105555	0.92875	0.3403745	0.2105555	0.92875	0.3403745	0.2105555	0.92875	0.3403745
50	5	2	1.0	0.9	40	2	hiddenCL	4	pcor	all	4	0.121717	0.8441295	0.2119635	0.121717	0.8441295	0.2119635	0.121717	0.8441295	0.2119635
50	5	2	1.0	0.9	40	4	hidden	2	pcor	all	4	0.4368375	0.520274	0.4739865	0.4242855	0.514333	0.459511	0.4287085	0.520274	0.4609795
50	5	2	1.0	0.9	40	4	complete	2	pcor	all	4	0.5634405	0.65569	0.6094325	0.559332	0.6484715	0.601111	0.5634405	0.654068	0.6094325
50	5	2	1.0	0.9	40	4	hiddenCL	2	pcor	all	4	0.4	0.514496	0.4483215	0.3939795	0.5107905	0.4451935	0.3989795	0.5142975	0.4451935
50	5	2	1.0	0.9	40	4	hidden	3	pcor	all	4	0.3449845	0.683018	0.464626	0.3449845	0.683018	0.462585	0.3449845	0.683018	0.462585
50	5	2	1.0	0.9	40	4	complete	3	pcor	all	4	0.483388	0.8738635	0.6219	0.483388	0.8738635	0.6219	0.483388	0.8738635	0.6219
50	5	2	1.0	0.9	40	4	hiddenCL	3	pcor	all	4	0.3386745	0.7464285	0.461538	0.3386745	0.7435215	0.460985	0.3386745	0.7435215	0.460985
50	5	2	1.0	0.9	40	4	hidden	4	pcor	all	4	0.266642	0.714286	0.393342	0.265957	0.714286	0.389539	0.266642	0.714286	0.393342
50	5	2	1.0	0.9	40	4	complete	4	pcor	all	4	0.3834085	0.9733285	0.5481905	0.3834085	0.9733285	0.5481905	0.3834085	0.9733285	0.5481905
50	5	2	1.0	0.9	40	4	hiddenCL	4	pcor	all	4	0.2609525	0.8544975	0.398401	0.2609525	0.8544975	0.398401	0.2609525	0.8544975	0.398401
50	5	2	1.0	0.9	40	8	hidden	2	pcor	all	4	0.549118	0.5567975	0.553117	0.549118	0.5567975	0.553117	0.549118	0.5567975	0.553117
50	5	2	1.0	0.9	40	8	complete	2	pcor	all	4	0.733688	0.75	0.741526	0.732258	0.7444335	0.740929	0.733688	0.7473405	0.741526
50	5	2	1.0	0.9	40	8	hiddenCL	2	pcor	all	4	0.5336815	0.5812915	0.5524575	0.5336815	0.5812915	0.5524575	0.5336815	0.5812915	0.5524575
50	5	2	1.0	0.9	40	8	hidden	3	pcor	all	4	0.4918355	0.726618	0.5955545	0.4918355	0.723077	0.5955545	0.4918355	0.726618	0.5955545
50	5	2	1.0	0.9	40	8	complete	3	pcor	all	4	0.6629045	0.9300665	0.7781105	0.6629045	0.9300665	0.7735045	0.6629045	0.9300665	0.7735045
50	5	2	1.0	0.9	40	8	hiddenCL	3	pcor	all	4	0.4804775	0.741657	0.586845	0.4804775	0.741657	0.586845	0.4804775	0.741657	0.586845
50	5	2	1.0	0.9	40	8	hidden	4	pcor	all	4	0.4187375	0.78958	0.555018	0.4187375	0.787848	0.555018	0.4187375	0.78958	0.555018
50	5	2	1.0	0.9	40	8	complete	4	pcor	all	4	0.5865155	0.9816495	0.735484	0.5865155	0.981481	0.735484	0.5865155	0.981481	0.735484
50	5	2	1.0	0.9	40	8	hiddenCL	4	pcor	all	4	0.408523	0.8242645	0.546109	0.408523	0.8242645	0.546109	0.408523	0.8242645	0.546109
50	5	2	1.0	0.9	40	16	hidden	2	pcor	all	4	0.6444195	0.5807985	0.611199	0.643621	0.5807985	0.611199	0.643621	0.5807985	0.611199
50	5	2	1.0	0.9	40	16	complete	2	pcor	all	4	0.873602	0.7930585	0.8286125	0.873602	0.7930585	0.8286125	0.873602	0.7930585	0.8286125
50	5	2	1.0	0.9	40	16	hiddenCL	2	pcor	all	4	0.632993	0.616128	0.6295435	0.632993	0.616128	0.625234	0.632993	0.616128	0.6295435
50	5	2	1.0	0.9	40	16	hidden	3	pcor	all	4	0.6056965	0.755284	0.6731165	0.6056965	0.755284	0.6731165	0.6056965	0.755284	0.6731165
50	5	2	1.0	0.9	40	16	complete	3	pcor	all	4	0.8218255	0.9550505	0.8861275	0.8218255	0.9550505	0.8861275	0.8218255	0.9550505	0.8861275
50	5	2	1.0	0.9	40	16	hiddenCL	3	pcor	all	4	0.590133	0.757604	0.6684685	0.590133	0.757604	0.6684685	0.590133	0.757604	0.6684685
50	5	2	1.0	0.9	40	16	hidden	4	pcor	all	4	0.562552	0.803509	0.664729	0.562552	0.803509	0.664729	0.562552	0.803509	0.664729
50	5	2	1.0	0.9	40	16	complete	4	pcor	all	4	0.767653	0.9869275	0.8611955	0.767653	0.9869275	0.8579195	0.767653	0.9869275	0.8579195
50	5	2	1.0	0.9	40	16	hiddenCL	4	pcor	all	4	0.554455	0.8306385	0.6624575	0.554455	0.827416	0.6624575	0.554455	0.827416	0.6624575
50	5	2	1.0	0.9	40	32	hidden	2	pcor	all	4	0.689558	0.57201	0.6191685	0.689558	0.57201	0.6191685	0.689558	0.57201	0.6191685
50	5	2	1.0	0.9	40	32	complete	2	pcor	all	4	0.945646	0.8073235	0.8645105	0.943792	0.805433	0.8630975	0.943792	0.805433	0.8630975
50	5	2	1.0	0.9	40	32	hiddenCL	2	pcor	all	4	0.683942	0.5948555	0.6370015	0.683942	0.5948555	0.6370015	0.683942	0.5948555	0.6370015
50	5	2	1.0	0.9	40	32	hidden	3	pcor	all	4	0.6875205	0.729582	0.699727	0.6875205	0.729582	0.6989335	0.6875205	0.729582	0.6989335
50	5	2	1.0	0.9	40	32	complete	3	pcor	all	4	0.924391	0.9589735	0.939512	0.924391	0.956654	0.938584	0.924391	0.956654	0.938584
50	5	2	1.0	0.9	40	32	hiddenCL	3	pcor	all	4	0.6626455	0.728395	0.6962655	0.6626455	0.728395	0.6962655	0.6626455	0.728395	0.6962655
50	5	2	1.0	0.9	40	32	hidden	4	pcor	all	4	0.6595895	0.7786845	0.710348	0.6595895	0.7786845	0.710348	0.6595895	0.7786845	0.710348
50	5	2	1.0	0.9	40	32	complete	4	pcor	all	4	0.88757	0.9880235	0.9325755	0.88757	0.9880235	0.931818	0.88757	0.9880235	0.931818
50	5	2	1.0	0.9	40	32	hiddenCL	4	pcor	all	4	0.6498455	0.7808335	0.7106685	0.6498455	0.7795455	0.7106685	0.6498455	0.7795455	0.7106685
50	5	2	1.0	1	40	1	hidden	2	pcor	all	4	0.149468	0.243331	0.1815015	0.1393895	0.236826	0.1725125	0.145849	0.24106	0.1808705
50	5	2	1.0	1	40	1	complete	2	pcor	all	4	0.1852945	0.3083915	0.2294785	0.170068	0.2883115	0.2145255	0.1806215	0.2895225	0.2263125
50	5	2	1.0	1	40	1	hiddenCL	2	pcor	all	4	0.1235265	0.216934	0.156923	0.1173925	0.2	0.149627	0.118664	0.209695	0.1517315
50	5	2	1.0	1	40	1	hidden	3	pcor	all	4	0.090921	0.3875	0.1488405	0.086761	0.3616555	0.141741	0.086761	0.3616555	0.141741
50	5	2	1.0	1	40	1	complete	3	pcor	all	4	0.128639	0.478261	0.2018505	0.128639	0.468985	0.2018505	0.128639	0.4772255	0.2018505
50	5	2	1.0	1	40	1	hiddenCL	3	pcor	all	4	0.0768635	0.386752	0.1267945	0.0754745	0.3798075	0.125658	0.0754745	0.384615	0.125658
50	5	2	1.0	1	40	1	hidden	4	pcor	all	4	0.0452105	0.5	0.0846585	0.0452105	0.5	0.0846585	0.0452105	0.5	0.0846585
50	5	2	1.0	1	40	1	complete	4	pcor	all	4	0.065733	0.75	0.121334	0.065733	0.75	0.121334	0.065733	0.75	0.121334
50	5	2	1.0	1	40	1	hiddenCL	4	pcor	all	4	0.033908	0.6	0.0652485	0.033908	0.6	0.0652485	0.033908	0.6	0.0652485
50	5	2	1.0	1	40	2	hidden	2	pcor	all	4	0.2883285	0.4136905	0.3369495	0.2820975	0.4	0.326721	0.2883285	0.4108365	0.333501
50	5	2	1.0	1	40	2	complete	2	pcor	all	4	0.3842605	0.5299105	0.4444105	0.3704205	0.5160715	0.4285465	0.3796615	0.5289915	0.43716
50	5	2	1.0	1	40	2	hiddenCL	2	pcor	all	4	0.2670525	0.3948345	0.3157505	0.2634825	0.388295	0.308167	0.266755	0.3948345	0.3157505
50	5	2	1.0	1	40	2	hidden	3	pcor	all	4	0.227553	0.5441545	0.3223485	0.22449	0.542102	0.3192045	0.225148	0.5441545	0.3223485
50	5	2	1.0	1	40	2	complete	3	pcor	all	4	0.3072665	0.746795	0.4338725	0.2995325	0.7427625	0.4312805	0.2995325	0.746795	0.4312805
50	5	2	1.0	1	40	2	hiddenCL	3	pcor	all	4	0.2099385	0.6306045	0.3117555	0.2099385	0.6306045	0.3117555	0.2099385	0.6306045	0.3117555
50	5	2	1.0	1	40	2	hidden	4	pcor	all	4	0.159864	0.651087	0.2577435	0.159864	0.651087	0.2577435	0.159864	0.651087	0.2577435
50	5	2	1.0	1	40	2	complete	4	pcor	all	4	0.224745	0.911067	0.3606585	0.224745	0.911067	0.3606585	0.224745	0.911067	0.3606585
50	5	2	1.0	1	40	2	hiddenCL	4	pcor	all	4	0.142857	0.809524	0.244898	0.142857	0.809524	0.244898	0.142857	0.809524	0.244898
50	5	2	1.0	1	40	4	hidden	2	pcor	all	4	0.406854	0.4836805	0.450099	0.40141	0.4836805	0.44651	0.40141	0.4836805	0.44651
50	5	2	1.0	1	40	4	complete	2	pcor	all	4	0.5414925	0.6344665	0.5891995	0.5403155	0.633766	0.588562	0.5403155	0.633766	0.588562
50	5	2	1.0	1	40	4	hiddenCL	2	pcor	all	4	0.3844275	0.479696	0.428571	0.3844275	0.475974	0.428571	0.3844275	0.475974	0.428571
50	5	2	1.0	1	40	4	hidden	3	pcor	all	4	0.3508375	0.666667	0.4583645	0.3462445	0.653061	0.4539945	0.3508375	0.653061	0.4583645
50	5	2	1.0	1	40	4	complete	3	pcor	all	4	0.4571185	0.858456	0.6	0.4565715	0.858456	0.6	0.4571185	0.858456	0.6
50	5	2	1.0	1	40	4	hiddenCL	3	pcor	all	4	0.323055	0.7309835	0.4459945	0.323055	0.7309835	0.4459945	0.323055	0.7309835	0.4459945
50	5	2	1.0	1	40	4	hidden	4	pcor	all	4	0.275255	0.7101015	0.3908965	0.275255	0.7101015	0.3908965	0.275255	0.7101015	0.3908965
50	5	2	1.0	1	40	4	complete	4	pcor	all	4	0.385542	0.947368	0.55051	0.385542	0.947368	0.55051	0.385542	0.947368	0.55051
50	5	2	1.0	1	40	4	hiddenCL	4	pcor	all	4	0.259985	0.8268365	0.39315	0.259985	0.8268365	0.39315	0.259985	0.8268365	0.39315
50	5	2	1.0	1	40	8	hidden	2	pcor	all	4	0.527808	0.553579	0.5366105	0.5240525	0.549836	0.5363855	0.527808	0.553579	0.5363855
50	5	2	1.0	1	40	8	complete	2	pcor	all	4	0.7135785	0.7317275	0.7214115	0.7135785	0.7317275	0.7214115	0.7135785	0.7317275	0.7214115
50	5	2	1.0	1	40	8	hiddenCL	2	pcor	all	4	0.5182955	0.5691255	0.538894	0.511905	0.565738	0.537981	0.5182955	0.5691255	0.538894
50	5	2	1.0	1	40	8	hidden	3	pcor	all	4	0.4811195	0.731754	0.589888	0.4811195	0.731754	0.5890725	0.4811195	0.731754	0.589888
50	5	2	1.0	1	40	8	complete	3	pcor	all	4	0.65	0.9264065	0.756931	0.65	0.9264065	0.756931	0.65	0.9264065	0.756931
50	5	2	1.0	1	40	8	hiddenCL	3	pcor	all	4	0.478168	0.7609855	0.593398	0.478168	0.7609855	0.593398	0.478168	0.7609855	0.593398
50	5	2	1.0	1	40	8	hidden	4	pcor	all	4	0.427157	0.7865385	0.55907	0.4267855	0.7865385	0.5534215	0.427157	0.7865385	0.55814
50	5	2	1.0	1	40	8	complete	4	pcor	all	4	0.5732145	0.9793615	0.72205	0.5732145	0.9793615	0.72205	0.5732145	0.9793615	0.72205
50	5	2	1.0	1	40	8	hiddenCL	4	pcor	all	4	0.416782	0.83156	0.55407	0.4118315	0.83156	0.550168	0.416782	0.83156	0.55407
50	5	2	1.0	1	40	16	hidden	2	pcor	all	4	0.622226	0.571429	0.5964875	0.6204715	0.5663265	0.5964875	0.6204715	0.5663265	0.5964875
50	5	2	1.0	1	40	16	complete	2	pcor	all	4	0.864138	0.786042	0.826234	0.864138	0.786042	0.826234	0.864138	0.786042	0.826234
50	5	2	1.0	1	40	16	hiddenCL	2	pcor	all	4	0.623852	0.5933615	0.609611	0.6183475	0.5933615	0.609161	0.61895	0.5933615	0.609161
50	5	2	1.0	1	40	16	hidden	3	pcor	all	4	0.598824	0.744017	0.662487	0.598824	0.739993	0.6531275	0.598824	0.744017	0.6588095
50	5	2	1.0	1	40	16	complete	3	pcor	all	4	0.8	0.9445125	0.868132	0.8	0.9445125	0.868132	0.8	0.9445125	0.868132
50	5	2	1.0	1	40	16	hiddenCL	3	pcor	all	4	0.5907225	0.75	0.658534	0.5907225	0.75	0.658534	0.5907225	0.75	0.658534
50	5	2	1.0	1	40	16	hidden	4	pcor	all	4	0.559982	0.7958335	0.6492915	0.5568705	0.7958335	0.645908	0.5568705	0.7958335	0.645908
50	5	2	1.0	1	40	16	complete	4	pcor	all	4	0.755102	0.986291	0.8544625	0.755102	0.986291	0.8544625	0.755102	0.986291	0.8544625
50	5	2	1.0	1	40	16	hiddenCL	4	pcor	all	4	0.547619	0.815858	0.6512475	0.547619	0.815858	0.6512475	0.547619	0.815858	0.6512475
50	5	2	1.0	1	40	32	hidden	2	pcor	all	4	0.692279	0.5696175	0.6230985	0.692279	0.5692595	0.6230985	0.692279	0.5692595	0.6230985
50	5	2	1.0	1	40	32	complete	2	pcor	all	4	0.9270135	0.807918	0.8646235	0.9270135	0.807918	0.8646235	0.9270135	0.807918	0.8646235
50	5	2	1.0	1	40	32	hiddenCL	2	pcor	all	4	0.679711	0.590278	0.6296915	0.679711	0.58648	0.6294515	0.679711	0.58648	0.6294515
50	5	2	1.0	1	40	32	hidden	3	pcor	all	4	0.67174	0.7270375	0.7009935	0.6701065	0.724541	0.7009935	0.67174	0.7255235	0.7009935
50	5	2	1.0	1	40	32	complete	3	pcor	all	4	0.9075115	0.9636245	0.9314855	0.9075115	0.9636245	0.9314855	0.9075115	0.9636245	0.9314855
50	5	2	1.0	1	40	32	hiddenCL	3	pcor	all	4	0.6611125	0.7171795	0.6846375	0.6611125	0.7171795	0.6840825	0.6611125	0.7171795	0.6840825
50	5	2	1.0	1	40	32	hidden	4	pcor	all	4	0.656061	0.77904	0.703209	0.6545105	0.7783455	0.703209	0.656061	0.7783455	0.703209
50	5	2	1.0	1	40	32	complete	4	pcor	all	4	0.8823365	0.9882335	0.9316665	0.8823365	0.9882335	0.9316665	0.8823365	0.9882335	0.9316665
50	5	2	1.0	1	40	32	hiddenCL	4	pcor	all	4	0.6377765	0.763151	0.694627	0.6377765	0.763151	0.694627	0.6377765	0.763151	0.694627
50	5	2	2.0	0.7	40	1	hidden	2	pcor	all	4	0.142817	0.2294195	0.1760735	0.131884	0.2174245	0.161074	0.136603	0.2276715	0.166667
50	5	2	2.0	0.7	40	1	complete	2	pcor	all	4	0.172752	0.256305	0.207152	0.1570725	0.247951	0.1933255	0.157333	0.254391	0.193996
50	5	2	2.0	0.7	40	1	hiddenCL	2	pcor	all	4	0.1153285	0.2037735	0.151219	0.104715	0.188679	0.1365585	0.1094495	0.195865	0.1419085
50	5	2	2.0	0.7	40	1	hidden	3	pcor	all	4	0.0897585	0.291667	0.135188	0.0864895	0.285714	0.132231	0.0872285	0.2880185	0.1333425
50	5	2	2.0	0.7	40	1	complete	3	pcor	all	4	0.120012	0.342481	0.1824545	0.11131	0.328431	0.1639455	0.1148565	0.333333	0.1672385
50	5	2	2.0	0.7	40	1	hiddenCL	3	pcor	all	4	0.077747	0.285714	0.119829	0.0748165	0.277931	0.1161845	0.077747	0.282857	0.119829
50	5	2	2.0	0.7	40	1	hidden	4	pcor	all	4	0.042105	0.3798075	0.07693	0.041886	0.3798075	0.075478	0.042105	0.3798075	0.07693
50	5	2	2.0	0.7	40	1	complete	4	pcor	all	4	0.061738	0.5166665	0.1094905	0.061553	0.5166665	0.1094905	0.061738	0.5166665	0.1094905
50	5	2	2.0	0.7	40	1	hiddenCL	4	pcor	all	4	0.032971	0.444444	0.061553	0.032456	0.4365075	0.06125	0.032971	0.444444	0.061553
50	5	2	2.0	0.7	40	2	hidden	2	pcor	all	4	0.274342	0.3703905	0.312551	0.2671195	0.365638	0.312551	0.2683995	0.366922	0.312551
50	5	2	2.0	0.7	40	2	complete	2	pcor	all	4	0.3597605	0.465271	0.411597	0.3557865	0.46422	0.3988305	0.35796	0.465271	0.4025565
50	5	2	2.0	0.7	40	2	hiddenCL	2	pcor	all	4	0.254094	0.3649165	0.302887	0.25	0.3577475	0.298387	0.251316	0.3577475	0.301163
50	5	2	2.0	0.7	40	2	hidden	3	pcor	all	4	0.2160285	0.5	0.3083235	0.2131505	0.5	0.2986485	0.2160285	0.5	0.3083235
50	5	2	2.0	0.7	40	2	complete	3	pcor	all	4	0.2906715	0.662879	0.409104	0.2906715	0.662879	0.4042255	0.2906715	0.662879	0.409104
50	5	2	2.0	0.7	40	2	hiddenCL	3	pcor	all	4	0.1881945	0.533937	0.2845235	0.1881945	0.533937	0.2845235	0.1881945	0.533937	0.2845235
50	5	2	2.0	0.7	40	2	hidden	4	pcor	all	4	0.1456225	0.5669645	0.230655	0.142941	0.5638585	0.227791	0.1456225	0.5669645	0.230655
50	5	2	2.0	0.7	40	2	complete	4	pcor	all	4	0.209004	0.863636	0.33796	0.209004	0.863636	0.336384	0.209004	0.863636	0.33796
50	5	2	2.0	0.7	40	2	hiddenCL	4	pcor	all	4	0.1311825	0.7416665	0.222319	0.1297335	0.7416665	0.2212805	0.1311825	0.7416665	0.222319
50	5	2	2.0	0.7	40	4	hidden	2	pcor	all	4	0.418011	0.483849	0.4488885	0.4169945	0.4746795	0.442222	0.4169945	0.4746795	0.443081
50	5	2	2.0	0.7	40	4	complete	2	pcor	all	4	0.562859	0.613837	0.589715	0.558783	0.611264	0.58085	0.558783	0.611711	0.58085
50	5	2	2.0	0.7	40	4	hiddenCL	2	pcor	all	4	0.395949	0.4930545	0.440454	0.388322	0.4930545	0.4314285	0.3895665	0.4930545	0.4314285
50	5	2	2.0	0.7	40	4	hidden	3	pcor	all	4	0.3524725	0.637073	0.454153	0.352025	0.629573	0.451613	0.3524725	0.635255	0.454153
50	5	2	2.0	0.7	40	4	complete	3	pcor	all	4	0.4834485	0.828556	0.607013	0.482123	0.8222805	0.6063795	0.4834485	0.824561	0.607013
50	5	2	2.0	0.7	40	4	hiddenCL	3	pcor	all	4	0.3367695	0.720465	0.461621	0.335145	0.7052135	0.4542185	0.3367695	0.720465	0.461621
50	5	2	2.0	0.7	40	4	hidden	4	pcor	all	4	0.2781295	0.7094295	0.402985	0.277443	0.7071075	0.3967595	0.277778	0.7071075	0.399905
50	5	2	2.0	0.7	40	4	complete	4	pcor	all	4	0.374256	0.942857	0.528783	0.374256	0.9411255	0.528783	0.374256	0.9411255	0.528783
50	5	2	2.0	0.7	40	4	hiddenCL	4	pcor	all	4	0.2609425	0.857143	0.393142	0.2559455	0.857143	0.3919725	0.2609425	0.857143	0.393142
50	5	2	2.0	0.7	40	8	hidden	2	pcor	all	4	0.5574285	0.556999	0.56466	0.5543735	0.556999	0.556111	0.556259	0.556999	0.556111
50	5	2	2.0	0.7	40	8	complete	2	pcor	all	4	0.759519	0.726768	0.742514	0.759519	0.721333	0.7395015	0.759519	0.721333	0.742514
50	5	2	2.0	0.7	40	8	hiddenCL	2	pcor	all	4	0.547249	0.574713	0.554055	0.543891	0.5642175	0.55	0.543891	0.5642175	0.5505055
50	5	2	2.0	0.7	40	8	hidden	3	pcor	all	4	0.489216	0.7419015	0.5878675	0.4883655	0.7419015	0.584659	0.489216	0.7419015	0.5878675
50	5	2	2.0	0.7	40	8	complete	3	pcor	all	4	0.680661	0.912367	0.773628	0.680661	0.912367	0.773628	0.680661	0.912367	0.773628
50	5	2	2.0	0.7	40	8	hiddenCL	3	pcor	all	4	0.4917335	0.7614475	0.59771	0.4917335	0.758662	0.5951785	0.4917335	0.7614475	0.59771
50	5	2	2.0	0.7	40	8	hidden	4	pcor	all	4	0.419554	0.7855995	0.5468015	0.419554	0.782609	0.5468015	0.419554	0.7834615	0.5468015
50	5	2	2.0	0.7	40	8	complete	4	pcor	all	4	0.588659	0.9770835	0.739094	0.588659	0.9770835	0.739094	0.588659	0.9770835	0.739094
50	5	2	2.0	0.7	40	8	hiddenCL	4	pcor	all	4	0.4240775	0.8443675	0.563583	0.4240775	0.8443675	0.563583	0.4240775	0.8443675	0.563583
50	5	2	2.0	0.7	40	16	hidden	2	pcor	all	4	0.642857	0.564162	0.6067705	0.641304	0.564162	0.6055135	0.6420805	0.564162	0.6067705
50	5	2	2.0	0.7	40	16	complete	2	pcor	all	4	0.892385	0.7723125	0.8247	0.892385	0.7723125	0.8247	0.892385	0.7723125	0.8247
50	5	2	2.0	0.7	40	16	hiddenCL	2	pcor	all	4	0.6404195	0.582471	0.612334	0.6390445	0.582471	0.612334	0.6390445	0.582471	0.612334
50	5	2	2.0	0.7	40	16	hidden	3	pcor	all	4	0.6201275	0.7517125	0.677966	0.6184845	0.75	0.6767315	0.6201275	0.7517125	0.677966
50	5	2	2.0	0.7	40	16	complete	3	pcor	all	4	0.8350015	0.951807	0.8894995	0.8350015	0.951807	0.8894995	0.8350015	0.951807	0.8894995
50	5	2	2.0	0.7	40	16	hiddenCL	3	pcor	all	4	0.6032885	0.7714985	0.6770565	0.6032885	0.7714985	0.6770565	0.6032885	0.7714985	0.6770565
50	5	2	2.0	0.7	40	16	hidden	4	pcor	all	4	0.5698425	0.802985	0.664622	0.568843	0.802985	0.664622	0.5698425	0.802985	0.664622
50	5	2	2.0	0.7	40	16	complete	4	pcor	all	4	0.7906785	0.9856105	0.875722	0.7906785	0.9856105	0.875722	0.7906785	0.9856105	0.875722
50	5	2	2.0	0.7	40	16	hiddenCL	4	pcor	all	4	0.5696935	0.8409875	0.673116	0.5696935	0.8409875	0.673116	0.5696935	0.8409875	0.673116
50	5	2	2.0	0.7	40	32	hidden	2	pcor	all	4	0.686432	0.5602775	0.617418	0.6832355	0.556987	0.6096425	0.6832355	0.556987	0.6154565
50	5	2	2.0	0.7	40	32	complete	2	pcor	all	4	0.959596	0.7973215	0.874317	0.959596	0.7973215	0.871941	0.959596	0.7973215	0.871941
50	5	2	2.0	0.7	40	32	hiddenCL	2	pcor	all	4	0.6820425	0.5775985	0.6263185	0.6787475	0.575615	0.6263185	0.6820425	0.575615	0.6263185
50	5	2	2.0	0.7	40	32	hidden	3	pcor	all	4	0.668285	0.724202	0.7028505	0.666667	0.724202	0.7028505	0.668285	0.724202	0.7028505
50	5	2	2.0	0.7	40	32	complete	3	pcor	all	4	0.934783	0.9640605	0.9495765	0.934783	0.9640605	0.9495765	0.934783	0.9640605	0.9495765
50	5	2	2.0	0.7	40	32	hiddenCL	3	pcor	all	4	0.663043	0.72796	0.698676	0.6614185	0.72796	0.6956625	0.6614185	0.72796	0.6956625
50	5	2	2.0	0.7	40	32	hidden	4	pcor	all	4	0.646403	0.769193	0.708099	0.646403	0.764655	0.708099	0.646403	0.769193	0.708099
50	5	2	2.0	0.7	40	32	complete	4	pcor	all	4	0.902174	0.988235	0.9449245	0.902174	0.988165	0.9449245	0.902174	0.988165	0.9449245
50	5	2	2.0	0.7	40	32	hiddenCL	4	pcor	all	4	0.6432325	0.788856	0.7179785	0.6432325	0.7876995	0.7179785	0.6432325	0.7876995	0.7179785
50	5	2	2.0	0.9	40	1	hidden	2	pcor	all	4	0.1325915	0.222222	0.167787	0.126398	0.201852	0.15377	0.1290625	0.210331	0.158405
50	5	2	2.0	0.9	40	1	complete	2	pcor	all	4	0.169565	0.254391	0.208333	0.1589585	0.241657	0.189601	0.161453	0.247951	0.195994
50	5	2	2.0	0.9	40	1	hiddenCL	2	pcor	all	4	0.1069795	0.194193	0.1367295	0.098892	0.1782355	0.129979	0.104178	0.1923785	0.13627
50	5	2	2.0	0.9	40	1	hidden	3	pcor	all	4	0.089403	0.2880185	0.134081	0.082843	0.264245	0.1276365	0.0841875	0.2774725	0.128516
50	5	2	2.0	0.9	40	1	complete	3	pcor	all	4	0.1272445	0.3651515	0.189605	0.1200235	0.355991	0.1787165	0.126265	0.357975	0.189338
50	5	2	2.0	0.9	40	1	hiddenCL	3	pcor	all	4	0.0733005	0.285714	0.117173	0.071068	0.277931	0.1143025	0.071068	0.277931	0.1143025
50	5	2	2.0	0.9	40	1	hidden	4	pcor	all	4	0.0449495	0.357143	0.080808	0.0449495	0.355042	0.080808	0.0449495	0.355042	0.080808
50	5	2	2.0	0.9	40	1	complete	4	pcor	all	4	0.068323	0.519231	0.119477	0.061344	0.5	0.110336	0.065217	0.519231	0.117076
50	5	2	2.0	0.9	40	1	hiddenCL	4	pcor	all	4	0.033908	0.3875	0.061862	0.032971	0.3875	0.060612	0.032971	0.3875	0.060612
50	5	2	2.0	0.9	40	2	hidden	2	pcor	all	4	0.2657215	0.369206	0.316056	0.2634825	0.362227	0.3107905	0.2634825	0.369206	0.3107905
50	5	2	2.0	0.9	40	2	complete	2	pcor	all	4	0.368421	0.492633	0.422382	0.363158	0.481624	0.4192725	0.368421	0.485845	0.422382
50	5	2	2.0	0.9	40	2	hiddenCL	2	pcor	all	4	0.251316	0.3600155	0.2964095	0.2415345	0.3600155	0.288539	0.2460525	0.3600155	0.291507
50	5	2	2.0	0.9	40	2	hidden	3	pcor	all	4	0.216867	0.5128545	0.305846	0.216867	0.5060975	0.303515	0.216867	0.5060975	0.303515
50	5	2	2.0	0.9	40	2	complete	3	pcor	all	4	0.29841	0.666667	0.420006	0.2941075	0.6593325	0.415741	0.2941075	0.6631205	0.415741
50	5	2	2.0	0.9	40	2	hiddenCL	3	pcor	all	4	0.201064	0.555556	0.294779	0.1957325	0.555556	0.2904095	0.1957325	0.555556	0.2904095
50	5	2	2.0	0.9	40	2	hidden	4	pcor	all	4	0.146363	0.575188	0.2322075	0.146363	0.5603865	0.229988	0.146363	0.568323	0.2322075
50	5	2	2.0	0.9	40	2	complete	4	pcor	all	4	0.221053	0.8535715	0.3489985	0.221053	0.8535715	0.3489985	0.221053	0.8535715	0.3489985
50	5	2	2.0	0.9	40	2	hiddenCL	4	pcor	all	4	0.136382	0.747619	0.2338845	0.136382	0.733333	0.232724	0.136382	0.733333	0.232724
50	5	2	2.0	0.9	40	4	hidden	2	pcor	all	4	0.403107	0.4837495	0.444521	0.3990035	0.4791625	0.441284	0.3990035	0.479726	0.4384585
50	5	2	2.0	0.9	40	4	complete	2	pcor	all	4	0.5647435	0.638695	0.605113	0.560679	0.623453	0.6025005	0.563524	0.635255	0.605113
50	5	2	2.0	0.9	40	4	hiddenCL	2	pcor	all	4	0.393237	0.5	0.438988	0.388951	0.5	0.434319	0.392631	0.5	0.437293
50	5	2	2.0	0.9	40	4	hidden	3	pcor	all	4	0.3368795	0.6399035	0.446477	0.333371	0.6364565	0.446477	0.333371	0.6399035	0.446477
50	5	2	2.0	0.9	40	4	complete	3	pcor	all	4	0.4754685	0.837825	0.6069625	0.4754685	0.837825	0.6069625	0.4754685	0.837825	0.6069625
50	5	2	2.0	0.9	40	4	hiddenCL	3	pcor	all	4	0.328038	0.714286	0.449806	0.328038	0.714286	0.449806	0.328038	0.714286	0.449806
50	5	2	2.0	0.9	40	4	hidden	4	pcor	all	4	0.2749175	0.7101015	0.3896025	0.273848	0.697222	0.387076	0.273848	0.697222	0.387076
50	5	2	2.0	0.9	40	4	complete	4	pcor	all	4	0.3791065	0.945195	0.5390725	0.376389	0.945195	0.538134	0.376389	0.945195	0.538134
50	5	2	2.0	0.9	40	4	hiddenCL	4	pcor	all	4	0.26087	0.83687	0.391541	0.258213	0.8245075	0.388489	0.258213	0.8245075	0.388489
50	5	2	2.0	0.9	40	8	hidden	2	pcor	all	4	0.5361495	0.546129	0.544404	0.5323515	0.5400315	0.542953	0.5361495	0.5400315	0.542953
50	5	2	2.0	0.9	40	8	complete	2	pcor	all	4	0.748494	0.723947	0.736152	0.743059	0.723947	0.736152	0.745445	0.723947	0.736152
50	5	2	2.0	0.9	40	8	hiddenCL	2	pcor	all	4	0.5260675	0.554343	0.547427	0.5235585	0.5505875	0.545836	0.5260675	0.5505875	0.547427
50	5	2	2.0	0.9	40	8	hidden	3	pcor	all	4	0.49431	0.709911	0.5836375	0.4910215	0.708287	0.5800055	0.49431	0.708287	0.5809745
50	5	2	2.0	0.9	40	8	complete	3	pcor	all	4	0.6578285	0.929074	0.7748035	0.6578285	0.9280535	0.7748035	0.6578285	0.929074	0.7748035
50	5	2	2.0	0.9	40	8	hiddenCL	3	pcor	all	4	0.4784325	0.771408	0.5959145	0.475669	0.771408	0.589545	0.4784325	0.771408	0.5959145
50	5	2	2.0	0.9	40	8	hidden	4	pcor	all	4	0.4254095	0.779798	0.551181	0.423487	0.779798	0.551181	0.4254095	0.779798	0.551181
50	5	2	2.0	0.9	40	8	complete	4	pcor	all	4	0.5827805	0.966092	0.726557	0.5827805	0.966092	0.726557	0.5827805	0.966092	0.726557
50	5	2	2.0	0.9	40	8	hiddenCL	4	pcor	all	4	0.407516	0.8375235	0.5482465	0.407516	0.8375235	0.5482465	0.407516	0.8375235	0.5482465
50	5	2	2.0	0.9	40	16	hidden	2	pcor	all	4	0.644061	0.595554	0.615385	0.6432675	0.595554	0.61113	0.643678	0.595554	0.612891
50	5	2	2.0	0.9	40	16	complete	2	pcor	all	4	0.889989	0.7772285	0.8329105	0.8895665	0.774353	0.830157	0.889989	0.7772285	0.830769
50	5	2	2.0	0.9	40	16	hiddenCL	2	pcor	all	4	0.639277	0.594169	0.615832	0.6390445	0.5919955	0.614955	0.6390445	0.5919955	0.614955
50	5	2	2.0	0.9	40	16	hidden	3	pcor	all	4	0.6133515	0.7450855	0.673275	0.611678	0.7450855	0.668737	0.611678	0.7450855	0.67093
50	5	2	2.0	0.9	40	16	complete	3	pcor	all	4	0.8382315	0.947368	0.8940935	0.8382315	0.947368	0.8940935	0.8382315	0.947368	0.8940935
50	5	2	2.0	0.9	40	16	hiddenCL	3	pcor	all	4	0.6117145	0.753247	0.666667	0.610141	0.753247	0.666667	0.6117145	0.753247	0.666667
50	5	2	2.0	0.9	40	16	hidden	4	pcor	all	4	0.5714045	0.775986	0.656706	0.5698295	0.775986	0.656706	0.5698295	0.775986	0.656706
50	5	2	2.0	0.9	40	16	complete	4	pcor	all	4	0.77729	0.985711	0.870611	0.77729	0.985711	0.870611	0.77729	0.985711	0.870611
50	5	2	2.0	0.9	40	16	hiddenCL	4	pcor	all	4	0.565437	0.815341	0.6619215	0.565437	0.815341	0.6619215	0.565437	0.815341	0.6619215
50	5	2	2.0	0.9	40	32	hidden	2	pcor	all	4	0.6885775	0.5664915	0.618984	0.6885775	0.565962	0.6172345	0.6885775	0.565962	0.6172345
50	5	2	2.0	0.9	40	32	complete	2	pcor	all	4	0.9601975	0.805455	0.865574	0.95622	0.805455	0.865574	0.95622	0.805455	0.865574
50	5	2	2.0	0.9	40	32	hiddenCL	2	pcor	all	4	0.6782155	0.578947	0.6266505	0.6770935	0.578947	0.6247015	0.6770935	0.578947	0.6247015
50	5	2	2.0	0.9	40	32	hidden	3	pcor	all	4	0.6701755	0.705505	0.6898195	0.6701755	0.7032135	0.6898195	0.6701755	0.7032135	0.6898195
50	5	2	2.0	0.9	40	32	complete	3	pcor	all	4	0.9395765	0.949267	0.942529	0.9395765	0.949267	0.942529	0.9395765	0.949267	0.942529
50	5	2	2.0	0.9	40	32	hiddenCL	3	pcor	all	4	0.664855	0.70629	0.686032	0.664855	0.70629	0.686032	0.664855	0.70629	0.686032
50	5	2	2.0	0.9	40	32	hidden	4	pcor	all	4	0.6492575	0.76547	0.7028665	0.644223	0.760558	0.7000355	0.6492575	0.76547	0.7028665
50	5	2	2.0	0.9	40	32	complete	4	pcor	all	4	0.917015	0.987803	0.9461805	0.917015	0.987803	0.9461805	0.917015	0.987803	0.9461805
50	5	2	2.0	0.9	40	32	hiddenCL	4	pcor	all	4	0.650301	0.775482	0.704545	0.650301	0.775482	0.704545	0.650301	0.775482	0.704545
50	5	2	2.0	1	40	1	hidden	2	pcor	all	4	0.153001	0.2360715	0.1824585	0.1488635	0.221111	0.173623	0.151163	0.2272425	0.177493
50	5	2	2.0	1	40	1	complete	2	pcor	all	4	0.1832345	0.280702	0.228935	0.1794705	0.272727	0.217124	0.1794705	0.272727	0.217124
50	5	2	2.0	1	40	1	hiddenCL	2	pcor	all	4	0.1347815	0.2252765	0.16844	0.122704	0.2095425	0.154403	0.1242285	0.2095425	0.156754
50	5	2	2.0	1	40	1	hidden	3	pcor	all	4	0.098913	0.3228765	0.1500985	0.098913	0.31625	0.1500985	0.098913	0.322162	0.1500985
50	5	2	2.0	1	40	1	complete	3	pcor	all	4	0.1407355	0.4190175	0.212406	0.136603	0.4058825	0.210526	0.136603	0.412779	0.210526
50	5	2	2.0	1	40	1	hiddenCL	3	pcor	all	4	0.086221	0.32	0.136337	0.085694	0.318182	0.133974	0.085694	0.32	0.135104
50	5	2	2.0	1	40	1	hidden	4	pcor	all	4	0.060276	0.4330355	0.1015255	0.060276	0.4330355	0.1015255	0.060276	0.4330355	0.1015255
50	5	2	2.0	1	40	1	complete	4	pcor	all	4	0.0784475	0.625	0.138668	0.0784475	0.625	0.138668	0.0784475	0.625	0.138668
50	5	2	2.0	1	40	1	hiddenCL	4	pcor	all	4	0.0427915	0.5	0.0792155	0.0427915	0.5	0.0792155	0.0427915	0.5	0.0792155
50	5	2	2.0	1	40	2	hidden	2	pcor	all	4	0.2695235	0.365873	0.313725	0.262608	0.3600155	0.312057	0.266312	0.365873	0.312891
50	5	2	2.0	1	40	2	complete	2	pcor	all	4	0.369565	0.48473	0.4183185	0.3649335	0.4811085	0.4123105	0.368993	0.4811085	0.4138525
50	5	2	2.0	1	40	2	hiddenCL	2	pcor	all	4	0.25	0.370968	0.3000355	0.2457975	0.3640555	0.291971	0.248457	0.370968	0.295336
50	5	2	2.0	1	40	2	hidden	3	pcor	all	4	0.214638	0.514719	0.3002755	0.209914	0.5	0.2946	0.209302	0.507143	0.2963015
50	5	2	2.0	1	40	2	complete	3	pcor	all	4	0.3021175	0.670543	0.4187795	0.3021175	0.658493	0.4169665	0.3021175	0.658493	0.4169665
50	5	2	2.0	1	40	2	hiddenCL	3	pcor	all	4	0.2055025	0.5843495	0.3087085	0.204682	0.581989	0.3044135	0.204682	0.581989	0.3044135
50	5	2	2.0	1	40	2	hidden	4	pcor	all	4	0.1518445	0.606602	0.246774	0.1518445	0.5954545	0.246774	0.1518445	0.5954545	0.246774
50	5	2	2.0	1	40	2	complete	4	pcor	all	4	0.222222	0.857744	0.3553855	0.222222	0.851852	0.3553855	0.222222	0.851852	0.3553855
50	5	2	2.0	1	40	2	hiddenCL	4	pcor	all	4	0.147758	0.75	0.252442	0.147758	0.75	0.252442	0.147758	0.75	0.252442
50	5	2	2.0	1	40	4	hidden	2	pcor	all	4	0.3881945	0.4532	0.4158845	0.3872985	0.4475645	0.4139985	0.3881945	0.4475645	0.4139985
50	5	2	2.0	1	40	4	complete	2	pcor	all	4	0.5321275	0.6138095	0.571307	0.5321275	0.6080365	0.571307	0.5321275	0.6138095	0.571307
50	5	2	2.0	1	40	4	hiddenCL	2	pcor	all	4	0.374919	0.461502	0.416543	0.372685	0.458896	0.4139985	0.3735465	0.458896	0.4139985
50	5	2	2.0	1	40	4	hidden	3	pcor	all	4	0.326531	0.6265385	0.4338095	0.326531	0.6265385	0.4338095	0.326531	0.6265385	0.4338095
50	5	2	2.0	1	40	4	complete	3	pcor	all	4	0.4662535	0.8383675	0.59542	0.4608745	0.8383675	0.5952305	0.4608745	0.8383675	0.5952305
50	5	2	2.0	1	40	4	hiddenCL	3	pcor	all	4	0.333333	0.6747945	0.447028	0.331439	0.673469	0.447028	0.331439	0.673469	0.447028
50	5	2	2.0	1	40	4	hidden	4	pcor	all	4	0.2716575	0.698837	0.392306	0.2716575	0.698837	0.392306	0.2716575	0.698837	0.392306
50	5	2	2.0	1	40	4	complete	4	pcor	all	4	0.3762755	0.9363635	0.536009	0.3762755	0.9321835	0.534958	0.3762755	0.9321835	0.534958
50	5	2	2.0	1	40	4	hiddenCL	4	pcor	all	4	0.264232	0.824808	0.40367	0.264232	0.824808	0.4035155	0.264232	0.824808	0.4035155
50	5	2	2.0	1	40	8	hidden	2	pcor	all	4	0.522194	0.548074	0.5336515	0.522194	0.548074	0.5336515	0.522194	0.548074	0.5336515
50	5	2	2.0	1	40	8	complete	2	pcor	all	4	0.733333	0.71984	0.7247995	0.733333	0.71984	0.723744	0.733333	0.71984	0.7247995
50	5	2	2.0	1	40	8	hiddenCL	2	pcor	all	4	0.514176	0.547893	0.534597	0.514176	0.547893	0.534597	0.514176	0.547893	0.534597
50	5	2	2.0	1	40	8	hidden	3	pcor	all	4	0.4635805	0.721444	0.5676625	0.4628945	0.71875	0.5676625	0.4628945	0.71875	0.5676625
50	5	2	2.0	1	40	8	complete	3	pcor	all	4	0.647096	0.9099025	0.7533545	0.647096	0.904153	0.751543	0.647096	0.9099025	0.751543
50	5	2	2.0	1	40	8	hiddenCL	3	pcor	all	4	0.469634	0.7478815	0.5780405	0.468871	0.7478815	0.5780405	0.468871	0.7478815	0.5780405
50	5	2	2.0	1	40	8	hidden	4	pcor	all	4	0.397959	0.7616635	0.527001	0.397959	0.758788	0.527001	0.397959	0.758788	0.527001
50	5	2	2.0	1	40	8	complete	4	pcor	all	4	0.572927	0.9793795	0.7259765	0.572927	0.9793795	0.7259765	0.572927	0.9793795	0.7259765
50	5	2	2.0	1	40	8	hiddenCL	4	pcor	all	4	0.401087	0.8169765	0.544156	0.401087	0.8169765	0.544156	0.401087	0.8169765	0.544156
50	5	2	2.0	1	40	16	hidden	2	pcor	all	4	0.63635	0.5789525	0.6092155	0.632607	0.5789525	0.602857	0.632607	0.5789525	0.6039935
50	5	2	2.0	1	40	16	complete	2	pcor	all	4	0.865625	0.777255	0.817244	0.864583	0.776144	0.817244	0.864583	0.776144	0.817244
50	5	2	2.0	1	40	16	hiddenCL	2	pcor	all	4	0.612789	0.5877135	0.6037055	0.612789	0.5827425	0.6037055	0.612789	0.5827425	0.6037055
50	5	2	2.0	1	40	16	hidden	3	pcor	all	4	0.583822	0.753592	0.655369	0.583822	0.7497825	0.655369	0.583822	0.7497825	0.655369
50	5	2	2.0	1	40	16	complete	3	pcor	all	4	0.8166995	0.9487095	0.876226	0.8166995	0.9487095	0.876226	0.8166995	0.9487095	0.876226
50	5	2	2.0	1	40	16	hiddenCL	3	pcor	all	4	0.5849535	0.751923	0.658228	0.5849535	0.751923	0.658228	0.5849535	0.751923	0.658228
50	5	2	2.0	1	40	16	hidden	4	pcor	all	4	0.552684	0.780781	0.650301	0.552684	0.777778	0.650301	0.552684	0.777778	0.650301
50	5	2	2.0	1	40	16	complete	4	pcor	all	4	0.7609615	0.984601	0.857124	0.7609615	0.984601	0.857124	0.7609615	0.984601	0.857124
50	5	2	2.0	1	40	16	hiddenCL	4	pcor	all	4	0.543891	0.806211	0.652224	0.543891	0.806211	0.652224	0.543891	0.806211	0.652224
50	5	2	2.0	1	40	32	hidden	2	pcor	all	4	0.670543	0.546232	0.6031015	0.670543	0.546232	0.6019955	0.670543	0.546232	0.6019955
50	5	2	2.0	1	40	32	complete	2	pcor	all	4	0.9476425	0.8080355	0.861244	0.9470175	0.8080355	0.861244	0.9476425	0.8080355	0.861244
50	5	2	2.0	1	40	32	hiddenCL	2	pcor	all	4	0.664966	0.5740375	0.6169615	0.663154	0.5740375	0.6169615	0.663154	0.5740375	0.6169615
50	5	2	2.0	1	40	32	hidden	3	pcor	all	4	0.666667	0.711794	0.692857	0.666667	0.711794	0.686806	0.666667	0.711794	0.692857
50	5	2	2.0	1	40	32	complete	3	pcor	all	4	0.915726	0.964496	0.934775	0.915726	0.9636245	0.934775	0.915726	0.9636245	0.934775
50	5	2	2.0	1	40	32	hiddenCL	3	pcor	all	4	0.6518975	0.7179785	0.6814635	0.6518975	0.7159665	0.6814635	0.6518975	0.7159665	0.6814635
50	5	2	2.0	1	40	32	hidden	4	pcor	all	4	0.6432745	0.763843	0.701224	0.6432745	0.763843	0.701224	0.6432745	0.763843	0.701224
50	5	2	2.0	1	40	32	complete	4	pcor	all	4	0.886305	0.9877295	0.930926	0.886305	0.987577	0.92989	0.886305	0.987577	0.92989
50	5	2	2.0	1	40	32	hiddenCL	4	pcor	all	4	0.633165	0.7644455	0.693878	0.633165	0.7644455	0.693878	0.633165	0.7644455	0.693878
50	5	2	3.0	0.7	40	1	hidden	2	pcor	all	4	0.1500355	0.2287355	0.183655	0.142817	0.2048695	0.1700335	0.1473845	0.2212805	0.181284
50	5	2	3.0	0.7	40	1	complete	2	pcor	all	4	0.161226	0.25	0.1969695	0.151707	0.227657	0.1868325	0.156295	0.241657	0.188712
50	5	2	3.0	0.7	40	1	hiddenCL	2	pcor	all	4	0.111111	0.1825925	0.134879	0.105847	0.177005	0.131966	0.111111	0.1792855	0.1346695
50	5	2	3.0	0.7	40	1	hidden	3	pcor	all	4	0.0969305	0.25	0.1427765	0.090281	0.2234925	0.1311825	0.095262	0.2338055	0.134833
50	5	2	3.0	0.7	40	1	complete	3	pcor	all	4	0.11887	0.2708335	0.1659365	0.109924	0.252907	0.1506935	0.1144335	0.26748	0.1554415
50	5	2	3.0	0.7	40	1	hiddenCL	3	pcor	all	4	0.0782045	0.197222	0.109616	0.072988	0.1806525	0.103521	0.073328	0.188131	0.103521
50	5	2	3.0	0.7	40	1	hidden	4	pcor	all	4	0.0526545	0.255435	0.087338	0.0491375	0.246212	0.0831035	0.0526545	0.25	0.086582
50	5	2	3.0	0.7	40	1	complete	4	pcor	all	4	0.0639035	0.2996795	0.1052955	0.0632245	0.2752525	0.1	0.0632245	0.281746	0.101724
50	5	2	3.0	0.7	40	1	hiddenCL	4	pcor	all	4	0.039137	0.2247475	0.068294	0.034832	0.222222	0.058786	0.036867	0.222222	0.063266
50	5	2	3.0	0.7	40	2	hidden	2	pcor	all	4	0.2697985	0.351351	0.307201	0.2658385	0.3399715	0.3013975	0.2664435	0.3452085	0.3013975
50	5	2	3.0	0.7	40	2	complete	2	pcor	all	4	0.37144	0.442222	0.3999775	0.3609555	0.434526	0.391171	0.3620415	0.439178	0.3945455
50	5	2	3.0	0.7	40	2	hiddenCL	2	pcor	all	4	0.252605	0.349206	0.293333	0.244542	0.3384725	0.2881085	0.251168	0.346478	0.2920665
50	5	2	3.0	0.7	40	2	hidden	3	pcor	all	4	0.2131505	0.44949	0.292325	0.2088165	0.434783	0.2860635	0.2088165	0.434783	0.292325
50	5	2	3.0	0.7	40	2	complete	3	pcor	all	4	0.295207	0.556848	0.3940335	0.292138	0.5512955	0.3926545	0.2928565	0.552288	0.3926545
50	5	2	3.0	0.7	40	2	hiddenCL	3	pcor	all	4	0.198355	0.4583335	0.2769395	0.196248	0.4522725	0.2729975	0.197784	0.4583335	0.2764775
50	5	2	3.0	0.7	40	2	hidden	4	pcor	all	4	0.1659025	0.530331	0.2561	0.1648475	0.5208695	0.2523395	0.1659025	0.530331	0.2561
50	5	2	3.0	0.7	40	2	complete	4	pcor	all	4	0.2234705	0.68375	0.3387605	0.221001	0.68375	0.3387605	0.221001	0.68375	0.3387605
50	5	2	3.0	0.7	40	2	hiddenCL	4	pcor	all	4	0.1470785	0.639423	0.237647	0.143015	0.6282895	0.2308545	0.1470785	0.639423	0.237647
50	5	2	3.0	0.7	40	4	hidden	2	pcor	all	4	0.412404	0.447222	0.425705	0.407	0.44246	0.421955	0.411438	0.445906	0.424581
50	5	2	3.0	0.7	40	4	complete	2	pcor	all	4	0.5343475	0.6056965	0.56125	0.529368	0.59617	0.558788	0.5343475	0.6008995	0.558788
50	5	2	3.0	0.7	40	4	hiddenCL	2	pcor	all	4	0.377556	0.465337	0.4162055	0.373629	0.465337	0.4111885	0.373629	0.465337	0.4162055
50	5	2	3.0	0.7	40	4	hidden	3	pcor	all	4	0.3316665	0.598077	0.4264145	0.3316665	0.5905615	0.424872	0.3316665	0.5943735	0.4264145
50	5	2	3.0	0.7	40	4	complete	3	pcor	all	4	0.470007	0.7659715	0.5794315	0.470007	0.7659715	0.5794315	0.470007	0.7659715	0.5794315
50	5	2	3.0	0.7	40	4	hiddenCL	3	pcor	all	4	0.3249585	0.621912	0.4172885	0.3249585	0.621912	0.4172885	0.3249585	0.621912	0.4172885
50	5	2	3.0	0.7	40	4	hidden	4	pcor	all	4	0.2554375	0.666667	0.3721155	0.251316	0.666667	0.365818	0.2541655	0.666667	0.3711825
50	5	2	3.0	0.7	40	4	complete	4	pcor	all	4	0.387692	0.8903905	0.5394065	0.3837025	0.8903905	0.5362315	0.387692	0.8903905	0.5394065
50	5	2	3.0	0.7	40	4	hiddenCL	4	pcor	all	4	0.257654	0.753788	0.3852045	0.257654	0.753788	0.378607	0.257654	0.753788	0.3852045
50	5	2	3.0	0.7	40	8	hidden	2	pcor	all	4	0.5500065	0.543961	0.5459235	0.5500065	0.5335855	0.5459235	0.5500065	0.5385265	0.5459235
50	5	2	3.0	0.7	40	8	complete	2	pcor	all	4	0.7344915	0.7135785	0.7247995	0.7326385	0.7135785	0.7247995	0.7344915	0.7135785	0.7247995
50	5	2	3.0	0.7	40	8	hiddenCL	2	pcor	all	4	0.532178	0.5491935	0.545572	0.532178	0.5491935	0.539949	0.532178	0.5491935	0.545572
50	5	2	3.0	0.7	40	8	hidden	3	pcor	all	4	0.492044	0.698413	0.577817	0.492044	0.69697	0.577817	0.492044	0.698413	0.577817
50	5	2	3.0	0.7	40	8	complete	3	pcor	all	4	0.648644	0.8928205	0.755715	0.6435685	0.889816	0.7551065	0.648644	0.8928205	0.755715
50	5	2	3.0	0.7	40	8	hiddenCL	3	pcor	all	4	0.477261	0.728814	0.576371	0.477261	0.728814	0.576371	0.477261	0.728814	0.576371
50	5	2	3.0	0.7	40	8	hidden	4	pcor	all	4	0.4362065	0.769345	0.5611215	0.4362065	0.7676495	0.560963	0.4362065	0.769345	0.5611215
50	5	2	3.0	0.7	40	8	complete	4	pcor	all	4	0.590122	0.979004	0.7357025	0.590122	0.979004	0.7357025	0.590122	0.979004	0.7357025
50	5	2	3.0	0.7	40	8	hiddenCL	4	pcor	all	4	0.41352	0.830128	0.5558815	0.41352	0.830128	0.5558815	0.41352	0.830128	0.5558815
50	5	2	3.0	0.7	40	16	hidden	2	pcor	all	4	0.649468	0.5740185	0.608356	0.647785	0.569594	0.6053165	0.649468	0.569594	0.608356
50	5	2	3.0	0.7	40	16	complete	2	pcor	all	4	0.8774545	0.7636545	0.823866	0.8774545	0.7636545	0.8204655	0.8774545	0.7636545	0.823866
50	5	2	3.0	0.7	40	16	hiddenCL	2	pcor	all	4	0.6378305	0.5763405	0.6	0.6378305	0.5763405	0.6	0.6378305	0.5763405	0.6
50	5	2	3.0	0.7	40	16	hidden	3	pcor	all	4	0.626914	0.766411	0.6874515	0.621351	0.766411	0.6874515	0.6243085	0.766411	0.6874515
50	5	2	3.0	0.7	40	16	complete	3	pcor	all	4	0.831461	0.9393915	0.882353	0.831461	0.9393915	0.882353	0.831461	0.9393915	0.882353
50	5	2	3.0	0.7	40	16	hiddenCL	3	pcor	all	4	0.5952215	0.738462	0.670459	0.5952215	0.738462	0.670459	0.5952215	0.738462	0.670459
50	5	2	3.0	0.7	40	16	hidden	4	pcor	all	4	0.5763905	0.8207145	0.6791375	0.5763905	0.820448	0.6671665	0.5763905	0.820448	0.6671665
50	5	2	3.0	0.7	40	16	complete	4	pcor	all	4	0.7557085	0.985294	0.8544155	0.7557085	0.985294	0.8544155	0.7557085	0.985294	0.8544155
50	5	2	3.0	0.7	40	16	hiddenCL	4	pcor	all	4	0.555556	0.8109185	0.6621925	0.555556	0.8109185	0.6621925	0.555556	0.8109185	0.6621925
50	5	2	3.0	0.7	40	32	hidden	2	pcor	all	4	0.7024985	0.5706355	0.6375345	0.7024985	0.570232	0.6365675	0.7024985	0.5706355	0.6375345
50	5	2	3.0	0.7	40	32	complete	2	pcor	all	4	0.9526475	0.782562	0.857817	0.9501305	0.782562	0.857817	0.9501305	0.782562	0.857817
50	5	2	3.0	0.7	40	32	hiddenCL	2	pcor	all	4	0.6838775	0.570761	0.620503	0.6824315	0.570761	0.620503	0.6838775	0.570761	0.620503
50	5	2	3.0	0.7	40	32	hidden	3	pcor	all	4	0.69242	0.7320215	0.7168235	0.690361	0.7291975	0.7143495	0.690361	0.7291975	0.7143495
50	5	2	3.0	0.7	40	32	complete	3	pcor	all	4	0.9271585	0.9532145	0.939125	0.9271585	0.9532145	0.939125	0.9271585	0.9532145	0.939125
50	5	2	3.0	0.7	40	32	hiddenCL	3	pcor	all	4	0.6687765	0.718525	0.6951315	0.6687765	0.718525	0.6951315	0.6687765	0.718525	0.6951315
50	5	2	3.0	0.7	40	32	hidden	4	pcor	all	4	0.68264	0.7975845	0.7377975	0.681836	0.79504	0.7365175	0.681836	0.79504	0.7365175
50	5	2	3.0	0.7	40	32	complete	4	pcor	all	4	0.902894	0.987577	0.9467775	0.902894	0.987577	0.9445585	0.902894	0.987577	0.9445585
50	5	2	3.0	0.7	40	32	hiddenCL	4	pcor	all	4	0.6490035	0.780636	0.7048735	0.6490035	0.780636	0.7048735	0.6490035	0.780636	0.7048735
50	5	2	3.0	0.9	40	1	hidden	2	pcor	all	4	0.1453225	0.2194445	0.1781575	0.13966	0.2031745	0.1655255	0.141321	0.206349	0.1697815
50	5	2	3.0	0.9	40	1	complete	2	pcor	all	4	0.171226	0.258621	0.2063055	0.157565	0.2393335	0.192442	0.160247	0.2440445	0.1957345
50	5	2	3.0	0.9	40	1	hiddenCL	2	pcor	all	4	0.126398	0.198039	0.150997	0.1087085	0.180909	0.135135	0.10989	0.196078	0.1374585
50	5	2	3.0	0.9	40	1	hidden	3	pcor	all	4	0.1	0.233631	0.1403615	0.097926	0.22967	0.1385305	0.0993825	0.229968	0.1403615
50	5	2	3.0	0.9	40	1	complete	3	pcor	all	4	0.1271115	0.301163	0.1764325	0.1212165	0.2880845	0.1702405	0.1271115	0.294118	0.1764325
50	5	2	3.0	0.9	40	1	hiddenCL	3	pcor	all	4	0.0879375	0.215251	0.125	0.0837085	0.214286	0.118314	0.086221	0.215251	0.1239035
50	5	2	3.0	0.9	40	1	hidden	4	pcor	all	4	0.054354	0.2546295	0.090909	0.053763	0.246212	0.0897025	0.053763	0.246212	0.0897025
50	5	2	3.0	0.9	40	1	complete	4	pcor	all	4	0.0728415	0.333333	0.1195565	0.0691115	0.31625	0.116783	0.0728415	0.3266665	0.1195565
50	5	2	3.0	0.9	40	1	hiddenCL	4	pcor	all	4	0.042782	0.2390475	0.07442	0.042782	0.2390475	0.07442	0.042782	0.2390475	0.07442
50	5	2	3.0	0.9	40	2	hidden	2	pcor	all	4	0.2592135	0.330952	0.29209	0.252845	0.3194205	0.281523	0.2543605	0.3215825	0.281523
50	5	2	3.0	0.9	40	2	complete	2	pcor	all	4	0.3534555	0.424601	0.3827835	0.3494185	0.4237675	0.3827835	0.3534555	0.4237675	0.3827835
50	5	2	3.0	0.9	40	2	hiddenCL	2	pcor	all	4	0.2367005	0.333333	0.275941	0.2367005	0.330729	0.275941	0.2367005	0.333333	0.275941
50	5	2	3.0	0.9	40	2	hidden	3	pcor	all	4	0.211646	0.417636	0.285714	0.2108185	0.407248	0.2808055	0.2108185	0.415824	0.2845895
50	5	2	3.0	0.9	40	2	complete	3	pcor	all	4	0.280244	0.5430405	0.3643	0.272446	0.536673	0.36068	0.2748315	0.5430405	0.36068
50	5	2	3.0	0.9	40	2	hiddenCL	3	pcor	all	4	0.185362	0.4255185	0.2541025	0.180313	0.4255185	0.251984	0.180313	0.4255185	0.251984
50	5	2	3.0	0.9	40	2	hidden	4	pcor	all	4	0.1487865	0.52753	0.2323505	0.1487865	0.5192595	0.2323505	0.1487865	0.52753	0.2323505
50	5	2	3.0	0.9	40	2	complete	4	pcor	all	4	0.216273	0.714286	0.3262245	0.216273	0.714286	0.3262245	0.216273	0.714286	0.3262245
50	5	2	3.0	0.9	40	2	hiddenCL	4	pcor	all	4	0.142941	0.608696	0.231259	0.142941	0.608696	0.231259	0.142941	0.608696	0.231259
50	5	2	3.0	0.9	40	4	hidden	2	pcor	all	4	0.4082485	0.449294	0.4337035	0.4056775	0.4444105	0.4277095	0.4056775	0.440269	0.426891
50	5	2	3.0	0.9	40	4	complete	2	pcor	all	4	0.550562	0.5794915	0.5569585	0.550562	0.5738735	0.554577	0.550562	0.5794915	0.554577
50	5	2	3.0	0.9	40	4	hiddenCL	2	pcor	all	4	0.383591	0.459459	0.4139255	0.383591	0.457002	0.412512	0.383591	0.457002	0.412512
50	5	2	3.0	0.9	40	4	hidden	3	pcor	all	4	0.3298835	0.6064315	0.4270515	0.3298835	0.601887	0.4270515	0.3298835	0.601887	0.4270515
50	5	2	3.0	0.9	40	4	complete	3	pcor	all	4	0.4583275	0.749742	0.5591915	0.4552315	0.749742	0.5564085	0.4552315	0.749742	0.5564085
50	5	2	3.0	0.9	40	4	hiddenCL	3	pcor	all	4	0.3264235	0.610836	0.4237035	0.3258085	0.610836	0.4237035	0.3258085	0.610836	0.4237035
50	5	2	3.0	0.9	40	4	hidden	4	pcor	all	4	0.2666995	0.6833335	0.386128	0.2666995	0.6708335	0.386128	0.2666995	0.6833335	0.386128
50	5	2	3.0	0.9	40	4	complete	4	pcor	all	4	0.376309	0.9012195	0.5288465	0.376309	0.9012195	0.5288465	0.376309	0.9012195	0.5288465
50	5	2	3.0	0.9	40	4	hiddenCL	4	pcor	all	4	0.258246	0.7669685	0.3887205	0.258246	0.7669685	0.3887205	0.258246	0.7669685	0.3887205
50	5	2	3.0	0.9	40	8	hidden	2	pcor	all	4	0.545418	0.5347225	0.542128	0.537704	0.529074	0.5362105	0.537704	0.5317515	0.5362105
50	5	2	3.0	0.9	40	8	complete	2	pcor	all	4	0.7422405	0.686572	0.722813	0.7422405	0.686572	0.722813	0.7422405	0.686572	0.722813
50	5	2	3.0	0.9	40	8	hiddenCL	2	pcor	all	4	0.5359675	0.5326655	0.532029	0.5359675	0.5326655	0.5277815	0.5359675	0.5326655	0.532029
50	5	2	3.0	0.9	40	8	hidden	3	pcor	all	4	0.4878655	0.696664	0.574058	0.484994	0.696664	0.574058	0.484994	0.696664	0.574058
50	5	2	3.0	0.9	40	8	complete	3	pcor	all	4	0.660996	0.890411	0.761013	0.660996	0.890411	0.761013	0.660996	0.890411	0.761013
50	5	2	3.0	0.9	40	8	hiddenCL	3	pcor	all	4	0.4788355	0.7177085	0.5759745	0.4788355	0.7177085	0.5759745	0.4788355	0.7177085	0.5759745
50	5	2	3.0	0.9	40	8	hidden	4	pcor	all	4	0.4442755	0.7900645	0.566223	0.4442755	0.7900645	0.566223	0.4442755	0.7900645	0.566223
50	5	2	3.0	0.9	40	8	complete	4	pcor	all	4	0.579193	0.9638905	0.72396	0.579193	0.9638905	0.72396	0.579193	0.9638905	0.72396
50	5	2	3.0	0.9	40	8	hiddenCL	4	pcor	all	4	0.4183915	0.820202	0.5535185	0.4183915	0.820202	0.5535185	0.4183915	0.820202	0.5535185
50	5	2	3.0	0.9	40	16	hidden	2	pcor	all	4	0.6465385	0.576396	0.607404	0.6440615	0.576396	0.606576	0.6465385	0.576396	0.606576
50	5	2	3.0	0.9	40	16	complete	2	pcor	all	4	0.872879	0.786894	0.821424	0.872879	0.786894	0.821424	0.872879	0.786894	0.821424
50	5	2	3.0	0.9	40	16	hiddenCL	2	pcor	all	4	0.6341025	0.5978195	0.6103475	0.6341025	0.5978195	0.6103475	0.6341025	0.5978195	0.6103475
50	5	2	3.0	0.9	40	16	hidden	3	pcor	all	4	0.611761	0.738551	0.670588	0.611761	0.738551	0.6686275	0.611761	0.738551	0.6686275
50	5	2	3.0	0.9	40	16	complete	3	pcor	all	4	0.8178945	0.938262	0.8691565	0.8178945	0.938262	0.8691565	0.8178945	0.938262	0.8691565
50	5	2	3.0	0.9	40	16	hiddenCL	3	pcor	all	4	0.603083	0.7452125	0.66242	0.603083	0.7452125	0.66242	0.603083	0.7452125	0.66242
50	5	2	3.0	0.9	40	16	hidden	4	pcor	all	4	0.572689	0.804412	0.6769275	0.572689	0.804412	0.6769275	0.572689	0.804412	0.6769275
50	5	2	3.0	0.9	40	16	complete	4	pcor	all	4	0.766374	0.985504	0.863349	0.763387	0.985504	0.863349	0.763387	0.985504	0.863349
50	5	2	3.0	0.9	40	16	hiddenCL	4	pcor	all	4	0.5660805	0.802243	0.6644145	0.565503	0.802243	0.6621155	0.565503	0.802243	0.6621155
50	5	2	3.0	0.9	40	32	hidden	2	pcor	all	4	0.695328	0.5761975	0.629379	0.695328	0.5761975	0.629379	0.695328	0.5761975	0.629379
50	5	2	3.0	0.9	40	32	complete	2	pcor	all	4	0.939759	0.8015325	0.87294	0.939759	0.8015325	0.87294	0.939759	0.8015325	0.87294
50	5	2	3.0	0.9	40	32	hiddenCL	2	pcor	all	4	0.685393	0.57675	0.6281585	0.685393	0.57675	0.6281585	0.685393	0.57675	0.6281585
50	5	2	3.0	0.9	40	32	hidden	3	pcor	all	4	0.685765	0.7291975	0.704416	0.685765	0.7291975	0.704416	0.685765	0.7291975	0.704416
50	5	2	3.0	0.9	40	32	complete	3	pcor	all	4	0.921348	0.9653165	0.942286	0.921348	0.9653165	0.942286	0.921348	0.9653165	0.942286
50	5	2	3.0	0.9	40	32	hiddenCL	3	pcor	all	4	0.672619	0.7203975	0.691824	0.672619	0.7203975	0.6907395	0.672619	0.7203975	0.6907395
50	5	2	3.0	0.9	40	32	hidden	4	pcor	all	4	0.652632	0.7662775	0.712971	0.652632	0.7662775	0.710479	0.652632	0.7662775	0.710479
50	5	2	3.0	0.9	40	32	complete	4	pcor	all	4	0.888889	0.987577	0.939219	0.888889	0.987577	0.939219	0.888889	0.987577	0.939219
50	5	2	3.0	0.9	40	32	hiddenCL	4	pcor	all	4	0.642481	0.772232	0.701895	0.642481	0.772232	0.699387	0.642481	0.772232	0.699387
50	5	2	3.0	1	40	1	hidden	2	pcor	all	4	0.146565	0.216667	0.1783265	0.141295	0.2032575	0.1694425	0.1413845	0.203125	0.1666745
50	5	2	3.0	1	40	1	complete	2	pcor	all	4	0.175824	0.2541025	0.207516	0.164696	0.2434965	0.1949255	0.164835	0.247807	0.201456
50	5	2	3.0	1	40	1	hiddenCL	2	pcor	all	4	0.1183475	0.185813	0.1428645	0.10544	0.1712845	0.128578	0.109823	0.1801945	0.135607
50	5	2	3.0	1	40	1	hidden	3	pcor	all	4	0.101067	0.2416215	0.1466545	0.0978375	0.22822	0.1413585	0.0994505	0.235714	0.140131
50	5	2	3.0	1	40	1	complete	3	pcor	all	4	0.131589	0.301515	0.179716	0.1234755	0.2947865	0.1739675	0.128736	0.301515	0.179716
50	5	2	3.0	1	40	1	hiddenCL	3	pcor	all	4	0.081641	0.217864	0.1194295	0.0768785	0.197561	0.1098055	0.079239	0.216216	0.1151615
50	5	2	3.0	1	40	1	hidden	4	pcor	all	4	0.057852	0.2661945	0.093458	0.055556	0.2456895	0.0904995	0.057852	0.256579	0.093458
50	5	2	3.0	1	40	1	complete	4	pcor	all	4	0.0853785	0.3397435	0.1328475	0.078215	0.311265	0.12501	0.083453	0.333333	0.131384
50	5	2	3.0	1	40	1	hiddenCL	4	pcor	all	4	0.044694	0.2330315	0.075119	0.0432445	0.2188995	0.071429	0.043961	0.2330315	0.0737465
50	5	2	3.0	1	40	2	hidden	2	pcor	all	4	0.2530885	0.3268295	0.286803	0.247509	0.3268295	0.279645	0.247509	0.3268295	0.2808855
50	5	2	3.0	1	40	2	complete	2	pcor	all	4	0.3363915	0.4233435	0.3878675	0.333333	0.413873	0.37288	0.3363915	0.420303	0.3878675
50	5	2	3.0	1	40	2	hiddenCL	2	pcor	all	4	0.236069	0.333333	0.280357	0.233688	0.3308455	0.2792305	0.233688	0.3308455	0.2792305
50	5	2	3.0	1	40	2	hidden	3	pcor	all	4	0.2163385	0.440972	0.286132	0.212037	0.423877	0.278392	0.212037	0.4330355	0.278392
50	5	2	3.0	1	40	2	complete	3	pcor	all	4	0.28445	0.56	0.37987	0.2807685	0.553288	0.3698005	0.28445	0.56	0.3751085
50	5	2	3.0	1	40	2	hiddenCL	3	pcor	all	4	0.1925185	0.444614	0.2608005	0.1909825	0.4361785	0.259578	0.1925185	0.444614	0.2608005
50	5	2	3.0	1	40	2	hidden	4	pcor	all	4	0.1539205	0.5	0.233333	0.1539205	0.5	0.233333	0.1539205	0.5	0.233333
50	5	2	3.0	1	40	2	complete	4	pcor	all	4	0.222222	0.708995	0.3347335	0.222222	0.699678	0.3347335	0.222222	0.700337	0.3347335
50	5	2	3.0	1	40	2	hiddenCL	4	pcor	all	4	0.140236	0.575188	0.2187325	0.140236	0.571429	0.2187325	0.140236	0.571429	0.2187325
50	5	2	3.0	1	40	4	hidden	2	pcor	all	4	0.3848885	0.4319325	0.404766	0.3792465	0.428571	0.404766	0.3848885	0.4319325	0.404766
50	5	2	3.0	1	40	4	complete	2	pcor	all	4	0.5239975	0.5723	0.552117	0.522222	0.571429	0.5517515	0.522222	0.571429	0.5517515
50	5	2	3.0	1	40	4	hiddenCL	2	pcor	all	4	0.370787	0.447368	0.409365	0.368421	0.447368	0.409091	0.369604	0.447368	0.409365
50	5	2	3.0	1	40	4	hidden	3	pcor	all	4	0.335034	0.5803375	0.4280575	0.335034	0.5767075	0.426845	0.335034	0.5803375	0.426845
50	5	2	3.0	1	40	4	complete	3	pcor	all	4	0.448175	0.7477275	0.5678075	0.448175	0.7477275	0.5662265	0.448175	0.7477275	0.5662265
50	5	2	3.0	1	40	4	hiddenCL	3	pcor	all	4	0.3276275	0.612245	0.4232095	0.327395	0.612245	0.4232095	0.327395	0.612245	0.4232095
50	5	2	3.0	1	40	4	hidden	4	pcor	all	4	0.267174	0.666667	0.3849	0.267174	0.666667	0.3849	0.267174	0.666667	0.3849
50	5	2	3.0	1	40	4	complete	4	pcor	all	4	0.3756435	0.911438	0.5376675	0.3756435	0.9079365	0.5376675	0.3756435	0.911438	0.5376675
50	5	2	3.0	1	40	4	hiddenCL	4	pcor	all	4	0.2652735	0.782266	0.385965	0.2652735	0.782266	0.385965	0.2652735	0.782266	0.385965
50	5	2	3.0	1	40	8	hidden	2	pcor	all	4	0.5329985	0.5363335	0.536864	0.5329985	0.5363335	0.534959	0.5329985	0.5363335	0.536864
50	5	2	3.0	1	40	8	complete	2	pcor	all	4	0.713465	0.7068735	0.7091955	0.713465	0.7033365	0.7068735	0.713465	0.7052135	0.7068735
50	5	2	3.0	1	40	8	hiddenCL	2	pcor	all	4	0.515959	0.53752	0.5222645	0.515959	0.5349025	0.5222645	0.515959	0.5349025	0.5222645
50	5	2	3.0	1	40	8	hidden	3	pcor	all	4	0.477261	0.708873	0.5682745	0.475214	0.702941	0.5682745	0.475214	0.702941	0.5682745
50	5	2	3.0	1	40	8	complete	3	pcor	all	4	0.6406885	0.87775	0.739611	0.6406885	0.8769525	0.739611	0.6406885	0.8769525	0.739611
50	5	2	3.0	1	40	8	hiddenCL	3	pcor	all	4	0.470649	0.717483	0.569561	0.469634	0.717483	0.569561	0.469634	0.717483	0.569561
50	5	2	3.0	1	40	8	hidden	4	pcor	all	4	0.413869	0.7659715	0.5383655	0.413869	0.761791	0.534959	0.413869	0.7643345	0.534959
50	5	2	3.0	1	40	8	complete	4	pcor	all	4	0.5667565	0.961524	0.720006	0.5667565	0.960784	0.716855	0.5667565	0.961524	0.716855
50	5	2	3.0	1	40	8	hiddenCL	4	pcor	all	4	0.4100825	0.8206635	0.548166	0.4091205	0.81842	0.5472645	0.4100825	0.8206635	0.548166
50	5	2	3.0	1	40	16	hidden	2	pcor	all	4	0.633871	0.5706185	0.5964115	0.633122	0.5706185	0.5940725	0.633871	0.5706185	0.5940725
50	5	2	3.0	1	40	16	complete	2	pcor	all	4	0.8594555	0.7746425	0.815016	0.8594555	0.7746425	0.815016	0.8594555	0.7746425	0.815016
50	5	2	3.0	1	40	16	hiddenCL	2	pcor	all	4	0.625081	0.5909185	0.6091305	0.623656	0.5884715	0.60735	0.625081	0.5909185	0.6091305
50	5	2	3.0	1	40	16	hidden	3	pcor	all	4	0.605944	0.7465345	0.664794	0.604409	0.7465345	0.6627105	0.605078	0.7465345	0.6627105
50	5	2	3.0	1	40	16	complete	3	pcor	all	4	0.805839	0.946667	0.8648795	0.805839	0.946667	0.8648795	0.805839	0.946667	0.8648795
50	5	2	3.0	1	40	16	hiddenCL	3	pcor	all	4	0.5899785	0.7417515	0.6607685	0.589615	0.7417515	0.6607685	0.589615	0.7417515	0.6607685
50	5	2	3.0	1	40	16	hidden	4	pcor	all	4	0.562149	0.8074605	0.6628135	0.562149	0.8074605	0.6607685	0.559969	0.8074605	0.6628135
50	5	2	3.0	1	40	16	complete	4	pcor	all	4	0.744671	0.985294	0.848661	0.744671	0.985294	0.848661	0.744671	0.985294	0.848661
50	5	2	3.0	1	40	16	hiddenCL	4	pcor	all	4	0.545906	0.813888	0.6513945	0.545906	0.813888	0.6513945	0.545906	0.813888	0.6513945
50	5	2	3.0	1	40	32	hidden	2	pcor	all	4	0.682123	0.560612	0.616165	0.682123	0.557778	0.616165	0.682123	0.557778	0.616165
50	5	2	3.0	1	40	32	complete	2	pcor	all	4	0.9321055	0.8082515	0.865939	0.9301165	0.8082515	0.865939	0.9301165	0.8082515	0.865939
50	5	2	3.0	1	40	32	hiddenCL	2	pcor	all	4	0.6702715	0.566524	0.6156735	0.6702715	0.566524	0.6156735	0.6702715	0.566524	0.6156735
50	5	2	3.0	1	40	32	hidden	3	pcor	all	4	0.665097	0.707865	0.68745	0.665097	0.707865	0.6851735	0.665097	0.707865	0.6851735
50	5	2	3.0	1	40	32	complete	3	pcor	all	4	0.920177	0.9617815	0.939209	0.920177	0.9617815	0.939209	0.920177	0.9617815	0.939209
50	5	2	3.0	1	40	32	hiddenCL	3	pcor	all	4	0.655735	0.7298745	0.6916085	0.655735	0.7298745	0.6916085	0.655735	0.7298745	0.6916085
50	5	2	3.0	1	40	32	hidden	4	pcor	all	4	0.656892	0.7707245	0.7045195	0.656892	0.7697725	0.703307	0.656892	0.7697725	0.703307
50	5	2	3.0	1	40	32	complete	4	pcor	all	4	0.8869225	1	0.937845	0.8845835	1	0.937845	0.8845835	1	0.937845
50	5	2	3.0	1	40	32	hiddenCL	4	pcor	all	4	0.640449	0.772232	0.7011955	0.640449	0.772232	0.7011955	0.640449	0.772232	0.7011955
100	10	2	0.5	0.05	40	1	hidden	2	pcor	all	4	0.0929375	0.1367305	0.112495	0.08862	0.131744	0.1045525	0.08862	0.135111	0.1064375
100	10	2	0.5	0.05	40	1	complete	2	pcor	all	4	0.112426	0.1608825	0.13197	0.106927	0.1511545	0.126401	0.1099595	0.1557485	0.1303605
100	10	2	0.5	0.05	40	1	hiddenCL	2	pcor	all	4	0.0771215	0.119575	0.0963665	0.070797	0.1145395	0.0871025	0.0749585	0.1160805	0.0916535
100	10	2	0.5	0.05	40	1	hidden	3	pcor	all	4	0.0525335	0.1880895	0.0812315	0.052377	0.186244	0.080019	0.0525335	0.1869705	0.080501
100	10	2	0.5	0.05	40	1	complete	3	pcor	all	4	0.079235	0.223197	0.1180945	0.0743625	0.2112745	0.1099435	0.076503	0.2116365	0.1141105
100	10	2	0.5	0.05	40	1	hiddenCL	3	pcor	all	4	0.0482585	0.1818365	0.07583	0.045071	0.1669985	0.0703465	0.0481195	0.1777195	0.07583
100	10	2	0.5	0.05	40	1	hidden	4	pcor	all	4	0.0166235	0.3166665	0.0312535	0.0166235	0.3166665	0.0312535	0.0166235	0.3166665	0.0312535
100	10	2	0.5	0.05	40	1	complete	4	pcor	all	4	0.025708	0.4142855	0.0481095	0.0256345	0.4142855	0.0474875	0.0256345	0.4142855	0.0474875
100	10	2	0.5	0.05	40	1	hiddenCL	4	pcor	all	4	0.0163485	0.307692	0.0306905	0.01626	0.307692	0.0304575	0.01626	0.307692	0.0304575
100	10	2	0.5	0.05	40	2	hidden	2	pcor	all	4	0.2322325	0.2992535	0.257269	0.2296095	0.287945	0.2511405	0.2293135	0.291951	0.252228
100	10	2	0.5	0.05	40	2	complete	2	pcor	all	4	0.336158	0.4013425	0.3633655	0.324396	0.396662	0.3587635	0.328754	0.3979865	0.361973
100	10	2	0.5	0.05	40	2	hiddenCL	2	pcor	all	4	0.223167	0.2905605	0.2535425	0.217614	0.286829	0.2484495	0.2218935	0.2905605	0.2507645
100	10	2	0.5	0.05	40	2	hidden	3	pcor	all	4	0.1868165	0.473816	0.2690225	0.1868165	0.4718255	0.265543	0.1868165	0.473816	0.267393
100	10	2	0.5	0.05	40	2	complete	3	pcor	all	4	0.271135	0.592593	0.3709205	0.271135	0.592593	0.3709205	0.271135	0.592593	0.3709205
100	10	2	0.5	0.05	40	2	hiddenCL	3	pcor	all	4	0.1813345	0.488602	0.265285	0.1766365	0.483315	0.260956	0.1766365	0.483315	0.260956
100	10	2	0.5	0.05	40	2	hidden	4	pcor	all	4	0.1160555	0.640513	0.199399	0.1160555	0.6394445	0.199399	0.1160555	0.6394445	0.199399
100	10	2	0.5	0.05	40	2	complete	4	pcor	all	4	0.1868315	0.839059	0.306263	0.1868315	0.839059	0.306263	0.1868315	0.839059	0.306263
100	10	2	0.5	0.05	40	2	hiddenCL	4	pcor	all	4	0.116172	0.7819295	0.2029725	0.116172	0.7819295	0.2029725	0.116172	0.7819295	0.2029725
100	10	2	0.5	0.05	40	4	hidden	2	pcor	all	4	0.4111165	0.434286	0.414989	0.405025	0.4322945	0.412631	0.4106115	0.4322945	0.414989
100	10	2	0.5	0.05	40	4	complete	2	pcor	all	4	0.5561755	0.566667	0.5667365	0.555284	0.5656865	0.5649955	0.5561755	0.566667	0.5650455
100	10	2	0.5	0.05	40	4	hiddenCL	2	pcor	all	4	0.389039	0.441638	0.4088715	0.3848745	0.4359125	0.404188	0.3848745	0.4359125	0.40583
100	10	2	0.5	0.05	40	4	hidden	3	pcor	all	4	0.3388435	0.6242785	0.4419805	0.3388435	0.6217785	0.4419805	0.3388435	0.6242785	0.4419805
100	10	2	0.5	0.05	40	4	complete	3	pcor	all	4	0.48055	0.798242	0.5972145	0.48055	0.7970415	0.5972145	0.48055	0.798242	0.5972145
100	10	2	0.5	0.05	40	4	hiddenCL	3	pcor	all	4	0.3284025	0.6597535	0.4402935	0.3284025	0.656641	0.4402935	0.3284025	0.656641	0.4402935
100	10	2	0.5	0.05	40	4	hidden	4	pcor	all	4	0.2688755	0.75	0.396825	0.2688755	0.7481345	0.396825	0.2688755	0.75	0.396825
100	10	2	0.5	0.05	40	4	complete	4	pcor	all	4	0.3851965	0.938743	0.545795	0.3851965	0.938743	0.545795	0.3851965	0.938743	0.545795
100	10	2	0.5	0.05	40	4	hiddenCL	4	pcor	all	4	0.253535	0.8598245	0.3949925	0.253535	0.8598245	0.3949925	0.253535	0.8598245	0.3949925
100	10	2	0.5	0.05	40	8	hidden	2	pcor	all	4	0.5942435	0.544132	0.573551	0.5939785	0.544132	0.573551	0.5942435	0.544132	0.573551
100	10	2	0.5	0.05	40	8	complete	2	pcor	all	4	0.7820855	0.670017	0.724713	0.7820855	0.670017	0.724713	0.7820855	0.670017	0.724713
100	10	2	0.5	0.05	40	8	hiddenCL	2	pcor	all	4	0.5573345	0.51886	0.5365215	0.5573345	0.51886	0.5365215	0.5573345	0.51886	0.5365215
100	10	2	0.5	0.05	40	8	hidden	3	pcor	all	4	0.543466	0.7481885	0.6284805	0.5405075	0.744503	0.623541	0.543466	0.7462045	0.62589
100	10	2	0.5	0.05	40	8	complete	3	pcor	all	4	0.713445	0.8908705	0.787733	0.713445	0.8906875	0.7866605	0.713445	0.8906875	0.787733
100	10	2	0.5	0.05	40	8	hiddenCL	3	pcor	all	4	0.497108	0.7371425	0.5942325	0.4958095	0.7371425	0.5942325	0.497108	0.7371425	0.5942325
100	10	2	0.5	0.05	40	8	hidden	4	pcor	all	4	0.4656865	0.8356575	0.596364	0.4647855	0.833138	0.596364	0.4647855	0.833138	0.596364
100	10	2	0.5	0.05	40	8	complete	4	pcor	all	4	0.624248	0.9822995	0.76551	0.624248	0.9822995	0.76551	0.624248	0.9822995	0.76551
100	10	2	0.5	0.05	40	8	hiddenCL	4	pcor	all	4	0.436093	0.883097	0.587596	0.436093	0.883097	0.587596	0.436093	0.883097	0.587596
100	10	2	0.5	0.05	40	16	hidden	2	pcor	all	4	0.7339	0.5827735	0.6531695	0.733331	0.5827735	0.651113	0.733331	0.5827735	0.651113
100	10	2	0.5	0.05	40	16	complete	2	pcor	all	4	0.9270815	0.7152145	0.806378	0.9270815	0.7152145	0.806378	0.9270815	0.7152145	0.806378
100	10	2	0.5	0.05	40	16	hiddenCL	2	pcor	all	4	0.6647705	0.5444015	0.5958195	0.6647705	0.5444015	0.5958195	0.6647705	0.5444015	0.5958195
100	10	2	0.5	0.05	40	16	hidden	3	pcor	all	4	0.693213	0.796296	0.741506	0.692928	0.7961745	0.7404375	0.693213	0.7961745	0.741506
100	10	2	0.5	0.05	40	16	complete	3	pcor	all	4	0.879122	0.9244735	0.9064815	0.8770655	0.9244735	0.9064815	0.879122	0.9244735	0.9064815
100	10	2	0.5	0.05	40	16	hiddenCL	3	pcor	all	4	0.633136	0.744771	0.681284	0.633136	0.744771	0.681284	0.633136	0.744771	0.681284
100	10	2	0.5	0.05	40	16	hidden	4	pcor	all	4	0.6511585	0.873594	0.745493	0.6511585	0.872678	0.745493	0.6511585	0.872678	0.745493
100	10	2	0.5	0.05	40	16	complete	4	pcor	all	4	0.8236925	0.990443	0.897908	0.8236925	0.990443	0.897908	0.8236925	0.990443	0.897908
100	10	2	0.5	0.05	40	16	hiddenCL	4	pcor	all	4	0.596744	0.8339895	0.6920495	0.596744	0.8339895	0.6920495	0.596744	0.8339895	0.6920495
100	10	2	0.5	0.05	40	32	hidden	2	pcor	all	4	0.788696	0.5920475	0.678644	0.788696	0.590022	0.678644	0.788696	0.590022	0.678644
100	10	2	0.5	0.05	40	32	complete	2	pcor	all	4	0.9824045	0.720437	0.8311535	0.9824045	0.720437	0.8311535	0.9824045	0.720437	0.8311535
100	10	2	0.5	0.05	40	32	hiddenCL	2	pcor	all	4	0.7053505	0.520337	0.6007405	0.7053505	0.520337	0.6007405	0.7053505	0.520337	0.6007405
100	10	2	0.5	0.05	40	32	hidden	3	pcor	all	4	0.783319	0.8088155	0.7989275	0.7824755	0.8088155	0.798205	0.7824755	0.8088155	0.798205
100	10	2	0.5	0.05	40	32	complete	3	pcor	all	4	0.969743	0.9475925	0.956075	0.969743	0.9475925	0.956075	0.969743	0.9475925	0.956075
100	10	2	0.5	0.05	40	32	hiddenCL	3	pcor	all	4	0.698071	0.702314	0.69954	0.698071	0.702314	0.69954	0.698071	0.702314	0.69954
100	10	2	0.5	0.05	40	32	hidden	4	pcor	all	4	0.774671	0.869589	0.81931	0.774671	0.869589	0.81931	0.774671	0.869589	0.81931
100	10	2	0.5	0.05	40	32	complete	4	pcor	all	4	0.955543	0.994012	0.972973	0.955543	0.994012	0.972973	0.955543	0.994012	0.972973
100	10	2	0.5	0.05	40	32	hiddenCL	4	pcor	all	4	0.6866165	0.772718	0.721773	0.6866165	0.772718	0.721773	0.6866165	0.772718	0.721773
100	10	2	0.5	0.1	40	1	hidden	2	pcor	all	4	0.0988975	0.1422945	0.115679	0.092226	0.132782	0.1080225	0.0929365	0.1343895	0.1103905
100	10	2	0.5	0.1	40	1	complete	2	pcor	all	4	0.1145135	0.1633335	0.134881	0.1066255	0.155	0.1245785	0.1107255	0.15874	0.128732
100	10	2	0.5	0.1	40	1	hiddenCL	2	pcor	all	4	0.070294	0.123894	0.0897445	0.063448	0.108653	0.0818005	0.068191	0.111111	0.0836245
100	10	2	0.5	0.1	40	1	hidden	3	pcor	all	4	0.059156	0.203704	0.090909	0.0574885	0.186932	0.0884975	0.058652	0.193959	0.0890875
100	10	2	0.5	0.1	40	1	complete	3	pcor	all	4	0.0819605	0.2358315	0.12069	0.078788	0.224745	0.1157045	0.0799345	0.232738	0.1168735
100	10	2	0.5	0.1	40	1	hiddenCL	3	pcor	all	4	0.0492425	0.179902	0.077922	0.0476045	0.171862	0.0743995	0.0481785	0.173913	0.0743995
100	10	2	0.5	0.1	40	1	hidden	4	pcor	all	4	0.0156255	0.3	0.0294845	0.013753	0.3	0.0259975	0.0154245	0.3	0.02934
100	10	2	0.5	0.1	40	1	complete	4	pcor	all	4	0.026959	0.3603895	0.050011	0.0261115	0.357143	0.04902	0.026456	0.357143	0.0491405
100	10	2	0.5	0.1	40	1	hiddenCL	4	pcor	all	4	0.0156255	0.3	0.029851	0.0136095	0.289916	0.025879	0.0154245	0.297059	0.0296315
100	10	2	0.5	0.1	40	2	hidden	2	pcor	all	4	0.2492605	0.2990065	0.2746295	0.2492605	0.298013	0.2716355	0.2492605	0.298013	0.2746295
100	10	2	0.5	0.1	40	2	complete	2	pcor	all	4	0.3333615	0.399356	0.364489	0.3296035	0.3973055	0.363636	0.3304205	0.3973055	0.363636
100	10	2	0.5	0.1	40	2	hiddenCL	2	pcor	all	4	0.229513	0.3037525	0.259143	0.2290675	0.299846	0.256628	0.2290675	0.299846	0.256628
100	10	2	0.5	0.1	40	2	hidden	3	pcor	all	4	0.1867895	0.4550505	0.267646	0.184212	0.4535845	0.261047	0.1867895	0.4535845	0.267646
100	10	2	0.5	0.1	40	2	complete	3	pcor	all	4	0.2771245	0.585142	0.373576	0.2753785	0.585142	0.370812	0.2753785	0.585142	0.373454
100	10	2	0.5	0.1	40	2	hiddenCL	3	pcor	all	4	0.1736815	0.4816615	0.258318	0.1736815	0.478873	0.254681	0.1736815	0.4816615	0.2575365
100	10	2	0.5	0.1	40	2	hidden	4	pcor	all	4	0.1202095	0.627315	0.201266	0.1202095	0.622845	0.201266	0.1202095	0.627315	0.201266
100	10	2	0.5	0.1	40	2	complete	4	pcor	all	4	0.1825755	0.8520025	0.299857	0.1825755	0.8520025	0.299857	0.1825755	0.8520025	0.299857
100	10	2	0.5	0.1	40	2	hiddenCL	4	pcor	all	4	0.1144535	0.7928925	0.197936	0.1144535	0.7886905	0.197936	0.1144535	0.7928925	0.197936
100	10	2	0.5	0.1	40	4	hidden	2	pcor	all	4	0.42132	0.431416	0.4297885	0.4205735	0.4270325	0.4269065	0.4205735	0.4294865	0.4297885
100	10	2	0.5	0.1	40	4	complete	2	pcor	all	4	0.5649125	0.5681765	0.572578	0.56124	0.5681765	0.5677315	0.56124	0.5681765	0.5677315
100	10	2	0.5	0.1	40	4	hiddenCL	2	pcor	all	4	0.3961415	0.4295795	0.4138905	0.394886	0.425107	0.410994	0.3961415	0.4295795	0.4138905
100	10	2	0.5	0.1	40	4	hidden	3	pcor	all	4	0.355611	0.6354655	0.4518965	0.355611	0.63342	0.4518965	0.355611	0.6354655	0.4518965
100	10	2	0.5	0.1	40	4	complete	3	pcor	all	4	0.4933245	0.79223	0.6060545	0.4933245	0.789839	0.6060545	0.4933245	0.789839	0.6060545
100	10	2	0.5	0.1	40	4	hiddenCL	3	pcor	all	4	0.336068	0.669782	0.447653	0.336068	0.6683335	0.447653	0.336068	0.6687765	0.447653
100	10	2	0.5	0.1	40	4	hidden	4	pcor	all	4	0.276439	0.7553015	0.403093	0.276439	0.7553015	0.403093	0.276439	0.7553015	0.403093
100	10	2	0.5	0.1	40	4	complete	4	pcor	all	4	0.4	0.946657	0.5582955	0.4	0.942529	0.5582955	0.4	0.942529	0.5582955
100	10	2	0.5	0.1	40	4	hiddenCL	4	pcor	all	4	0.2664695	0.8821425	0.4072435	0.2664695	0.87596	0.4072435	0.2664695	0.87596	0.4072435
100	10	2	0.5	0.1	40	8	hidden	2	pcor	all	4	0.594365	0.522339	0.556461	0.594365	0.521741	0.5547865	0.594365	0.521741	0.5547865
100	10	2	0.5	0.1	40	8	complete	2	pcor	all	4	0.782386	0.659734	0.7126445	0.7818665	0.659734	0.7126445	0.782386	0.659734	0.7126445
100	10	2	0.5	0.1	40	8	hiddenCL	2	pcor	all	4	0.5506755	0.519123	0.5343165	0.5490965	0.516881	0.533165	0.5490965	0.516881	0.533165
100	10	2	0.5	0.1	40	8	hidden	3	pcor	all	4	0.53746	0.738209	0.6268825	0.535876	0.736068	0.6268825	0.53746	0.736068	0.6268825
100	10	2	0.5	0.1	40	8	complete	3	pcor	all	4	0.7102925	0.8868905	0.7902355	0.7102925	0.8868905	0.7902355	0.7102925	0.8868905	0.7902355
100	10	2	0.5	0.1	40	8	hiddenCL	3	pcor	all	4	0.502708	0.739388	0.596057	0.502708	0.739388	0.596057	0.502708	0.739388	0.596057
100	10	2	0.5	0.1	40	8	hidden	4	pcor	all	4	0.474407	0.8380805	0.607937	0.474407	0.8380805	0.607937	0.474407	0.8380805	0.607937
100	10	2	0.5	0.1	40	8	complete	4	pcor	all	4	0.629101	0.981385	0.767351	0.629101	0.981385	0.767351	0.629101	0.981385	0.767351
100	10	2	0.5	0.1	40	8	hiddenCL	4	pcor	all	4	0.4441685	0.877596	0.5896275	0.4441685	0.877596	0.5896275	0.4441685	0.877596	0.5896275
100	10	2	0.5	0.1	40	16	hidden	2	pcor	all	4	0.7182165	0.5733275	0.639772	0.71427	0.570821	0.639093	0.714315	0.5727515	0.639093
100	10	2	0.5	0.1	40	16	complete	2	pcor	all	4	0.9281745	0.716823	0.807931	0.9281745	0.716823	0.807931	0.9281745	0.716823	0.807931
100	10	2	0.5	0.1	40	16	hiddenCL	2	pcor	all	4	0.6646945	0.542935	0.600753	0.6628215	0.5419425	0.598401	0.6646945	0.542935	0.600753
100	10	2	0.5	0.1	40	16	hidden	3	pcor	all	4	0.681413	0.7804055	0.726164	0.681413	0.7787575	0.7245995	0.681413	0.7787575	0.7245995
100	10	2	0.5	0.1	40	16	complete	3	pcor	all	4	0.883511	0.9387855	0.9077015	0.883511	0.9387855	0.9077015	0.883511	0.9387855	0.9077015
100	10	2	0.5	0.1	40	16	hiddenCL	3	pcor	all	4	0.632952	0.7443815	0.6847695	0.632952	0.7443815	0.6847695	0.632952	0.7443815	0.6847695
100	10	2	0.5	0.1	40	16	hidden	4	pcor	all	4	0.643446	0.850905	0.735955	0.6397235	0.850905	0.735327	0.6397235	0.850905	0.735327
100	10	2	0.5	0.1	40	16	complete	4	pcor	all	4	0.8225755	0.99278	0.899704	0.8225755	0.99278	0.899704	0.8225755	0.99278	0.899704
100	10	2	0.5	0.1	40	16	hiddenCL	4	pcor	all	4	0.5931215	0.8342445	0.6929045	0.5931215	0.8342445	0.6929045	0.5931215	0.8342445	0.6929045
100	10	2	0.5	0.1	40	32	hidden	2	pcor	all	4	0.7683915	0.567292	0.6500185	0.7683915	0.566094	0.6500185	0.7683915	0.566094	0.6500185
100	10	2	0.5	0.1	40	32	complete	2	pcor	all	4	0.9797855	0.7244935	0.831536	0.9797855	0.7244935	0.831536	0.9797855	0.7244935	0.831536
100	10	2	0.5	0.1	40	32	hiddenCL	2	pcor	all	4	0.7028675	0.5222385	0.601707	0.7028675	0.5222385	0.601707	0.7028675	0.5222385	0.601707
100	10	2	0.5	0.1	40	32	hidden	3	pcor	all	4	0.7716795	0.773725	0.7709065	0.7716795	0.773725	0.768247	0.7716795	0.773725	0.7709065
100	10	2	0.5	0.1	40	32	complete	3	pcor	all	4	0.9679135	0.94318	0.956137	0.9679135	0.94318	0.956137	0.9679135	0.94318	0.956137
100	10	2	0.5	0.1	40	32	hiddenCL	3	pcor	all	4	0.694444	0.7032635	0.698648	0.694444	0.7032635	0.698648	0.694444	0.7032635	0.698648
100	10	2	0.5	0.1	40	32	hidden	4	pcor	all	4	0.760754	0.8397995	0.794055	0.760754	0.8386075	0.7931495	0.760754	0.8386075	0.7935165
100	10	2	0.5	0.1	40	32	complete	4	pcor	all	4	0.9522835	0.991508	0.9692565	0.9522835	0.991508	0.9692565	0.9522835	0.991508	0.9692565
100	10	2	0.5	0.1	40	32	hiddenCL	4	pcor	all	4	0.684802	0.768433	0.7233335	0.684802	0.768433	0.7233335	0.684802	0.768433	0.7233335
100	10	2	0.5	0.2	40	1	hidden	2	pcor	all	4	0.0986795	0.150409	0.116685	0.0946705	0.1434285	0.114099	0.098599	0.1434285	0.115757
100	10	2	0.5	0.2	40	1	complete	2	pcor	all	4	0.113743	0.168011	0.136318	0.105167	0.1571655	0.126042	0.1078995	0.161946	0.128945
100	10	2	0.5	0.2	40	1	hiddenCL	2	pcor	all	4	0.0784825	0.1345345	0.099123	0.0771215	0.1261365	0.095895	0.0771215	0.1308635	0.097227
100	10	2	0.5	0.2	40	1	hidden	3	pcor	all	4	0.0606595	0.213115	0.096933	0.057827	0.1983605	0.091112	0.057827	0.208235	0.092262
100	10	2	0.5	0.2	40	1	complete	3	pcor	all	4	0.0792195	0.2459675	0.1176545	0.077905	0.2353695	0.116306	0.077905	0.2353695	0.116306
100	10	2	0.5	0.2	40	1	hiddenCL	3	pcor	all	4	0.054645	0.197826	0.08477	0.051726	0.1827455	0.0812675	0.053918	0.1960405	0.082819
100	10	2	0.5	0.2	40	1	hidden	4	pcor	all	4	0.018182	0.352941	0.0345825	0.017863	0.343137	0.033908	0.017863	0.343137	0.033908
100	10	2	0.5	0.2	40	1	complete	4	pcor	all	4	0.036364	0.4701755	0.067632	0.0359335	0.466667	0.066298	0.0359335	0.466667	0.066298
100	10	2	0.5	0.2	40	1	hiddenCL	4	pcor	all	4	0.018182	0.3660715	0.034493	0.017863	0.345238	0.0336155	0.017863	0.345238	0.0336155
100	10	2	0.5	0.2	40	2	hidden	2	pcor	all	4	0.2495595	0.302051	0.2754965	0.245173	0.295335	0.2724205	0.246601	0.302051	0.2724205
100	10	2	0.5	0.2	40	2	complete	2	pcor	all	4	0.337647	0.4151025	0.37344	0.3316665	0.410535	0.369312	0.332381	0.410972	0.3708495
100	10	2	0.5	0.2	40	2	hiddenCL	2	pcor	all	4	0.236291	0.307692	0.265784	0.2300905	0.299635	0.260573	0.2328845	0.3071305	0.264112
100	10	2	0.5	0.2	40	2	hidden	3	pcor	all	4	0.197319	0.464027	0.276697	0.1958605	0.460662	0.2748255	0.197319	0.464027	0.276697
100	10	2	0.5	0.2	40	2	complete	3	pcor	all	4	0.2809605	0.5917515	0.3811825	0.277948	0.5900525	0.377432	0.2809605	0.5917515	0.3801775
100	10	2	0.5	0.2	40	2	hiddenCL	3	pcor	all	4	0.189119	0.4862985	0.273284	0.189119	0.4857025	0.271208	0.189119	0.4857025	0.273284
100	10	2	0.5	0.2	40	2	hidden	4	pcor	all	4	0.121776	0.621646	0.2078925	0.119281	0.613248	0.201374	0.1207155	0.613248	0.2040835
100	10	2	0.5	0.2	40	2	complete	4	pcor	all	4	0.181783	0.8483455	0.3009085	0.181783	0.8434435	0.3009085	0.181783	0.8483455	0.3009085
100	10	2	0.5	0.2	40	2	hiddenCL	4	pcor	all	4	0.118589	0.769079	0.203927	0.118589	0.769079	0.203927	0.118589	0.769079	0.203927
100	10	2	0.5	0.2	40	4	hidden	2	pcor	all	4	0.4164135	0.443152	0.4336835	0.414703	0.429402	0.4272035	0.414751	0.4376	0.4308745
100	10	2	0.5	0.2	40	4	complete	2	pcor	all	4	0.561869	0.571878	0.56536	0.561869	0.566497	0.5625665	0.561869	0.5682795	0.5625665
100	10	2	0.5	0.2	40	4	hiddenCL	2	pcor	all	4	0.393793	0.444783	0.423121	0.3916595	0.441875	0.4160335	0.3916595	0.444783	0.418286
100	10	2	0.5	0.2	40	4	hidden	3	pcor	all	4	0.344097	0.633182	0.4449315	0.341577	0.628084	0.4449315	0.341577	0.628084	0.4449315
100	10	2	0.5	0.2	40	4	complete	3	pcor	all	4	0.4782375	0.7943805	0.601353	0.4782375	0.7930985	0.5978565	0.4782375	0.7930985	0.5978565
100	10	2	0.5	0.2	40	4	hiddenCL	3	pcor	all	4	0.3216815	0.664659	0.431574	0.3216815	0.6568545	0.431574	0.3216815	0.660594	0.431574
100	10	2	0.5	0.2	40	4	hidden	4	pcor	all	4	0.2661145	0.741338	0.3959045	0.2654785	0.736068	0.3959045	0.2654785	0.736068	0.3959045
100	10	2	0.5	0.2	40	4	complete	4	pcor	all	4	0.375379	0.945946	0.5360585	0.375379	0.9436505	0.5360585	0.375379	0.9436505	0.5360585
100	10	2	0.5	0.2	40	4	hiddenCL	4	pcor	all	4	0.260499	0.863238	0.4016805	0.260499	0.859476	0.4016805	0.260499	0.859476	0.4016805
100	10	2	0.5	0.2	40	8	hidden	2	pcor	all	4	0.5878215	0.5224105	0.54976	0.5869445	0.51982	0.54976	0.587582	0.5224105	0.54976
100	10	2	0.5	0.2	40	8	complete	2	pcor	all	4	0.780098	0.6699325	0.716621	0.780098	0.6699325	0.716621	0.780098	0.6699325	0.716621
100	10	2	0.5	0.2	40	8	hiddenCL	2	pcor	all	4	0.555215	0.5107355	0.5345975	0.5539445	0.5107355	0.5345975	0.5539445	0.5107355	0.5345975
100	10	2	0.5	0.2	40	8	hidden	3	pcor	all	4	0.518939	0.7170985	0.6045415	0.517063	0.714286	0.602503	0.5176155	0.714807	0.6027895
100	10	2	0.5	0.2	40	8	complete	3	pcor	all	4	0.7017975	0.885701	0.7853415	0.7017975	0.885701	0.7853415	0.7017975	0.885701	0.7853415
100	10	2	0.5	0.2	40	8	hiddenCL	3	pcor	all	4	0.495773	0.730602	0.5900675	0.495773	0.730602	0.587633	0.495773	0.730602	0.587633
100	10	2	0.5	0.2	40	8	hidden	4	pcor	all	4	0.449998	0.80416	0.5774845	0.449998	0.80416	0.5739545	0.449998	0.80416	0.5765395
100	10	2	0.5	0.2	40	8	complete	4	pcor	all	4	0.61642	0.9820625	0.753336	0.61642	0.9820625	0.753336	0.61642	0.9820625	0.753336
100	10	2	0.5	0.2	40	8	hiddenCL	4	pcor	all	4	0.43366	0.880619	0.5829715	0.43366	0.880619	0.5829715	0.43366	0.880619	0.5829715
100	10	2	0.5	0.2	40	16	hidden	2	pcor	all	4	0.7	0.5500405	0.6142495	0.7	0.5500405	0.6124965	0.7	0.5500405	0.6124965
100	10	2	0.5	0.2	40	16	complete	2	pcor	all	4	0.926283	0.7163905	0.8096295	0.926283	0.7163905	0.8096295	0.926283	0.7163905	0.8096295
100	10	2	0.5	0.2	40	16	hiddenCL	2	pcor	all	4	0.665751	0.5466815	0.599765	0.6646945	0.544419	0.598512	0.665751	0.5466815	0.599765
100	10	2	0.5	0.2	40	16	hidden	3	pcor	all	4	0.6693455	0.7585175	0.712809	0.6693455	0.7585175	0.712264	0.6693455	0.7585175	0.712264
100	10	2	0.5	0.2	40	16	complete	3	pcor	all	4	0.8773125	0.9243715	0.8984175	0.8762475	0.9243715	0.8984175	0.8773125	0.9243715	0.8984175
100	10	2	0.5	0.2	40	16	hiddenCL	3	pcor	all	4	0.6309905	0.744746	0.6726295	0.6309905	0.7432315	0.6726295	0.6309905	0.7432315	0.6726295
100	10	2	0.5	0.2	40	16	hidden	4	pcor	all	4	0.6278425	0.836668	0.713879	0.6278425	0.836668	0.713879	0.6278425	0.836668	0.713879
100	10	2	0.5	0.2	40	16	complete	4	pcor	all	4	0.8236615	0.9867985	0.8960325	0.8236615	0.9867985	0.8960325	0.8236615	0.9867985	0.8960325
100	10	2	0.5	0.2	40	16	hiddenCL	4	pcor	all	4	0.5880755	0.841642	0.6974435	0.5880755	0.841642	0.6974435	0.5880755	0.841642	0.6974435
100	10	2	0.5	0.2	40	32	hidden	2	pcor	all	4	0.7456135	0.5325435	0.6272325	0.7456135	0.5315895	0.626109	0.7456135	0.5315895	0.626109
100	10	2	0.5	0.2	40	32	complete	2	pcor	all	4	0.974293	0.724853	0.8310865	0.974293	0.724853	0.8310865	0.974293	0.724853	0.8310865
100	10	2	0.5	0.2	40	32	hiddenCL	2	pcor	all	4	0.705719	0.522477	0.601212	0.705719	0.522477	0.601212	0.705719	0.522477	0.601212
100	10	2	0.5	0.2	40	32	hidden	3	pcor	all	4	0.7447365	0.7372435	0.7407375	0.7447365	0.7372435	0.7407375	0.7447365	0.7372435	0.7407375
100	10	2	0.5	0.2	40	32	complete	3	pcor	all	4	0.96143	0.943942	0.95275	0.96143	0.943942	0.95275	0.96143	0.943942	0.95275
100	10	2	0.5	0.2	40	32	hiddenCL	3	pcor	all	4	0.6962945	0.7090125	0.6998755	0.6962945	0.7090125	0.6998755	0.6962945	0.7090125	0.6998755
100	10	2	0.5	0.2	40	32	hidden	4	pcor	all	4	0.7236635	0.817199	0.7656945	0.7236635	0.817199	0.7656945	0.7236635	0.817199	0.7656945
100	10	2	0.5	0.2	40	32	complete	4	pcor	all	4	0.9406965	0.993527	0.9667565	0.9406965	0.993527	0.9667565	0.9406965	0.993527	0.9667565
100	10	2	0.5	0.2	40	32	hiddenCL	4	pcor	all	4	0.6779795	0.7711635	0.7237905	0.6779795	0.7711635	0.7237905	0.6779795	0.7711635	0.7237905
100	10	2	0.5	0.5	40	1	hidden	2	pcor	all	4	0.116314	0.1706375	0.1400635	0.1110835	0.1660645	0.134403	0.115943	0.169305	0.134864
100	10	2	0.5	0.5	40	1	complete	2	pcor	all	4	0.1316385	0.1991445	0.16068	0.1240025	0.1867455	0.1501765	0.1268665	0.190488	0.1541185
100	10	2	0.5	0.5	40	1	hiddenCL	2	pcor	all	4	0.0842405	0.144144	0.106525	0.081258	0.1314815	0.099291	0.08216	0.1357495	0.102408
100	10	2	0.5	0.5	40	1	hidden	3	pcor	all	4	0.077373	0.263158	0.120123	0.076678	0.26087	0.1179685	0.077373	0.26087	0.119009
100	10	2	0.5	0.5	40	1	complete	3	pcor	all	4	0.0991805	0.2936025	0.1499485	0.098361	0.2892295	0.146518	0.0991805	0.290616	0.149593
100	10	2	0.5	0.5	40	1	hiddenCL	3	pcor	all	4	0.06383	0.230655	0.101702	0.0626415	0.2276715	0.1004375	0.0626415	0.230655	0.1006485
100	10	2	0.5	0.5	40	1	hidden	4	pcor	all	4	0.031174	0.4281045	0.058825	0.0300905	0.4037035	0.0570465	0.0300905	0.4037035	0.0570465
100	10	2	0.5	0.5	40	1	complete	4	pcor	all	4	0.0433635	0.571429	0.08081	0.04211	0.52	0.0780505	0.0431345	0.521905	0.0798245
100	10	2	0.5	0.5	40	1	hiddenCL	4	pcor	all	4	0.027102	0.467611	0.0516795	0.024717	0.461842	0.046858	0.026319	0.4641145	0.0503805
100	10	2	0.5	0.5	40	2	hidden	2	pcor	all	4	0.261664	0.315722	0.2862675	0.255986	0.306845	0.279754	0.255986	0.3116575	0.281694
100	10	2	0.5	0.5	40	2	complete	2	pcor	all	4	0.3382295	0.4074235	0.362576	0.3381305	0.404045	0.361998	0.3381305	0.404676	0.361998
100	10	2	0.5	0.5	40	2	hiddenCL	2	pcor	all	4	0.242452	0.3157805	0.2759685	0.237353	0.305873	0.269474	0.239362	0.306439	0.2699165
100	10	2	0.5	0.5	40	2	hidden	3	pcor	all	4	0.200513	0.46906	0.27682	0.200513	0.460222	0.27657	0.200513	0.462895	0.27682
100	10	2	0.5	0.5	40	2	complete	3	pcor	all	4	0.278229	0.6051005	0.3788935	0.278229	0.6011365	0.376811	0.278229	0.6011365	0.3788935
100	10	2	0.5	0.5	40	2	hiddenCL	3	pcor	all	4	0.1878675	0.5	0.2755105	0.1871235	0.4957625	0.2703755	0.1871235	0.5	0.2703755
100	10	2	0.5	0.5	40	2	hidden	4	pcor	all	4	0.135929	0.6107395	0.224142	0.135929	0.6087995	0.224142	0.135929	0.610373	0.224142
100	10	2	0.5	0.5	40	2	complete	4	pcor	all	4	0.20861	0.8642505	0.337025	0.20861	0.8623735	0.3355235	0.20861	0.8623735	0.3355235
100	10	2	0.5	0.5	40	2	hiddenCL	4	pcor	all	4	0.1303065	0.7965515	0.223856	0.1303065	0.7847225	0.223856	0.1303065	0.792385	0.223856
100	10	2	0.5	0.5	40	4	hidden	2	pcor	all	4	0.394962	0.4097375	0.400565	0.3918065	0.408046	0.3959735	0.3921375	0.408046	0.3971775
100	10	2	0.5	0.5	40	4	complete	2	pcor	all	4	0.548597	0.561211	0.5527435	0.5480285	0.560864	0.551628	0.5480285	0.560864	0.551724
100	10	2	0.5	0.5	40	4	hiddenCL	2	pcor	all	4	0.3735915	0.4244955	0.397637	0.372927	0.4244955	0.397637	0.372927	0.4244955	0.397637
100	10	2	0.5	0.5	40	4	hidden	3	pcor	all	4	0.3396485	0.600926	0.439338	0.3371385	0.5991715	0.439338	0.3371385	0.600926	0.439338
100	10	2	0.5	0.5	40	4	complete	3	pcor	all	4	0.4766495	0.7912775	0.5909365	0.4766495	0.7912775	0.5909365	0.4766495	0.7912775	0.5909365
100	10	2	0.5	0.5	40	4	hiddenCL	3	pcor	all	4	0.3324695	0.6496165	0.4403905	0.3315925	0.647393	0.4403905	0.3324695	0.6496165	0.4403905
100	10	2	0.5	0.5	40	4	hidden	4	pcor	all	4	0.271186	0.714189	0.3900965	0.2675635	0.7091055	0.3900965	0.2702085	0.714189	0.3900965
100	10	2	0.5	0.5	40	4	complete	4	pcor	all	4	0.38078	0.943662	0.539143	0.38078	0.943662	0.539143	0.38078	0.943662	0.539143
100	10	2	0.5	0.5	40	4	hiddenCL	4	pcor	all	4	0.2608335	0.855991	0.3993255	0.259157	0.855991	0.398338	0.259157	0.855991	0.398338
100	10	2	0.5	0.5	40	8	hidden	2	pcor	all	4	0.5595325	0.497525	0.5241335	0.559073	0.4973405	0.522635	0.559073	0.4973405	0.522635
100	10	2	0.5	0.5	40	8	complete	2	pcor	all	4	0.757654	0.664352	0.703563	0.757576	0.662037	0.702549	0.757576	0.664352	0.703563
100	10	2	0.5	0.5	40	8	hiddenCL	2	pcor	all	4	0.537652	0.513573	0.53125	0.536462	0.5127035	0.529477	0.537038	0.5127035	0.529477
100	10	2	0.5	0.5	40	8	hidden	3	pcor	all	4	0.4908355	0.700705	0.5798795	0.488147	0.700705	0.5772325	0.488147	0.700705	0.5772325
100	10	2	0.5	0.5	40	8	complete	3	pcor	all	4	0.686368	0.8923185	0.769926	0.686368	0.8923185	0.769926	0.686368	0.8923185	0.769926
100	10	2	0.5	0.5	40	8	hiddenCL	3	pcor	all	4	0.482961	0.714047	0.5783625	0.482961	0.714047	0.5783625	0.482961	0.714047	0.5783625
100	10	2	0.5	0.5	40	8	hidden	4	pcor	all	4	0.423303	0.7819295	0.549296	0.4218625	0.7796975	0.5470215	0.423303	0.7819295	0.5470215
100	10	2	0.5	0.5	40	8	complete	4	pcor	all	4	0.611838	0.9751035	0.7529185	0.611838	0.9751035	0.7529185	0.611838	0.9751035	0.7529185
100	10	2	0.5	0.5	40	8	hiddenCL	4	pcor	all	4	0.426133	0.844865	0.5751205	0.426133	0.844865	0.572256	0.426133	0.844865	0.572256
100	10	2	0.5	0.5	40	16	hidden	2	pcor	all	4	0.6580115	0.5154525	0.578212	0.6580115	0.5120805	0.5756675	0.656805	0.5120805	0.5756675
100	10	2	0.5	0.5	40	16	complete	2	pcor	all	4	0.8959505	0.706957	0.797101	0.8959505	0.7063005	0.797101	0.8959505	0.7063005	0.797101
100	10	2	0.5	0.5	40	16	hiddenCL	2	pcor	all	4	0.648347	0.530573	0.580161	0.648347	0.530573	0.5783865	0.648347	0.530573	0.5783865
100	10	2	0.5	0.5	40	16	hidden	3	pcor	all	4	0.6257115	0.725421	0.673657	0.622913	0.725421	0.673657	0.622913	0.725421	0.673657
100	10	2	0.5	0.5	40	16	complete	3	pcor	all	4	0.856873	0.919741	0.8902085	0.856873	0.919741	0.8902085	0.856873	0.919741	0.8902085
100	10	2	0.5	0.5	40	16	hiddenCL	3	pcor	all	4	0.616398	0.7264115	0.666667	0.616398	0.7264115	0.665641	0.616398	0.7264115	0.666667
100	10	2	0.5	0.5	40	16	hidden	4	pcor	all	4	0.5898075	0.8005695	0.6741015	0.5898075	0.8005695	0.6741015	0.5898075	0.8005695	0.6741015
100	10	2	0.5	0.5	40	16	complete	4	pcor	all	4	0.8017005	0.986622	0.883112	0.8017005	0.986622	0.883112	0.8017005	0.986622	0.883112
100	10	2	0.5	0.5	40	16	hiddenCL	4	pcor	all	4	0.569499	0.8082835	0.6751845	0.569499	0.8082835	0.6751845	0.569499	0.8082835	0.6751845
100	10	2	0.5	0.5	40	32	hidden	2	pcor	all	4	0.6945165	0.4989795	0.5773095	0.6945165	0.4979245	0.577257	0.6945165	0.4979245	0.577257
100	10	2	0.5	0.5	40	32	complete	2	pcor	all	4	0.968327	0.7314965	0.8347185	0.968327	0.7314965	0.8347185	0.968327	0.7314965	0.8347185
100	10	2	0.5	0.5	40	32	hiddenCL	2	pcor	all	4	0.6942115	0.531534	0.5997765	0.6942115	0.531534	0.5997765	0.6942115	0.531534	0.5997765
100	10	2	0.5	0.5	40	32	hidden	3	pcor	all	4	0.686391	0.6942095	0.694544	0.685979	0.6942095	0.694544	0.685979	0.6942095	0.694544
100	10	2	0.5	0.5	40	32	complete	3	pcor	all	4	0.9495765	0.941542	0.9465355	0.9495765	0.941542	0.9465355	0.9495765	0.941542	0.9465355
100	10	2	0.5	0.5	40	32	hiddenCL	3	pcor	all	4	0.682353	0.7024565	0.6908695	0.682353	0.7024565	0.6908695	0.682353	0.7024565	0.6908695
100	10	2	0.5	0.5	40	32	hidden	4	pcor	all	4	0.6755685	0.7672095	0.7217525	0.6755685	0.766145	0.7217525	0.6755685	0.766145	0.7217525
100	10	2	0.5	0.5	40	32	complete	4	pcor	all	4	0.928331	0.988635	0.9569	0.928331	0.988635	0.9569	0.928331	0.988635	0.9569
100	10	2	0.5	0.5	40	32	hiddenCL	4	pcor	all	4	0.6657805	0.7642975	0.7101395	0.6657805	0.7642975	0.7101395	0.6657805	0.7642975	0.7101395
100	10	2	1.0	0.05	40	1	hidden	2	pcor	all	4	0.1067755	0.159385	0.12945	0.1002515	0.15201	0.121485	0.101837	0.1553885	0.123408
100	10	2	1.0	0.05	40	1	complete	2	pcor	all	4	0.1283705	0.1807425	0.150327	0.1218635	0.173243	0.144469	0.12394	0.1762845	0.1451535
100	10	2	1.0	0.05	40	1	hiddenCL	2	pcor	all	4	0.0824255	0.134761	0.1026245	0.077524	0.127285	0.0969865	0.0780095	0.127285	0.0972235
100	10	2	1.0	0.05	40	1	hidden	3	pcor	all	4	0.065225	0.2500925	0.1041335	0.065225	0.2500925	0.1041335	0.065225	0.2500925	0.1041335
100	10	2	1.0	0.05	40	1	complete	3	pcor	all	4	0.0903985	0.286925	0.1387775	0.0901915	0.2803985	0.1371905	0.0903985	0.2843665	0.1371905
100	10	2	1.0	0.05	40	1	hiddenCL	3	pcor	all	4	0.059471	0.22449	0.0929735	0.059253	0.22449	0.0929735	0.059471	0.22449	0.0929735
100	10	2	1.0	0.05	40	1	hidden	4	pcor	all	4	0.0212235	0.375	0.040205	0.0212235	0.375	0.040205	0.0212235	0.375	0.040205
100	10	2	1.0	0.05	40	1	complete	4	pcor	all	4	0.0383795	0.5166665	0.0709415	0.0383795	0.5	0.0709415	0.0383795	0.5	0.0709415
100	10	2	1.0	0.05	40	1	hiddenCL	4	pcor	all	4	0.017873	0.3875	0.033635	0.017873	0.3875	0.033635	0.017873	0.3875	0.033635
100	10	2	1.0	0.05	40	2	hidden	2	pcor	all	4	0.2449105	0.2986575	0.268885	0.2449105	0.295302	0.268885	0.2449105	0.295302	0.268885
100	10	2	1.0	0.05	40	2	complete	2	pcor	all	4	0.3369885	0.402097	0.3665425	0.3351695	0.4000045	0.361316	0.336079	0.402097	0.3641895
100	10	2	1.0	0.05	40	2	hiddenCL	2	pcor	all	4	0.2232435	0.315966	0.255994	0.2203845	0.3064795	0.255738	0.2232435	0.3139425	0.255994
100	10	2	1.0	0.05	40	2	hidden	3	pcor	all	4	0.1856775	0.4748845	0.266398	0.184984	0.4748845	0.2661115	0.184984	0.4748845	0.2661115
100	10	2	1.0	0.05	40	2	complete	3	pcor	all	4	0.2732445	0.607369	0.3776555	0.2732445	0.6060405	0.375747	0.2732445	0.607369	0.375747
100	10	2	1.0	0.05	40	2	hiddenCL	3	pcor	all	4	0.172682	0.484848	0.2584355	0.171949	0.484848	0.2562675	0.171949	0.484848	0.2562675
100	10	2	1.0	0.05	40	2	hidden	4	pcor	all	4	0.121337	0.620335	0.2014285	0.121337	0.620335	0.2014285	0.121337	0.620335	0.2014285
100	10	2	1.0	0.05	40	2	complete	4	pcor	all	4	0.1931955	0.868421	0.3149375	0.1931955	0.8585715	0.3149375	0.1931955	0.8642105	0.3149375
100	10	2	1.0	0.05	40	2	hiddenCL	4	pcor	all	4	0.120649	0.7928925	0.20855	0.120649	0.7928925	0.20855	0.120649	0.7928925	0.20855
100	10	2	1.0	0.05	40	4	hidden	2	pcor	all	4	0.4161985	0.438754	0.433443	0.412519	0.438754	0.4275665	0.414655	0.438754	0.4329625
100	10	2	1.0	0.05	40	4	complete	2	pcor	all	4	0.560853	0.573034	0.568598	0.556628	0.572945	0.563522	0.5596745	0.5730035	0.565781
100	10	2	1.0	0.05	40	4	hiddenCL	2	pcor	all	4	0.3887355	0.4343725	0.4136865	0.3887355	0.4343725	0.4119825	0.3887355	0.4343725	0.4119825
100	10	2	1.0	0.05	40	4	hidden	3	pcor	all	4	0.34286	0.639964	0.444444	0.34286	0.6394905	0.4432745	0.34286	0.6394905	0.444444
100	10	2	1.0	0.05	40	4	complete	3	pcor	all	4	0.478028	0.800862	0.5996835	0.478028	0.800862	0.5996835	0.478028	0.800862	0.5996835
100	10	2	1.0	0.05	40	4	hiddenCL	3	pcor	all	4	0.3305655	0.6704005	0.442105	0.3305655	0.670158	0.442105	0.3305655	0.670158	0.442105
100	10	2	1.0	0.05	40	4	hidden	4	pcor	all	4	0.2614975	0.7263545	0.3789375	0.2614975	0.7263545	0.3789375	0.2614975	0.7263545	0.3789375
100	10	2	1.0	0.05	40	4	complete	4	pcor	all	4	0.374968	0.946657	0.537422	0.374968	0.946657	0.537422	0.374968	0.946657	0.537422
100	10	2	1.0	0.05	40	4	hiddenCL	4	pcor	all	4	0.257085	0.858259	0.396268	0.257085	0.855844	0.396268	0.257085	0.855844	0.396268
100	10	2	1.0	0.05	40	8	hidden	2	pcor	all	4	0.6047395	0.5489365	0.573501	0.6047395	0.5486515	0.5707235	0.6047395	0.5486515	0.573501
100	10	2	1.0	0.05	40	8	complete	2	pcor	all	4	0.791303	0.6836035	0.730651	0.7899435	0.681833	0.73	0.791303	0.6836035	0.730651
100	10	2	1.0	0.05	40	8	hiddenCL	2	pcor	all	4	0.5563025	0.535423	0.544886	0.554338	0.535423	0.544886	0.5563025	0.535423	0.544886
100	10	2	1.0	0.05	40	8	hidden	3	pcor	all	4	0.5480085	0.7537445	0.637192	0.5451995	0.75	0.6340525	0.545716	0.7517605	0.6340525
100	10	2	1.0	0.05	40	8	complete	3	pcor	all	4	0.7193495	0.8994235	0.7986765	0.717033	0.8994235	0.7986765	0.717033	0.8994235	0.7986765
100	10	2	1.0	0.05	40	8	hiddenCL	3	pcor	all	4	0.508021	0.7386895	0.595603	0.508021	0.7386895	0.595603	0.508021	0.7386895	0.595603
100	10	2	1.0	0.05	40	8	hidden	4	pcor	all	4	0.4694715	0.8340975	0.6006085	0.4694715	0.8331615	0.6006085	0.4694715	0.8340975	0.6006085
100	10	2	1.0	0.05	40	8	complete	4	pcor	all	4	0.631275	0.983333	0.7690565	0.631275	0.983333	0.7690565	0.631275	0.983333	0.7690565
100	10	2	1.0	0.05	40	8	hiddenCL	4	pcor	all	4	0.447175	0.867063	0.5916655	0.447175	0.867063	0.5916655	0.447175	0.867063	0.5916655
100	10	2	1.0	0.05	40	16	hidden	2	pcor	all	4	0.735803	0.597158	0.6600925	0.7335105	0.597158	0.65982	0.7335105	0.597158	0.6600925
100	10	2	1.0	0.05	40	16	complete	2	pcor	all	4	0.927951	0.729672	0.8158375	0.927951	0.729672	0.8158375	0.927951	0.729672	0.8158375
100	10	2	1.0	0.05	40	16	hiddenCL	2	pcor	all	4	0.6630725	0.5425345	0.5963655	0.6630725	0.5425345	0.5963655	0.6630725	0.5425345	0.5963655
100	10	2	1.0	0.05	40	16	hidden	3	pcor	all	4	0.701506	0.8031365	0.7452775	0.701506	0.8031365	0.7452775	0.701506	0.8031365	0.7452775
100	10	2	1.0	0.05	40	16	complete	3	pcor	all	4	0.8880285	0.934909	0.912088	0.8880285	0.934909	0.912088	0.8880285	0.934909	0.912088
100	10	2	1.0	0.05	40	16	hiddenCL	3	pcor	all	4	0.6367965	0.7377405	0.678432	0.634502	0.7377405	0.678432	0.6367965	0.7377405	0.678432
100	10	2	1.0	0.05	40	16	hidden	4	pcor	all	4	0.6593855	0.8707205	0.756238	0.6593855	0.8707205	0.755922	0.6593855	0.8707205	0.755922
100	10	2	1.0	0.05	40	16	complete	4	pcor	all	4	0.83569	0.987654	0.906942	0.83569	0.987654	0.906942	0.83569	0.987654	0.906942
100	10	2	1.0	0.05	40	16	hiddenCL	4	pcor	all	4	0.5930705	0.808258	0.688782	0.5930705	0.808258	0.688782	0.5930705	0.808258	0.688782
100	10	2	1.0	0.05	40	32	hidden	2	pcor	all	4	0.7939095	0.5887955	0.6752945	0.790491	0.5876935	0.6741825	0.793332	0.5887955	0.6752945
100	10	2	1.0	0.05	40	32	complete	2	pcor	all	4	0.9782	0.7342035	0.839907	0.9782	0.7342035	0.839907	0.9782	0.7342035	0.839907
100	10	2	1.0	0.05	40	32	hiddenCL	2	pcor	all	4	0.702137	0.526004	0.600909	0.702137	0.526004	0.600909	0.702137	0.526004	0.600909
100	10	2	1.0	0.05	40	32	hidden	3	pcor	all	4	0.7821555	0.8005375	0.789419	0.779645	0.8005375	0.789419	0.779645	0.8005375	0.789419
100	10	2	1.0	0.05	40	32	complete	3	pcor	all	4	0.966471	0.9452185	0.95545	0.966471	0.9452185	0.95545	0.966471	0.9452185	0.95545
100	10	2	1.0	0.05	40	32	hiddenCL	3	pcor	all	4	0.6916445	0.6947965	0.695048	0.6916445	0.6947965	0.695048	0.6916445	0.6947965	0.695048
100	10	2	1.0	0.05	40	32	hidden	4	pcor	all	4	0.7679315	0.857994	0.808175	0.7679315	0.857105	0.8077005	0.7679315	0.857105	0.8077005
100	10	2	1.0	0.05	40	32	complete	4	pcor	all	4	0.9500795	0.9936105	0.967212	0.9500795	0.9936105	0.967212	0.9500795	0.9936105	0.967212
100	10	2	1.0	0.05	40	32	hiddenCL	4	pcor	all	4	0.6788575	0.7576055	0.714286	0.6788575	0.7576055	0.714286	0.6788575	0.7576055	0.714286
100	10	2	1.0	0.1	40	1	hidden	2	pcor	all	4	0.105756	0.1570355	0.1287595	0.103714	0.147414	0.121635	0.1044395	0.156609	0.124711
100	10	2	1.0	0.1	40	1	complete	2	pcor	all	4	0.133072	0.192154	0.156288	0.121944	0.176923	0.146032	0.1288695	0.184615	0.1501455
100	10	2	1.0	0.1	40	1	hiddenCL	2	pcor	all	4	0.0844785	0.141604	0.106845	0.080055	0.132754	0.0986145	0.083333	0.1394825	0.104009
100	10	2	1.0	0.1	40	1	hidden	3	pcor	all	4	0.0675965	0.245256	0.1057455	0.066351	0.2412695	0.1030895	0.066906	0.2450905	0.104383
100	10	2	1.0	0.1	40	1	complete	3	pcor	all	4	0.092609	0.286828	0.1399275	0.0878405	0.279886	0.1331055	0.090643	0.28016	0.1384935
100	10	2	1.0	0.1	40	1	hiddenCL	3	pcor	all	4	0.0589615	0.222222	0.092925	0.057916	0.221111	0.0920565	0.0589615	0.221111	0.092925
100	10	2	1.0	0.1	40	1	hidden	4	pcor	all	4	0.019565	0.345238	0.0367585	0.018405	0.333333	0.034195	0.018405	0.333333	0.034195
100	10	2	1.0	0.1	40	1	complete	4	pcor	all	4	0.035901	0.5	0.0671935	0.0349095	0.5	0.064796	0.035901	0.5	0.0671935
100	10	2	1.0	0.1	40	1	hiddenCL	4	pcor	all	4	0.016949	0.4	0.032879	0.016949	0.4	0.032879	0.016949	0.4	0.032879
100	10	2	1.0	0.1	40	2	hidden	2	pcor	all	4	0.247368	0.306169	0.2734965	0.243488	0.30364	0.271093	0.243488	0.30364	0.2713395
100	10	2	1.0	0.1	40	2	complete	2	pcor	all	4	0.3470945	0.4125325	0.3769035	0.344204	0.410399	0.3725415	0.3446685	0.410399	0.374374
100	10	2	1.0	0.1	40	2	hiddenCL	2	pcor	all	4	0.230142	0.305016	0.2617115	0.230111	0.2984375	0.259086	0.230111	0.3007355	0.260132
100	10	2	1.0	0.1	40	2	hidden	3	pcor	all	4	0.196474	0.4752745	0.2716225	0.196474	0.470513	0.2716225	0.196474	0.470513	0.2716225
100	10	2	1.0	0.1	40	2	complete	3	pcor	all	4	0.283962	0.626667	0.393398	0.283962	0.618513	0.388754	0.283962	0.6233795	0.3920005
100	10	2	1.0	0.1	40	2	hiddenCL	3	pcor	all	4	0.1796575	0.492647	0.2580685	0.1776325	0.4843595	0.257308	0.1776325	0.4845825	0.257308
100	10	2	1.0	0.1	40	2	hidden	4	pcor	all	4	0.1194815	0.617647	0.198015	0.1178675	0.617647	0.198015	0.1194815	0.617647	0.198015
100	10	2	1.0	0.1	40	2	complete	4	pcor	all	4	0.18413	0.865766	0.3046405	0.18413	0.865766	0.3046405	0.18413	0.865766	0.3046405
100	10	2	1.0	0.1	40	2	hiddenCL	4	pcor	all	4	0.1163345	0.777778	0.2015205	0.115832	0.777778	0.2004565	0.1163345	0.777778	0.2015205
100	10	2	1.0	0.1	40	4	hidden	2	pcor	all	4	0.4161985	0.4439935	0.4287785	0.4142605	0.441991	0.425685	0.4159575	0.443943	0.425685
100	10	2	1.0	0.1	40	4	complete	2	pcor	all	4	0.559973	0.5754285	0.565097	0.555577	0.5687	0.5637155	0.559973	0.5706215	0.565097
100	10	2	1.0	0.1	40	4	hiddenCL	2	pcor	all	4	0.39656	0.444783	0.4184715	0.3943035	0.441031	0.4158805	0.3954765	0.444783	0.4184715
100	10	2	1.0	0.1	40	4	hidden	3	pcor	all	4	0.35405	0.6432325	0.460974	0.3532825	0.6392795	0.457364	0.3532825	0.6432325	0.460974
100	10	2	1.0	0.1	40	4	complete	3	pcor	all	4	0.4919935	0.8095455	0.611017	0.49022	0.8095455	0.6077745	0.491477	0.8095455	0.611017
100	10	2	1.0	0.1	40	4	hiddenCL	3	pcor	all	4	0.334179	0.663004	0.4463405	0.334179	0.6572305	0.4397115	0.334179	0.6572305	0.4429045
100	10	2	1.0	0.1	40	4	hidden	4	pcor	all	4	0.279923	0.736111	0.4046155	0.278202	0.7357025	0.4030715	0.278202	0.736111	0.4030715
100	10	2	1.0	0.1	40	4	complete	4	pcor	all	4	0.388369	0.955873	0.552034	0.388369	0.955873	0.552034	0.388369	0.955873	0.552034
100	10	2	1.0	0.1	40	4	hiddenCL	4	pcor	all	4	0.2639245	0.8760965	0.4043515	0.2633125	0.87367	0.403725	0.2639245	0.8760965	0.4043515
100	10	2	1.0	0.1	40	8	hidden	2	pcor	all	4	0.601049	0.527176	0.560252	0.598942	0.5242925	0.5600985	0.598942	0.5260875	0.5600985
100	10	2	1.0	0.1	40	8	complete	2	pcor	all	4	0.7806775	0.6801815	0.7244875	0.7806775	0.679519	0.722799	0.7806775	0.6801815	0.7244875
100	10	2	1.0	0.1	40	8	hiddenCL	2	pcor	all	4	0.553854	0.526568	0.538661	0.553854	0.526568	0.5371355	0.553854	0.526568	0.5371355
100	10	2	1.0	0.1	40	8	hidden	3	pcor	all	4	0.540894	0.754535	0.6285275	0.540894	0.751033	0.6285275	0.540894	0.754535	0.6285275
100	10	2	1.0	0.1	40	8	complete	3	pcor	all	4	0.7101125	0.897805	0.7934645	0.7101125	0.8968055	0.7934645	0.7101125	0.897805	0.7934645
100	10	2	1.0	0.1	40	8	hiddenCL	3	pcor	all	4	0.501269	0.7370475	0.6	0.501269	0.736235	0.6	0.501269	0.7366945	0.6
100	10	2	1.0	0.1	40	8	hidden	4	pcor	all	4	0.476407	0.8251765	0.6091385	0.473845	0.8251765	0.6082205	0.473845	0.8251765	0.6091385
100	10	2	1.0	0.1	40	8	complete	4	pcor	all	4	0.6297105	0.9820595	0.7679715	0.6297105	0.9820595	0.7679715	0.6297105	0.9820595	0.7679715
100	10	2	1.0	0.1	40	8	hiddenCL	4	pcor	all	4	0.441624	0.8663825	0.5836845	0.441624	0.8663825	0.5836845	0.441624	0.8663825	0.5836845
100	10	2	1.0	0.1	40	16	hidden	2	pcor	all	4	0.7169275	0.5746435	0.641172	0.7169275	0.5730405	0.639212	0.7169275	0.5746435	0.639212
100	10	2	1.0	0.1	40	16	complete	2	pcor	all	4	0.9253765	0.7228035	0.809075	0.9253765	0.7228035	0.809075	0.9253765	0.7228035	0.809075
100	10	2	1.0	0.1	40	16	hiddenCL	2	pcor	all	4	0.660179	0.5443035	0.594667	0.660179	0.5443035	0.594667	0.660179	0.5443035	0.594667
100	10	2	1.0	0.1	40	16	hidden	3	pcor	all	4	0.689308	0.7916565	0.741673	0.689308	0.7913315	0.740424	0.689308	0.7913315	0.740424
100	10	2	1.0	0.1	40	16	complete	3	pcor	all	4	0.882396	0.934279	0.9085295	0.882396	0.934279	0.9085295	0.882396	0.934279	0.9085295
100	10	2	1.0	0.1	40	16	hiddenCL	3	pcor	all	4	0.6330805	0.7313725	0.679052	0.6330805	0.7313725	0.679052	0.6330805	0.7313725	0.679052
100	10	2	1.0	0.1	40	16	hidden	4	pcor	all	4	0.647194	0.8510565	0.7341505	0.647194	0.8510565	0.7329825	0.647194	0.8510565	0.7341505
100	10	2	1.0	0.1	40	16	complete	4	pcor	all	4	0.828051	0.987341	0.901879	0.828051	0.987341	0.901879	0.828051	0.987341	0.901879
100	10	2	1.0	0.1	40	16	hiddenCL	4	pcor	all	4	0.592515	0.8182285	0.6878085	0.592515	0.8182285	0.6878085	0.592515	0.8182285	0.6878085
100	10	2	1.0	0.1	40	32	hidden	2	pcor	all	4	0.7769695	0.5643185	0.650913	0.7747175	0.5643185	0.648347	0.7747175	0.5643185	0.648347
100	10	2	1.0	0.1	40	32	complete	2	pcor	all	4	0.98212	0.7325655	0.837907	0.98212	0.7325655	0.837907	0.98212	0.7325655	0.837907
100	10	2	1.0	0.1	40	32	hiddenCL	2	pcor	all	4	0.70278	0.5293135	0.605107	0.70278	0.5293135	0.605107	0.70278	0.5293135	0.605107
100	10	2	1.0	0.1	40	32	hidden	3	pcor	all	4	0.7737695	0.774663	0.769077	0.7737695	0.774663	0.769077	0.7737695	0.774663	0.769077
100	10	2	1.0	0.1	40	32	complete	3	pcor	all	4	0.965908	0.941797	0.9556895	0.965908	0.941797	0.9556895	0.965908	0.941797	0.9556895
100	10	2	1.0	0.1	40	32	hiddenCL	3	pcor	all	4	0.696482	0.695639	0.6971075	0.696482	0.695639	0.6971075	0.696482	0.695639	0.6971075
100	10	2	1.0	0.1	40	32	hidden	4	pcor	all	4	0.7465685	0.8414515	0.790297	0.7465685	0.8379925	0.790297	0.7465685	0.8397495	0.790297
100	10	2	1.0	0.1	40	32	complete	4	pcor	all	4	0.946946	0.9939935	0.969613	0.946946	0.9939935	0.969613	0.946946	0.9939935	0.969613
100	10	2	1.0	0.1	40	32	hiddenCL	4	pcor	all	4	0.6800575	0.7583185	0.71646	0.6800575	0.7583185	0.71646	0.6800575	0.7583185	0.71646
100	10	2	1.0	0.2	40	1	hidden	2	pcor	all	4	0.1149595	0.1704545	0.1380905	0.108402	0.1632535	0.130293	0.1099035	0.167949	0.1322405
100	10	2	1.0	0.2	40	1	complete	2	pcor	all	4	0.136628	0.1966395	0.162058	0.1337055	0.18975	0.15708	0.1337055	0.190649	0.15708
100	10	2	1.0	0.2	40	1	hiddenCL	2	pcor	all	4	0.0862505	0.1556515	0.1109	0.085494	0.1448875	0.105765	0.0859275	0.148091	0.109439
100	10	2	1.0	0.2	40	1	hidden	3	pcor	all	4	0.06897	0.252451	0.1095915	0.06897	0.246028	0.1095915	0.06897	0.248077	0.1095915
100	10	2	1.0	0.2	40	1	complete	3	pcor	all	4	0.0906675	0.2816665	0.137356	0.088158	0.273273	0.1329625	0.088158	0.2793445	0.1329625
100	10	2	1.0	0.2	40	1	hiddenCL	3	pcor	all	4	0.060895	0.2254525	0.0941225	0.058482	0.2198065	0.0915145	0.058482	0.2198065	0.091705
100	10	2	1.0	0.2	40	1	hidden	4	pcor	all	4	0.0263225	0.422619	0.04903	0.025644	0.422619	0.048078	0.0263225	0.422619	0.04903
100	10	2	1.0	0.2	40	1	complete	4	pcor	all	4	0.042333	0.5419585	0.0781305	0.042333	0.5419585	0.0781305	0.042333	0.5419585	0.0781305
100	10	2	1.0	0.2	40	1	hiddenCL	4	pcor	all	4	0.023898	0.4580415	0.045114	0.0230565	0.4494945	0.043597	0.0230565	0.4494945	0.043597
100	10	2	1.0	0.2	40	2	hidden	2	pcor	all	4	0.252111	0.3194045	0.281716	0.2493525	0.3142005	0.277616	0.2493525	0.315068	0.277616
100	10	2	1.0	0.2	40	2	complete	2	pcor	all	4	0.350659	0.4157375	0.3781125	0.3470435	0.4078055	0.3730635	0.348121	0.4094755	0.3754955
100	10	2	1.0	0.2	40	2	hiddenCL	2	pcor	all	4	0.2327965	0.319107	0.264662	0.2293135	0.314338	0.2633125	0.231399	0.314338	0.2633125
100	10	2	1.0	0.2	40	2	hidden	3	pcor	all	4	0.200529	0.4802595	0.2835435	0.2	0.4775	0.281373	0.2	0.4802595	0.281373
100	10	2	1.0	0.2	40	2	complete	3	pcor	all	4	0.2983925	0.6289765	0.4039155	0.2983925	0.6282555	0.4039155	0.2983925	0.6289765	0.4039155
100	10	2	1.0	0.2	40	2	hiddenCL	3	pcor	all	4	0.183846	0.507042	0.268931	0.1825655	0.503521	0.2677025	0.1825655	0.503521	0.2677025
100	10	2	1.0	0.2	40	2	hidden	4	pcor	all	4	0.1284695	0.619048	0.2098265	0.1284695	0.6172165	0.2098265	0.1284695	0.619048	0.2098265
100	10	2	1.0	0.2	40	2	complete	4	pcor	all	4	0.2085005	0.8533095	0.3347225	0.205676	0.8533095	0.3302385	0.2085005	0.8533095	0.3347225
100	10	2	1.0	0.2	40	2	hiddenCL	4	pcor	all	4	0.1226735	0.7669685	0.2129835	0.1226735	0.7669685	0.2129835	0.1226735	0.7669685	0.2129835
100	10	2	1.0	0.2	40	4	hidden	2	pcor	all	4	0.4040245	0.435746	0.424027	0.3993865	0.4265435	0.4178685	0.3993865	0.431785	0.4205005
100	10	2	1.0	0.2	40	4	complete	2	pcor	all	4	0.5535605	0.5709695	0.5653795	0.550085	0.566969	0.5597075	0.5509425	0.568267	0.56272
100	10	2	1.0	0.2	40	4	hiddenCL	2	pcor	all	4	0.380573	0.4437685	0.410393	0.378615	0.443432	0.4090985	0.380573	0.4437685	0.4090985
100	10	2	1.0	0.2	40	4	hidden	3	pcor	all	4	0.3493255	0.6372015	0.453345	0.3493255	0.624339	0.450941	0.3493255	0.627899	0.452399
100	10	2	1.0	0.2	40	4	complete	3	pcor	all	4	0.4834285	0.795652	0.60072	0.4834285	0.795652	0.60072	0.4834285	0.795652	0.60072
100	10	2	1.0	0.2	40	4	hiddenCL	3	pcor	all	4	0.33159	0.655735	0.440496	0.3297865	0.6525205	0.43838	0.3307355	0.655735	0.4397285
100	10	2	1.0	0.2	40	4	hidden	4	pcor	all	4	0.271095	0.72318	0.39675	0.271095	0.720266	0.39675	0.271095	0.72318	0.39675
100	10	2	1.0	0.2	40	4	complete	4	pcor	all	4	0.3885875	0.9490425	0.5525805	0.3885875	0.9490425	0.5525805	0.3885875	0.9490425	0.5525805
100	10	2	1.0	0.2	40	4	hiddenCL	4	pcor	all	4	0.263804	0.857143	0.4017165	0.263804	0.857143	0.4017165	0.263804	0.857143	0.4017165
100	10	2	1.0	0.2	40	8	hidden	2	pcor	all	4	0.5813045	0.529288	0.550558	0.5813045	0.526585	0.5494805	0.5813045	0.5278375	0.550558
100	10	2	1.0	0.2	40	8	complete	2	pcor	all	4	0.791539	0.683514	0.732997	0.7909935	0.683514	0.732997	0.791539	0.683514	0.732997
100	10	2	1.0	0.2	40	8	hiddenCL	2	pcor	all	4	0.5486275	0.53077	0.533158	0.5486275	0.528219	0.530942	0.5486275	0.53077	0.5314705
100	10	2	1.0	0.2	40	8	hidden	3	pcor	all	4	0.5274415	0.7337995	0.615629	0.52644	0.7337995	0.615629	0.52644	0.7337995	0.615629
100	10	2	1.0	0.2	40	8	complete	3	pcor	all	4	0.711998	0.9019235	0.795171	0.711998	0.8998495	0.794689	0.711998	0.8998495	0.794689
100	10	2	1.0	0.2	40	8	hiddenCL	3	pcor	all	4	0.502646	0.729021	0.588001	0.502646	0.729021	0.588001	0.502646	0.729021	0.588001
100	10	2	1.0	0.2	40	8	hidden	4	pcor	all	4	0.459791	0.805825	0.586622	0.458896	0.805825	0.586622	0.459791	0.805825	0.586622
100	10	2	1.0	0.2	40	8	complete	4	pcor	all	4	0.6274405	0.9782915	0.765152	0.6274405	0.9782915	0.765152	0.6274405	0.9782915	0.765152
100	10	2	1.0	0.2	40	8	hiddenCL	4	pcor	all	4	0.4419825	0.8545285	0.5821985	0.4419825	0.8545285	0.5821985	0.4419825	0.8545285	0.5821985
100	10	2	1.0	0.2	40	16	hidden	2	pcor	all	4	0.701053	0.5593585	0.6220155	0.7005215	0.5593585	0.621877	0.701053	0.5593585	0.621877
100	10	2	1.0	0.2	40	16	complete	2	pcor	all	4	0.920245	0.7264195	0.811505	0.920245	0.7264195	0.811505	0.920245	0.7264195	0.811505
100	10	2	1.0	0.2	40	16	hiddenCL	2	pcor	all	4	0.6596165	0.5400645	0.5929915	0.6596165	0.5400645	0.5929915	0.6596165	0.5400645	0.5929915
100	10	2	1.0	0.2	40	16	hidden	3	pcor	all	4	0.6748105	0.7619875	0.717144	0.6748105	0.760117	0.717144	0.6748105	0.7619875	0.717144
100	10	2	1.0	0.2	40	16	complete	3	pcor	all	4	0.884269	0.9385985	0.909621	0.884269	0.9385985	0.909621	0.884269	0.9385985	0.909621
100	10	2	1.0	0.2	40	16	hiddenCL	3	pcor	all	4	0.6287685	0.7270025	0.676745	0.6287685	0.7270025	0.676745	0.6287685	0.7270025	0.676745
100	10	2	1.0	0.2	40	16	hidden	4	pcor	all	4	0.6220675	0.829286	0.711671	0.6220675	0.829286	0.7113195	0.6220675	0.829286	0.7113195
100	10	2	1.0	0.2	40	16	complete	4	pcor	all	4	0.831487	0.9872605	0.9046765	0.831487	0.9872605	0.9046765	0.831487	0.9872605	0.9046765
100	10	2	1.0	0.2	40	16	hiddenCL	4	pcor	all	4	0.5859205	0.8125	0.684532	0.5859205	0.8125	0.684532	0.5859205	0.8125	0.684532
100	10	2	1.0	0.2	40	32	hidden	2	pcor	all	4	0.7406845	0.5374885	0.6223415	0.7406845	0.535677	0.620075	0.7406845	0.535677	0.6209425
100	10	2	1.0	0.2	40	32	complete	2	pcor	all	4	0.9784365	0.737508	0.8410895	0.9784365	0.737508	0.8410895	0.9784365	0.737508	0.8410895
100	10	2	1.0	0.2	40	32	hiddenCL	2	pcor	all	4	0.7079865	0.5205715	0.6013435	0.7079865	0.5205715	0.6013435	0.7079865	0.5205715	0.6013435
100	10	2	1.0	0.2	40	32	hidden	3	pcor	all	4	0.7409355	0.741526	0.7389405	0.7409355	0.7397315	0.7389405	0.7409355	0.741526	0.7389405
100	10	2	1.0	0.2	40	32	complete	3	pcor	all	4	0.966275	0.943426	0.954795	0.966275	0.943426	0.954795	0.966275	0.943426	0.954795
100	10	2	1.0	0.2	40	32	hiddenCL	3	pcor	all	4	0.696816	0.6914155	0.6940855	0.696816	0.6914155	0.6940855	0.696816	0.6914155	0.6940855
100	10	2	1.0	0.2	40	32	hidden	4	pcor	all	4	0.721517	0.8165615	0.767129	0.720406	0.8165615	0.767129	0.720406	0.8165615	0.767129
100	10	2	1.0	0.2	40	32	complete	4	pcor	all	4	0.944883	0.993671	0.9674715	0.944883	0.993671	0.9674715	0.944883	0.993671	0.9674715
100	10	2	1.0	0.2	40	32	hiddenCL	4	pcor	all	4	0.67729	0.768293	0.7241135	0.67729	0.768293	0.7241135	0.67729	0.768293	0.7241135
100	10	2	1.0	0.5	40	1	hidden	2	pcor	all	4	0.1096185	0.1660405	0.13207	0.1062095	0.1638635	0.127722	0.1066705	0.1646115	0.1295365
100	10	2	1.0	0.5	40	1	complete	2	pcor	all	4	0.130108	0.2015355	0.1569135	0.125977	0.195812	0.1524195	0.127282	0.1991735	0.152966
100	10	2	1.0	0.5	40	1	hiddenCL	2	pcor	all	4	0.0899175	0.144078	0.1098385	0.0852525	0.1371835	0.105797	0.086004	0.142857	0.1067275
100	10	2	1.0	0.5	40	1	hidden	3	pcor	all	4	0.0707275	0.25	0.1094975	0.0707275	0.245	0.1094975	0.0707275	0.245	0.1094975
100	10	2	1.0	0.5	40	1	complete	3	pcor	all	4	0.0958815	0.306958	0.146119	0.092575	0.2999335	0.14146	0.0948735	0.306958	0.1447215
100	10	2	1.0	0.5	40	1	hiddenCL	3	pcor	all	4	0.057598	0.219756	0.0922435	0.057598	0.219756	0.0922435	0.057598	0.219756	0.0922435
100	10	2	1.0	0.5	40	1	hidden	4	pcor	all	4	0.0261115	0.428571	0.0489025	0.0261115	0.428571	0.0489025	0.0261115	0.428571	0.0489025
100	10	2	1.0	0.5	40	1	complete	4	pcor	all	4	0.0388055	0.6	0.071812	0.0388055	0.6	0.071812	0.0388055	0.6	0.071812
100	10	2	1.0	0.5	40	1	hiddenCL	4	pcor	all	4	0.020889	0.4833335	0.040404	0.020889	0.4833335	0.040404	0.020889	0.4833335	0.040404
100	10	2	1.0	0.5	40	2	hidden	2	pcor	all	4	0.259422	0.3233645	0.288765	0.2583345	0.322143	0.285744	0.259422	0.322258	0.288765
100	10	2	1.0	0.5	40	2	complete	2	pcor	all	4	0.3452895	0.431448	0.3805495	0.3377905	0.4205265	0.37685	0.3424645	0.4281365	0.377645
100	10	2	1.0	0.5	40	2	hiddenCL	2	pcor	all	4	0.2384605	0.3222225	0.277211	0.235294	0.318519	0.2725345	0.2384605	0.318519	0.2753205
100	10	2	1.0	0.5	40	2	hidden	3	pcor	all	4	0.206635	0.4681705	0.2867705	0.206635	0.4681705	0.2863605	0.206635	0.4681705	0.2863605
100	10	2	1.0	0.5	40	2	complete	3	pcor	all	4	0.2819465	0.625	0.391785	0.2819465	0.625	0.3903415	0.2819465	0.625	0.391785
100	10	2	1.0	0.5	40	2	hiddenCL	3	pcor	all	4	0.1886445	0.5113215	0.2747435	0.1886445	0.5078145	0.272932	0.1886445	0.5078145	0.272932
100	10	2	1.0	0.5	40	2	hidden	4	pcor	all	4	0.129036	0.6090355	0.211718	0.129036	0.6064315	0.211718	0.129036	0.6064315	0.211718
100	10	2	1.0	0.5	40	2	complete	4	pcor	all	4	0.1955635	0.8501425	0.3178495	0.1955635	0.8501425	0.3178495	0.1955635	0.8501425	0.3178495
100	10	2	1.0	0.5	40	2	hiddenCL	4	pcor	all	4	0.125972	0.7734605	0.217019	0.125972	0.7734605	0.217019	0.125972	0.7734605	0.217019
100	10	2	1.0	0.5	40	4	hidden	2	pcor	all	4	0.4011465	0.435139	0.415421	0.396862	0.431519	0.4109385	0.4011465	0.432917	0.4117985
100	10	2	1.0	0.5	40	4	complete	2	pcor	all	4	0.552332	0.5697365	0.566952	0.549807	0.5658195	0.5613045	0.551146	0.5658195	0.5644765
100	10	2	1.0	0.5	40	4	hiddenCL	2	pcor	all	4	0.385328	0.439609	0.4101795	0.3828715	0.435137	0.405634	0.385328	0.436484	0.406959
100	10	2	1.0	0.5	40	4	hidden	3	pcor	all	4	0.337059	0.606806	0.4333585	0.334234	0.606623	0.4327295	0.337059	0.606623	0.4333585
100	10	2	1.0	0.5	40	4	complete	3	pcor	all	4	0.4802415	0.8038135	0.601351	0.4774005	0.8038135	0.601351	0.4774005	0.8038135	0.601351
100	10	2	1.0	0.5	40	4	hiddenCL	3	pcor	all	4	0.327898	0.654967	0.438249	0.327898	0.654967	0.438249	0.327898	0.654967	0.438249
100	10	2	1.0	0.5	40	4	hidden	4	pcor	all	4	0.2717185	0.7000355	0.3902565	0.2717185	0.7000355	0.3902565	0.2717185	0.7000355	0.3902565
100	10	2	1.0	0.5	40	4	complete	4	pcor	all	4	0.388235	0.9567785	0.5511915	0.388235	0.9567785	0.5511915	0.388235	0.9567785	0.5511915
100	10	2	1.0	0.5	40	4	hiddenCL	4	pcor	all	4	0.267198	0.8510015	0.4025735	0.267198	0.8510015	0.4025735	0.267198	0.8510015	0.4025735
100	10	2	1.0	0.5	40	8	hidden	2	pcor	all	4	0.562488	0.510013	0.5399745	0.5618295	0.510013	0.5399745	0.562331	0.510013	0.5399745
100	10	2	1.0	0.5	40	8	complete	2	pcor	all	4	0.7628515	0.672264	0.715923	0.760829	0.672264	0.7140955	0.7628515	0.672264	0.7140955
100	10	2	1.0	0.5	40	8	hiddenCL	2	pcor	all	4	0.5417775	0.523141	0.530496	0.5417775	0.523141	0.530496	0.5417775	0.523141	0.530496
100	10	2	1.0	0.5	40	8	hidden	3	pcor	all	4	0.5104785	0.7225955	0.6021715	0.5093875	0.720288	0.601518	0.5093875	0.720288	0.6021715
100	10	2	1.0	0.5	40	8	complete	3	pcor	all	4	0.691407	0.8953675	0.783487	0.691407	0.8953675	0.783487	0.691407	0.8953675	0.783487
100	10	2	1.0	0.5	40	8	hiddenCL	3	pcor	all	4	0.4890705	0.7141995	0.590234	0.4890705	0.7141995	0.590234	0.4890705	0.7141995	0.590234
100	10	2	1.0	0.5	40	8	hidden	4	pcor	all	4	0.4380895	0.7901	0.569534	0.4380895	0.7901	0.569534	0.4380895	0.7901	0.569534
100	10	2	1.0	0.5	40	8	complete	4	pcor	all	4	0.607133	0.9827575	0.7524405	0.607133	0.9827575	0.7524405	0.607133	0.9827575	0.7524405
100	10	2	1.0	0.5	40	8	hiddenCL	4	pcor	all	4	0.4263275	0.835271	0.571989	0.4263275	0.835271	0.571989	0.4263275	0.835271	0.571989
100	10	2	1.0	0.5	40	16	hidden	2	pcor	all	4	0.6729455	0.53804	0.590909	0.6675305	0.53804	0.590019	0.670355	0.53804	0.590019
100	10	2	1.0	0.5	40	16	complete	2	pcor	all	4	0.9079135	0.731267	0.81088	0.9079135	0.731267	0.8096745	0.9079135	0.731267	0.81088
100	10	2	1.0	0.5	40	16	hiddenCL	2	pcor	all	4	0.6485005	0.544166	0.5920025	0.6485005	0.544166	0.591108	0.6485005	0.544166	0.5920025
100	10	2	1.0	0.5	40	16	hidden	3	pcor	all	4	0.647355	0.7430405	0.693972	0.6446665	0.741302	0.688429	0.6446665	0.741302	0.688429
100	10	2	1.0	0.5	40	16	complete	3	pcor	all	4	0.8594555	0.938988	0.896751	0.8579195	0.938988	0.896067	0.8579195	0.938988	0.896067
100	10	2	1.0	0.5	40	16	hiddenCL	3	pcor	all	4	0.61782	0.7218135	0.6655915	0.61782	0.718727	0.6655915	0.61782	0.718727	0.6655915
100	10	2	1.0	0.5	40	16	hidden	4	pcor	all	4	0.6025925	0.8	0.689828	0.6025925	0.7992805	0.689828	0.6025925	0.8	0.689828
100	10	2	1.0	0.5	40	16	complete	4	pcor	all	4	0.807479	0.987097	0.888889	0.807479	0.987097	0.888889	0.807479	0.987097	0.888889
100	10	2	1.0	0.5	40	16	hiddenCL	4	pcor	all	4	0.576335	0.801529	0.672977	0.576335	0.801529	0.672977	0.576335	0.801529	0.672977
100	10	2	1.0	0.5	40	32	hidden	2	pcor	all	4	0.7094305	0.5153615	0.593504	0.7094305	0.5153615	0.593504	0.7094305	0.5153615	0.593504
100	10	2	1.0	0.5	40	32	complete	2	pcor	all	4	0.96824	0.7314765	0.832774	0.96824	0.7314765	0.832774	0.96824	0.7314765	0.832774
100	10	2	1.0	0.5	40	32	hiddenCL	2	pcor	all	4	0.694608	0.5197605	0.595906	0.694608	0.5197605	0.595906	0.694608	0.5197605	0.595906
100	10	2	1.0	0.5	40	32	hidden	3	pcor	all	4	0.6997575	0.711016	0.7064405	0.6997575	0.7105375	0.705646	0.6997575	0.7105375	0.705646
100	10	2	1.0	0.5	40	32	complete	3	pcor	all	4	0.952	0.943801	0.9492545	0.952	0.943801	0.9492545	0.952	0.943801	0.9492545
100	10	2	1.0	0.5	40	32	hiddenCL	3	pcor	all	4	0.6815685	0.688109	0.6889135	0.6815685	0.688109	0.6889135	0.6815685	0.688109	0.6889135
100	10	2	1.0	0.5	40	32	hidden	4	pcor	all	4	0.6849425	0.770214	0.724337	0.6849425	0.770214	0.724337	0.6849425	0.770214	0.724337
100	10	2	1.0	0.5	40	32	complete	4	pcor	all	4	0.9265875	0.9939385	0.956647	0.9265875	0.9939385	0.956647	0.9265875	0.9939385	0.956647
100	10	2	1.0	0.5	40	32	hiddenCL	4	pcor	all	4	0.664794	0.744542	0.71003	0.664794	0.744542	0.71003	0.664794	0.744542	0.71003
100	10	2	2.0	0.05	40	1	hidden	2	pcor	all	4	0.0985745	0.134921	0.1134305	0.0957755	0.1292945	0.1103575	0.096873	0.131276	0.111102
100	10	2	2.0	0.05	40	1	complete	2	pcor	all	4	0.1163445	0.162602	0.135082	0.1136515	0.162602	0.1306635	0.1146145	0.162602	0.132914
100	10	2	2.0	0.05	40	1	hiddenCL	2	pcor	all	4	0.072173	0.1151785	0.090435	0.070016	0.108108	0.0851165	0.070016	0.108108	0.0851165
100	10	2	2.0	0.05	40	1	hidden	3	pcor	all	4	0.05682	0.180164	0.0878445	0.05682	0.1729815	0.0869115	0.05682	0.17491	0.0878445
100	10	2	2.0	0.05	40	1	complete	3	pcor	all	4	0.0901075	0.2258335	0.128273	0.088842	0.222089	0.1273695	0.088842	0.222089	0.127647
100	10	2	2.0	0.05	40	1	hiddenCL	3	pcor	all	4	0.051724	0.150345	0.077046	0.051724	0.150345	0.077046	0.051724	0.150345	0.077046
100	10	2	2.0	0.05	40	1	hidden	4	pcor	all	4	0.0235425	0.222222	0.042224	0.0235425	0.222222	0.042224	0.0235425	0.222222	0.042224
100	10	2	2.0	0.05	40	1	complete	4	pcor	all	4	0.039327	0.315789	0.0707145	0.039327	0.315789	0.0707145	0.039327	0.315789	0.0707145
100	10	2	2.0	0.05	40	1	hiddenCL	4	pcor	all	4	0.022478	0.218254	0.040816	0.022478	0.218254	0.040816	0.022478	0.218254	0.040816
100	10	2	2.0	0.05	40	2	hidden	2	pcor	all	4	0.258577	0.300976	0.2746935	0.2553235	0.2976865	0.2732035	0.258577	0.300976	0.274385
100	10	2	2.0	0.05	40	2	complete	2	pcor	all	4	0.3409685	0.3881595	0.362538	0.332381	0.3843605	0.356845	0.3354165	0.3869185	0.3594975
100	10	2	2.0	0.05	40	2	hiddenCL	2	pcor	all	4	0.2337075	0.3062695	0.262401	0.22967	0.299635	0.2615635	0.22967	0.3062695	0.262401
100	10	2	2.0	0.05	40	2	hidden	3	pcor	all	4	0.1906395	0.4157575	0.254421	0.1906395	0.413989	0.254421	0.1906395	0.4157575	0.254421
100	10	2	2.0	0.05	40	2	complete	3	pcor	all	4	0.269978	0.5411765	0.362587	0.26787	0.5294115	0.361674	0.26787	0.5294115	0.361674
100	10	2	2.0	0.05	40	2	hiddenCL	3	pcor	all	4	0.1774965	0.4322655	0.254935	0.1774965	0.4322655	0.254935	0.1774965	0.4322655	0.254935
100	10	2	2.0	0.05	40	2	hidden	4	pcor	all	4	0.132436	0.597619	0.219572	0.132436	0.597619	0.2182195	0.132436	0.597619	0.2182195
100	10	2	2.0	0.05	40	2	complete	4	pcor	all	4	0.2026465	0.7981875	0.3246385	0.2026465	0.7981875	0.3246385	0.2026465	0.7981875	0.3246385
100	10	2	2.0	0.05	40	2	hiddenCL	4	pcor	all	4	0.1263215	0.70619	0.214524	0.1263215	0.70619	0.214524	0.1263215	0.70619	0.214524
100	10	2	2.0	0.05	40	4	hidden	2	pcor	all	4	0.4213735	0.4249975	0.423705	0.4181525	0.422518	0.419781	0.419526	0.422518	0.4225905
100	10	2	2.0	0.05	40	4	complete	2	pcor	all	4	0.569841	0.545064	0.5580815	0.5686835	0.5427915	0.555406	0.569841	0.5432745	0.5568305
100	10	2	2.0	0.05	40	4	hiddenCL	2	pcor	all	4	0.3894205	0.423866	0.4136965	0.388884	0.4225755	0.4100865	0.3894205	0.4225755	0.4108515
100	10	2	2.0	0.05	40	4	hidden	3	pcor	all	4	0.3570825	0.595442	0.4479285	0.3570825	0.5946	0.4479285	0.3570825	0.5946	0.4479285
100	10	2	2.0	0.05	40	4	complete	3	pcor	all	4	0.4854255	0.740203	0.5917245	0.481711	0.7399925	0.5917245	0.48533	0.7399925	0.5917245
100	10	2	2.0	0.05	40	4	hiddenCL	3	pcor	all	4	0.3387225	0.60205	0.43462	0.3379425	0.5979325	0.4341405	0.3379425	0.5979325	0.4341405
100	10	2	2.0	0.05	40	4	hidden	4	pcor	all	4	0.2820475	0.748016	0.412239	0.2820475	0.748016	0.412239	0.2820475	0.748016	0.412239
100	10	2	2.0	0.05	40	4	complete	4	pcor	all	4	0.401691	0.915663	0.5598355	0.401691	0.915663	0.5567175	0.401691	0.915663	0.559002
100	10	2	2.0	0.05	40	4	hiddenCL	4	pcor	all	4	0.270409	0.814412	0.4017475	0.270409	0.814412	0.4017475	0.270409	0.814412	0.4017475
100	10	2	2.0	0.05	40	8	hidden	2	pcor	all	4	0.594768	0.524158	0.5569235	0.5908425	0.5235835	0.554165	0.5916695	0.5235835	0.5546345
100	10	2	2.0	0.05	40	8	complete	2	pcor	all	4	0.78956	0.6667075	0.7228525	0.7862995	0.6642075	0.7197575	0.7862995	0.6642075	0.7218995
100	10	2	2.0	0.05	40	8	hiddenCL	2	pcor	all	4	0.547921	0.505542	0.529	0.5467295	0.502685	0.529	0.5474035	0.502685	0.529
100	10	2	2.0	0.05	40	8	hidden	3	pcor	all	4	0.534161	0.73438	0.6205455	0.5321225	0.73438	0.6184595	0.533578	0.73438	0.619499
100	10	2	2.0	0.05	40	8	complete	3	pcor	all	4	0.708783	0.880247	0.7844305	0.7042615	0.8782555	0.7835045	0.706907	0.8782555	0.7844305
100	10	2	2.0	0.05	40	8	hiddenCL	3	pcor	all	4	0.497054	0.716057	0.586513	0.497054	0.7154765	0.586513	0.497054	0.7154765	0.586513
100	10	2	2.0	0.05	40	8	hidden	4	pcor	all	4	0.47289	0.8316665	0.60238	0.472581	0.8311965	0.60238	0.47289	0.8311965	0.60238
100	10	2	2.0	0.05	40	8	complete	4	pcor	all	4	0.63263	0.973911	0.765535	0.63263	0.973911	0.765535	0.63263	0.973911	0.765535
100	10	2	2.0	0.05	40	8	hiddenCL	4	pcor	all	4	0.439784	0.8481555	0.5818765	0.439784	0.8481555	0.5818765	0.439784	0.8481555	0.5818765
100	10	2	2.0	0.05	40	16	hidden	2	pcor	all	4	0.7313525	0.568552	0.636457	0.72862	0.568552	0.635654	0.72862	0.568552	0.636457
100	10	2	2.0	0.05	40	16	complete	2	pcor	all	4	0.9287525	0.714894	0.811308	0.928374	0.714894	0.811308	0.928374	0.714894	0.811308
100	10	2	2.0	0.05	40	16	hiddenCL	2	pcor	all	4	0.655903	0.524127	0.5861895	0.655903	0.524127	0.5861895	0.655903	0.524127	0.5861895
100	10	2	2.0	0.05	40	16	hidden	3	pcor	all	4	0.6989335	0.7830665	0.734753	0.6922985	0.7830665	0.734753	0.6922985	0.7830665	0.734753
100	10	2	2.0	0.05	40	16	complete	3	pcor	all	4	0.889565	0.9327725	0.9075115	0.889565	0.9327725	0.9069045	0.889565	0.9327725	0.9075115
100	10	2	2.0	0.05	40	16	hiddenCL	3	pcor	all	4	0.632154	0.721519	0.673962	0.632154	0.721519	0.673962	0.632154	0.721519	0.673962
100	10	2	2.0	0.05	40	16	hidden	4	pcor	all	4	0.6542675	0.864143	0.746562	0.651103	0.864143	0.742537	0.651103	0.864143	0.742537
100	10	2	2.0	0.05	40	16	complete	4	pcor	all	4	0.845066	0.9868415	0.907999	0.845066	0.9868415	0.907999	0.845066	0.9868415	0.907999
100	10	2	2.0	0.05	40	16	hiddenCL	4	pcor	all	4	0.5920555	0.814286	0.6886335	0.5902625	0.814286	0.6886335	0.5902625	0.814286	0.6886335
100	10	2	2.0	0.05	40	32	hidden	2	pcor	all	4	0.781866	0.577709	0.663906	0.781866	0.577709	0.661586	0.781866	0.577709	0.663906
100	10	2	2.0	0.05	40	32	complete	2	pcor	all	4	0.9845355	0.719665	0.8337145	0.9845355	0.719665	0.8337145	0.9845355	0.719665	0.8337145
100	10	2	2.0	0.05	40	32	hiddenCL	2	pcor	all	4	0.702619	0.509311	0.591646	0.702619	0.509311	0.591646	0.702619	0.509311	0.591646
100	10	2	2.0	0.05	40	32	hidden	3	pcor	all	4	0.78672	0.7906985	0.7841555	0.78672	0.789189	0.7841555	0.78672	0.7906985	0.7841555
100	10	2	2.0	0.05	40	32	complete	3	pcor	all	4	0.9732345	0.944279	0.957231	0.9732345	0.944279	0.956656	0.9732345	0.944279	0.957231
100	10	2	2.0	0.05	40	32	hiddenCL	3	pcor	all	4	0.696886	0.6823205	0.686684	0.696886	0.6823205	0.686684	0.696886	0.6823205	0.686684
100	10	2	2.0	0.05	40	32	hidden	4	pcor	all	4	0.7676165	0.850864	0.8095715	0.766347	0.850864	0.8095715	0.766347	0.850864	0.8095715
100	10	2	2.0	0.05	40	32	complete	4	pcor	all	4	0.9539345	0.9936095	0.9733615	0.9539345	0.9936095	0.9733615	0.9539345	0.9936095	0.9733615
100	10	2	2.0	0.05	40	32	hiddenCL	4	pcor	all	4	0.6784035	0.7576975	0.7175085	0.6784035	0.7576975	0.7175085	0.6784035	0.7576975	0.7175085
100	10	2	2.0	0.1	40	1	hidden	2	pcor	all	4	0.0994275	0.139015	0.1144055	0.095807	0.1379335	0.11359	0.0991685	0.1383365	0.11359
[truncated: 1,025 more rows]
