# Supplementary material for: Time Delayed Causal Gene Regulatory Network Inference with Hidden Common Causes
Source: PLoS One. 2015 Sep 22;10(9):e0138596. doi: 10.1371/journal.pone.0138596 (PMC4578777; doi:10.1371/journal.pone.0138596)
Supplement: S1 File — Figure A, Histogram of Absolute Differences of F-scores of Delays and Effects for One Segment Small Hidden Case. Figure B, Histogram of Absolute Differences of F-scores of Links and Delays for One Segment Small Hidden Case. Figure C, Profiles of F-scores of Links, Delays and Effects for Different Settings for One Segment Small Non-Hidden Case. Figure D, Histogram of Absolute Differences of F-scores of Links and Effects for One Segment Small Non-Hidden Case. Figure E, Histogram of Absolute Differences of F-scores of Delays and Effects for One Segment Small Non-Hidden Case. Figure F, Histogram of Absolute Differences of F-scores of Links and Delays for One Segment Small Non-Hidden Case. Figure G, Histogram of Absolute Differences of F-scores of Links and Effects for One Segment Large Case. Figure H, Histogram of Absolute Differences of F-scores of Delays and Effects for One Segment Large Case. Figure I, Histogram of Absolute Differences of F-scores of Links and Delays for One Segment Large Case. Figure J, Boxplot of Effects F-score with Different σ2 for One Segment Small Non-Hidden Case. Figure K, Boxplot of Effects F-score with Different σ2 for One Segment Large Case. Figure L, Boxplot of Effects F-score with Different σ2 for Multiple Segments Small Hidden Case. Figure M, Boxplot of Effects F-score with Different σ2 for Multiple Segments Small Non-Hidden Case. Figure N, Boxplot of Effects F-score with Different σ2 for Multiple Segments Large Case. Table A, Full Results of Median Performance for One Segment Small GRN with One Hidden Node. e2 is σ 2, alpha is α, nps is number of time points m, st is the score threshold. For the data column, hidden means using our proposed algorithm on the incomplete data, complete means using CLINDE on the complete data (i.e. all nodes are not hidden), hiddenCL means using CLINDE on the incomplete data. l2., d2. and e2. are Links, Delays and Effects respectively. r is Recall, p is Precision and f is F-score. Each median is taken over 2 [file pone.0138596.s001.zip › Table_J.csv]

ng	e2	alpha	d2	st2nps200	st2nps400	st2nps800	st3nps200	st3nps400	st3nps800	st4nps200	st4nps400	st4nps800
50	2	0.5	0.05	2.514753e-09	9.094947e-13	9.094947e-13	5.820766e-10	9.094947e-13	9.094947e-13	9.667295e-05	1.72804e-11	9.094947e-13
50	2	0.5	0.1	1.461748e-06	1.72804e-11	1.537046e-10	0.0001721545	1.537046e-10	4.031867e-08	0.008672138	9.054929e-09	8.003553e-11
50	2	0.5	0.2	0.000213304	1.772793e-05	7.732534e-06	0.003344681	3.754069e-06	7.71769e-07	0.1143549	2.466404e-06	1.411472e-07
50	2	0.5	0.5	0.02687768	0.03512043	0.1448759	0.7006616	0.06036181	0.04871268	0.7218564	0.1021521	0.01092068
50	2	0.5	0.7	0.225867	0.0204007	0.09380854	0.2339859	0.003765742	0.002026055	0.6698802	0.01494722	0.001319485
50	2	0.5	0.9	0.07887548	0.4340167	0.839846	0.6073983	0.1701616	0.2765613	0.866376	0.4198225	0.206267
50	2	0.5	1	0.3723022	0.9061915	0.8229539	0.6720504	0.8012881	0.7275998	0.7898939	0.6672246	0.6816174
50	2	1	0.05	1.537046e-10	2.728484e-12	1.818989e-12	6.522168e-08	3.910827e-11	9.094947e-13	1.319537e-05	1.818989e-12	1.818989e-12
50	2	1	0.1	1.850822e-09	3.001333e-11	1.72804e-11	2.04941e-05	5.820766e-10	4.547474e-12	0.003185872	2.626663e-07	5.002221e-11
50	2	1	0.2	0.03411211	1.319537e-05	0.0002011086	0.03013475	3.940095e-07	8.357919e-06	0.4131911	1.906503e-05	8.357919e-06
50	2	1	0.5	0.04913904	0.02969495	0.1415978	0.5718301	0.01328819	0.0276852	0.9290753	0.05489405	0.007893439
50	2	1	0.7	0.03625317	0.2907872	0.5026512	0.3402898	0.05985615	0.05001573	0.9733676	0.1915531	0.01609303
50	2	1	0.9	0.5472108	0.2904034	0.8943431	0.3183826	0.2024689	0.4340167	0.1841001	0.5250361	0.2679857
50	2	1	1	0.173106	0.7050122	0.8086776	0.644237	0.3402898	0.2719114	0.8893197	0.7746109	0.1735826
50	2	2	0.05	3.568721e-07	4.547474e-12	9.094947e-13	0.01203799	2.514753e-09	1.818989e-12	0.1913224	9.722498e-10	1.818989e-12
50	2	2	0.1	0.0001682187	1.741736e-06	2.861634e-08	0.02920144	5.183483e-08	3.919922e-09	0.5079531	3.619595e-06	1.258904e-07
50	2	2	0.2	0.005435987	3.178709e-06	6.391765e-07	0.01847699	0.0001319599	6.004484e-09	0.3327754	0.0008251923	4.065441e-10
50	2	2	0.5	0.8517952	0.01666286	0.8046179	0.2935283	0.006964978	0.3586495	0.5716873	0.04625883	0.2987427
50	2	2	0.7	0.6072361	0.397724	0.9679262	0.8012881	0.6863574	0.4973488	0.944075	0.7595101	0.4916498
50	2	2	0.9	0.08934821	0.4916498	0.4198225	0.06324499	0.3301198	0.2549571	0.5712088	0.2549571	0.2949878
50	2	2	1	0.1191598	0.9809353	0.9984887	0.9965224	0.9855173	0.996368	0.9773868	0.9965224	0.9808821
50	2	3	0.05	0.002222406	1.035005e-08	1.818989e-12	4.276855e-05	1.181161e-08	9.094947e-13	0.000553261	2.382894e-07	1.818989e-12
50	2	3	0.1	0.0006837416	0.0002849414	1.246008e-10	0.001319485	1.214019e-05	5.002221e-11	0.2101061	7.019707e-05	9.094947e-12
50	2	3	0.2	0.5527343	6.160464e-05	1.754353e-05	0.09155871	0.001041653	1.521123e-06	0.2218667	0.006887898	1.373555e-05
50	2	3	0.5	0.001004209	0.04090554	0.2234637	0.001694689	0.03728092	0.06278824	0.1831679	0.152477	0.07528549
50	2	3	0.7	0.0003377333	0.1239636	0.02654133	0.05290648	0.03966472	0.005222443	0.07304447	0.1558318	0.03625317
50	2	3	0.9	0.01780216	0.470862	0.3523438	0.001809359	0.108412	0.1150416	0.2907406	0.2139859	0.05350249
50	2	3	1	0.01660999	0.2422604	0.9903772	0.07432136	0.206267	0.1987119	0.01603937	0.3572987	0.4472657
100	2	0.5	0.05	1.818989e-12	9.094947e-13	9.094947e-13	6.366463e-11	9.094947e-13	9.094947e-13	1.57007e-07	9.094947e-13	9.094947e-13
100	2	0.5	0.1	1.72804e-11	9.094947e-13	2.728484e-12	1.035005e-08	9.094947e-13	9.094947e-13	0.0001029522	2.728484e-12	9.094947e-13
100	2	0.5	0.2	5.637303e-06	6.391765e-07	2.16005e-09	4.415525e-05	5.218681e-09	2.273737e-11	0.01160306	3.940095e-07	4.527465e-09
100	2	0.5	0.5	0.1443289	0.6476562	0.9795993	0.7450429	0.3423479	0.1033077	0.9967988	0.3693587	0.0293187
100	2	0.5	0.7	0.5132537	0.9907366	0.9949013	0.8841313	0.3376284	0.3183826	0.999201	0.7280886	0.4287912
100	2	0.5	0.9	0.968908	0.9342209	0.9999989	0.9977776	0.4814481	0.9766947	0.9996428	0.8229539	0.6672246
100	2	0.5	1	0.9614997	0.9962076	0.9998416	0.9648304	0.8123097	0.9231053	0.9986147	0.954088	0.867563
100	2	1	0.05	1.818989e-12	9.094947e-13	9.094947e-13	2.728484e-12	9.094947e-13	9.094947e-13	1.411472e-07	1.818989e-12	9.094947e-13
100	2	1	0.1	5.218681e-09	9.094947e-12	6.366463e-11	9.722498e-10	2.728484e-12	1.818989e-12	3.229834e-07	6.366463e-12	2.728484e-12
100	2	1	0.2	3.568721e-07	1.850822e-09	2.920815e-07	3.754069e-06	6.366463e-12	4.065441e-10	0.007938111	1.146873e-09	6.366463e-11
100	2	1	0.5	0.01442497	0.08717675	0.1735826	0.02569984	0.001511266	2.234058e-05	0.6185694	0.01608658	3.023919e-06
100	2	1	0.7	0.6175875	0.6377228	0.9932212	0.2996045	0.05144534	0.246455	0.9470935	0.1185252	0.08089374
100	2	1	0.9	0.9231053	0.9061915	0.9999878	0.7898939	0.2813338	0.5919805	0.9914211	0.108412	0.1841001
100	2	1	1	0.1412921	0.9944628	0.9999928	0.4183775	0.3136426	0.5861039	0.6377228	0.8050036	0.132437
100	2	2	0.05	2.273737e-11	2.728484e-12	9.094947e-13	1.267736e-07	1.818989e-12	9.094947e-13	0.000553261	1.818989e-12	1.818989e-12
100	2	2	0.1	3.754069e-06	1.000444e-10	3.001333e-11	4.613412e-08	5.002221e-11	1.273293e-11	9.667295e-05	1.181161e-08	1.818989e-12
100	2	2	0.2	0.01077303	1.421583e-05	2.237357e-08	0.0003016451	3.919922e-09	1.246008e-10	0.3658907	1.181161e-08	1.246008e-10
100	2	2	0.5	0.455023	0.4340167	0.9724959	0.01609303	0.0125527	0.03850031	0.9795433	0.06499805	0.001525792
100	2	2	0.7	0.009263388	0.9591431	0.7450429	0.1428601	0.06934019	0.001730201	0.8229539	0.1803447	0.003958983
100	2	2	0.9	0.5026512	0.9553955	0.9944628	0.5764222	0.3376284	0.4867463	0.968908	0.180552	0.5344239
100	2	2	1	0.4392535	0.9106518	0.9995032	0.3926017	0.08248903	0.5079531	0.7450429	0.3279496	0.377347
100	2	3	0.05	0.001083126	1.336856e-06	9.094947e-13	9.029514e-06	8.221832e-10	9.094947e-13	0.002435359	2.861634e-08	9.094947e-13
100	2	3	0.1	0.01391813	6.10535e-06	1.818989e-12	2.68558e-06	3.387868e-09	9.094947e-13	0.001891798	2.237357e-08	9.094947e-13
100	2	3	0.2	0.006007961	1.319537e-05	3.455373e-06	0.0001166379	5.820766e-10	5.002221e-11	0.04724949	2.639263e-07	1.822729e-07
100	2	3	0.5	0.1229873	0.6525867	0.7231502	0.0505325	0.03324675	0.001809359	0.09724326	0.2581991	0.0002490538
100	2	3	0.7	4.126232e-05	0.7820938	0.9839606	1.744947e-07	0.02181318	0.004817619	0.0002849414	0.04724949	0.007633419
100	2	3	0.9	0.005768426	0.9376418	0.9999934	0.001454047	0.002548425	0.2139859	0.02488028	0.008253172	0.6768482
100	2	3	1	0.1841001	0.753545	0.9998105	4.276855e-05	0.003632033	0.5079531	6.160464e-05	0.2024689	0.4340167
