# Supplementary material for: Time Delayed Causal Gene Regulatory Network Inference with Hidden Common Causes
Source: PLoS One. 2015 Sep 22;10(9):e0138596. doi: 10.1371/journal.pone.0138596 (PMC4578777; doi:10.1371/journal.pone.0138596)
Supplement: S1 File — Figure A, Histogram of Absolute Differences of F-scores of Delays and Effects for One Segment Small Hidden Case. Figure B, Histogram of Absolute Differences of F-scores of Links and Delays for One Segment Small Hidden Case. Figure C, Profiles of F-scores of Links, Delays and Effects for Different Settings for One Segment Small Non-Hidden Case. Figure D, Histogram of Absolute Differences of F-scores of Links and Effects for One Segment Small Non-Hidden Case. Figure E, Histogram of Absolute Differences of F-scores of Delays and Effects for One Segment Small Non-Hidden Case. Figure F, Histogram of Absolute Differences of F-scores of Links and Delays for One Segment Small Non-Hidden Case. Figure G, Histogram of Absolute Differences of F-scores of Links and Effects for One Segment Large Case. Figure H, Histogram of Absolute Differences of F-scores of Delays and Effects for One Segment Large Case. Figure I, Histogram of Absolute Differences of F-scores of Links and Delays for One Segment Large Case. Figure J, Boxplot of Effects F-score with Different σ2 for One Segment Small Non-Hidden Case. Figure K, Boxplot of Effects F-score with Different σ2 for One Segment Large Case. Figure L, Boxplot of Effects F-score with Different σ2 for Multiple Segments Small Hidden Case. Figure M, Boxplot of Effects F-score with Different σ2 for Multiple Segments Small Non-Hidden Case. Figure N, Boxplot of Effects F-score with Different σ2 for Multiple Segments Large Case. Table A, Full Results of Median Performance for One Segment Small GRN with One Hidden Node. e2 is σ 2, alpha is α, nps is number of time points m, st is the score threshold. For the data column, hidden means using our proposed algorithm on the incomplete data, complete means using CLINDE on the complete data (i.e. all nodes are not hidden), hiddenCL means using CLINDE on the incomplete data. l2., d2. and e2. are Links, Delays and Effects respectively. r is Recall, p is Precision and f is F-score. Each median is taken over 2 [file pone.0138596.s001.zip › Table_K.csv]

ng	e2	alpha	d2	st2nsegs8	st2nsegs16	st2nsegs32	st3nsegs8	st3nsegs16	st3nsegs32	st4nsegs8	st4nsegs16	st4nsegs32
50	2	0.5	0.05	5.820766e-10	9.094947e-13	1.818989e-12	1.823221e-06	4.547474e-12	9.094947e-13	0.001600662	4.874892e-10	9.094947e-13
50	2	0.5	0.1	2.920815e-07	3.919922e-09	6.366463e-11	0.0002261659	3.505438e-07	1.273293e-11	0.03850031	2.531942e-08	2.792149e-10
50	2	0.5	0.2	5.38597e-05	1.221865e-06	4.531898e-05	0.003958983	1.411472e-07	1.531498e-08	0.3474133	0.0001179309	1.572809e-07
50	2	0.5	0.5	0.1351932	0.7832225	0.430922	0.1881757	0.001381862	0.0441205	0.5346697	0.004919952	0.007720223
50	2	0.5	0.7	0.1667831	0.1841001	0.3483415	0.4287912	0.04909757	0.01283128	0.903902	0.008578881	0.001218537
50	2	0.5	0.9	0.0027885	0.08504406	0.7700932	0.2361683	0.004625895	0.1032065	0.02187401	0.04632542	0.04240429
50	2	0.5	1	0.1841001	0.8602654	0.9086852	0.2299068	0.2083593	0.2996045	0.1056569	0.1353462	0.05200065
50	2	1	0.05	1.267736e-07	9.094947e-13	9.094947e-12	4.07638e-06	1.818989e-12	1.818989e-12	0.003477596	2.273737e-11	1.818989e-12
50	2	1	0.1	3.174187e-06	1.000444e-10	4.065441e-10	2.724865e-05	4.874892e-10	4.547474e-12	0.003649111	4.527465e-09	1.818989e-12
50	2	1	0.2	0.000553261	0.000357201	0.0001583926	0.01500334	1.461748e-06	7.834338e-06	0.180552	2.382894e-07	5.697664e-06
50	2	1	0.5	0.04351578	0.02598966	0.06036181	0.2832279	0.004717075	0.0007466089	0.4046301	0.01670313	0.000728269
50	2	1	0.7	0.1915531	0.2664459	0.7898939	0.06697294	0.1913224	0.05290648	0.6623716	0.4340167	0.01077303
50	2	1	0.9	0.1634472	0.1443289	0.3820762	0.124807	0.207145	0.01391813	0.5582475	0.4472657	0.03516959
50	2	1	1	0.430922	0.9734587	0.7820938	0.2506874	0.3523438	0.1987119	0.2673007	0.7187501	0.08904532
50	2	2	0.05	1.974422e-08	3.001333e-11	9.094947e-12	6.391765e-07	4.065441e-10	4.547474e-12	0.004131881	1.348781e-09	2.728484e-12
50	2	2	0.1	8.237449e-06	7.304425e-08	3.919922e-09	0.0006807948	1.992848e-06	3.374225e-10	0.01548523	1.137569e-07	1.572809e-07
50	2	2	0.2	0.000163188	5.817492e-08	3.619595e-06	0.01660999	2.382894e-07	1.168425e-07	0.2768498	0.0003992034	4.065441e-10
50	2	2	0.5	0.02865939	0.4252845	0.2957774	0.2582598	0.05004627	0.008571341	0.6469716	0.3200086	0.06192643
50	2	2	0.7	0.2724002	0.6476562	0.9750417	0.7493126	0.3672787	0.7003955	0.9896227	0.8787766	0.9015727
50	2	2	0.9	0.6125024	0.5185519	0.8571399	0.7898939	0.5747155	0.1007967	0.397724	0.8122296	0.2636067
50	2	2	1	0.2592636	0.4920469	0.9996243	0.5397039	0.3820762	0.4131911	0.7765363	0.5747155	0.2218667
50	2	3	0.05	4.613412e-08	1.72804e-11	2.273737e-11	4.34683e-07	2.954774e-08	9.094947e-13	0.002915825	9.094947e-13	4.547474e-12
50	2	3	0.1	3.359214e-05	5.817492e-08	2.514753e-09	0.002222406	5.218681e-09	5.002221e-11	0.0505325	3.940095e-07	3.910827e-11
50	2	3	0.2	0.0002018968	8.357919e-06	7.987018e-05	0.003792431	2.920815e-07	2.639263e-07	0.2193169	2.263815e-06	4.401409e-06
50	2	3	0.5	0.001797608	0.1033077	0.08681812	0.01181961	0.006384888	0.01055918	0.2631631	0.003526159	0.01420329
50	2	3	0.7	0.2179062	0.1382978	0.05907453	0.5816225	0.0005243565	0.003048226	0.6525867	0.01125524	0.001030283
50	2	3	0.9	0.5185519	0.2636067	0.7407364	0.7595101	0.1841001	0.1735826	0.5083502	0.2813338	0.0606994
50	2	3	1	0.544977	0.5502424	0.9774509	0.5554992	0.1056569	0.6073983	0.7003955	0.04085692	0.3183826
100	2	0.5	0.05	6.93035e-10	9.094947e-13	9.094947e-13	8.003553e-11	9.094947e-13	9.094947e-13	0.01203799	1.273293e-11	9.094947e-13
100	2	0.5	0.1	1.537046e-10	4.547474e-12	9.094947e-13	6.897608e-09	4.031867e-08	9.094947e-13	0.001256453	1.537046e-10	9.094947e-13
100	2	0.5	0.2	0.002122226	2.263815e-06	2.263815e-06	0.0009797539	6.897608e-09	2.301022e-10	0.2636067	1.336856e-06	1.005939e-07
100	2	0.5	0.5	0.7363933	0.9850528	0.9997989	0.310979	0.05503849	0.2381039	0.9989457	0.1257822	0.005016395
100	2	0.5	0.7	0.4814481	0.9914211	0.998546	0.8050036	0.3672787	0.0574832	0.9342209	0.2813338	0.05144534
100	2	0.5	0.9	0.7407364	0.9968141	1	0.7660141	0.3723022	0.5502424	0.9986147	0.8463042	0.180552
100	2	0.5	1	0.9624016	0.9994756	0.9999968	0.6623716	0.3672787	0.9269555	0.9865736	0.5185519	0.5919805
100	2	1	0.05	2.922206e-09	9.094947e-13	9.094947e-13	2.16005e-09	1.818989e-12	9.094947e-13	8.005939e-05	2.953683e-08	9.094947e-13
100	2	1	0.1	2.639263e-07	8.221832e-10	1.537046e-10	4.34683e-07	3.001333e-11	9.094947e-13	7.150446e-06	6.366463e-11	9.094947e-13
100	2	1	0.2	3.229834e-07	1.531498e-08	4.07638e-06	1.411472e-07	3.910827e-11	1.72804e-11	0.01391813	5.183483e-08	6.366463e-12
100	2	1	0.5	0.01666286	0.05592501	0.1185252	0.01276292	1.219046e-06	7.742348e-06	0.1991023	5.621076e-05	1.144466e-05
100	2	1	0.7	0.2949878	0.8122296	0.9635309	0.1569035	0.00609096	0.0007203992	0.9896227	0.007338821	0.0002849414
100	2	1	0.9	0.2422604	0.9553955	0.9996428	0.001760242	0.008253172	0.03013475	0.1081481	0.01842446	0.0006837416
100	2	1	1	0.03966472	0.7762059	0.9998105	0.04625883	0.0007588085	0.05592501	0.05592501	0.001600662	0.005098712
100	2	2	0.05	9.094947e-13	9.094947e-13	1.818989e-12	2.301022e-10	9.094947e-13	1.818989e-12	2.04941e-05	4.547474e-12	9.094947e-13
100	2	2	0.1	5.202487e-06	6.366463e-11	1.818989e-12	1.181161e-08	1.273293e-11	9.094947e-13	6.391765e-07	4.874892e-10	1.818989e-12
100	2	2	0.2	0.000213304	5.637303e-06	1.740136e-08	6.10535e-06	7.304425e-08	1.273293e-11	0.003632033	4.613412e-08	1.72804e-11
100	2	2	0.5	0.2381039	0.5607465	0.9084413	0.001196115	1.319537e-05	0.001678772	0.4423465	0.008915523	0.000931449
100	2	2	0.7	0.003328937	0.2218667	0.9456004	0.04332637	6.391765e-07	0.0001245483	0.08934821	1.57007e-07	2.68558e-06
100	2	2	0.9	0.7898939	0.8889688	0.9956887	0.2024689	0.03966472	0.180552	0.2111572	0.2506874	0.1474085
100	2	2	1	0.4287912	0.8704297	0.999999	0.09155871	0.01972334	0.2139859	0.622653	0.06235819	0.08504406
100	2	3	0.05	2.149636e-07	1.246008e-10	9.094947e-13	1.146873e-09	9.094947e-12	9.094947e-13	7.987018e-05	1.273293e-11	9.094947e-13
100	2	3	0.1	1.57007e-07	4.065441e-10	2.273737e-11	9.293162e-07	9.094947e-13	4.547474e-12	0.005098712	8.003553e-11	4.547474e-12
100	2	3	0.2	0.0001682187	1.906503e-05	0.0002397265	2.076657e-06	1.57007e-07	2.792149e-10	0.07495119	6.522168e-08	8.003553e-11
100	2	3	0.5	0.05200065	0.1110312	0.935002	0.2916052	0.001054341	0.001977636	0.933309	0.01838355	0.0003756609
100	2	3	0.7	0.5502424	0.9211245	0.9591431	0.1106803	0.0001166379	0.03966472	0.622653	0.01842446	0.01603937
100	2	3	0.9	0.8430965	0.9995544	0.9999886	0.2719114	0.2549571	0.4602961	0.7781333	0.8298384	0.225867
100	2	3	1	0.8298384	0.981523	0.9999997	0.2904034	0.397724	0.8430965	0.968908	0.529138	0.6175875
