# Supplementary material for: Time Delayed Causal Gene Regulatory Network Inference with Hidden Common Causes
Source: PLoS One. 2015 Sep 22;10(9):e0138596. doi: 10.1371/journal.pone.0138596 (PMC4578777; doi:10.1371/journal.pone.0138596)
Supplement: S1 File — Figure A, Histogram of Absolute Differences of F-scores of Delays and Effects for One Segment Small Hidden Case. Figure B, Histogram of Absolute Differences of F-scores of Links and Delays for One Segment Small Hidden Case. Figure C, Profiles of F-scores of Links, Delays and Effects for Different Settings for One Segment Small Non-Hidden Case. Figure D, Histogram of Absolute Differences of F-scores of Links and Effects for One Segment Small Non-Hidden Case. Figure E, Histogram of Absolute Differences of F-scores of Delays and Effects for One Segment Small Non-Hidden Case. Figure F, Histogram of Absolute Differences of F-scores of Links and Delays for One Segment Small Non-Hidden Case. Figure G, Histogram of Absolute Differences of F-scores of Links and Effects for One Segment Large Case. Figure H, Histogram of Absolute Differences of F-scores of Delays and Effects for One Segment Large Case. Figure I, Histogram of Absolute Differences of F-scores of Links and Delays for One Segment Large Case. Figure J, Boxplot of Effects F-score with Different σ2 for One Segment Small Non-Hidden Case. Figure K, Boxplot of Effects F-score with Different σ2 for One Segment Large Case. Figure L, Boxplot of Effects F-score with Different σ2 for Multiple Segments Small Hidden Case. Figure M, Boxplot of Effects F-score with Different σ2 for Multiple Segments Small Non-Hidden Case. Figure N, Boxplot of Effects F-score with Different σ2 for Multiple Segments Large Case. Table A, Full Results of Median Performance for One Segment Small GRN with One Hidden Node. e2 is σ 2, alpha is α, nps is number of time points m, st is the score threshold. For the data column, hidden means using our proposed algorithm on the incomplete data, complete means using CLINDE on the complete data (i.e. all nodes are not hidden), hiddenCL means using CLINDE on the incomplete data. l2., d2. and e2. are Links, Delays and Effects respectively. r is Recall, p is Precision and f is F-score. Each median is taken over 2 [file pone.0138596.s001.zip › Table_L.csv]

ng	nh	e2	alpha	rep	nps	data	st	method	pruning	maxn	l2.r	l2.p	l2.f	d2.r	d2.p	d2.f	e2.r	e2.p	e2.f
50	5	0.5	0.5	40	20	hidden	2	pcor	all	4	0.085564	0.154509	0.110728	0.0764695	0.139225	0.099028	0.079065	0.139225	0.099291
50	5	0.5	0.5	40	20	complete	2	pcor	all	4	0.0983635	0.171444	0.122455	0.0819345	0.153846	0.108268	0.087596	0.1595455	0.109967
50	5	0.5	0.5	40	20	hiddenCL	2	pcor	all	4	0.05814	0.115832	0.0763535	0.0523685	0.1010205	0.070299	0.0555625	0.1053685	0.0719465
50	5	0.5	0.5	40	20	hidden	3	pcor	all	4	0.032983	0.205263	0.055556	0.032258	0.181818	0.0547955	0.032258	0.190909	0.055301
50	5	0.5	0.5	40	20	complete	3	pcor	all	4	0.051912	0.245	0.086801	0.0447615	0.216374	0.07408	0.049355	0.2353845	0.0832035
50	5	0.5	0.5	40	20	hiddenCL	3	pcor	all	4	0.027081	0.184659	0.0477275	0.0232685	0.166667	0.0412415	0.025316	0.176471	0.0451995
50	5	0.5	0.5	40	20	hidden	4	pcor	all	4	0.0104735	0.2916665	0.0203175	0.009805	0.25	0.018958	0.009805	0.25	0.018958
50	5	0.5	0.5	40	20	complete	4	pcor	all	4	0.0111765	0.5	0.0218585	0.0105275	0.333333	0.0205265	0.0109295	0.5	0.021505
50	5	0.5	0.5	40	20	hiddenCL	4	pcor	all	4	0.009662	0.2916665	0.018958	0	0	0	0	0	0
50	5	0.5	0.5	40	50	hidden	2	pcor	all	4	0.2608905	0.355744	0.3067075	0.2599445	0.3447145	0.3017895	0.2599445	0.347082	0.3061995
50	5	0.5	0.5	40	50	complete	2	pcor	all	4	0.369591	0.485504	0.412121	0.365861	0.481453	0.4110295	0.365861	0.481453	0.412121
50	5	0.5	0.5	40	50	hiddenCL	2	pcor	all	4	0.2487115	0.3651515	0.3	0.24303	0.350713	0.287541	0.245628	0.351662	0.287541
50	5	0.5	0.5	40	50	hidden	3	pcor	all	4	0.1892555	0.51788	0.27355	0.1836375	0.5086205	0.2669175	0.1892555	0.517241	0.27355
50	5	0.5	0.5	40	50	complete	3	pcor	all	4	0.2786635	0.700893	0.39175	0.270979	0.686607	0.387122	0.278481	0.686607	0.390926
50	5	0.5	0.5	40	50	hiddenCL	3	pcor	all	4	0.1748385	0.5657145	0.2661945	0.1748385	0.56	0.2661945	0.1748385	0.5657145	0.2661945
50	5	0.5	0.5	40	50	hidden	4	pcor	all	4	0.1017695	0.5941175	0.172284	0.1017695	0.5941175	0.172284	0.1017695	0.5941175	0.172284
50	5	0.5	0.5	40	50	complete	4	pcor	all	4	0.1714345	0.9045455	0.288488	0.1714345	0.9045455	0.288488	0.1714345	0.9045455	0.288488
50	5	0.5	0.5	40	50	hiddenCL	4	pcor	all	4	0.104651	0.8257575	0.185567	0.1028875	0.818182	0.1818925	0.104651	0.8257575	0.185567
50	5	0.5	0.5	40	100	hidden	2	pcor	all	4	0.4968355	0.554351	0.5331765	0.4856045	0.5454745	0.523533	0.492044	0.553059	0.52677
50	5	0.5	0.5	40	100	complete	2	pcor	all	4	0.6368095	0.6417045	0.647095	0.6354895	0.639929	0.6428485	0.6368095	0.6417045	0.647095
50	5	0.5	0.5	40	100	hiddenCL	2	pcor	all	4	0.451465	0.494253	0.475941	0.4467845	0.494253	0.4706045	0.449233	0.494253	0.475941
50	5	0.5	0.5	40	100	hidden	3	pcor	all	4	0.4066135	0.7477275	0.527047	0.397849	0.7452765	0.5223405	0.405372	0.7477275	0.526389
50	5	0.5	0.5	40	100	complete	3	pcor	all	4	0.5434285	0.867296	0.666667	0.542553	0.867296	0.666667	0.5434285	0.867296	0.666667
50	5	0.5	0.5	40	100	hiddenCL	3	pcor	all	4	0.3780455	0.737986	0.5	0.3780455	0.737986	0.5	0.3780455	0.737986	0.5
50	5	0.5	0.5	40	100	hidden	4	pcor	all	4	0.326923	0.810096	0.4620615	0.326923	0.810096	0.4620615	0.326923	0.810096	0.4620615
50	5	0.5	0.5	40	100	complete	4	pcor	all	4	0.4271465	0.9725565	0.595347	0.426242	0.9695855	0.5931015	0.4271465	0.9725565	0.595347
50	5	0.5	0.5	40	100	hiddenCL	4	pcor	all	4	0.2903975	0.892857	0.439684	0.2903975	0.885714	0.4396215	0.2903975	0.892857	0.439684
50	5	0.5	0.5	40	200	hidden	2	pcor	all	4	0.6822435	0.641355	0.6632115	0.67225	0.6368095	0.6536615	0.6783475	0.6377695	0.656911
50	5	0.5	0.5	40	200	complete	2	pcor	all	4	0.847338	0.7285635	0.781714	0.847338	0.7285635	0.7768395	0.847338	0.7285635	0.781565
50	5	0.5	0.5	40	200	hiddenCL	2	pcor	all	4	0.593541	0.5423905	0.5700625	0.593541	0.5423905	0.5700625	0.593541	0.5423905	0.5700625
50	5	0.5	0.5	40	200	hidden	3	pcor	all	4	0.625	0.850713	0.721008	0.6182675	0.846154	0.7197255	0.624381	0.8473195	0.721008
50	5	0.5	0.5	40	200	complete	3	pcor	all	4	0.7714925	0.9319445	0.8458895	0.7714925	0.9319445	0.844261	0.7714925	0.9319445	0.8458895
50	5	0.5	0.5	40	200	hiddenCL	3	pcor	all	4	0.544016	0.7659295	0.6435555	0.544016	0.7659295	0.6435555	0.544016	0.7659295	0.6435555
50	5	0.5	0.5	40	200	hidden	4	pcor	all	4	0.5461905	0.8845725	0.6775775	0.54176	0.875	0.671235	0.5461905	0.8782515	0.6752805
50	5	0.5	0.5	40	200	complete	4	pcor	all	4	0.69706	0.984848	0.81618	0.69706	0.984848	0.81618	0.69706	0.984848	0.81618
50	5	0.5	0.5	40	200	hiddenCL	4	pcor	all	4	0.488504	0.8765245	0.6154085	0.488504	0.8765245	0.6154085	0.488504	0.8765245	0.6154085
50	5	0.5	0.5	40	400	hidden	2	pcor	all	4	0.7947565	0.6780555	0.7360835	0.7947565	0.6780555	0.7360835	0.7947565	0.6780555	0.7360835
50	5	0.5	0.5	40	400	complete	2	pcor	all	4	0.9560225	0.73913	0.8353855	0.9560225	0.73913	0.8353855	0.9548005	0.73913	0.8353855
50	5	0.5	0.5	40	400	hiddenCL	2	pcor	all	4	0.6723745	0.550637	0.604167	0.6723745	0.550637	0.604167	0.6723745	0.550637	0.604167
50	5	0.5	0.5	40	400	hidden	3	pcor	all	4	0.7732685	0.8711915	0.821031	0.7700845	0.870588	0.8205975	0.7732685	0.8711915	0.821031
50	5	0.5	0.5	40	400	complete	3	pcor	all	4	0.92107	0.9492735	0.936241	0.92107	0.9492735	0.936241	0.92107	0.9492735	0.936241
50	5	0.5	0.5	40	400	hiddenCL	3	pcor	all	4	0.6414265	0.737459	0.6883935	0.6414265	0.737459	0.6883935	0.6414265	0.737459	0.6883935
50	5	0.5	0.5	40	400	hidden	4	pcor	all	4	0.737697	0.9298525	0.82372	0.7365865	0.9298525	0.82372	0.737697	0.9298525	0.82372
50	5	0.5	0.5	40	400	complete	4	pcor	all	4	0.8756445	0.989068	0.9283365	0.8742815	0.989068	0.9283365	0.8756445	0.989068	0.9283365
50	5	0.5	0.5	40	400	hiddenCL	4	pcor	all	4	0.6183455	0.814286	0.704474	0.6183455	0.814286	0.704474	0.6183455	0.814286	0.704474
50	5	0.5	0.5	40	800	hidden	2	pcor	all	4	0.8472625	0.663785	0.745975	0.845523	0.662242	0.745975	0.845523	0.662242	0.745975
50	5	0.5	0.5	40	800	complete	2	pcor	all	4	0.9832545	0.740059	0.8418805	0.9832545	0.740059	0.8418805	0.978831	0.740059	0.8418805
50	5	0.5	0.5	40	800	hiddenCL	2	pcor	all	4	0.6994115	0.4962685	0.581498	0.6994115	0.4962685	0.581498	0.6994115	0.4962685	0.581498
50	5	0.5	0.5	40	800	hidden	3	pcor	all	4	0.85322	0.8731435	0.8721075	0.85322	0.872984	0.870782	0.85322	0.872984	0.870782
50	5	0.5	0.5	40	800	complete	3	pcor	all	4	0.977142	0.95789	0.9623645	0.977142	0.95789	0.9623645	0.9768775	0.95789	0.9623645
50	5	0.5	0.5	40	800	hiddenCL	3	pcor	all	4	0.691392	0.6894445	0.6942445	0.691392	0.6894445	0.6942445	0.691392	0.6894445	0.6942445
50	5	0.5	0.5	40	800	hidden	4	pcor	all	4	0.8351085	0.935887	0.891372	0.8351085	0.9352745	0.888889	0.8351085	0.9352745	0.888889
50	5	0.5	0.5	40	800	complete	4	pcor	all	4	0.960394	0.9951925	0.976741	0.960394	0.9951925	0.976741	0.960394	0.9951925	0.976741
50	5	0.5	0.5	40	800	hiddenCL	4	pcor	all	4	0.686047	0.7501865	0.714286	0.686047	0.7501865	0.714286	0.686047	0.7501865	0.714286
50	5	0.5	1	40	20	hidden	2	pcor	all	4	0.088213	0.1653005	0.1162215	0.0790985	0.1482385	0.1025765	0.0830415	0.1577195	0.108814
50	5	0.5	1	40	20	complete	2	pcor	all	4	0.092121	0.1651515	0.1164125	0.0893885	0.163265	0.115108	0.091966	0.164966	0.115108
50	5	0.5	1	40	20	hiddenCL	2	pcor	all	4	0.067799	0.131884	0.087274	0.0590385	0.1204995	0.079385	0.063186	0.1277175	0.0854365
50	5	0.5	1	40	20	hidden	3	pcor	all	4	0.0442	0.2506265	0.0734005	0.041895	0.2312835	0.072727	0.041895	0.2312835	0.072727
50	5	0.5	1	40	20	complete	3	pcor	all	4	0.06154	0.2886905	0.1025035	0.05618	0.272727	0.0923295	0.0568255	0.2752525	0.094045
50	5	0.5	1	40	20	hiddenCL	3	pcor	all	4	0.034884	0.2	0.060928	0.0326125	0.188988	0.055556	0.0335205	0.195238	0.056609
50	5	0.5	1	40	20	hidden	4	pcor	all	4	0.019925	0.333333	0.037936	0.019925	0.333333	0.037936	0.019925	0.333333	0.037936
50	5	0.5	1	40	20	complete	4	pcor	all	4	0.0229915	0.6333335	0.04378	0.0229915	0.6333335	0.04378	0.0229915	0.6333335	0.04378
50	5	0.5	1	40	20	hiddenCL	4	pcor	all	4	0.012195	0.5	0.0236695	0.012195	0.5	0.0236695	0.012195	0.5	0.0236695
50	5	0.5	1	40	50	hidden	2	pcor	all	4	0.2652015	0.3643575	0.307692	0.257785	0.354839	0.2932695	0.2652015	0.3608835	0.3007925
50	5	0.5	1	40	50	complete	2	pcor	all	4	0.3695055	0.4861	0.425403	0.355051	0.468109	0.4085145	0.3587355	0.4779365	0.413567
50	5	0.5	1	40	50	hiddenCL	2	pcor	all	4	0.2628205	0.387097	0.312268	0.253049	0.3651515	0.3065625	0.2578565	0.383333	0.310244
50	5	0.5	1	40	50	hidden	3	pcor	all	4	0.188562	0.5425285	0.283333	0.184543	0.521905	0.2803985	0.188562	0.5425285	0.2832595
50	5	0.5	1	40	50	complete	3	pcor	all	4	0.269447	0.694444	0.387597	0.268817	0.6849625	0.3851645	0.269024	0.690079	0.387597
50	5	0.5	1	40	50	hiddenCL	3	pcor	all	4	0.1833	0.6172165	0.2817325	0.1833	0.592752	0.2793445	0.1833	0.6172165	0.2793445
50	5	0.5	1	40	50	hidden	4	pcor	all	4	0.1176925	0.6325	0.199338	0.1176925	0.604348	0.199338	0.1176925	0.616848	0.199338
50	5	0.5	1	40	50	complete	4	pcor	all	4	0.1792505	0.94281	0.296663	0.176518	0.9270835	0.2946995	0.177778	0.939338	0.2946995
50	5	0.5	1	40	50	hiddenCL	4	pcor	all	4	0.109319	0.8708335	0.195238	0.109319	0.861905	0.195238	0.109319	0.8708335	0.195238
50	5	0.5	1	40	100	hidden	2	pcor	all	4	0.4739555	0.5172505	0.500213	0.4639175	0.513746	0.4981195	0.4690725	0.5172505	0.4981195
50	5	0.5	1	40	100	complete	2	pcor	all	4	0.6382075	0.63907	0.6321575	0.6382075	0.6385705	0.629503	0.6382075	0.63907	0.630435
50	5	0.5	1	40	100	hiddenCL	2	pcor	all	4	0.441323	0.487492	0.4614735	0.441323	0.487492	0.4614735	0.441323	0.487492	0.4614735
50	5	0.5	1	40	100	hidden	3	pcor	all	4	0.3967265	0.734694	0.5177345	0.3901775	0.732738	0.505055	0.3925055	0.7340135	0.5098435
50	5	0.5	1	40	100	complete	3	pcor	all	4	0.5421505	0.8869445	0.6711715	0.5421505	0.8819925	0.666667	0.5421505	0.8869445	0.666667
50	5	0.5	1	40	100	hiddenCL	3	pcor	all	4	0.3821475	0.763721	0.504026	0.377785	0.763721	0.498062	0.377785	0.763721	0.501852
50	5	0.5	1	40	100	hidden	4	pcor	all	4	0.3178025	0.787594	0.453505	0.3178025	0.785714	0.453505	0.3178025	0.787594	0.453505
50	5	0.5	1	40	100	complete	4	pcor	all	4	0.443152	0.9767315	0.614144	0.443152	0.9767315	0.6124215	0.443152	0.9767315	0.614144
50	5	0.5	1	40	100	hiddenCL	4	pcor	all	4	0.3032005	0.909091	0.453782	0.3032005	0.9069265	0.453782	0.3032005	0.909091	0.453782
50	5	0.5	1	40	200	hidden	2	pcor	all	4	0.6572255	0.6161035	0.6436715	0.6568545	0.613382	0.634127	0.6572255	0.614623	0.6436715
50	5	0.5	1	40	200	complete	2	pcor	all	4	0.8554665	0.723016	0.7866985	0.8554665	0.722222	0.7865375	0.8554665	0.723016	0.7866985
50	5	0.5	1	40	200	hiddenCL	2	pcor	all	4	0.60521	0.54951	0.578199	0.6023255	0.54951	0.578199	0.6023255	0.54951	0.578199
50	5	0.5	1	40	200	hidden	3	pcor	all	4	0.609336	0.8319205	0.7092655	0.6081475	0.8319205	0.706992	0.6081475	0.8319205	0.706992
50	5	0.5	1	40	200	complete	3	pcor	all	4	0.783152	0.946999	0.85271	0.783152	0.946999	0.85271	0.783152	0.946999	0.85271
50	5	0.5	1	40	200	hiddenCL	3	pcor	all	4	0.5522975	0.7912885	0.6530385	0.5522975	0.7912885	0.6530385	0.5522975	0.7912885	0.6530385
50	5	0.5	1	40	200	hidden	4	pcor	all	4	0.5389535	0.8794535	0.669536	0.536098	0.8762755	0.6645025	0.536098	0.8762755	0.6645025
50	5	0.5	1	40	200	complete	4	pcor	all	4	0.7066195	0.992857	0.8238855	0.7066195	0.992857	0.8238855	0.7066195	0.992857	0.8238855
50	5	0.5	1	40	200	hiddenCL	4	pcor	all	4	0.4941145	0.882353	0.6399845	0.4941145	0.882353	0.6399845	0.4941145	0.882353	0.6399845
50	5	0.5	1	40	400	hidden	2	pcor	all	4	0.800111	0.6649595	0.720532	0.800111	0.6649595	0.720532	0.800111	0.6649595	0.720532
50	5	0.5	1	40	400	complete	2	pcor	all	4	0.957447	0.7521745	0.842182	0.9565015	0.7521745	0.8409145	0.9565015	0.7521745	0.8409145
50	5	0.5	1	40	400	hiddenCL	2	pcor	all	4	0.68607	0.5539265	0.612984	0.685393	0.5539265	0.612984	0.685393	0.5539265	0.612984
50	5	0.5	1	40	400	hidden	3	pcor	all	4	0.755934	0.867451	0.811232	0.755934	0.867451	0.811232	0.755934	0.867451	0.811232
50	5	0.5	1	40	400	complete	3	pcor	all	4	0.9330125	0.9627315	0.944442	0.9330125	0.9627315	0.944442	0.9330125	0.9627315	0.944442
50	5	0.5	1	40	400	hiddenCL	3	pcor	all	4	0.657369	0.7518115	0.7011955	0.657369	0.7518115	0.7011955	0.657369	0.7518115	0.7011955
50	5	0.5	1	40	400	hidden	4	pcor	all	4	0.723148	0.9022085	0.8032355	0.7222705	0.9022085	0.8014085	0.7222705	0.9022085	0.8014085
50	5	0.5	1	40	400	complete	4	pcor	all	4	0.888875	1	0.9367075	0.888875	1	0.9367075	0.888875	1	0.9367075
50	5	0.5	1	40	400	hiddenCL	4	pcor	all	4	0.6230525	0.8323185	0.716819	0.6230525	0.8323185	0.716819	0.6230525	0.8323185	0.716819
50	5	0.5	1	40	800	hidden	2	pcor	all	4	0.8533025	0.6708215	0.7561415	0.8533025	0.6708215	0.7561415	0.8533025	0.6708215	0.7561415
50	5	0.5	1	40	800	complete	2	pcor	all	4	0.988165	0.7533915	0.852762	0.988165	0.7533915	0.852762	0.988165	0.7533915	0.852762
50	5	0.5	1	40	800	hiddenCL	2	pcor	all	4	0.697674	0.520493	0.596635	0.697674	0.520493	0.596635	0.697674	0.520493	0.596635
50	5	0.5	1	40	800	hidden	3	pcor	all	4	0.851064	0.882348	0.8656025	0.851064	0.882348	0.8656025	0.851064	0.882348	0.8656025
50	5	0.5	1	40	800	complete	3	pcor	all	4	0.978495	0.9550335	0.967376	0.978495	0.9550335	0.967376	0.978495	0.9550335	0.967376
50	5	0.5	1	40	800	hiddenCL	3	pcor	all	4	0.697674	0.691154	0.692308	0.697674	0.691154	0.692308	0.697674	0.691154	0.692308
50	5	0.5	1	40	800	hidden	4	pcor	all	4	0.845767	0.9316625	0.8823495	0.844029	0.9316625	0.8795695	0.844029	0.9316625	0.8795695
50	5	0.5	1	40	800	complete	4	pcor	all	4	0.9661005	0.989895	0.9790435	0.9661005	0.989895	0.9790435	0.9661005	0.989895	0.9790435
50	5	0.5	1	40	800	hiddenCL	4	pcor	all	4	0.687818	0.7595665	0.7142765	0.687818	0.7595665	0.7142765	0.687818	0.7595665	0.7142765
50	5	0.5	2	40	20	hidden	2	pcor	all	4	0.105823	0.175439	0.12987	0.1028285	0.1724655	0.127453	0.105275	0.175439	0.129683
50	5	0.5	2	40	20	complete	2	pcor	all	4	0.125658	0.2165385	0.158306	0.116963	0.195865	0.145985	0.1208935	0.2116165	0.153846
50	5	0.5	2	40	20	hiddenCL	2	pcor	all	4	0.075678	0.1483515	0.0996555	0.065942	0.130992	0.0889085	0.0752775	0.1429605	0.0987465
50	5	0.5	2	40	20	hidden	3	pcor	all	4	0.0710105	0.233333	0.110101	0.066667	0.222981	0.105778	0.066667	0.222981	0.105778
50	5	0.5	2	40	20	complete	3	pcor	all	4	0.082803	0.28	0.131458	0.08102	0.269697	0.1247425	0.08102	0.2733335	0.1279205
50	5	0.5	2	40	20	hiddenCL	3	pcor	all	4	0.055932	0.2247475	0.0909395	0.05229	0.205263	0.0835515	0.05229	0.205263	0.0835515
50	5	0.5	2	40	20	hidden	4	pcor	all	4	0.0275265	0.333333	0.050882	0.0275265	0.333333	0.050882	0.0275265	0.333333	0.050882
50	5	0.5	2	40	20	complete	4	pcor	all	4	0.0319185	0.4142855	0.059406	0.031579	0.4	0.059406	0.031579	0.4	0.059406
50	5	0.5	2	40	20	hiddenCL	4	pcor	all	4	0.012197	0.25	0.0226055	0.011706	0.25	0.0219805	0.011706	0.25	0.0219805
50	5	0.5	2	40	50	hidden	2	pcor	all	4	0.252943	0.347524	0.292236	0.249972	0.333333	0.28914	0.252943	0.345486	0.2909185
50	5	0.5	2	40	50	complete	2	pcor	all	4	0.3500235	0.454599	0.390787	0.3408965	0.44605	0.3810065	0.346921	0.44605	0.385953
50	5	0.5	2	40	50	hiddenCL	2	pcor	all	4	0.231742	0.343284	0.2801775	0.228916	0.341285	0.269939	0.2302475	0.341285	0.271897
50	5	0.5	2	40	50	hidden	3	pcor	all	4	0.199876	0.4604985	0.277575	0.199876	0.455769	0.276423	0.199876	0.455769	0.277575
50	5	0.5	2	40	50	complete	3	pcor	all	4	0.283402	0.6110005	0.386752	0.27957	0.6110005	0.379358	0.283402	0.6110005	0.3811185
50	5	0.5	2	40	50	hiddenCL	3	pcor	all	4	0.1923355	0.5	0.2736145	0.19125	0.5	0.2713385	0.1923355	0.5	0.2736145
50	5	0.5	2	40	50	hidden	4	pcor	all	4	0.134375	0.5625	0.2192435	0.134375	0.5625	0.2192435	0.134375	0.5625	0.2192435
50	5	0.5	2	40	50	complete	4	pcor	all	4	0.2052135	0.8410525	0.331804	0.203463	0.8410525	0.3261545	0.2052135	0.8410525	0.331804
50	5	0.5	2	40	50	hiddenCL	4	pcor	all	4	0.1219695	0.744565	0.2091865	0.1219695	0.744565	0.2091865	0.1219695	0.744565	0.2091865
50	5	0.5	2	40	100	hidden	2	pcor	all	4	0.4413085	0.4724735	0.464967	0.4361415	0.467498	0.453738	0.439338	0.467498	0.4560445
50	5	0.5	2	40	100	complete	2	pcor	all	4	0.6145685	0.6073785	0.6127635	0.6145685	0.6073785	0.6127635	0.6145685	0.6073785	0.6127635
50	5	0.5	2	40	100	hiddenCL	2	pcor	all	4	0.4316985	0.472745	0.455848	0.4285955	0.470895	0.454805	0.4307405	0.470895	0.454805
50	5	0.5	2	40	100	hidden	3	pcor	all	4	0.369604	0.659136	0.4742485	0.369604	0.6589475	0.469048	0.369604	0.659136	0.4742485
50	5	0.5	2	40	100	complete	3	pcor	all	4	0.527864	0.821429	0.643826	0.525063	0.817494	0.6428465	0.525063	0.818407	0.6428465
50	5	0.5	2	40	100	hiddenCL	3	pcor	all	4	0.357195	0.6944445	0.4710085	0.356246	0.6853535	0.4683765	0.357195	0.6944445	0.4710085
50	5	0.5	2	40	100	hidden	4	pcor	all	4	0.294982	0.7161175	0.4184685	0.294982	0.7161175	0.4184685	0.294982	0.7161175	0.4184685
50	5	0.5	2	40	100	complete	4	pcor	all	4	0.4213385	0.934843	0.5823835	0.4213385	0.9314995	0.5823835	0.4213385	0.934843	0.5823835
50	5	0.5	2	40	100	hiddenCL	4	pcor	all	4	0.2752525	0.855042	0.418005	0.2752525	0.855042	0.418005	0.2752525	0.855042	0.418005
50	5	0.5	2	40	200	hidden	2	pcor	all	4	0.6431405	0.564934	0.610638	0.6418575	0.564934	0.6079395	0.6431405	0.564934	0.610638
50	5	0.5	2	40	200	complete	2	pcor	all	4	0.8340975	0.7136645	0.768852	0.8340975	0.7136645	0.7662765	0.8340975	0.7136645	0.767656
50	5	0.5	2	40	200	hiddenCL	2	pcor	all	4	0.6056605	0.531661	0.5765085	0.605275	0.531661	0.572239	0.605275	0.531661	0.5765085
50	5	0.5	2	40	200	hidden	3	pcor	all	4	0.571463	0.782109	0.662717	0.571463	0.7804555	0.662717	0.571463	0.780635	0.662717
50	5	0.5	2	40	200	complete	3	pcor	all	4	0.774002	0.898085	0.8306965	0.774002	0.894664	0.8306965	0.774002	0.898085	0.8306965
50	5	0.5	2	40	200	hiddenCL	3	pcor	all	4	0.541039	0.765069	0.6374545	0.541039	0.762353	0.6374545	0.541039	0.765069	0.6374545
50	5	0.5	2	40	200	hidden	4	pcor	all	4	0.508149	0.854356	0.636424	0.508149	0.854356	0.63552	0.508149	0.854356	0.636424
50	5	0.5	2	40	200	complete	4	pcor	all	4	0.6970235	0.9826075	0.815948	0.6949295	0.9826075	0.815948	0.6970235	0.9826075	0.815948
50	5	0.5	2	40	200	hiddenCL	4	pcor	all	4	0.4893565	0.880904	0.6299005	0.4893565	0.880904	0.6289815	0.4893565	0.880904	0.6299005
50	5	0.5	2	40	400	hidden	2	pcor	all	4	0.738581	0.613237	0.680527	0.7346685	0.613237	0.6798145	0.738581	0.613237	0.6798145
50	5	0.5	2	40	400	complete	2	pcor	all	4	0.946523	0.7229385	0.820766	0.946523	0.7229385	0.820766	0.946523	0.7229385	0.820766
50	5	0.5	2	40	400	hiddenCL	2	pcor	all	4	0.6781745	0.5438285	0.6066885	0.6781745	0.5438285	0.6052975	0.6781745	0.5438285	0.6052975
50	5	0.5	2	40	400	hidden	3	pcor	all	4	0.7201995	0.803832	0.7593255	0.717218	0.8023975	0.7566825	0.7201995	0.8023975	0.7593255
50	5	0.5	2	40	400	complete	3	pcor	all	4	0.921713	0.9383215	0.927835	0.921713	0.9383215	0.927835	0.921713	0.9383215	0.927835
50	5	0.5	2	40	400	hiddenCL	3	pcor	all	4	0.6532475	0.7512885	0.697712	0.6532475	0.7512885	0.697712	0.6532475	0.7512885	0.697712
50	5	0.5	2	40	400	hidden	4	pcor	all	4	0.682218	0.8782895	0.7622025	0.677419	0.8741195	0.760957	0.681847	0.8782895	0.7615415
50	5	0.5	2	40	400	complete	4	pcor	all	4	0.8652185	0.988095	0.923077	0.8652185	0.988095	0.923077	0.8652185	0.988095	0.923077
50	5	0.5	2	40	400	hiddenCL	4	pcor	all	4	0.617334	0.833333	0.710734	0.617334	0.833333	0.710734	0.617334	0.833333	0.710734
50	5	0.5	2	40	800	hidden	2	pcor	all	4	0.839653	0.6533265	0.737347	0.839653	0.6533265	0.737347	0.839653	0.6533265	0.737347
50	5	0.5	2	40	800	complete	2	pcor	all	4	0.978261	0.737946	0.844766	0.978261	0.737946	0.844766	0.978261	0.737946	0.844766
50	5	0.5	2	40	800	hiddenCL	2	pcor	all	4	0.6989585	0.514009	0.6	0.6989585	0.514009	0.6	0.6989585	0.514009	0.6
50	5	0.5	2	40	800	hidden	3	pcor	all	4	0.841577	0.8720755	0.848373	0.8388885	0.8720755	0.8451555	0.841577	0.8720755	0.8451555
50	5	0.5	2	40	800	complete	3	pcor	all	4	0.9685855	0.9469315	0.9600445	0.9685855	0.9469315	0.9600445	0.9685855	0.9469315	0.9600445
50	5	0.5	2	40	800	hiddenCL	3	pcor	all	4	0.6961405	0.6898055	0.69547	0.6961405	0.6898055	0.69547	0.6961405	0.6898055	0.69547
50	5	0.5	2	40	800	hidden	4	pcor	all	4	0.8158185	0.9375	0.868218	0.8154645	0.93125	0.868218	0.8154645	0.93125	0.868218
50	5	0.5	2	40	800	complete	4	pcor	all	4	0.958548	0.988571	0.9736795	0.958548	0.988571	0.9736795	0.958548	0.988571	0.9736795
50	5	0.5	2	40	800	hiddenCL	4	pcor	all	4	0.683855	0.766059	0.721576	0.683855	0.766059	0.721576	0.683855	0.766059	0.721576
50	5	0.5	3	40	20	hidden	2	pcor	all	4	0.121322	0.1922355	0.149262	0.114943	0.185813	0.139415	0.115164	0.185057	0.139415
50	5	0.5	3	40	20	complete	2	pcor	all	4	0.1421355	0.240741	0.181826	0.1310325	0.2254525	0.168285	0.1380745	0.235294	0.1724235
50	5	0.5	3	40	20	hiddenCL	2	pcor	all	4	0.0894265	0.164966	0.115948	0.0811015	0.152174	0.1060665	0.0842195	0.161178	0.1099775
50	5	0.5	3	40	20	hidden	3	pcor	all	4	0.09007	0.225	0.1306665	0.082843	0.212316	0.116667	0.083835	0.212316	0.1167275
50	5	0.5	3	40	20	complete	3	pcor	all	4	0.1130845	0.283626	0.1628495	0.1093335	0.275	0.154894	0.1110005	0.2785255	0.15664
50	5	0.5	3	40	20	hiddenCL	3	pcor	all	4	0.064173	0.1887465	0.097338	0.059115	0.1801945	0.0885235	0.0621335	0.1835015	0.0908465
50	5	0.5	3	40	20	hidden	4	pcor	all	4	0.0634725	0.285714	0.104644	0.061224	0.2667985	0.0996005	0.061224	0.2742945	0.0996005
50	5	0.5	3	40	20	complete	4	pcor	all	4	0.0748685	0.347826	0.126055	0.0748685	0.347826	0.126055	0.0748685	0.347826	0.126055
50	5	0.5	3	40	20	hiddenCL	4	pcor	all	4	0.0419135	0.228758	0.0718195	0.0364745	0.2	0.061856	0.036811	0.205263	0.061936
50	5	0.5	3	40	50	hidden	2	pcor	all	4	0.279179	0.324662	0.30635	0.2741185	0.3126565	0.294495	0.2790035	0.320494	0.303409
50	5	0.5	3	40	50	complete	2	pcor	all	4	0.367816	0.406235	0.384028	0.352941	0.388555	0.3682655	0.360514	0.4	0.3749825
50	5	0.5	3	40	50	hiddenCL	2	pcor	all	4	0.2513735	0.314286	0.2772825	0.2424845	0.301515	0.2635645	0.248656	0.3055075	0.272389
50	5	0.5	3	40	50	hidden	3	pcor	all	4	0.213483	0.368116	0.2699425	0.204082	0.363636	0.2662005	0.211137	0.3662605	0.2699425
50	5	0.5	3	40	50	complete	3	pcor	all	4	0.291637	0.4856675	0.361674	0.283152	0.4683235	0.357152	0.286474	0.4683235	0.357152
50	5	0.5	3	40	50	hiddenCL	3	pcor	all	4	0.192826	0.3722825	0.2591475	0.1843455	0.3635435	0.250874	0.185529	0.365385	0.2518
50	5	0.5	3	40	50	hidden	4	pcor	all	4	0.166687	0.4330355	0.2406255	0.164835	0.4330355	0.239316	0.166687	0.4330355	0.2406255
50	5	0.5	3	40	50	complete	4	pcor	all	4	0.22271	0.5671175	0.3199695	0.2222295	0.5671175	0.308943	0.2222295	0.5671175	0.308943
50	5	0.5	3	40	50	hiddenCL	4	pcor	all	4	0.141196	0.472464	0.2203545	0.139535	0.472464	0.217577	0.1397675	0.472464	0.2186185
50	5	0.5	3	40	100	hidden	2	pcor	all	4	0.430588	0.4011495	0.4116855	0.418486	0.4	0.4070815	0.4243	0.4	0.4070815
50	5	0.5	3	40	100	complete	2	pcor	all	4	0.569767	0.5022935	0.53391	0.561862	0.4971915	0.517151	0.561862	0.4971915	0.522176
50	5	0.5	3	40	100	hiddenCL	2	pcor	all	4	0.406977	0.3911145	0.398771	0.3976745	0.383029	0.3918955	0.3976745	0.3874295	0.394369
50	5	0.5	3	40	100	hidden	3	pcor	all	4	0.3514285	0.5039685	0.4231005	0.3514285	0.5039685	0.419769	0.3514285	0.5039685	0.4231005
50	5	0.5	3	40	100	complete	3	pcor	all	4	0.5	0.636777	0.556962	0.49174	0.6298835	0.550449	0.49174	0.630858	0.5528685
50	5	0.5	3	40	100	hiddenCL	3	pcor	all	4	0.329412	0.5037315	0.4012985	0.329412	0.5	0.4	0.329412	0.5037315	0.4
50	5	0.5	3	40	100	hidden	4	pcor	all	4	0.307255	0.576123	0.406377	0.3055	0.5698055	0.396863	0.30647	0.5698055	0.404449
50	5	0.5	3	40	100	complete	4	pcor	all	4	0.4137475	0.732508	0.522685	0.4137475	0.7232855	0.512218	0.4137475	0.7232855	0.512218
50	5	0.5	3	40	100	hiddenCL	4	pcor	all	4	0.272233	0.598002	0.377815	0.271286	0.5889895	0.374241	0.272233	0.5889895	0.3743695
50	5	0.5	3	40	200	hidden	2	pcor	all	4	0.6010205	0.471537	0.522793	0.596723	0.469408	0.517035	0.5978725	0.469408	0.517035
50	5	0.5	3	40	200	complete	2	pcor	all	4	0.8113555	0.5823655	0.681232	0.8070235	0.581021	0.677002	0.8070235	0.581021	0.677002
50	5	0.5	3	40	200	hiddenCL	2	pcor	all	4	0.574485	0.452656	0.5114195	0.570598	0.452656	0.50495	0.574485	0.452656	0.5067855
50	5	0.5	3	40	200	hidden	3	pcor	all	4	0.5434245	0.6060405	0.571429	0.539346	0.6060405	0.5706305	0.539346	0.6060405	0.5706305
50	5	0.5	3	40	200	complete	3	pcor	all	4	0.744186	0.7411405	0.7457195	0.743888	0.736264	0.740225	0.743888	0.736264	0.740225
50	5	0.5	3	40	200	hiddenCL	3	pcor	all	4	0.5206205	0.592649	0.556818	0.5190275	0.5900525	0.5535655	0.5206205	0.592649	0.555245
50	5	0.5	3	40	200	hidden	4	pcor	all	4	0.4800945	0.689904	0.5705245	0.475429	0.6796225	0.563744	0.475429	0.6821055	0.563744
50	5	0.5	3	40	200	complete	4	pcor	all	4	0.664966	0.855042	0.74193	0.664966	0.8518435	0.74193	0.664966	0.8518435	0.74193
50	5	0.5	3	40	200	hiddenCL	4	pcor	all	4	0.4548665	0.7059585	0.5592235	0.4548665	0.701169	0.5592235	0.4548665	0.7059585	0.5592235
50	5	0.5	3	40	400	hidden	2	pcor	all	4	0.705882	0.50554	0.593072	0.704982	0.5019685	0.593072	0.704982	0.50554	0.593072
50	5	0.5	3	40	400	complete	2	pcor	all	4	0.942207	0.6038075	0.734229	0.941607	0.6038075	0.734229	0.942207	0.6038075	0.734229
50	5	0.5	3	40	400	hiddenCL	2	pcor	all	4	0.673913	0.4600925	0.550637	0.673913	0.4600925	0.550637	0.673913	0.4600925	0.550637
50	5	0.5	3	40	400	hidden	3	pcor	all	4	0.690677	0.67033	0.682217	0.690677	0.67033	0.682217	0.690677	0.67033	0.682217
50	5	0.5	3	40	400	complete	3	pcor	all	4	0.9085685	0.791977	0.846355	0.9085685	0.791977	0.846355	0.9085685	0.791977	0.846355
50	5	0.5	3	40	400	hiddenCL	3	pcor	all	4	0.6420805	0.6290325	0.63962	0.6420805	0.626828	0.6378785	0.6420805	0.6281545	0.63962
50	5	0.5	3	40	400	hidden	4	pcor	all	4	0.647034	0.7631945	0.7022945	0.647034	0.7631945	0.7022945	0.647034	0.7631945	0.7022945
50	5	0.5	3	40	400	complete	4	pcor	all	4	0.871566	0.9026085	0.8789125	0.871566	0.9026085	0.8789125	0.871566	0.9026085	0.8789125
50	5	0.5	3	40	400	hiddenCL	4	pcor	all	4	0.6129405	0.734432	0.6704895	0.6129405	0.734432	0.6704895	0.6129405	0.734432	0.6704895
50	5	0.5	3	40	800	hidden	2	pcor	all	4	0.846999	0.58624	0.689686	0.8411165	0.58624	0.689686	0.8411165	0.58624	0.689686
50	5	0.5	3	40	800	complete	2	pcor	all	4	0.977767	0.6208655	0.7554795	0.977767	0.6208655	0.7554795	0.977767	0.6208655	0.7554795
50	5	0.5	3	40	800	hiddenCL	2	pcor	all	4	0.6994625	0.4510915	0.5530135	0.6994625	0.4510915	0.5530135	0.6994625	0.4510915	0.5530135
50	5	0.5	3	40	800	hidden	3	pcor	all	4	0.8491495	0.8063175	0.818836	0.8491495	0.8063175	0.818836	0.8491495	0.8063175	0.818836
50	5	0.5	3	40	800	complete	3	pcor	all	4	0.9751315	0.8405605	0.9010175	0.9751315	0.8405605	0.9010175	0.9751315	0.8405605	0.9010175
50	5	0.5	3	40	800	hiddenCL	3	pcor	all	4	0.695865	0.6250545	0.6613575	0.695865	0.6250545	0.6613575	0.695865	0.6250545	0.6613575
50	5	0.5	3	40	800	hidden	4	pcor	all	4	0.8434265	0.886973	0.858739	0.8434265	0.886973	0.858739	0.8434265	0.886973	0.858739
50	5	0.5	3	40	800	complete	4	pcor	all	4	0.96294	0.9354765	0.947947	0.96294	0.9354765	0.947947	0.96294	0.9354765	0.947947
50	5	0.5	3	40	800	hiddenCL	4	pcor	all	4	0.693213	0.7150975	0.6998145	0.693213	0.7150975	0.6998145	0.693213	0.7150975	0.6998145
50	5	1	0.5	40	20	hidden	2	pcor	all	4	0.074468	0.139535	0.096896	0.0674245	0.12633	0.0880995	0.07103	0.138395	0.0919555
50	5	1	0.5	40	20	complete	2	pcor	all	4	0.0823355	0.144345	0.10518	0.074734	0.1260395	0.092395	0.076096	0.142684	0.10056
50	5	1	0.5	40	20	hiddenCL	2	pcor	all	4	0.056848	0.116279	0.076336	0.0494505	0.093023	0.0651485	0.055556	0.1099035	0.074404
50	5	1	0.5	40	20	hidden	3	pcor	all	4	0.032624	0.181818	0.0563395	0.032624	0.181818	0.0563395	0.032624	0.181818	0.0563395
50	5	1	0.5	40	20	complete	3	pcor	all	4	0.0442	0.2	0.0723995	0.0408335	0.196154	0.067932	0.0433455	0.196154	0.0717505
50	5	1	0.5	40	20	hiddenCL	3	pcor	all	4	0.023256	0.153846	0.03981	0.023256	0.1483515	0.03981	0.023256	0.153846	0.03981
50	5	1	0.5	40	20	hidden	4	pcor	all	4	0.009902	0.1339285	0.019324	0.009902	0.1339285	0.019324	0.009902	0.1339285	0.019324
50	5	1	0.5	40	20	complete	4	pcor	all	4	0.0102085	0.2	0.019804	0.0102085	0.1833335	0.019804	0.0102085	0.2	0.019804
50	5	1	0.5	40	20	hiddenCL	4	pcor	all	4	0	0	0	0	0	0	0	0	0
50	5	1	0.5	40	50	hidden	2	pcor	all	4	0.278889	0.3984125	0.3276215	0.2683335	0.3893425	0.312296	0.271286	0.3984125	0.320971
50	5	1	0.5	40	50	complete	2	pcor	all	4	0.3796085	0.4889405	0.426845	0.37367	0.478261	0.416136	0.375	0.478261	0.4218325
50	5	1	0.5	40	50	hiddenCL	2	pcor	all	4	0.263932	0.372984	0.309201	0.255983	0.369231	0.3052725	0.2606115	0.369231	0.3082085
50	5	1	0.5	40	50	hidden	3	pcor	all	4	0.2011905	0.548387	0.296949	0.1989585	0.546921	0.2919725	0.2	0.546921	0.29641
50	5	1	0.5	40	50	complete	3	pcor	all	4	0.2956865	0.7055105	0.4197045	0.2956865	0.701852	0.4197045	0.2956865	0.701852	0.4197045
50	5	1	0.5	40	50	hiddenCL	3	pcor	all	4	0.188889	0.6180375	0.293779	0.188504	0.6006445	0.2845235	0.188504	0.6120405	0.2845235
50	5	1	0.5	40	50	hidden	4	pcor	all	4	0.123611	0.6339715	0.210117	0.123611	0.6339715	0.210117	0.123611	0.6339715	0.210117
50	5	1	0.5	40	50	complete	4	pcor	all	4	0.185439	0.928205	0.307692	0.185439	0.928205	0.307692	0.185439	0.928205	0.307692
50	5	1	0.5	40	50	hiddenCL	4	pcor	all	4	0.113027	0.8944445	0.199386	0.113027	0.8944445	0.199386	0.113027	0.8944445	0.199386
50	5	1	0.5	40	100	hidden	2	pcor	all	4	0.510417	0.5658655	0.537652	0.508542	0.561371	0.5341825	0.508542	0.5658655	0.5350875
50	5	1	0.5	40	100	complete	2	pcor	all	4	0.666667	0.6497425	0.6650165	0.664729	0.648606	0.658738	0.666667	0.6497425	0.6650165
50	5	1	0.5	40	100	hiddenCL	2	pcor	all	4	0.462366	0.514776	0.4893015	0.4581355	0.514776	0.482861	0.4581355	0.514776	0.4863265
50	5	1	0.5	40	100	hidden	3	pcor	all	4	0.403125	0.773156	0.5324895	0.403125	0.765077	0.527568	0.403125	0.7700845	0.527568
50	5	1	0.5	40	100	complete	3	pcor	all	4	0.556848	0.894434	0.685903	0.556848	0.889899	0.685903	0.556848	0.889899	0.685903
50	5	1	0.5	40	100	hiddenCL	3	pcor	all	4	0.3762745	0.7750255	0.5055075	0.3762745	0.7750255	0.5041425	0.3762745	0.7750255	0.504275
50	5	1	0.5	40	100	hidden	4	pcor	all	4	0.3178855	0.8116555	0.4566385	0.3178855	0.8092515	0.4562945	0.3178855	0.8101675	0.4562945
50	5	1	0.5	40	100	complete	4	pcor	all	4	0.44636	0.9759	0.614913	0.44636	0.975	0.614913	0.44636	0.9759	0.614913
50	5	1	0.5	40	100	hiddenCL	4	pcor	all	4	0.301961	0.919872	0.4537295	0.301316	0.919872	0.451312	0.301961	0.919872	0.4537295
50	5	1	0.5	40	200	hidden	2	pcor	all	4	0.6965775	0.6508295	0.670058	0.6965775	0.6508295	0.670058	0.6965775	0.6508295	0.670058
50	5	1	0.5	40	200	complete	2	pcor	all	4	0.8602325	0.732133	0.79206	0.86	0.732133	0.79206	0.86	0.732133	0.79206
50	5	1	0.5	40	200	hiddenCL	2	pcor	all	4	0.6172165	0.575113	0.5939045	0.6172165	0.575113	0.5939045	0.6172165	0.575113	0.5939045
50	5	1	0.5	40	200	hidden	3	pcor	all	4	0.6405775	0.8446635	0.7272255	0.6405775	0.8446635	0.7272255	0.6405775	0.8446635	0.7272255
50	5	1	0.5	40	200	complete	3	pcor	all	4	0.782583	0.9358025	0.85271	0.782583	0.9358025	0.85271	0.782583	0.9358025	0.85271
50	5	1	0.5	40	200	hiddenCL	3	pcor	all	4	0.5633335	0.780625	0.6527535	0.5633335	0.778889	0.6527535	0.5633335	0.780625	0.6527535
50	5	1	0.5	40	200	hidden	4	pcor	all	4	0.5536445	0.8900965	0.675792	0.5519805	0.8849205	0.675792	0.5536445	0.8900965	0.675792
50	5	1	0.5	40	200	complete	4	pcor	all	4	0.7088175	0.985714	0.824283	0.7088175	0.985714	0.824283	0.7088175	0.985714	0.824283
50	5	1	0.5	40	200	hiddenCL	4	pcor	all	4	0.5	0.868567	0.630642	0.5	0.868567	0.630642	0.5	0.868567	0.630642
50	5	1	0.5	40	400	hidden	2	pcor	all	4	0.80917	0.682958	0.7397895	0.8049305	0.678841	0.738215	0.80917	0.678841	0.7397895
50	5	1	0.5	40	400	complete	2	pcor	all	4	0.9516315	0.7531605	0.8418975	0.9516315	0.7531605	0.8418975	0.9516315	0.7531605	0.8418975
50	5	1	0.5	40	400	hiddenCL	2	pcor	all	4	0.6885305	0.559633	0.613988	0.6885305	0.559633	0.613988	0.6885305	0.559633	0.613988
50	5	1	0.5	40	400	hidden	3	pcor	all	4	0.7870835	0.8741195	0.825742	0.7870835	0.8741195	0.825742	0.7870835	0.8741195	0.825742
50	5	1	0.5	40	400	complete	3	pcor	all	4	0.9263555	0.9589475	0.94121	0.9263555	0.9589475	0.94121	0.9263555	0.9589475	0.94121
50	5	1	0.5	40	400	hiddenCL	3	pcor	all	4	0.67216	0.7547225	0.705625	0.67216	0.7547225	0.705625	0.67216	0.7547225	0.705625
50	5	1	0.5	40	400	hidden	4	pcor	all	4	0.756672	0.922065	0.830825	0.751045	0.922065	0.830825	0.752551	0.922065	0.830825
50	5	1	0.5	40	400	complete	4	pcor	all	4	0.893475	0.988818	0.9379195	0.893475	0.988818	0.9379195	0.893475	0.988818	0.9379195
50	5	1	0.5	40	400	hiddenCL	4	pcor	all	4	0.6414285	0.813393	0.7159665	0.6414285	0.813393	0.7159665	0.6414285	0.813393	0.7159665
50	5	1	0.5	40	800	hidden	2	pcor	all	4	0.8565965	0.693365	0.7658405	0.8565965	0.693365	0.7658405	0.8565965	0.693365	0.7658405
50	5	1	0.5	40	800	complete	2	pcor	all	4	0.9807675	0.746711	0.8501235	0.9807675	0.746711	0.8501235	0.9807675	0.746711	0.8501235
50	5	1	0.5	40	800	hiddenCL	2	pcor	all	4	0.703206	0.520476	0.5980985	0.703206	0.520476	0.5980985	0.703206	0.520476	0.5980985
50	5	1	0.5	40	800	hidden	3	pcor	all	4	0.8618565	0.8944275	0.884669	0.8618565	0.8944275	0.884669	0.8618565	0.8944275	0.884669
50	5	1	0.5	40	800	complete	3	pcor	all	4	0.9763305	0.960198	0.9702285	0.9763305	0.960198	0.9702285	0.9763305	0.960198	0.9702285
50	5	1	0.5	40	800	hiddenCL	3	pcor	all	4	0.6951945	0.7009615	0.703261	0.6951945	0.7009615	0.703261	0.6951945	0.7009615	0.703261
50	5	1	0.5	40	800	hidden	4	pcor	all	4	0.8548615	0.94654	0.9006645	0.8548615	0.94654	0.9006645	0.8548615	0.94654	0.9006645
50	5	1	0.5	40	800	complete	4	pcor	all	4	0.968085	0.994565	0.9793065	0.968085	0.994565	0.9793065	0.968085	0.994565	0.9793065
50	5	1	0.5	40	800	hiddenCL	4	pcor	all	4	0.6885305	0.751543	0.719581	0.6885305	0.751543	0.719581	0.6885305	0.751543	0.719581
50	5	1	1	40	20	hidden	2	pcor	all	4	0.0848515	0.157778	0.1083175	0.076096	0.142857	0.098592	0.083772	0.1473845	0.1079
50	5	1	1	40	20	complete	2	pcor	all	4	0.0954915	0.171569	0.120104	0.083772	0.150161	0.106323	0.0903795	0.1633335	0.115997
50	5	1	1	40	20	hiddenCL	2	pcor	all	4	0.0666995	0.133333	0.0902305	0.057002	0.1149575	0.0754815	0.062443	0.119115	0.079713
50	5	1	1	40	20	hidden	3	pcor	all	4	0.0447055	0.262014	0.075478	0.042105	0.2188995	0.0721245	0.042558	0.2312835	0.0727515
50	5	1	1	40	20	complete	3	pcor	all	4	0.0607325	0.26087	0.0990195	0.0523915	0.2264955	0.086582	0.0523915	0.255435	0.089688
50	5	1	1	40	20	hiddenCL	3	pcor	all	4	0.035534	0.218254	0.061618	0.033529	0.210526	0.0568735	0.034287	0.210526	0.0579835
50	5	1	1	40	20	hidden	4	pcor	all	4	0.0116345	0.333333	0.022225	0.0116345	0.333333	0.022225	0.0116345	0.333333	0.022225
50	5	1	1	40	20	complete	4	pcor	all	4	0.011364	0.333333	0.0217415	0.011364	0.333333	0.0215155	0.011364	0.333333	0.0217415
50	5	1	1	40	20	hiddenCL	4	pcor	all	4	0.0104175	0.333333	0.0205135	0.0102565	0.333333	0.020305	0.0104175	0.333333	0.0205135
50	5	1	1	40	50	hidden	2	pcor	all	4	0.264109	0.3821425	0.31068	0.264109	0.3779185	0.300644	0.264109	0.3779185	0.309637
50	5	1	1	40	50	complete	2	pcor	all	4	0.3646135	0.4889995	0.4172405	0.360036	0.4745205	0.4080535	0.3603895	0.485071	0.4093025
50	5	1	1	40	50	hiddenCL	2	pcor	all	4	0.253049	0.3888885	0.301602	0.2487625	0.3769165	0.2948905	0.2487625	0.380952	0.2948905
50	5	1	1	40	50	hidden	3	pcor	all	4	0.197938	0.5598295	0.293546	0.1943235	0.555556	0.2864395	0.197938	0.555556	0.293546
50	5	1	1	40	50	complete	3	pcor	all	4	0.287187	0.7307185	0.4083355	0.287187	0.7307185	0.4083355	0.287187	0.7307185	0.4083355
50	5	1	1	40	50	hiddenCL	3	pcor	all	4	0.1803615	0.606602	0.279886	0.1803615	0.6030305	0.275535	0.1803615	0.606602	0.275535
50	5	1	1	40	50	hidden	4	pcor	all	4	0.122704	0.621345	0.20101	0.122704	0.621345	0.20101	0.122704	0.621345	0.20101
50	5	1	1	40	50	complete	4	pcor	all	4	0.1899975	0.919872	0.312485	0.1899975	0.919872	0.312485	0.1899975	0.919872	0.312485
50	5	1	1	40	50	hiddenCL	4	pcor	all	4	0.11532	0.8208555	0.202103	0.112881	0.8208555	0.1972245	0.112881	0.8208555	0.1972245
50	5	1	1	40	100	hidden	2	pcor	all	4	0.4857555	0.534483	0.5069325	0.4828995	0.5296085	0.4985875	0.4828995	0.5296085	0.4985875
50	5	1	1	40	100	complete	2	pcor	all	4	0.6305445	0.6664775	0.6453875	0.6305445	0.663004	0.644782	0.6305445	0.664777	0.6453875
50	5	1	1	40	100	hiddenCL	2	pcor	all	4	0.440476	0.5151865	0.4775	0.438323	0.5151865	0.4746795	0.438323	0.5151865	0.4768615
50	5	1	1	40	100	hidden	3	pcor	all	4	0.381781	0.705932	0.489653	0.381781	0.7022725	0.489653	0.381781	0.7022725	0.489653
50	5	1	1	40	100	complete	3	pcor	all	4	0.536462	0.880333	0.666667	0.532466	0.8782515	0.666667	0.532466	0.880333	0.666667
50	5	1	1	40	100	hiddenCL	3	pcor	all	4	0.372917	0.757778	0.4948415	0.372917	0.755329	0.4948415	0.372917	0.755329	0.4948415
50	5	1	1	40	100	hidden	4	pcor	all	4	0.3170975	0.775986	0.4518935	0.3170975	0.775986	0.4518935	0.3170975	0.775986	0.4518935
50	5	1	1	40	100	complete	4	pcor	all	4	0.4351505	0.9725975	0.59927	0.4351505	0.9725975	0.59927	0.4351505	0.9725975	0.59927
50	5	1	1	40	100	hiddenCL	4	pcor	all	4	0.297212	0.878788	0.4443885	0.297212	0.878788	0.4435495	0.297212	0.878788	0.4443885
50	5	1	1	40	200	hidden	2	pcor	all	4	0.6597575	0.6295015	0.6485365	0.6597575	0.627517	0.6485365	0.6597575	0.6290395	0.6485365
50	5	1	1	40	200	complete	2	pcor	all	4	0.8405405	0.722222	0.772113	0.8405405	0.722222	0.772113	0.8405405	0.722222	0.772113
50	5	1	1	40	200	hiddenCL	2	pcor	all	4	0.5980115	0.5677745	0.57381	0.5980115	0.558677	0.571517	0.5980115	0.562724	0.57381
50	5	1	1	40	200	hidden	3	pcor	all	4	0.6085715	0.822581	0.6891985	0.607198	0.822581	0.6891985	0.6085715	0.822581	0.6891985
50	5	1	1	40	200	complete	3	pcor	all	4	0.763335	0.9508065	0.8423475	0.763335	0.9496835	0.8423475	0.763335	0.9496835	0.8423475
50	5	1	1	40	200	hiddenCL	3	pcor	all	4	0.543561	0.774194	0.6403125	0.543561	0.774194	0.6403125	0.543561	0.774194	0.6403125
50	5	1	1	40	200	hidden	4	pcor	all	4	0.537238	0.8798075	0.666667	0.537238	0.8786765	0.6577995	0.537238	0.8786765	0.666667
50	5	1	1	40	200	complete	4	pcor	all	4	0.6813275	1	0.809609	0.6813275	1	0.809609	0.6813275	1	0.809609
50	5	1	1	40	200	hiddenCL	4	pcor	all	4	0.484041	0.8762755	0.620204	0.484041	0.8762755	0.620204	0.484041	0.8762755	0.620204
50	5	1	1	40	400	hidden	2	pcor	all	4	0.78104	0.6706165	0.7227855	0.7804555	0.6683335	0.720099	0.78104	0.6706165	0.7227855
50	5	1	1	40	400	complete	2	pcor	all	4	0.9515135	0.7402175	0.829988	0.9515135	0.7402175	0.829988	0.9515135	0.7402175	0.829988
50	5	1	1	40	400	hiddenCL	2	pcor	all	4	0.676204	0.5504235	0.606231	0.676204	0.5504235	0.606231	0.676204	0.5504235	0.606231
50	5	1	1	40	400	hidden	3	pcor	all	4	0.755465	0.8733285	0.8081335	0.7553585	0.871402	0.807018	0.755465	0.8733285	0.8081335
50	5	1	1	40	400	complete	3	pcor	all	4	0.915726	0.9542485	0.932914	0.915726	0.9542485	0.932914	0.915726	0.9542485	0.932914
50	5	1	1	40	400	hiddenCL	3	pcor	all	4	0.6515585	0.7514705	0.6938965	0.6515585	0.7514705	0.6938965	0.6515585	0.7514705	0.6938965
50	5	1	1	40	400	hidden	4	pcor	all	4	0.7150535	0.9087125	0.802432	0.7150535	0.9087125	0.802432	0.7150535	0.9087125	0.802432
50	5	1	1	40	400	complete	4	pcor	all	4	0.880254	0.994382	0.927944	0.880254	0.994382	0.927944	0.880254	0.994382	0.927944
50	5	1	1	40	400	hiddenCL	4	pcor	all	4	0.622664	0.8225345	0.7063425	0.622664	0.8225345	0.7063425	0.622664	0.8225345	0.7063425
50	5	1	1	40	800	hidden	2	pcor	all	4	0.849212	0.678546	0.758614	0.849212	0.678546	0.758614	0.849212	0.678546	0.758614
50	5	1	1	40	800	complete	2	pcor	all	4	0.978945	0.7469995	0.848353	0.978945	0.7469995	0.848353	0.978945	0.7469995	0.848353
50	5	1	1	40	800	hiddenCL	2	pcor	all	4	0.706405	0.527592	0.6058555	0.706405	0.527592	0.603095	0.706405	0.527592	0.6058555
50	5	1	1	40	800	hidden	3	pcor	all	4	0.857143	0.883966	0.866082	0.857143	0.883966	0.866082	0.857143	0.883966	0.866082
50	5	1	1	40	800	complete	3	pcor	all	4	0.9776475	0.9536875	0.962331	0.9776475	0.9536875	0.962331	0.9776475	0.9536875	0.962331
50	5	1	1	40	800	hiddenCL	3	pcor	all	4	0.698454	0.68486	0.6934835	0.698454	0.68486	0.6934835	0.698454	0.68486	0.6934835
50	5	1	1	40	800	hidden	4	pcor	all	4	0.8460885	0.925463	0.878832	0.8460885	0.925463	0.878832	0.8460885	0.925463	0.878832
50	5	1	1	40	800	complete	4	pcor	all	4	0.9572085	0.98895	0.9738885	0.9572085	0.98895	0.9738885	0.9572085	0.98895	0.9738885
50	5	1	1	40	800	hiddenCL	4	pcor	all	4	0.686445	0.7599555	0.7186565	0.686445	0.7599555	0.7186565	0.686445	0.7599555	0.7186565
50	5	1	2	40	20	hidden	2	pcor	all	4	0.10989	0.1827455	0.136675	0.105517	0.166667	0.1328915	0.107335	0.177521	0.135851
50	5	1	2	40	20	complete	2	pcor	all	4	0.1192525	0.192982	0.146163	0.104957	0.173077	0.128748	0.1154035	0.185057	0.1379335
50	5	1	2	40	20	hiddenCL	2	pcor	all	4	0.074734	0.1473845	0.096552	0.068966	0.12766	0.0916085	0.0706475	0.131884	0.093029
50	5	1	2	40	20	hidden	3	pcor	all	4	0.069078	0.225806	0.1030735	0.0661215	0.202564	0.100599	0.069078	0.202564	0.1030735
50	5	1	2	40	20	complete	3	pcor	all	4	0.0787335	0.259259	0.1174535	0.0784345	0.237356	0.1161035	0.0787335	0.25	0.1174535
50	5	1	2	40	20	hiddenCL	3	pcor	all	4	0.0431905	0.196154	0.0666855	0.039539	0.1807065	0.063715	0.040004	0.188988	0.0661205
50	5	1	2	40	20	hidden	4	pcor	all	4	0.026667	0.222222	0.047626	0.026667	0.222222	0.047626	0.026667	0.222222	0.047626
50	5	1	2	40	20	complete	4	pcor	all	4	0.035002	0.4	0.0635365	0.035002	0.4	0.0635365	0.035002	0.4	0.0635365
50	5	1	2	40	20	hiddenCL	4	pcor	all	4	0.017552	0.25	0.0326585	0.015183	0.25	0.028254	0.015183	0.25	0.028254
50	5	1	2	40	50	hidden	2	pcor	all	4	0.27335	0.348516	0.304381	0.267003	0.337933	0.2987505	0.2714985	0.337933	0.2987505
50	5	1	2	40	50	complete	2	pcor	all	4	0.379764	0.44	0.401622	0.3708335	0.430341	0.3963045	0.375721	0.4357015	0.3963045
50	5	1	2	40	50	hiddenCL	2	pcor	all	4	0.245628	0.3356805	0.2866335	0.2435525	0.3282415	0.281286	0.2435525	0.333333	0.281286
50	5	1	2	40	50	hidden	3	pcor	all	4	0.205312	0.4864465	0.2890465	0.205312	0.4766305	0.2855125	0.205312	0.4819875	0.2890465
50	5	1	2	40	50	complete	3	pcor	all	4	0.298375	0.585366	0.392987	0.298375	0.5833805	0.390625	0.298375	0.585366	0.392987
50	5	1	2	40	50	hiddenCL	3	pcor	all	4	0.1918605	0.493243	0.281299	0.1918605	0.485714	0.281299	0.1918605	0.4861	0.281299
50	5	1	2	40	50	hidden	4	pcor	all	4	0.131662	0.532563	0.210407	0.131662	0.532563	0.210407	0.131662	0.532563	0.210407
50	5	1	2	40	50	complete	4	pcor	all	4	0.202214	0.782609	0.3236365	0.202214	0.782609	0.3236365	0.202214	0.782609	0.3236365
50	5	1	2	40	50	hiddenCL	4	pcor	all	4	0.12961	0.6583335	0.2128645	0.12961	0.6583335	0.2128645	0.12961	0.6583335	0.2128645
50	5	1	2	40	100	hidden	2	pcor	all	4	0.444444	0.463415	0.462428	0.443152	0.45719	0.455361	0.443152	0.463415	0.455918
50	5	1	2	40	100	complete	2	pcor	all	4	0.625687	0.591148	0.6027515	0.623611	0.591148	0.6027515	0.623611	0.591148	0.6027515
50	5	1	2	40	100	hiddenCL	2	pcor	all	4	0.439545	0.447822	0.449036	0.439545	0.447822	0.4463635	0.439545	0.447822	0.449036
50	5	1	2	40	100	hidden	3	pcor	all	4	0.3964695	0.631544	0.48589	0.3939595	0.631544	0.4830635	0.3939595	0.631544	0.478581
50	5	1	2	40	100	complete	3	pcor	all	4	0.5491155	0.8017855	0.646141	0.5491155	0.8	0.646141	0.5491155	0.8	0.646141
50	5	1	2	40	100	hiddenCL	3	pcor	all	4	0.36125	0.669697	0.470756	0.36125	0.669697	0.470756	0.36125	0.669697	0.470756
50	5	1	2	40	100	hidden	4	pcor	all	4	0.316317	0.720486	0.43881	0.313603	0.716518	0.438276	0.316317	0.716518	0.43881
50	5	1	2	40	100	complete	4	pcor	all	4	0.448276	0.934783	0.6040495	0.448276	0.934783	0.6040495	0.448276	0.934783	0.6040495
50	5	1	2	40	100	hiddenCL	4	pcor	all	4	0.301316	0.826293	0.4454725	0.301316	0.826293	0.4454725	0.301316	0.826293	0.4454725
50	5	1	2	40	200	hidden	2	pcor	all	4	0.637459	0.539639	0.586452	0.637459	0.539639	0.586452	0.637459	0.539639	0.586452
50	5	1	2	40	200	complete	2	pcor	all	4	0.848485	0.6786285	0.7493315	0.848485	0.674083	0.7478945	0.848485	0.6786285	0.7478945
50	5	1	2	40	200	hiddenCL	2	pcor	all	4	0.5870835	0.497619	0.535519	0.5870835	0.492902	0.535519	0.5870835	0.495144	0.535519
50	5	1	2	40	200	hidden	3	pcor	all	4	0.5832505	0.752049	0.654938	0.5832505	0.75	0.654938	0.5832505	0.752049	0.654938
50	5	1	2	40	200	complete	3	pcor	all	4	0.774234	0.891892	0.830058	0.774234	0.891892	0.830058	0.774234	0.891892	0.830058
50	5	1	2	40	200	hiddenCL	3	pcor	all	4	0.5379475	0.7400645	0.6203215	0.5379475	0.7400645	0.6203215	0.5379475	0.7400645	0.6203215
50	5	1	2	40	200	hidden	4	pcor	all	4	0.5256985	0.824979	0.6388405	0.5237965	0.820444	0.6388405	0.5237965	0.820444	0.6388405
50	5	1	2	40	200	complete	4	pcor	all	4	0.7117435	0.983871	0.8242925	0.7117435	0.983871	0.8242925	0.7117435	0.983871	0.8242925
50	5	1	2	40	200	hiddenCL	4	pcor	all	4	0.4858175	0.857143	0.613815	0.4858175	0.857143	0.613815	0.4858175	0.857143	0.613815
50	5	1	2	40	400	hidden	2	pcor	all	4	0.769673	0.619091	0.6866905	0.769673	0.619091	0.68383	0.769673	0.619091	0.68383
50	5	1	2	40	400	complete	2	pcor	all	4	0.9532145	0.7022285	0.811497	0.9532145	0.7022285	0.809777	0.9532145	0.7022285	0.810811
50	5	1	2	40	400	hiddenCL	2	pcor	all	4	0.6686995	0.514499	0.578846	0.666667	0.510767	0.5779905	0.6686995	0.514499	0.578846
50	5	1	2	40	400	hidden	3	pcor	all	4	0.735286	0.8132265	0.769673	0.735286	0.8132265	0.769673	0.735286	0.8132265	0.769673
50	5	1	2	40	400	complete	3	pcor	all	4	0.9263555	0.9369045	0.9252715	0.9263555	0.936147	0.9252715	0.9263555	0.9369045	0.9252715
50	5	1	2	40	400	hiddenCL	3	pcor	all	4	0.6482175	0.7187305	0.6794915	0.6419675	0.7187305	0.6794915	0.6482175	0.7187305	0.6794915
50	5	1	2	40	400	hidden	4	pcor	all	4	0.701765	0.8725545	0.7771065	0.701765	0.8725545	0.7771065	0.701765	0.8725545	0.7771065
50	5	1	2	40	400	complete	4	pcor	all	4	0.883705	0.9865765	0.929984	0.883705	0.9865765	0.929984	0.883705	0.9865765	0.929984
50	5	1	2	40	400	hiddenCL	4	pcor	all	4	0.6149215	0.8100725	0.7022145	0.6149215	0.8100725	0.7022145	0.6149215	0.8100725	0.7022145
50	5	1	2	40	800	hidden	2	pcor	all	4	0.8441295	0.647159	0.736878	0.8399715	0.647159	0.736878	0.8441295	0.647159	0.736878
50	5	1	2	40	800	complete	2	pcor	all	4	0.9792735	0.716678	0.828824	0.9792735	0.716678	0.828824	0.9792735	0.716678	0.828824
50	5	1	2	40	800	hiddenCL	2	pcor	all	4	0.6907445	0.491591	0.5763405	0.6907445	0.491591	0.5763405	0.6907445	0.491591	0.5763405
50	5	1	2	40	800	hidden	3	pcor	all	4	0.860144	0.8695465	0.86383	0.860144	0.8656195	0.8623875	0.860144	0.8695465	0.86383
50	5	1	2	40	800	complete	3	pcor	all	4	0.972788	0.9453535	0.9597295	0.972788	0.9453535	0.9597295	0.972788	0.9453535	0.9597295
50	5	1	2	40	800	hiddenCL	3	pcor	all	4	0.6875	0.668561	0.6822265	0.6875	0.668561	0.6822265	0.6875	0.668561	0.6822265
50	5	1	2	40	800	hidden	4	pcor	all	4	0.8490215	0.9298025	0.88581	0.8490215	0.926311	0.88581	0.8490215	0.9298025	0.88581
50	5	1	2	40	800	complete	4	pcor	all	4	0.9653165	0.994565	0.9772465	0.9653165	0.994565	0.9772465	0.9653165	0.994565	0.9772465
50	5	1	2	40	800	hiddenCL	4	pcor	all	4	0.686397	0.7350765	0.710221	0.686397	0.7350765	0.710221	0.686397	0.7350765	0.710221
50	5	1	3	40	20	hidden	2	pcor	all	4	0.1175815	0.2034485	0.1523825	0.1141095	0.186006	0.140845	0.116279	0.189167	0.144743
50	5	1	3	40	20	complete	2	pcor	all	4	0.136674	0.21688	0.1691225	0.1272445	0.203547	0.157143	0.1272445	0.203704	0.157143
50	5	1	3	40	20	hiddenCL	2	pcor	all	4	0.090909	0.16844	0.1175735	0.0829035	0.148542	0.106323	0.0829035	0.153846	0.106323
50	5	1	3	40	20	hidden	3	pcor	all	4	0.087729	0.212121	0.125437	0.08531	0.2086245	0.1233695	0.087729	0.2086245	0.125437
50	5	1	3	40	20	complete	3	pcor	all	4	0.1028875	0.246212	0.1434465	0.0994505	0.246212	0.1393325	0.1000125	0.246212	0.1417675
50	5	1	3	40	20	hiddenCL	3	pcor	all	4	0.060915	0.1639785	0.0894895	0.0588745	0.1639785	0.087274	0.060915	0.1639785	0.08824
50	5	1	3	40	20	hidden	4	pcor	all	4	0.0640465	0.27682	0.101868	0.062191	0.2735045	0.1013525	0.0640465	0.27682	0.101868
50	5	1	3	40	20	complete	4	pcor	all	4	0.0636305	0.2886905	0.102679	0.06125	0.2886905	0.100925	0.06125	0.2886905	0.100925
50	5	1	3	40	20	hiddenCL	4	pcor	all	4	0.038099	0.191392	0.0639455	0.038099	0.188988	0.0639455	0.038099	0.188988	0.0639455
50	5	1	3	40	50	hidden	2	pcor	all	4	0.267949	0.304952	0.28304	0.258075	0.296325	0.275865	0.260552	0.3032145	0.276389
50	5	1	3	40	50	complete	2	pcor	all	4	0.3555015	0.385542	0.3705705	0.343207	0.3751245	0.3625365	0.346532	0.381177	0.3650705
50	5	1	3	40	50	hiddenCL	2	pcor	all	4	0.2359305	0.300547	0.2674995	0.2291305	0.2926285	0.2566965	0.2331715	0.293457	0.257326
50	5	1	3	40	50	hidden	3	pcor	all	4	0.2150975	0.36	0.269667	0.214286	0.355926	0.2681315	0.2150975	0.355926	0.2691415
50	5	1	3	40	50	complete	3	pcor	all	4	0.285714	0.4627585	0.349821	0.278416	0.4568835	0.3407995	0.2820975	0.4568835	0.341784
50	5	1	3	40	50	hiddenCL	3	pcor	all	4	0.1896825	0.356329	0.251754	0.187468	0.347888	0.247807	0.1894445	0.347888	0.247807
50	5	1	3	40	50	hidden	4	pcor	all	4	0.1595455	0.418011	0.2343135	0.159091	0.418011	0.2304875	0.159091	0.418011	0.2304875
50	5	1	3	40	50	complete	4	pcor	all	4	0.2175435	0.545455	0.309644	0.215909	0.544156	0.307072	0.215909	0.544156	0.3083175
50	5	1	3	40	50	hiddenCL	4	pcor	all	4	0.142183	0.4305015	0.218466	0.139388	0.428571	0.212389	0.140522	0.428571	0.212389
50	5	1	3	40	100	hidden	2	pcor	all	4	0.4350385	0.397904	0.416082	0.4350385	0.388322	0.4089455	0.4350385	0.391867	0.411111
50	5	1	3	40	100	complete	2	pcor	all	4	0.584343	0.492856	0.542262	0.5795865	0.4882735	0.533666	0.58047	0.4882735	0.536858
50	5	1	3	40	100	hiddenCL	2	pcor	all	4	0.4170945	0.390984	0.3976495	0.413055	0.3862515	0.391747	0.4161255	0.3862515	0.392512
50	5	1	3	40	100	hidden	3	pcor	all	4	0.372915	0.5	0.434526	0.3683995	0.4962685	0.424721	0.372915	0.5	0.4315235
50	5	1	3	40	100	complete	3	pcor	all	4	0.508012	0.6117465	0.562134	0.508012	0.6117465	0.560017	0.508012	0.6117465	0.560017
50	5	1	3	40	100	hiddenCL	3	pcor	all	4	0.359844	0.4802825	0.412381	0.358183	0.475383	0.407057	0.358183	0.475383	0.412381
50	5	1	3	40	100	hidden	4	pcor	all	4	0.3094015	0.554094	0.393572	0.3057445	0.54522	0.3816525	0.308608	0.54522	0.387898
50	5	1	3	40	100	complete	4	pcor	all	4	0.4301945	0.7114875	0.5369475	0.4215675	0.7104775	0.5369475	0.4215675	0.7114875	0.5369475
50	5	1	3	40	100	hiddenCL	4	pcor	all	4	0.282642	0.5816665	0.385696	0.282642	0.5805555	0.385696	0.282642	0.5805555	0.385696
50	5	1	3	40	200	hidden	2	pcor	all	4	0.5988505	0.450225	0.512644	0.5918155	0.450225	0.512644	0.5988505	0.450225	0.512644
50	5	1	3	40	200	complete	2	pcor	all	4	0.824904	0.571974	0.6761925	0.8187295	0.5708995	0.6725275	0.8213675	0.571429	0.673219
50	5	1	3	40	200	hiddenCL	2	pcor	all	4	0.5876505	0.443996	0.4998975	0.58114	0.43608	0.495586	0.5876505	0.443996	0.4998975
50	5	1	3	40	200	hidden	3	pcor	all	4	0.5392545	0.6153685	0.5772575	0.5392545	0.614458	0.5772575	0.5392545	0.614458	0.5772575
50	5	1	3	40	200	complete	3	pcor	all	4	0.753097	0.732258	0.7451035	0.7473495	0.7252415	0.7390855	0.753097	0.732258	0.741102
50	5	1	3	40	200	hiddenCL	3	pcor	all	4	0.531294	0.5868005	0.559006	0.527196	0.5868005	0.5525575	0.527196	0.5868005	0.559006
50	5	1	3	40	200	hidden	4	pcor	all	4	0.48515	0.687546	0.5594455	0.479126	0.687546	0.5551505	0.479126	0.687546	0.5559735
50	5	1	3	40	200	complete	4	pcor	all	4	0.6779695	0.842078	0.7514045	0.6758455	0.842078	0.7514045	0.6779695	0.842078	0.7514045
50	5	1	3	40	200	hiddenCL	4	pcor	all	4	0.4802095	0.7116885	0.569322	0.477273	0.7083915	0.5679635	0.477273	0.710989	0.569156
50	5	1	3	40	400	hidden	2	pcor	all	4	0.6995145	0.482127	0.5695285	0.6955515	0.482127	0.5695285	0.698912	0.482127	0.5695285
50	5	1	3	40	400	complete	2	pcor	all	4	0.942998	0.6116545	0.739316	0.942998	0.607895	0.737331	0.942998	0.6116545	0.739316
50	5	1	3	40	400	hiddenCL	2	pcor	all	4	0.6727155	0.448819	0.540284	0.6705935	0.448819	0.540284	0.6727155	0.448819	0.540284
50	5	1	3	40	400	hidden	3	pcor	all	4	0.697712	0.666667	0.67982	0.693715	0.663408	0.6782035	0.6958755	0.664966	0.67982
50	5	1	3	40	400	complete	3	pcor	all	4	0.9151485	0.8165515	0.863467	0.912445	0.812877	0.8604465	0.9151485	0.8165515	0.863467
50	5	1	3	40	400	hiddenCL	3	pcor	all	4	0.651617	0.633165	0.644042	0.651617	0.633165	0.643275	0.651617	0.633165	0.644042
50	5	1	3	40	400	hidden	4	pcor	all	4	0.6526235	0.765506	0.704453	0.6505435	0.765506	0.703704	0.6526235	0.765506	0.703704
50	5	1	3	40	400	complete	4	pcor	all	4	0.880476	0.9081535	0.8937595	0.8779035	0.9081535	0.8937595	0.880476	0.9081535	0.8937595
50	5	1	3	40	400	hiddenCL	4	pcor	all	4	0.616218	0.75	0.674651	0.616218	0.75	0.673233	0.616218	0.75	0.674651
50	5	1	3	40	800	hidden	2	pcor	all	4	0.8266	0.583936	0.689256	0.8266	0.583936	0.689256	0.8266	0.583936	0.689256
50	5	1	3	40	800	complete	2	pcor	all	4	0.9775255	0.624488	0.7646555	0.9775255	0.624488	0.7646555	0.9775255	0.624488	0.7646555
50	5	1	3	40	800	hiddenCL	2	pcor	all	4	0.697712	0.447413	0.544613	0.697712	0.447413	0.544613	0.697712	0.447413	0.544613
50	5	1	3	40	800	hidden	3	pcor	all	4	0.834388	0.803161	0.820399	0.834388	0.803161	0.814585	0.834388	0.803161	0.814585
50	5	1	3	40	800	complete	3	pcor	all	4	0.976047	0.8551855	0.9100265	0.976047	0.8551855	0.9100265	0.976047	0.8551855	0.9100265
50	5	1	3	40	800	hiddenCL	3	pcor	all	4	0.6945	0.6251795	0.657206	0.6945	0.6251795	0.657206	0.6945	0.6251795	0.657206
50	5	1	3	40	800	hidden	4	pcor	all	4	0.8297285	0.878583	0.85795	0.8297285	0.878583	0.85795	0.8297285	0.878583	0.85795
50	5	1	3	40	800	complete	4	pcor	all	4	0.96294	0.939338	0.9529345	0.96294	0.939338	0.9529345	0.96294	0.939338	0.9529345
50	5	1	3	40	800	hiddenCL	4	pcor	all	4	0.6830145	0.703966	0.691475	0.6830145	0.703966	0.691475	0.6830145	0.703966	0.691475
50	5	2	0.5	40	20	hidden	2	pcor	all	4	0.078889	0.1483515	0.108128	0.067799	0.1277175	0.089279	0.076123	0.1414285	0.096556
50	5	2	0.5	40	20	complete	2	pcor	all	4	0.096875	0.18375	0.128598	0.0816665	0.151348	0.106415	0.09375	0.1733335	0.1227125
50	5	2	0.5	40	20	hiddenCL	2	pcor	all	4	0.0625	0.1333995	0.086644	0.05	0.1031915	0.0678165	0.0625	0.114379	0.081349
50	5	2	0.5	40	20	hidden	3	pcor	all	4	0.0358415	0.207143	0.060761	0.031915	0.2	0.0547955	0.0320865	0.2	0.055301
50	5	2	0.5	40	20	complete	3	pcor	all	4	0.052637	0.272727	0.089731	0.0488095	0.2649125	0.082306	0.0510415	0.2679425	0.087719
50	5	2	0.5	40	20	hiddenCL	3	pcor	all	4	0.030625	0.166667	0.053343	0.0232965	0.166667	0.0394865	0.0269435	0.166667	0.0458285
50	5	2	0.5	40	20	hidden	4	pcor	all	4	0.004902	0.0833335	0.009434	0.004902	0.0833335	0.009434	0.004902	0.0833335	0.009434
50	5	2	0.5	40	20	complete	4	pcor	all	4	0.010754	0.333333	0.020943	0.010754	0.333333	0.020943	0.010754	0.333333	0.020943
50	5	2	0.5	40	20	hiddenCL	4	pcor	all	4	0	0	0	0	0	0	0	0	0
50	5	2	0.5	40	50	hidden	2	pcor	all	4	0.2810745	0.3897205	0.326529	0.2723215	0.3730075	0.3210955	0.275794	0.3777055	0.322811
50	5	2	0.5	40	50	complete	2	pcor	all	4	0.3666005	0.4759855	0.4158805	0.3606265	0.46422	0.412121	0.3666005	0.468591	0.412512
50	5	2	0.5	40	50	hiddenCL	2	pcor	all	4	0.252778	0.352858	0.295823	0.245878	0.343773	0.282051	0.2485955	0.351909	0.2940825
50	5	2	0.5	40	50	hidden	3	pcor	all	4	0.178889	0.557112	0.275128	0.1774965	0.5500555	0.2694515	0.1774965	0.5500555	0.2694515
50	5	2	0.5	40	50	complete	3	pcor	all	4	0.2779875	0.727273	0.3985295	0.2779875	0.7119815	0.396942	0.2779875	0.714286	0.396942
50	5	2	0.5	40	50	hiddenCL	3	pcor	all	4	0.178495	0.596875	0.269197	0.174563	0.5931715	0.26609	0.174563	0.5931715	0.26609
50	5	2	0.5	40	50	hidden	4	pcor	all	4	0.1021045	0.6	0.1710645	0.1009965	0.5972975	0.1710645	0.1009965	0.5972975	0.1710645
50	5	2	0.5	40	50	complete	4	pcor	all	4	0.163758	0.916667	0.2787795	0.163758	0.916667	0.2787795	0.163758	0.916667	0.2787795
50	5	2	0.5	40	50	hiddenCL	4	pcor	all	4	0.105275	0.8564105	0.183548	0.105275	0.8564105	0.18009	0.105275	0.8564105	0.18009
50	5	2	0.5	40	100	hidden	2	pcor	all	4	0.504902	0.556848	0.5319765	0.497619	0.5505055	0.529233	0.5	0.556848	0.5318805
50	5	2	0.5	40	100	complete	2	pcor	all	4	0.660773	0.652174	0.6594575	0.654701	0.648936	0.653745	0.660773	0.652174	0.6594575
50	5	2	0.5	40	100	hiddenCL	2	pcor	all	4	0.4592525	0.5094145	0.4755515	0.4585075	0.5094145	0.4707125	0.4592525	0.5094145	0.4755515
50	5	2	0.5	40	100	hidden	3	pcor	all	4	0.397727	0.7424465	0.5170935	0.3976585	0.7354185	0.5142975	0.397727	0.7424465	0.5170935
50	5	2	0.5	40	100	complete	3	pcor	all	4	0.541667	0.872984	0.666667	0.541667	0.872984	0.666667	0.541667	0.872984	0.666667
50	5	2	0.5	40	100	hiddenCL	3	pcor	all	4	0.369259	0.756579	0.4924675	0.366878	0.756579	0.4924675	0.369259	0.756579	0.4924675
50	5	2	0.5	40	100	hidden	4	pcor	all	4	0.3089645	0.776389	0.4484995	0.3053075	0.7728115	0.446461	0.3053075	0.774597	0.446461
50	5	2	0.5	40	100	complete	4	pcor	all	4	0.442179	0.975305	0.607718	0.439689	0.9746795	0.605356	0.442179	0.975305	0.607718
50	5	2	0.5	40	100	hiddenCL	4	pcor	all	4	0.2873015	0.923077	0.4377855	0.2873015	0.9215385	0.4377855	0.2873015	0.923077	0.4377855
50	5	2	0.5	40	200	hidden	2	pcor	all	4	0.6804255	0.647052	0.655903	0.6804255	0.645308	0.654792	0.6804255	0.647052	0.655903
50	5	2	0.5	40	200	complete	2	pcor	all	4	0.844097	0.7419765	0.787722	0.844097	0.7419765	0.787722	0.844097	0.7419765	0.787722
50	5	2	0.5	40	200	hiddenCL	2	pcor	all	4	0.605114	0.562178	0.584295	0.6000635	0.562178	0.584295	0.6000635	0.562178	0.584295
50	5	2	0.5	40	200	hidden	3	pcor	all	4	0.6162805	0.8355855	0.714796	0.6162805	0.832329	0.70252	0.6162805	0.832329	0.714796
50	5	2	0.5	40	200	complete	3	pcor	all	4	0.7737775	0.945205	0.8470995	0.7737775	0.945205	0.8470995	0.7737775	0.945205	0.8470995
50	5	2	0.5	40	200	hiddenCL	3	pcor	all	4	0.5434985	0.794989	0.6545295	0.5434985	0.794989	0.6513685	0.5434985	0.794989	0.6513685
50	5	2	0.5	40	200	hidden	4	pcor	all	4	0.5362765	0.893797	0.666667	0.534091	0.893797	0.666667	0.534091	0.893797	0.666667
50	5	2	0.5	40	200	complete	4	pcor	all	4	0.691912	0.9849615	0.814593	0.691912	0.9849615	0.814593	0.691912	0.9849615	0.814593
50	5	2	0.5	40	200	hiddenCL	4	pcor	all	4	0.4739325	0.8787755	0.6221265	0.4739325	0.8787755	0.6221265	0.4739325	0.8787755	0.6221265
50	5	2	0.5	40	400	hidden	2	pcor	all	4	0.802299	0.6841425	0.737384	0.7990385	0.683565	0.733934	0.802299	0.6841425	0.737384
50	5	2	0.5	40	400	complete	2	pcor	all	4	0.9537185	0.755712	0.8466595	0.9537185	0.755712	0.8466595	0.9537185	0.755712	0.8466595
50	5	2	0.5	40	400	hiddenCL	2	pcor	all	4	0.6836085	0.552696	0.616492	0.6836085	0.552696	0.616492	0.6836085	0.552696	0.616492
50	5	2	0.5	40	400	hidden	3	pcor	all	4	0.770979	0.8717105	0.8102505	0.767949	0.8717105	0.8075185	0.767949	0.8717105	0.8075185
50	5	2	0.5	40	400	complete	3	pcor	all	4	0.925907	0.9471445	0.932635	0.925907	0.9471445	0.932635	0.925907	0.9471445	0.932635
50	5	2	0.5	40	400	hiddenCL	3	pcor	all	4	0.652575	0.744044	0.7028665	0.652575	0.744044	0.7028665	0.652575	0.744044	0.7028665
50	5	2	0.5	40	400	hidden	4	pcor	all	4	0.7456395	0.923077	0.8164475	0.7456395	0.922476	0.8164475	0.7456395	0.922476	0.8164475
50	5	2	0.5	40	400	complete	4	pcor	all	4	0.878648	0.9888765	0.9329725	0.878648	0.9888765	0.9329725	0.878648	0.9888765	0.9329725
50	5	2	0.5	40	400	hiddenCL	4	pcor	all	4	0.6191155	0.82605	0.717798	0.6191155	0.82605	0.717798	0.6191155	0.82605	0.717798
50	5	2	0.5	40	800	hidden	2	pcor	all	4	0.8585715	0.694783	0.769231	0.8585715	0.694783	0.769231	0.8585715	0.694783	0.769231
50	5	2	0.5	40	800	complete	2	pcor	all	4	0.978945	0.7553445	0.8499645	0.978945	0.7553445	0.8499645	0.978945	0.7553445	0.8499645
50	5	2	0.5	40	800	hiddenCL	2	pcor	all	4	0.698925	0.529185	0.600443	0.698925	0.529185	0.600443	0.698925	0.529185	0.600443
50	5	2	0.5	40	800	hidden	3	pcor	all	4	0.852273	0.892211	0.8777175	0.852273	0.892211	0.8777175	0.852273	0.892211	0.8777175
50	5	2	0.5	40	800	complete	3	pcor	all	4	0.9782585	0.957661	0.966238	0.9782585	0.957661	0.966238	0.9782585	0.957661	0.966238
50	5	2	0.5	40	800	hiddenCL	3	pcor	all	4	0.698421	0.682493	0.698485	0.698421	0.682493	0.698485	0.698421	0.682493	0.698485
50	5	2	0.5	40	800	hidden	4	pcor	all	4	0.854708	0.9420165	0.8934415	0.854708	0.9389425	0.8934415	0.854708	0.9420165	0.8934415
50	5	2	0.5	40	800	complete	4	pcor	all	4	0.968182	0.989583	0.978807	0.968182	0.989583	0.978807	0.968182	0.989583	0.978807
50	5	2	0.5	40	800	hiddenCL	4	pcor	all	4	0.690677	0.749915	0.723953	0.690677	0.749915	0.723953	0.690677	0.749915	0.723953
50	5	2	1	40	20	hidden	2	pcor	all	4	0.086761	0.1515585	0.1092165	0.0784615	0.135935	0.1033825	0.085106	0.150943	0.106905
50	5	2	1	40	20	complete	2	pcor	all	4	0.096386	0.173495	0.1240845	0.081633	0.153846	0.1083175	0.0908625	0.164966	0.1176535
50	5	2	1	40	20	hiddenCL	2	pcor	all	4	0.0622575	0.12633	0.0836245	0.0507625	0.1053685	0.069687	0.059115	0.116342	0.077594
50	5	2	1	40	20	hidden	3	pcor	all	4	0.0375	0.2330315	0.0638585	0.0359295	0.222222	0.06154	0.036591	0.2264955	0.06154
50	5	2	1	40	20	complete	3	pcor	all	4	0.048193	0.2440475	0.079604	0.0437485	0.2312835	0.0730975	0.0465685	0.2366945	0.0780655
50	5	2	1	40	20	hiddenCL	3	pcor	all	4	0.0306905	0.2	0.0547955	0.030612	0.19375	0.0535755	0.030612	0.19375	0.053821
50	5	2	1	40	20	hidden	4	pcor	all	4	0.011365	0.3095235	0.0218635	0.011365	0.3095235	0.0218635	0.011365	0.3095235	0.0218635
50	5	2	1	40	20	complete	4	pcor	all	4	0.020408	0.5	0.04	0.020204	0.5	0.0390475	0.020204	0.5	0.0390475
50	5	2	1	40	20	hiddenCL	4	pcor	all	4	0.010582	0.3125	0.0205175	0.010582	0.3125	0.0205175	0.010582	0.3125	0.0205175
50	5	2	1	40	50	hidden	2	pcor	all	4	0.2725865	0.375906	0.323526	0.2622655	0.365079	0.3076545	0.263181	0.3741665	0.309796
50	5	2	1	40	50	complete	2	pcor	all	4	0.3597355	0.472222	0.409365	0.355991	0.465271	0.3988635	0.357584	0.4694445	0.3988635
50	5	2	1	40	50	hiddenCL	2	pcor	all	4	0.244998	0.3628675	0.292994	0.2363315	0.356158	0.2848325	0.2447895	0.359375	0.2884265
50	5	2	1	40	50	hidden	3	pcor	all	4	0.1933245	0.55719	0.288488	0.187208	0.55719	0.28147	0.1901355	0.55719	0.282218
50	5	2	1	40	50	complete	3	pcor	all	4	0.260166	0.7230115	0.3816825	0.256873	0.712316	0.373559	0.256873	0.712316	0.373559
50	5	2	1	40	50	hiddenCL	3	pcor	all	4	0.1792855	0.6167965	0.2771495	0.1792855	0.6064515	0.273978	0.1792855	0.6064515	0.275019
50	5	2	1	40	50	hidden	4	pcor	all	4	0.1123725	0.6120405	0.191228	0.1123725	0.6120405	0.191228	0.1123725	0.6120405	0.191228
50	5	2	1	40	50	complete	4	pcor	all	4	0.1628825	0.9083335	0.2744565	0.1628825	0.9083335	0.2744565	0.1628825	0.9083335	0.2744565
50	5	2	1	40	50	hiddenCL	4	pcor	all	4	0.1024225	0.8819445	0.1834095	0.1024225	0.8819445	0.1834095	0.1024225	0.8819445	0.1834095
50	5	2	1	40	100	hidden	2	pcor	all	4	0.474327	0.533864	0.4928895	0.468278	0.5287095	0.4928895	0.4733285	0.5287095	0.4928895
50	5	2	1	40	100	complete	2	pcor	all	4	0.6414285	0.6608725	0.642019	0.639277	0.6608075	0.639994	0.639277	0.6608075	0.642019
50	5	2	1	40	100	hiddenCL	2	pcor	all	4	0.45049	0.5160725	0.4849265	0.4471905	0.505682	0.4791125	0.45049	0.511364	0.481382
50	5	2	1	40	100	hidden	3	pcor	all	4	0.3904025	0.72	0.501852	0.384168	0.72	0.5	0.3868605	0.72	0.5
50	5	2	1	40	100	complete	3	pcor	all	4	0.520664	0.8920805	0.6538415	0.520664	0.8920805	0.6538415	0.520664	0.8920805	0.6538415
50	5	2	1	40	100	hiddenCL	3	pcor	all	4	0.372321	0.771408	0.5016555	0.369093	0.771408	0.5	0.369093	0.771408	0.5
50	5	2	1	40	100	hidden	4	pcor	all	4	0.301805	0.7694355	0.4318695	0.2963105	0.7694355	0.4241175	0.301805	0.7694355	0.4318695
50	5	2	1	40	100	complete	4	pcor	all	4	0.4244355	0.9742915	0.59588	0.4244355	0.9742915	0.59588	0.4244355	0.9742915	0.59588
50	5	2	1	40	100	hiddenCL	4	pcor	all	4	0.2874355	0.902381	0.4379055	0.2874355	0.902381	0.4379055	0.2874355	0.902381	0.4379055
50	5	2	1	40	200	hidden	2	pcor	all	4	0.6691325	0.6368095	0.652367	0.662958	0.634696	0.6485295	0.662958	0.6368095	0.6519745
50	5	2	1	40	200	complete	2	pcor	all	4	0.845156	0.7187875	0.7757225	0.844818	0.7187875	0.7728115	0.845156	0.7187875	0.7757225
50	5	2	1	40	200	hiddenCL	2	pcor	all	4	0.6111225	0.570118	0.592599	0.607719	0.570118	0.5888355	0.607719	0.570118	0.591683
50	5	2	1	40	200	hidden	3	pcor	all	4	0.6047945	0.833333	0.69851	0.604651	0.833333	0.6937545	0.604651	0.833333	0.6937545
50	5	2	1	40	200	complete	3	pcor	all	4	0.77551	0.9298025	0.8546395	0.77551	0.9298025	0.8545735	0.77551	0.9298025	0.8545735
50	5	2	1	40	200	hiddenCL	3	pcor	all	4	0.561624	0.784992	0.6573385	0.561624	0.784992	0.655169	0.561624	0.784992	0.655169
50	5	2	1	40	200	hidden	4	pcor	all	4	0.546605	0.8781695	0.6692225	0.545289	0.8749455	0.6668915	0.545289	0.8749455	0.6668915
50	5	2	1	40	200	complete	4	pcor	all	4	0.698795	0.9851845	0.816824	0.698795	0.9851845	0.816824	0.698795	0.9851845	0.816824
50	5	2	1	40	200	hiddenCL	4	pcor	all	4	0.490196	0.8840995	0.631561	0.490196	0.8840995	0.631561	0.490196	0.8840995	0.631561
50	5	2	1	40	400	hidden	2	pcor	all	4	0.789544	0.663912	0.7242135	0.7886765	0.663912	0.7242135	0.7886765	0.663912	0.7242135
50	5	2	1	40	400	complete	2	pcor	all	4	0.9558	0.7436815	0.834153	0.9558	0.7436815	0.834153	0.9558	0.7436815	0.834153
50	5	2	1	40	400	hiddenCL	2	pcor	all	4	0.6882615	0.563508	0.616463	0.6882615	0.563508	0.616463	0.6882615	0.563508	0.616463
50	5	2	1	40	400	hidden	3	pcor	all	4	0.765931	0.8580905	0.8119645	0.760668	0.857209	0.8119645	0.763441	0.8580905	0.8119645
50	5	2	1	40	400	complete	3	pcor	all	4	0.9202945	0.948713	0.931085	0.9202945	0.948713	0.931085	0.9202945	0.948713	0.931085
50	5	2	1	40	400	hiddenCL	3	pcor	all	4	0.662829	0.75	0.7105085	0.662829	0.75	0.7105085	0.662829	0.75	0.7105085
50	5	2	1	40	400	hidden	4	pcor	all	4	0.729592	0.9148895	0.816465	0.7248825	0.912199	0.805985	0.7248825	0.912199	0.805985
50	5	2	1	40	400	complete	4	pcor	all	4	0.881336	1	0.934497	0.881336	1	0.934497	0.881336	1	0.934497
50	5	2	1	40	400	hiddenCL	4	pcor	all	4	0.6385175	0.829268	0.718632	0.6385175	0.829268	0.718632	0.6385175	0.829268	0.718632
50	5	2	1	40	800	hidden	2	pcor	all	4	0.85	0.678735	0.753615	0.85	0.678735	0.753576	0.85	0.678735	0.753576
50	5	2	1	40	800	complete	2	pcor	all	4	0.97856	0.7455135	0.846658	0.97856	0.7455135	0.846658	0.97856	0.7455135	0.846658
50	5	2	1	40	800	hiddenCL	2	pcor	all	4	0.7083625	0.522431	0.607071	0.705882	0.5197345	0.6029045	0.705882	0.5197345	0.6029045
50	5	2	1	40	800	hidden	3	pcor	all	4	0.8512135	0.887049	0.8673885	0.8502875	0.887049	0.8673885	0.8502875	0.887049	0.8673885
50	5	2	1	40	800	complete	3	pcor	all	4	0.976047	0.9591795	0.9653165	0.976047	0.9591795	0.9653165	0.976047	0.9591795	0.9653165
50	5	2	1	40	800	hiddenCL	3	pcor	all	4	0.704982	0.700374	0.7047815	0.704982	0.700374	0.7047815	0.704982	0.700374	0.7047815
50	5	2	1	40	800	hidden	4	pcor	all	4	0.8333675	0.934301	0.8814675	0.8333675	0.934301	0.8814675	0.8333675	0.934301	0.8814675
50	5	2	1	40	800	complete	4	pcor	all	4	0.9618325	0.989681	0.9752165	0.9618325	0.989681	0.9752165	0.9618325	0.989681	0.9752165
50	5	2	1	40	800	hiddenCL	4	pcor	all	4	0.6983145	0.761255	0.7301075	0.6983145	0.761255	0.7301075	0.6983145	0.761255	0.7301075
50	5	2	2	40	20	hidden	2	pcor	all	4	0.096653	0.1587885	0.1215385	0.092852	0.1545185	0.115997	0.092852	0.1545185	0.115997
50	5	2	2	40	20	complete	2	pcor	all	4	0.111678	0.198039	0.145216	0.101138	0.176242	0.12616	0.1069795	0.1906315	0.136162
50	5	2	2	40	20	hiddenCL	2	pcor	all	4	0.068864	0.131255	0.0902745	0.0638585	0.125	0.083953	0.067314	0.131255	0.0899375
50	5	2	2	40	20	hidden	3	pcor	all	4	0.065942	0.232051	0.103898	0.065942	0.2225275	0.103898	0.065942	0.232051	0.103898
50	5	2	2	40	20	complete	3	pcor	all	4	0.077816	0.269231	0.124447	0.076018	0.266667	0.1202805	0.076018	0.267949	0.1202805
50	5	2	2	40	20	hiddenCL	3	pcor	all	4	0.045716	0.1878305	0.0730605	0.0444665	0.1778655	0.0708465	0.045455	0.1778655	0.072727
50	5	2	2	40	20	hidden	4	pcor	all	4	0.030188	0.263889	0.053865	0.030188	0.263889	0.053865	0.030188	0.263889	0.053865
50	5	2	2	40	20	complete	4	pcor	all	4	0.0355145	0.375	0.065934	0.0355145	0.375	0.065934	0.0355145	0.375	0.065934
50	5	2	2	40	20	hiddenCL	4	pcor	all	4	0.021622	0.2153845	0.03981	0.021622	0.2153845	0.03981	0.021622	0.2153845	0.03981
50	5	2	2	40	50	hidden	2	pcor	all	4	0.2650955	0.350836	0.2982385	0.257319	0.345788	0.2931315	0.2650955	0.350836	0.2982385
50	5	2	2	40	50	complete	2	pcor	all	4	0.359411	0.4420165	0.3976745	0.3514705	0.4285235	0.3847205	0.355939	0.4305745	0.384964
50	5	2	2	40	50	hiddenCL	2	pcor	all	4	0.245679	0.346734	0.286648	0.243305	0.330952	0.2794845	0.244315	0.337719	0.2820975
50	5	2	2	40	50	hidden	3	pcor	all	4	0.2043135	0.4642655	0.2835765	0.195764	0.4508065	0.273054	0.203307	0.4624765	0.2835765
50	5	2	2	40	50	complete	3	pcor	all	4	0.2909185	0.605662	0.3888505	0.2839795	0.6	0.384	0.2892475	0.6020835	0.384
50	5	2	2	40	50	hiddenCL	3	pcor	all	4	0.1833005	0.492424	0.266033	0.181818	0.478535	0.263158	0.181818	0.4843595	0.263158
50	5	2	2	40	50	hidden	4	pcor	all	4	0.1296175	0.535714	0.210025	0.1265095	0.531015	0.2056795	0.1296175	0.531015	0.210025
50	5	2	2	40	50	complete	4	pcor	all	4	0.182307	0.8178055	0.2999335	0.179798	0.808608	0.299154	0.182307	0.8178055	0.2999335
50	5	2	2	40	50	hiddenCL	4	pcor	all	4	0.113924	0.722222	0.196491	0.113924	0.718254	0.196491	0.113924	0.722222	0.196491
50	5	2	2	40	100	hidden	2	pcor	all	4	0.4438715	0.473727	0.4528825	0.4438715	0.4685865	0.449748	0.4438715	0.473727	0.4528825
50	5	2	2	40	100	complete	2	pcor	all	4	0.6208715	0.5958945	0.607439	0.6170115	0.585784	0.6064285	0.6208715	0.588562	0.607439
50	5	2	2	40	100	hiddenCL	2	pcor	all	4	0.433534	0.472373	0.450896	0.431685	0.466735	0.450292	0.4331615	0.466735	0.450292
50	5	2	2	40	100	hidden	3	pcor	all	4	0.3662605	0.6161085	0.4642125	0.3611355	0.610939	0.4573155	0.3611355	0.61314	0.4573155
50	5	2	2	40	100	complete	3	pcor	all	4	0.516515	0.8056315	0.6271585	0.51087	0.7967425	0.62097	0.5133295	0.8056315	0.625535
50	5	2	2	40	100	hiddenCL	3	pcor	all	4	0.358696	0.6858555	0.468109	0.354047	0.67029	0.4643945	0.354047	0.675439	0.4643945
50	5	2	2	40	100	hidden	4	pcor	all	4	0.289023	0.7200855	0.4092475	0.289023	0.7200855	0.404449	0.289023	0.7200855	0.4092475
50	5	2	2	40	100	complete	4	pcor	all	4	0.4138385	0.9277	0.574655	0.4138385	0.9277	0.574655	0.4138385	0.9277	0.574655
50	5	2	2	40	100	hiddenCL	4	pcor	all	4	0.282039	0.84375	0.4247195	0.282039	0.84375	0.4247195	0.282039	0.84375	0.4247195
50	5	2	2	40	200	hidden	2	pcor	all	4	0.6448025	0.5720835	0.6009995	0.642491	0.5720835	0.6009995	0.6444195	0.5720835	0.6009995
50	5	2	2	40	200	complete	2	pcor	all	4	0.8603825	0.694841	0.7653765	0.8603825	0.694841	0.7653765	0.8603825	0.694841	0.7653765
50	5	2	2	40	200	hiddenCL	2	pcor	all	4	0.603401	0.542857	0.5669	0.603401	0.54	0.5669	0.603401	0.542262	0.5669
50	5	2	2	40	200	hidden	3	pcor	all	4	0.5762455	0.7483335	0.6484255	0.5737645	0.7483335	0.645963	0.5737645	0.7483335	0.645963
50	5	2	2	40	200	complete	3	pcor	all	4	0.779514	0.9047575	0.831031	0.779514	0.900107	0.831031	0.779514	0.9047575	0.831031
50	5	2	2	40	200	hiddenCL	3	pcor	all	4	0.554952	0.74158	0.633078	0.552684	0.7400645	0.6323055	0.552684	0.740281	0.6323055
50	5	2	2	40	200	hidden	4	pcor	all	4	0.515814	0.8212005	0.625974	0.515814	0.8098465	0.625974	0.515814	0.8098465	0.625974
50	5	2	2	40	200	complete	4	pcor	all	4	0.697109	0.9809505	0.8064125	0.697109	0.9809505	0.8064125	0.697109	0.9809505	0.8064125
50	5	2	2	40	200	hiddenCL	4	pcor	all	4	0.4886125	0.866655	0.6256965	0.4886125	0.866655	0.621939	0.4886125	0.866655	0.6256965
50	5	2	2	40	400	hidden	2	pcor	all	4	0.748494	0.6087095	0.6631265	0.746988	0.6087095	0.661584	0.746988	0.6087095	0.6631265
50	5	2	2	40	400	complete	2	pcor	all	4	0.952661	0.7161315	0.819719	0.952094	0.7161315	0.819719	0.952094	0.7161315	0.819719
50	5	2	2	40	400	hiddenCL	2	pcor	all	4	0.670809	0.5349185	0.6004695	0.670809	0.5349185	0.6004695	0.670809	0.5349185	0.6004695
50	5	2	2	40	400	hidden	3	pcor	all	4	0.7334495	0.802424	0.760047	0.731833	0.797686	0.759358	0.7334495	0.802424	0.760047
50	5	2	2	40	400	complete	3	pcor	all	4	0.9251835	0.936709	0.931818	0.9251835	0.936709	0.931818	0.9251835	0.936709	0.931818
50	5	2	2	40	400	hiddenCL	3	pcor	all	4	0.657239	0.735602	0.696299	0.657239	0.735602	0.696299	0.657239	0.735602	0.696299
50	5	2	2	40	400	hidden	4	pcor	all	4	0.685765	0.870497	0.761935	0.684783	0.870497	0.761935	0.685765	0.870497	0.761935
50	5	2	2	40	400	complete	4	pcor	all	4	0.8876265	0.987805	0.932583	0.8876265	0.987805	0.932583	0.8876265	0.987805	0.932583
50	5	2	2	40	400	hiddenCL	4	pcor	all	4	0.6257815	0.830986	0.706952	0.6257815	0.830986	0.706952	0.6257815	0.830986	0.706952
50	5	2	2	40	800	hidden	2	pcor	all	4	0.819277	0.6553395	0.731445	0.819277	0.6553395	0.731445	0.819277	0.6553395	0.731445
50	5	2	2	40	800	complete	2	pcor	all	4	0.978945	0.7276365	0.833333	0.978945	0.7276365	0.833333	0.978945	0.7276365	0.833333
50	5	2	2	40	800	hiddenCL	2	pcor	all	4	0.6983515	0.510531	0.5953725	0.6983515	0.510531	0.5953725	0.6983515	0.510531	0.5953725
50	5	2	2	40	800	hidden	3	pcor	all	4	0.832615	0.8589255	0.8498905	0.832615	0.8589255	0.8498905	0.832615	0.8589255	0.8498905
50	5	2	2	40	800	complete	3	pcor	all	4	0.974842	0.942519	0.9589355	0.974842	0.942519	0.9589355	0.974842	0.942519	0.9589355
50	5	2	2	40	800	hiddenCL	3	pcor	all	4	0.693505	0.6838775	0.6858805	0.693505	0.6838775	0.6858805	0.693505	0.6838775	0.6858805
50	5	2	2	40	800	hidden	4	pcor	all	4	0.825237	0.926829	0.8696165	0.825237	0.923642	0.8696165	0.825237	0.926829	0.8696165
50	5	2	2	40	800	complete	4	pcor	all	4	0.9675665	0.9878745	0.9763105	0.9675665	0.9878745	0.9763105	0.9675665	0.9878745	0.9763105
50	5	2	2	40	800	hiddenCL	4	pcor	all	4	0.684783	0.75	0.718901	0.684783	0.75	0.718901	0.684783	0.75	0.718901
50	5	2	3	40	20	hidden	2	pcor	all	4	0.114484	0.1849	0.14291	0.105263	0.1708225	0.130973	0.105263	0.1744425	0.130973
50	5	2	3	40	20	complete	2	pcor	all	4	0.1319215	0.224138	0.1666735	0.1218305	0.2158425	0.157484	0.1263765	0.2207645	0.159762
50	5	2	3	40	20	hiddenCL	2	pcor	all	4	0.0842245	0.162281	0.113971	0.079556	0.150555	0.1025765	0.083333	0.1553545	0.107025
50	5	2	3	40	20	hidden	3	pcor	all	4	0.0877825	0.2132035	0.1196045	0.0823985	0.202941	0.1167275	0.0847215	0.2090015	0.116788
50	5	2	3	40	20	complete	3	pcor	all	4	0.1024725	0.25	0.1478445	0.0955615	0.246951	0.1368845	0.101488	0.246951	0.1456345
50	5	2	3	40	20	hiddenCL	3	pcor	all	4	0.058578	0.1754925	0.087596	0.05618	0.172414	0.0823395	0.05618	0.172414	0.0862135
50	5	2	3	40	20	hidden	4	pcor	all	4	0.0523575	0.2440475	0.08547	0.0516325	0.2247475	0.0836955	0.0516325	0.2247475	0.0836955
50	5	2	3	40	20	complete	4	pcor	all	4	0.064173	0.289916	0.1052955	0.0635605	0.2679425	0.1027445	0.0635605	0.289916	0.1027445
50	5	2	3	40	20	hiddenCL	4	pcor	all	4	0.0340955	0.200501	0.0576975	0.0340955	0.200501	0.0576975	0.0340955	0.200501	0.0576975
50	5	2	3	40	50	hidden	2	pcor	all	4	0.2817605	0.344952	0.309022	0.2673615	0.339805	0.2986375	0.2735575	0.339805	0.304441
50	5	2	3	40	50	complete	2	pcor	all	4	0.355401	0.4000935	0.376849	0.346303	0.387576	0.3647945	0.350136	0.3910075	0.3700955
50	5	2	3	40	50	hiddenCL	2	pcor	all	4	0.235955	0.311646	0.2671455	0.234999	0.304952	0.2629865	0.2352615	0.306624	0.2629865
50	5	2	3	40	50	hidden	3	pcor	all	4	0.2143365	0.3829825	0.2729695	0.211646	0.375	0.2602155	0.211646	0.3775	0.2602155
50	5	2	3	40	50	complete	3	pcor	all	4	0.278481	0.486842	0.3411205	0.2777945	0.45807	0.3411205	0.278481	0.4696005	0.3411205
50	5	2	3	40	50	hiddenCL	3	pcor	all	4	0.190442	0.360851	0.2482255	0.188487	0.3548615	0.244604	0.1896735	0.3548615	0.2455895
50	5	2	3	40	50	hidden	4	pcor	all	4	0.167544	0.420204	0.236574	0.1639785	0.4128025	0.234722	0.1639785	0.4128025	0.234722
50	5	2	3	40	50	complete	4	pcor	all	4	0.2254545	0.528783	0.3138595	0.21697	0.526316	0.3098695	0.2217345	0.528783	0.3099425
50	5	2	3	40	50	hiddenCL	4	pcor	all	4	0.147758	0.428571	0.220472	0.145763	0.422619	0.220472	0.1470785	0.428571	0.220472
50	5	2	3	40	100	hidden	2	pcor	all	4	0.434291	0.4182315	0.424828	0.427766	0.404267	0.42282	0.4303065	0.413128	0.4226085
50	5	2	3	40	100	complete	2	pcor	all	4	0.57863	0.509272	0.5491935	0.5729755	0.5066385	0.5386585	0.5745905	0.5088505	0.5464155
50	5	2	3	40	100	hiddenCL	2	pcor	all	4	0.4118125	0.401087	0.3967245	0.405828	0.397393	0.395466	0.407244	0.3978925	0.395722
50	5	2	3	40	100	hidden	3	pcor	all	4	0.355051	0.5034245	0.409487	0.349398	0.4965755	0.409487	0.3517825	0.5034245	0.409487
50	5	2	3	40	100	complete	3	pcor	all	4	0.477523	0.621212	0.5470655	0.471499	0.613414	0.5454145	0.477523	0.621212	0.5454145
50	5	2	3	40	100	hiddenCL	3	pcor	all	4	0.3281085	0.5039685	0.401389	0.326473	0.5	0.3988635	0.3281085	0.5039685	0.3988635
50	5	2	3	40	100	hidden	4	pcor	all	4	0.285883	0.5729485	0.379364	0.285883	0.571429	0.3769305	0.285883	0.568323	0.379364
50	5	2	3	40	100	complete	4	pcor	all	4	0.402247	0.723116	0.515593	0.3973685	0.7144645	0.5053445	0.3973685	0.723116	0.5053445
50	5	2	3	40	100	hiddenCL	4	pcor	all	4	0.280482	0.597619	0.381284	0.280482	0.595238	0.376896	0.280482	0.597619	0.376896
50	5	2	3	40	200	hidden	2	pcor	all	4	0.6024365	0.478254	0.5298225	0.6008395	0.469825	0.5298225	0.6024365	0.469825	0.5298225
50	5	2	3	40	200	complete	2	pcor	all	4	0.817738	0.5836665	0.6759275	0.8134265	0.581743	0.6759275	0.8134265	0.5836665	0.6759275
50	5	2	3	40	200	hiddenCL	2	pcor	all	4	0.5818365	0.4581715	0.506257	0.5747525	0.457385	0.5049065	0.577656	0.457385	0.5049065
50	5	2	3	40	200	hidden	3	pcor	all	4	0.5344325	0.613808	0.5722315	0.531331	0.611842	0.571429	0.5344325	0.611842	0.5722315
50	5	2	3	40	200	complete	3	pcor	all	4	0.7277415	0.728617	0.7300155	0.71959	0.728617	0.725668	0.71959	0.728617	0.725668
50	5	2	3	40	200	hiddenCL	3	pcor	all	4	0.5208875	0.6128775	0.5611645	0.518083	0.6128775	0.5584005	0.518083	0.6128775	0.5584005
50	5	2	3	40	200	hidden	4	pcor	all	4	0.4939015	0.7093805	0.5725545	0.4894725	0.702256	0.569732	0.491705	0.7063895	0.5725545
50	5	2	3	40	200	complete	4	pcor	all	4	0.6536205	0.8518435	0.734944	0.6536205	0.8518435	0.734944	0.6536205	0.8518435	0.734944
50	5	2	3	40	200	hiddenCL	4	pcor	all	4	0.465224	0.728716	0.5693935	0.463158	0.728716	0.5693935	0.463158	0.728716	0.5693935
50	5	2	3	40	400	hidden	2	pcor	all	4	0.7222055	0.514719	0.600885	0.714376	0.5121985	0.597561	0.7178945	0.514719	0.600885
50	5	2	3	40	400	complete	2	pcor	all	4	0.94191	0.611166	0.7457435	0.940331	0.6108855	0.745369	0.94191	0.611166	0.7457435
50	5	2	3	40	400	hiddenCL	2	pcor	all	4	0.678395	0.4722205	0.553842	0.678395	0.4722205	0.553842	0.678395	0.4722205	0.553842
50	5	2	3	40	400	hidden	3	pcor	all	4	0.7091955	0.7059735	0.704925	0.7068735	0.7059735	0.703499	0.7091955	0.7059735	0.703499
50	5	2	3	40	400	complete	3	pcor	all	4	0.9057415	0.815571	0.854774	0.9057415	0.8136575	0.8520635	0.9057415	0.815571	0.854774
50	5	2	3	40	400	hiddenCL	3	pcor	all	4	0.6521585	0.648091	0.6478485	0.6521585	0.648091	0.6478485	0.6521585	0.648091	0.6478485
50	5	2	3	40	400	hidden	4	pcor	all	4	0.6704175	0.7850545	0.719192	0.6704175	0.7850545	0.719192	0.6704175	0.7850545	0.719192
50	5	2	3	40	400	complete	4	pcor	all	4	0.8698275	0.911111	0.882353	0.8698275	0.911111	0.882353	0.8698275	0.911111	0.882353
50	5	2	3	40	400	hiddenCL	4	pcor	all	4	0.628113	0.762226	0.688105	0.628113	0.762226	0.688105	0.628113	0.762226	0.688105
50	5	2	3	40	800	hidden	2	pcor	all	4	0.832397	0.600752	0.6914155	0.83152	0.5968565	0.6900805	0.83152	0.598611	0.6900805
50	5	2	3	40	800	complete	2	pcor	all	4	0.9813945	0.634976	0.767602	0.9813945	0.634976	0.767602	0.9813945	0.634976	0.767602
50	5	2	3	40	800	hiddenCL	2	pcor	all	4	0.7058345	0.4688705	0.5582495	0.7058345	0.4688705	0.5582495	0.7058345	0.4688705	0.5582495
50	5	2	3	40	800	hidden	3	pcor	all	4	0.850532	0.8021405	0.828506	0.8479635	0.8021405	0.8266415	0.8490505	0.8021405	0.828506
50	5	2	3	40	800	complete	3	pcor	all	4	0.9720925	0.852348	0.90612	0.9720925	0.852348	0.90612	0.9720925	0.852348	0.90612
50	5	2	3	40	800	hiddenCL	3	pcor	all	4	0.701852	0.635234	0.668309	0.701852	0.635234	0.668309	0.701852	0.635234	0.668309
50	5	2	3	40	800	hidden	4	pcor	all	4	0.8473825	0.8900965	0.871564	0.844818	0.8900965	0.871564	0.844818	0.8900965	0.871564
50	5	2	3	40	800	complete	4	pcor	all	4	0.961891	0.9409615	0.9510415	0.961891	0.9409615	0.9510415	0.961891	0.9409615	0.9510415
50	5	2	3	40	800	hiddenCL	4	pcor	all	4	0.6936755	0.7258065	0.7057155	0.6936755	0.7258065	0.7057155	0.6936755	0.7258065	0.7057155
50	5	3	0.5	40	20	hidden	2	pcor	all	4	0.0693665	0.135294	0.0938015	0.068137	0.1308525	0.090323	0.0693665	0.132704	0.0938015
50	5	3	0.5	40	20	complete	2	pcor	all	4	0.082483	0.153846	0.1066855	0.0689745	0.130435	0.089552	0.072603	0.135935	0.0920735
50	5	3	0.5	40	20	hiddenCL	2	pcor	all	4	0.0552905	0.111111	0.0729965	0.050505	0.107639	0.06826	0.0516825	0.111111	0.069225
50	5	3	0.5	40	20	hidden	3	pcor	all	4	0.031754	0.214286	0.053839	0.0307765	0.207143	0.052632	0.031754	0.212406	0.053343
50	5	3	0.5	40	20	complete	3	pcor	all	4	0.042339	0.216374	0.0695705	0.0412415	0.195238	0.0680865	0.042339	0.205263	0.0692655
50	5	3	0.5	40	20	hiddenCL	3	pcor	all	4	0.025937	0.19375	0.046739	0.0223805	0.154762	0.0386915	0.023676	0.171569	0.041739
50	5	3	0.5	40	20	hidden	4	pcor	all	4	0.0099505	0.1714285	0.0194195	0.009758	0.15	0.0189615	0.009758	0.15	0.0189615
50	5	3	0.5	40	20	complete	4	pcor	all	4	0.011429	0.333333	0.0218585	0.011364	0.333333	0.021508	0.011364	0.333333	0.021508
50	5	3	0.5	40	20	hiddenCL	4	pcor	all	4	0.0098525	0.2	0.019231	0.004902	0.1	0.0096155	0.004902	0.1	0.0096155
50	5	3	0.5	40	50	hidden	2	pcor	all	4	0.254344	0.3611595	0.2956575	0.2526995	0.36	0.2922465	0.2526995	0.3611595	0.2956575
50	5	3	0.5	40	50	complete	2	pcor	all	4	0.348238	0.4781875	0.4	0.340909	0.4604985	0.3923975	0.348238	0.4728365	0.4
50	5	3	0.5	40	50	hiddenCL	2	pcor	all	4	0.2386035	0.3535715	0.2838825	0.229602	0.344719	0.275809	0.2320195	0.349603	0.278798
50	5	3	0.5	40	50	hidden	3	pcor	all	4	0.179631	0.5313725	0.266404	0.173273	0.51788	0.261554	0.1778505	0.5213635	0.2638585
50	5	3	0.5	40	50	complete	3	pcor	all	4	0.2540965	0.69697	0.37851	0.2540965	0.691392	0.3744745	0.2540965	0.69697	0.37851
50	5	3	0.5	40	50	hiddenCL	3	pcor	all	4	0.172414	0.5894	0.265006	0.172414	0.575188	0.263891	0.172414	0.582577	0.263891
50	5	3	0.5	40	50	hidden	4	pcor	all	4	0.100431	0.6	0.168858	0.095531	0.5954545	0.165193	0.0985245	0.5954545	0.1674455
50	5	3	0.5	40	50	complete	4	pcor	all	4	0.164729	0.8973685	0.276076	0.164729	0.8973685	0.275826	0.164729	0.8973685	0.276076
50	5	3	0.5	40	50	hiddenCL	4	pcor	all	4	0.1019465	0.857143	0.182652	0.1019465	0.857143	0.181818	0.1019465	0.857143	0.181818
50	5	3	0.5	40	100	hidden	2	pcor	all	4	0.4770085	0.5448795	0.504281	0.46819	0.5349025	0.494505	0.474004	0.539474	0.498786
50	5	3	0.5	40	100	complete	2	pcor	all	4	0.6350135	0.666377	0.651531	0.6294875	0.659216	0.646087	0.6329235	0.660996	0.651531
50	5	3	0.5	40	100	hiddenCL	2	pcor	all	4	0.448628	0.5064115	0.4729225	0.44186	0.5	0.4672285	0.44636	0.5064115	0.4719955
50	5	3	0.5	40	100	hidden	3	pcor	all	4	0.397788	0.7379245	0.5114845	0.397788	0.730437	0.5055315	0.397788	0.733778	0.5114845
50	5	3	0.5	40	100	complete	3	pcor	all	4	0.5446015	0.889899	0.6750795	0.5446015	0.889899	0.6732665	0.5446015	0.889899	0.6750795
50	5	3	0.5	40	100	hiddenCL	3	pcor	all	4	0.3823635	0.7633055	0.498322	0.376402	0.762788	0.496384	0.3823635	0.7633055	0.496384
50	5	3	0.5	40	100	hidden	4	pcor	all	4	0.3043315	0.7738635	0.4315425	0.301088	0.7721155	0.427205	0.301088	0.7738635	0.427205
50	5	3	0.5	40	100	complete	4	pcor	all	4	0.4272485	0.975305	0.5962595	0.4272485	0.975305	0.5962595	0.4272485	0.975305	0.5962595
50	5	3	0.5	40	100	hiddenCL	4	pcor	all	4	0.2911825	0.912879	0.44281	0.2911825	0.912879	0.44281	0.2911825	0.912879	0.44281
50	5	3	0.5	40	200	hidden	2	pcor	all	4	0.6894875	0.65319	0.669872	0.6894875	0.6482685	0.669872	0.6894875	0.65319	0.669872
50	5	3	0.5	40	200	complete	2	pcor	all	4	0.863326	0.734513	0.792001	0.858219	0.7298045	0.7872165	0.863326	0.734229	0.792001
50	5	3	0.5	40	200	hiddenCL	2	pcor	all	4	0.6167965	0.5702425	0.5888605	0.6145325	0.5702425	0.5878945	0.6167965	0.5702425	0.5888605
50	5	3	0.5	40	200	hidden	3	pcor	all	4	0.6174365	0.84216	0.7066675	0.6174365	0.835017	0.7066675	0.6174365	0.84216	0.7066675
50	5	3	0.5	40	200	complete	3	pcor	all	4	0.78183	0.946248	0.855538	0.78183	0.946248	0.855538	0.78183	0.946248	0.855538
50	5	3	0.5	40	200	hiddenCL	3	pcor	all	4	0.551143	0.7795975	0.6498045	0.551143	0.7795975	0.6498045	0.551143	0.7795975	0.6498045
50	5	3	0.5	40	200	hidden	4	pcor	all	4	0.5482375	0.887058	0.674773	0.544572	0.8859695	0.674773	0.5482375	0.8859695	0.674773
50	5	3	0.5	40	200	complete	4	pcor	all	4	0.704049	0.986108	0.8188985	0.704049	0.985711	0.8188985	0.704049	0.986108	0.8188985
50	5	3	0.5	40	200	hiddenCL	4	pcor	all	4	0.4947775	0.889977	0.63007	0.4947775	0.889977	0.63007	0.4947775	0.889977	0.63007
50	5	3	0.5	40	400	hidden	2	pcor	all	4	0.7960395	0.697109	0.7505585	0.7960395	0.697109	0.7505585	0.7960395	0.697109	0.7505585
50	5	3	0.5	40	400	complete	2	pcor	all	4	0.953596	0.7542575	0.843679	0.953596	0.7542575	0.843679	0.953596	0.7542575	0.843679
50	5	3	0.5	40	400	hiddenCL	2	pcor	all	4	0.683673	0.570134	0.619048	0.683673	0.570134	0.619048	0.683673	0.570134	0.619048
50	5	3	0.5	40	400	hidden	3	pcor	all	4	0.7741505	0.8765245	0.8187145	0.7683365	0.8765245	0.8187145	0.7741505	0.8765245	0.8187145
50	5	3	0.5	40	400	complete	3	pcor	all	4	0.917636	0.9581755	0.943465	0.917636	0.9581755	0.943465	0.917636	0.9581755	0.943465
50	5	3	0.5	40	400	hiddenCL	3	pcor	all	4	0.6613955	0.7656545	0.7098425	0.6613955	0.7656545	0.7098425	0.6613955	0.7656545	0.7098425
50	5	3	0.5	40	400	hidden	4	pcor	all	4	0.7359845	0.918283	0.8185185	0.7359845	0.918283	0.8185185	0.7359845	0.918283	0.8185185
50	5	3	0.5	40	400	complete	4	pcor	all	4	0.87963	1	0.935481	0.87963	1	0.935481	0.87963	1	0.935481
50	5	3	0.5	40	400	hiddenCL	4	pcor	all	4	0.639535	0.838095	0.7215135	0.639535	0.838095	0.7215135	0.639535	0.838095	0.7215135
50	5	3	0.5	40	800	hidden	2	pcor	all	4	0.8462935	0.6883395	0.748497	0.8462935	0.6883395	0.748497	0.8462935	0.6883395	0.748497
50	5	3	0.5	40	800	complete	2	pcor	all	4	0.9801905	0.7598065	0.8592445	0.9801905	0.7598065	0.8592445	0.9801905	0.7598065	0.8592445
50	5	3	0.5	40	800	hiddenCL	2	pcor	all	4	0.7117435	0.5299235	0.6030005	0.7117435	0.5299235	0.6030005	0.7117435	0.5299235	0.6030005
50	5	3	0.5	40	800	hidden	3	pcor	all	4	0.8456915	0.884634	0.86359	0.8456915	0.884634	0.86359	0.8456915	0.884634	0.86359
50	5	3	0.5	40	800	complete	3	pcor	all	4	0.974483	0.957876	0.971751	0.974483	0.957876	0.971751	0.974483	0.957876	0.971751
50	5	3	0.5	40	800	hiddenCL	3	pcor	all	4	0.707194	0.700588	0.696876	0.707194	0.700588	0.696876	0.707194	0.700588	0.696876
50	5	3	0.5	40	800	hidden	4	pcor	all	4	0.8439085	0.9263775	0.882078	0.8439085	0.9263775	0.882078	0.8439085	0.9263775	0.882078
50	5	3	0.5	40	800	complete	4	pcor	all	4	0.9644855	0.989691	0.9785795	0.9644855	0.989691	0.9785795	0.9644855	0.989691	0.9785795
50	5	3	0.5	40	800	hiddenCL	4	pcor	all	4	0.6937565	0.7552105	0.7257055	0.6937565	0.7552105	0.7257055	0.6937565	0.7552105	0.7257055
50	5	3	1	40	20	hidden	2	pcor	all	4	0.0847215	0.154701	0.112282	0.0773505	0.137075	0.098247	0.082866	0.150555	0.107294
50	5	3	1	40	20	complete	2	pcor	all	4	0.0949875	0.163265	0.119304	0.083835	0.142857	0.1066855	0.086957	0.1527275	0.1138805
50	5	3	1	40	20	hiddenCL	2	pcor	all	4	0.06312	0.1181395	0.081925	0.055868	0.111111	0.074074	0.058482	0.1176635	0.0781295
50	5	3	1	40	20	hidden	3	pcor	all	4	0.0430155	0.25	0.072078	0.041671	0.242647	0.070802	0.042329	0.25	0.071429
50	5	3	1	40	20	complete	3	pcor	all	4	0.0496065	0.2613635	0.0840395	0.048135	0.25	0.0812705	0.048135	0.25	0.0812705
50	5	3	1	40	20	hiddenCL	3	pcor	all	4	0.0380725	0.2583335	0.067696	0.0355145	0.2403845	0.063508	0.0355145	0.2403845	0.063508
50	5	3	1	40	20	hidden	4	pcor	all	4	0.0116965	0.3666665	0.0225995	0.0116965	0.3666665	0.0225995	0.0116965	0.3666665	0.0225995
50	5	3	1	40	20	complete	4	pcor	all	4	0.017266	0.5	0.033566	0.017266	0.5	0.033566	0.017266	0.5	0.033566
50	5	3	1	40	20	hiddenCL	4	pcor	all	4	0.011365	0.5	0.022347	0.011365	0.5	0.022347	0.011365	0.5	0.022347
50	5	3	1	40	50	hidden	2	pcor	all	4	0.276229	0.380952	0.324596	0.2709885	0.380617	0.321074	0.276229	0.380952	0.324596
50	5	3	1	40	50	complete	2	pcor	all	4	0.386124	0.4822935	0.42769	0.380689	0.475151	0.425518	0.386124	0.4822935	0.42769
50	5	3	1	40	50	hiddenCL	2	pcor	all	4	0.2541655	0.3807135	0.3082085	0.2528795	0.3769305	0.305361	0.2541655	0.3807135	0.3082085
50	5	3	1	40	50	hidden	3	pcor	all	4	0.2069195	0.559558	0.305846	0.2052435	0.559558	0.304	0.2067515	0.559558	0.304
50	5	3	1	40	50	complete	3	pcor	all	4	0.2908945	0.695707	0.411235	0.2908945	0.695707	0.411235	0.2908945	0.695707	0.411235
50	5	3	1	40	50	hiddenCL	3	pcor	all	4	0.19213	0.611264	0.2898335	0.19213	0.611264	0.2898335	0.19213	0.611264	0.2898335
50	5	3	1	40	50	hidden	4	pcor	all	4	0.125628	0.613248	0.206252	0.125628	0.613248	0.206252	0.125628	0.613248	0.206252
50	5	3	1	40	50	complete	4	pcor	all	4	0.189078	0.885621	0.314607	0.189078	0.885621	0.314607	0.189078	0.885621	0.314607
50	5	3	1	40	50	hiddenCL	4	pcor	all	4	0.1189225	0.8397435	0.2095425	0.1189225	0.8397435	0.2095425	0.1189225	0.8397435	0.2095425
50	5	3	1	40	100	hidden	2	pcor	all	4	0.483282	0.5320985	0.508783	0.4754855	0.5213685	0.4958105	0.478372	0.525069	0.502809
50	5	3	1	40	100	complete	2	pcor	all	4	0.6486675	0.666667	0.6501095	0.6486675	0.666667	0.6501095	0.6486675	0.666667	0.6501095
50	5	3	1	40	100	hiddenCL	2	pcor	all	4	0.4531145	0.5120925	0.4732045	0.443064	0.509305	0.471319	0.443064	0.509305	0.471319
50	5	3	1	40	100	hidden	3	pcor	all	4	0.397802	0.722813	0.5123495	0.397802	0.722813	0.510603	0.397802	0.722813	0.510603
50	5	3	1	40	100	complete	3	pcor	all	4	0.5561285	0.8738635	0.675394	0.550974	0.872727	0.675394	0.5561285	0.872727	0.675394
50	5	3	1	40	100	hiddenCL	3	pcor	all	4	0.3842105	0.7564275	0.5060985	0.378947	0.7564275	0.5060985	0.378947	0.7564275	0.5060985
50	5	3	1	40	100	hidden	4	pcor	all	4	0.31428	0.806004	0.440672	0.31428	0.792173	0.438048	0.31428	0.797963	0.438048
50	5	3	1	40	100	complete	4	pcor	all	4	0.443756	0.978492	0.605717	0.443756	0.978492	0.605717	0.443756	0.978492	0.605717
50	5	3	1	40	100	hiddenCL	4	pcor	all	4	0.2973845	0.911067	0.450893	0.2973845	0.9076705	0.450893	0.2973845	0.9076705	0.450893
50	5	3	1	40	200	hidden	2	pcor	all	4	0.683568	0.637363	0.656147	0.67066	0.628187	0.6552695	0.683568	0.63	0.656147
50	5	3	1	40	200	complete	2	pcor	all	4	0.869818	0.7379245	0.7869745	0.869818	0.728287	0.7869745	0.869818	0.7332075	0.7869745
50	5	3	1	40	200	hiddenCL	2	pcor	all	4	0.6131115	0.557548	0.580861	0.608634	0.557548	0.580861	0.6111455	0.557548	0.580861
50	5	3	1	40	200	hidden	3	pcor	all	4	0.602198	0.795102	0.683423	0.597631	0.795102	0.682531	0.5988505	0.795102	0.683423
50	5	3	1	40	200	complete	3	pcor	all	4	0.796907	0.9391105	0.855472	0.796907	0.9391105	0.855472	0.796907	0.9391105	0.855472
50	5	3	1	40	200	hiddenCL	3	pcor	all	4	0.563175	0.7641685	0.644513	0.561721	0.7641685	0.644513	0.561721	0.7641685	0.644513
50	5	3	1	40	200	hidden	4	pcor	all	4	0.540523	0.8694465	0.6620205	0.540523	0.862069	0.6620205	0.540523	0.864997	0.6620205
50	5	3	1	40	200	complete	4	pcor	all	4	0.7200155	0.9858145	0.834388	0.717608	0.9853945	0.8302465	0.717608	0.9853945	0.8302465
50	5	3	1	40	200	hiddenCL	4	pcor	all	4	0.4922515	0.8733975	0.6267855	0.4922515	0.8733975	0.6267855	0.4922515	0.8733975	0.6267855
50	5	3	1	40	400	hidden	2	pcor	all	4	0.784638	0.642295	0.7055595	0.7808395	0.6377175	0.701976	0.784638	0.63827	0.7055595
50	5	3	1	40	400	complete	2	pcor	all	4	0.9558	0.7385625	0.8256365	0.9558	0.7385625	0.8256365	0.9558	0.7385625	0.8256365
50	5	3	1	40	400	hiddenCL	2	pcor	all	4	0.6775985	0.550701	0.6084715	0.6775985	0.550701	0.6084715	0.6775985	0.550701	0.6084715
50	5	3	1	40	400	hidden	3	pcor	all	4	0.763379	0.860243	0.807982	0.763379	0.8591745	0.807982	0.763379	0.8591745	0.807982
50	5	3	1	40	400	complete	3	pcor	all	4	0.9276855	0.952381	0.940476	0.9276855	0.952381	0.940476	0.9276855	0.952381	0.940476
50	5	3	1	40	400	hiddenCL	3	pcor	all	4	0.6573935	0.7547615	0.7025015	0.6573935	0.7547615	0.7025015	0.6573935	0.7547615	0.7025015
50	5	3	1	40	400	hidden	4	pcor	all	4	0.7260565	0.9236595	0.8061055	0.7219135	0.920615	0.802415	0.7260565	0.920615	0.8061055
50	5	3	1	40	400	complete	4	pcor	all	4	0.8963345	0.9944445	0.9384095	0.8963345	0.9944445	0.9384095	0.8963345	0.9944445	0.9384095
50	5	3	1	40	400	hiddenCL	4	pcor	all	4	0.6327585	0.8213715	0.7156405	0.6327585	0.8213715	0.7156405	0.6327585	0.8213715	0.7156405
50	5	3	1	40	800	hidden	2	pcor	all	4	0.8341925	0.665423	0.7321485	0.82971	0.6652665	0.7321485	0.8341925	0.665423	0.7321485
50	5	3	1	40	800	complete	2	pcor	all	4	0.9781415	0.7435825	0.844803	0.9781415	0.7435825	0.844803	0.9781415	0.7435825	0.844803
50	5	3	1	40	800	hiddenCL	2	pcor	all	4	0.6982345	0.5191245	0.596049	0.6982345	0.5191245	0.596049	0.6982345	0.5191245	0.596049
50	5	3	1	40	800	hidden	3	pcor	all	4	0.835173	0.8709675	0.84116	0.8341925	0.8684915	0.83994	0.835173	0.8684915	0.84116
50	5	3	1	40	800	complete	3	pcor	all	4	0.977136	0.951462	0.9645865	0.977136	0.951462	0.9645865	0.977136	0.951462	0.9645865
50	5	3	1	40	800	hiddenCL	3	pcor	all	4	0.695122	0.6889135	0.691004	0.695122	0.6889135	0.691004	0.695122	0.6889135	0.691004
50	5	3	1	40	800	hidden	4	pcor	all	4	0.826164	0.9298025	0.8701675	0.826164	0.9298025	0.867142	0.826164	0.9298025	0.8701675
50	5	3	1	40	800	complete	4	pcor	all	4	0.9659045	0.9883705	0.976467	0.9659045	0.9883705	0.976467	0.9659045	0.9883705	0.976467
50	5	3	1	40	800	hiddenCL	4	pcor	all	4	0.689272	0.7607315	0.717772	0.689272	0.7607315	0.717772	0.689272	0.7607315	0.717772
50	5	3	2	40	20	hidden	2	pcor	all	4	0.108366	0.1727455	0.128571	0.0953135	0.1553545	0.118619	0.1030845	0.169811	0.1231375
50	5	3	2	40	20	complete	2	pcor	all	4	0.1145955	0.1911135	0.143646	0.096819	0.166667	0.1201505	0.104178	0.175926	0.1261945
50	5	3	2	40	20	hiddenCL	2	pcor	all	4	0.0769325	0.133333	0.0980765	0.0663165	0.1209755	0.0842705	0.0683375	0.130435	0.0885715
50	5	3	2	40	20	hidden	3	pcor	all	4	0.0663005	0.222222	0.102394	0.0655755	0.222222	0.1012675	0.0655755	0.222222	0.1012675
50	5	3	2	40	20	complete	3	pcor	all	4	0.078287	0.285714	0.118728	0.0765955	0.2637685	0.116876	0.0765955	0.270435	0.1170145
50	5	3	2	40	20	hiddenCL	3	pcor	all	4	0.0508935	0.2	0.079604	0.043717	0.1742425	0.072072	0.0475225	0.190909	0.0743505
50	5	3	2	40	20	hidden	4	pcor	all	4	0.032094	0.2834225	0.0571635	0.031579	0.2613635	0.0555605	0.031579	0.2613635	0.0555605
50	5	3	2	40	20	complete	4	pcor	all	4	0.033529	0.422619	0.060631	0.033529	0.4	0.060631	0.033529	0.4	0.060631
50	5	3	2	40	20	hiddenCL	4	pcor	all	4	0.019804	0.25	0.0372295	0.019804	0.25	0.0372295	0.019804	0.25	0.0372295
50	5	3	2	40	50	hidden	2	pcor	all	4	0.270248	0.338095	0.2961275	0.26087	0.328571	0.2874355	0.261685	0.328571	0.293647
50	5	3	2	40	50	complete	2	pcor	all	4	0.3582955	0.441757	0.4	0.353082	0.4305015	0.3894075	0.353082	0.439935	0.3894075
50	5	3	2	40	50	hiddenCL	2	pcor	all	4	0.2447085	0.3481555	0.285714	0.2447085	0.344289	0.285714	0.2447085	0.344289	0.285714
50	5	3	2	40	50	hidden	3	pcor	all	4	0.202314	0.471405	0.287885	0.195458	0.469069	0.2734425	0.198684	0.470805	0.2749635
50	5	3	2	40	50	complete	3	pcor	all	4	0.282495	0.597619	0.387898	0.2788875	0.590302	0.381117	0.282495	0.590302	0.3819865
50	5	3	2	40	50	hiddenCL	3	pcor	all	4	0.1920965	0.5	0.277556	0.188487	0.492857	0.275826	0.189474	0.492857	0.275826
50	5	3	2	40	50	hidden	4	pcor	all	4	0.1333995	0.533482	0.2173055	0.128943	0.530331	0.2114575	0.128943	0.530331	0.2114575
50	5	3	2	40	50	complete	4	pcor	all	4	0.1958905	0.7905705	0.313846	0.1945745	0.7905705	0.3017855	0.1945745	0.7905705	0.3017855
50	5	3	2	40	50	hiddenCL	4	pcor	all	4	0.125	0.6862745	0.209476	0.125	0.6862745	0.209476	0.125	0.6862745	0.209476
50	5	3	2	40	100	hidden	2	pcor	all	4	0.4731055	0.4760025	0.474971	0.462762	0.4760025	0.470684	0.462762	0.4760025	0.470684
50	5	3	2	40	100	complete	2	pcor	all	4	0.621053	0.590238	0.616192	0.618219	0.590238	0.6063385	0.618219	0.590238	0.609976
50	5	3	2	40	100	hiddenCL	2	pcor	all	4	0.450225	0.4712645	0.4565755	0.4466495	0.461135	0.44985	0.4466495	0.461135	0.44985
50	5	3	2	40	100	hidden	3	pcor	all	4	0.3736815	0.642034	0.4738965	0.3730875	0.6371475	0.4717805	0.3730875	0.6371475	0.4717805
50	5	3	2	40	100	complete	3	pcor	all	4	0.5332795	0.7951305	0.6495825	0.525063	0.793377	0.6426725	0.525063	0.793377	0.6426725
50	5	3	2	40	100	hiddenCL	3	pcor	all	4	0.3718	0.6892915	0.4768045	0.363636	0.6892915	0.472707	0.363636	0.6892915	0.472707
50	5	3	2	40	100	hidden	4	pcor	all	4	0.2948045	0.717949	0.4176505	0.2911185	0.702703	0.4137565	0.294737	0.710326	0.4154075
50	5	3	2	40	100	complete	4	pcor	all	4	0.430075	0.915705	0.592	0.4264065	0.915705	0.5914265	0.4264065	0.915705	0.5914265
50	5	3	2	40	100	hiddenCL	4	pcor	all	4	0.290883	0.855042	0.428571	0.290883	0.855042	0.428571	0.290883	0.855042	0.428571
50	5	3	2	40	200	hidden	2	pcor	all	4	0.6339715	0.5628035	0.589961	0.626316	0.559552	0.587011	0.626316	0.559552	0.587011
50	5	3	2	40	200	complete	2	pcor	all	4	0.847189	0.674246	0.747332	0.847189	0.674246	0.747332	0.847189	0.674246	0.747332
50	5	3	2	40	200	hiddenCL	2	pcor	all	4	0.592564	0.5194195	0.5626635	0.592564	0.5194195	0.5626635	0.592564	0.5194195	0.5626635
50	5	3	2	40	200	hidden	3	pcor	all	4	0.581989	0.7428335	0.654662	0.580882	0.7428335	0.6540725	0.580882	0.7428335	0.6540725
50	5	3	2	40	200	complete	3	pcor	all	4	0.779645	0.8999845	0.836566	0.779645	0.8999845	0.836566	0.779645	0.8999845	0.836566
50	5	3	2	40	200	hiddenCL	3	pcor	all	4	0.5449495	0.7456895	0.626917	0.5449495	0.7456895	0.626917	0.5449495	0.7456895	0.626917
50	5	3	2	40	200	hidden	4	pcor	all	4	0.5247255	0.8319205	0.6384945	0.5247255	0.8319205	0.6384945	0.5247255	0.8319205	0.6384945
50	5	3	2	40	200	complete	4	pcor	all	4	0.702839	0.9764865	0.81454	0.702839	0.9764865	0.81454	0.702839	0.9764865	0.81454
50	5	3	2	40	200	hiddenCL	4	pcor	all	4	0.4858555	0.8626925	0.6217355	0.4858555	0.8626925	0.6217355	0.4858555	0.8626925	0.6217355
50	5	3	2	40	400	hidden	2	pcor	all	4	0.7401045	0.614357	0.67	0.736819	0.6103705	0.67	0.7392075	0.6128425	0.67
50	5	3	2	40	400	complete	2	pcor	all	4	0.9509035	0.710216	0.8050865	0.9497475	0.7061175	0.8050865	0.9497475	0.7061175	0.8050865
50	5	3	2	40	400	hiddenCL	2	pcor	all	4	0.6815685	0.528594	0.595638	0.681319	0.528594	0.595638	0.681319	0.528594	0.595638
50	5	3	2	40	400	hidden	3	pcor	all	4	0.723623	0.8094755	0.7664335	0.7200155	0.808258	0.7664335	0.723623	0.8094755	0.7664335
50	5	3	2	40	400	complete	3	pcor	all	4	0.9248655	0.943792	0.92973	0.9248655	0.943792	0.92973	0.9248655	0.943792	0.92973
50	5	3	2	40	400	hiddenCL	3	pcor	all	4	0.6520565	0.730769	0.6900655	0.6520565	0.730769	0.6900655	0.6520565	0.730769	0.6900655
50	5	3	2	40	400	hidden	4	pcor	all	4	0.687468	0.8765755	0.7677735	0.687468	0.868101	0.764295	0.687468	0.8765755	0.764295
50	5	3	2	40	400	complete	4	pcor	all	4	0.879121	0.987554	0.9294975	0.879121	0.987554	0.9294975	0.879121	0.987554	0.9294975
50	5	3	2	40	400	hiddenCL	4	pcor	all	4	0.615807	0.818182	0.698099	0.615807	0.818182	0.698099	0.615807	0.818182	0.698099
50	5	3	2	40	800	hidden	2	pcor	all	4	0.8294065	0.6331425	0.7181395	0.8291075	0.6331425	0.7181395	0.8294065	0.6331425	0.7181395
50	5	3	2	40	800	complete	2	pcor	all	4	0.9778945	0.703835	0.8143175	0.9778945	0.703835	0.8143175	0.9778945	0.703835	0.8143175
50	5	3	2	40	800	hiddenCL	2	pcor	all	4	0.6974435	0.5000325	0.588641	0.6974435	0.5000325	0.588641	0.6974435	0.5000325	0.588641
50	5	3	2	40	800	hidden	3	pcor	all	4	0.827517	0.8639395	0.8416865	0.8254145	0.8639395	0.8416215	0.827517	0.8639395	0.8416865
50	5	3	2	40	800	complete	3	pcor	all	4	0.9716665	0.9377765	0.949026	0.9716665	0.9377765	0.949026	0.9716665	0.9377765	0.949026
50	5	3	2	40	800	hiddenCL	3	pcor	all	4	0.6958535	0.686812	0.69039	0.6958535	0.686812	0.69039	0.6958535	0.686812	0.69039
50	5	3	2	40	800	hidden	4	pcor	all	4	0.821111	0.91953	0.8679285	0.8205265	0.916749	0.866611	0.821111	0.91953	0.8679285
50	5	3	2	40	800	complete	4	pcor	all	4	0.9661005	0.987805	0.974937	0.9661005	0.987805	0.974937	0.9661005	0.987805	0.974937
50	5	3	2	40	800	hiddenCL	4	pcor	all	4	0.6871055	0.753216	0.715865	0.6871055	0.753216	0.715865	0.6871055	0.753216	0.715865
50	5	3	3	40	20	hidden	2	pcor	all	4	0.1235265	0.189167	0.1505305	0.116486	0.1739265	0.1418725	0.12053	0.182575	0.1448325
50	5	3	3	40	20	complete	2	pcor	all	4	0.141049	0.2272425	0.169722	0.134082	0.216383	0.165217	0.1386425	0.2254525	0.169722
50	5	3	3	40	20	hiddenCL	2	pcor	all	4	0.089944	0.160357	0.115158	0.083333	0.142857	0.107692	0.0837225	0.1471955	0.1094015
50	5	3	3	40	20	hidden	3	pcor	all	4	0.092691	0.220867	0.1310165	0.0897585	0.220867	0.125191	0.092691	0.220867	0.1310165
50	5	3	3	40	20	complete	3	pcor	all	4	0.1105815	0.272978	0.154273	0.104889	0.259524	0.1483975	0.104889	0.261905	0.1483975
50	5	3	3	40	20	hiddenCL	3	pcor	all	4	0.067799	0.184659	0.0983675	0.0648665	0.177521	0.095244	0.065217	0.177521	0.0967805
50	5	3	3	40	20	hidden	4	pcor	all	4	0.054348	0.234432	0.0873515	0.0524905	0.234432	0.0848985	0.054348	0.234432	0.0873515
50	5	3	3	40	20	complete	4	pcor	all	4	0.0647255	0.297059	0.102394	0.0647255	0.289916	0.1020515	0.0647255	0.289916	0.102394
50	5	3	3	40	20	hiddenCL	4	pcor	all	4	0.0372685	0.212406	0.061882	0.03576	0.212406	0.061231	0.03576	0.212406	0.061231
50	5	3	3	40	50	hidden	2	pcor	all	4	0.242185	0.294118	0.2716575	0.24	0.291594	0.263434	0.242185	0.2937255	0.2685475
50	5	3	3	40	50	complete	2	pcor	all	4	0.333333	0.393435	0.367956	0.3280435	0.3808055	0.354658	0.3316665	0.3838295	0.3560865
50	5	3	3	40	50	hiddenCL	2	pcor	all	4	0.2232605	0.2883545	0.2566845	0.2232605	0.277864	0.2531465	0.2198065	0.277864	0.253021
50	5	3	3	40	50	hidden	3	pcor	all	4	0.2072215	0.371057	0.2637275	0.2044515	0.349839	0.2592675	0.2072215	0.371057	0.2637275
50	5	3	3	40	50	complete	3	pcor	all	4	0.287428	0.487707	0.3652595	0.2864215	0.476748	0.3581505	0.287428	0.4856675	0.3652595
50	5	3	3	40	50	hiddenCL	3	pcor	all	4	0.1878675	0.355731	0.240602	0.1878675	0.353913	0.240602	0.1878675	0.355731	0.240602
50	5	3	3	40	50	hidden	4	pcor	all	4	0.1645835	0.416667	0.232864	0.163603	0.4078305	0.2304565	0.1645835	0.4134615	0.232864
50	5	3	3	40	50	complete	4	pcor	all	4	0.2264285	0.5633015	0.313238	0.225595	0.561738	0.312272	0.225595	0.56032	0.312272
50	5	3	3	40	50	hiddenCL	4	pcor	all	4	0.147899	0.430952	0.218487	0.1421355	0.430952	0.215801	0.142857	0.430952	0.215801
50	5	3	3	40	100	hidden	2	pcor	all	4	0.4301945	0.3806935	0.406806	0.4213385	0.373172	0.3999215	0.4251435	0.3783895	0.3999215
50	5	3	3	40	100	complete	2	pcor	all	4	0.570171	0.488173	0.533993	0.561798	0.48451	0.525953	0.5662625	0.485293	0.528272
50	5	3	3	40	100	hiddenCL	2	pcor	all	4	0.4011495	0.3656865	0.380533	0.3928905	0.362346	0.3742185	0.39416	0.3656865	0.3779155
50	5	3	3	40	100	hidden	3	pcor	all	4	0.345491	0.496377	0.406955	0.3392045	0.484991	0.398718	0.3428685	0.4894325	0.398718
50	5	3	3	40	100	complete	3	pcor	all	4	0.4890095	0.6073785	0.547191	0.486138	0.6073785	0.5425495	0.4866705	0.6073785	0.5454905
50	5	3	3	40	100	hiddenCL	3	pcor	all	4	0.3296075	0.4707385	0.3864055	0.3293295	0.4707385	0.3840335	0.3293295	0.4707385	0.3840335
50	5	3	3	40	100	hidden	4	pcor	all	4	0.2814915	0.577935	0.3763215	0.2814915	0.577935	0.376222	0.2814915	0.577935	0.376222
50	5	3	3	40	100	complete	4	pcor	all	4	0.4108185	0.718845	0.524569	0.4108185	0.7113095	0.518628	0.4108185	0.7113095	0.5230635
50	5	3	3	40	100	hiddenCL	4	pcor	all	4	0.276114	0.5889895	0.3715305	0.2699095	0.5889895	0.3715305	0.272794	0.5889895	0.3715305
50	5	3	3	40	200	hidden	2	pcor	all	4	0.5966845	0.4520785	0.5175635	0.5923345	0.446698	0.5117165	0.5923345	0.451415	0.517151
50	5	3	3	40	200	complete	2	pcor	all	4	0.818182	0.559746	0.6665455	0.8164965	0.551934	0.6589555	0.8164965	0.559746	0.6665455
50	5	3	3	40	200	hiddenCL	2	pcor	all	4	0.571429	0.430509	0.4900995	0.569665	0.4285875	0.4872555	0.569665	0.4285875	0.4872555
50	5	3	3	40	200	hidden	3	pcor	all	4	0.545455	0.600094	0.5761355	0.5437555	0.59985	0.575925	0.5437555	0.59985	0.575925
50	5	3	3	40	200	complete	3	pcor	all	4	0.745588	0.72318	0.735029	0.744318	0.716518	0.729752	0.745588	0.72318	0.730883
50	5	3	3	40	200	hiddenCL	3	pcor	all	4	0.5216745	0.575047	0.5475775	0.520179	0.575047	0.5475415	0.520179	0.575047	0.5475415
50	5	3	3	40	200	hidden	4	pcor	all	4	0.483997	0.701852	0.5765905	0.4820795	0.7010585	0.574624	0.483146	0.7010585	0.574624
50	5	3	3	40	200	complete	4	pcor	all	4	0.6822025	0.8344745	0.752888	0.6822025	0.8344745	0.7466075	0.6822025	0.8344745	0.7500325
50	5	3	3	40	200	hiddenCL	4	pcor	all	4	0.471587	0.689904	0.5597855	0.471587	0.6878205	0.5597855	0.471587	0.689904	0.5597855
50	5	3	3	40	400	hidden	2	pcor	all	4	0.7055335	0.502101	0.5811595	0.7037575	0.502101	0.5811595	0.7037575	0.502101	0.5811595
50	5	3	3	40	400	complete	2	pcor	all	4	0.939047	0.6158915	0.7381215	0.939047	0.6158915	0.7381215	0.939047	0.6158915	0.7381215
50	5	3	3	40	400	hiddenCL	2	pcor	all	4	0.6632305	0.457579	0.5393755	0.6632305	0.457579	0.5393755	0.6632305	0.457579	0.5393755
50	5	3	3	40	400	hidden	3	pcor	all	4	0.6944925	0.671875	0.684472	0.691111	0.671875	0.6814845	0.691111	0.671875	0.6814845
50	5	3	3	40	400	complete	3	pcor	all	4	0.9096015	0.818615	0.8638405	0.9096015	0.818615	0.8638405	0.9096015	0.818615	0.8638405
50	5	3	3	40	400	hiddenCL	3	pcor	all	4	0.6454545	0.630525	0.643607	0.6454545	0.630525	0.643607	0.6454545	0.630525	0.643607
50	5	3	3	40	400	hidden	4	pcor	all	4	0.6649125	0.760558	0.712813	0.6649125	0.757796	0.710451	0.6649125	0.757796	0.710451
50	5	3	3	40	400	complete	4	pcor	all	4	0.8708335	0.911822	0.89011	0.8708335	0.911822	0.89011	0.8708335	0.911822	0.89011
50	5	3	3	40	400	hiddenCL	4	pcor	all	4	0.6084715	0.736068	0.6726695	0.6084715	0.736068	0.6726695	0.6084715	0.736068	0.6726695
50	5	3	3	40	800	hidden	2	pcor	all	4	0.8384785	0.5720395	0.6759155	0.8378335	0.5720395	0.6759155	0.8378335	0.5720395	0.6759155
50	5	3	3	40	800	complete	2	pcor	all	4	0.977653	0.617265	0.7579505	0.977653	0.617265	0.7579505	0.977653	0.617265	0.7579505
50	5	3	3	40	800	hiddenCL	2	pcor	all	4	0.701165	0.437728	0.534997	0.701165	0.437728	0.534997	0.701165	0.437728	0.534997
50	5	3	3	40	800	hidden	3	pcor	all	4	0.8479065	0.7823305	0.815571	0.845154	0.781226	0.811378	0.8479065	0.781226	0.8144135
50	5	3	3	40	800	complete	3	pcor	all	4	0.9751545	0.8605405	0.9175875	0.9751545	0.8605405	0.9175875	0.9751545	0.8605405	0.9175875
50	5	3	3	40	800	hiddenCL	3	pcor	all	4	0.7	0.6082695	0.652093	0.7	0.6082695	0.652093	0.7	0.6082695	0.652093
50	5	3	3	40	800	hidden	4	pcor	all	4	0.845612	0.8793195	0.86109	0.843327	0.8793195	0.860438	0.845612	0.8793195	0.86109
50	5	3	3	40	800	complete	4	pcor	all	4	0.9651115	0.937933	0.951546	0.9651115	0.937933	0.951546	0.9651115	0.937933	0.951546
50	5	3	3	40	800	hiddenCL	4	pcor	all	4	0.6898055	0.7136635	0.701926	0.6898055	0.7136635	0.701926	0.6898055	0.7136635	0.701926
50	5	4	0.5	40	20	hidden	2	pcor	all	4	0.0797725	0.145644	0.101207	0.072173	0.125	0.091111	0.0736925	0.1321225	0.096552
50	5	4	0.5	40	20	complete	2	pcor	all	4	0.082364	0.142495	0.1052695	0.068574	0.115832	0.084815	0.068966	0.1188235	0.0869745
50	5	4	0.5	40	20	hiddenCL	2	pcor	all	4	0.060488	0.115832	0.0810205	0.0515955	0.1	0.071693	0.0537695	0.1	0.071693
50	5	4	0.5	40	20	hidden	3	pcor	all	4	0.034287	0.2	0.058538	0.030625	0.188988	0.0521895	0.0315825	0.2	0.0538125
50	5	4	0.5	40	20	complete	3	pcor	all	4	0.04445	0.2366945	0.07408	0.0405705	0.210526	0.0687315	0.04211	0.218254	0.071434
50	5	4	0.5	40	20	hiddenCL	3	pcor	all	4	0.030306	0.19375	0.052403	0.0231225	0.1558705	0.0408205	0.023533	0.162281	0.041452
50	5	4	0.5	40	20	hidden	4	pcor	all	4	0.0105275	0.25	0.0204165	0.010417	0.236111	0.019901	0.0105275	0.25	0.0204165
50	5	4	0.5	40	20	complete	4	pcor	all	4	0.0109295	0.333333	0.0209565	0.010754	0.333333	0.0205135	0.0109295	0.333333	0.0209565
50	5	4	0.5	40	20	hiddenCL	4	pcor	all	4	0.010417	0.2916665	0.02	0.0103105	0.25	0.0197085	0.010417	0.2916665	0.02
50	5	4	0.5	40	50	hidden	2	pcor	all	4	0.2513735	0.3545705	0.2983905	0.2418845	0.3381315	0.28375	0.2483765	0.3484705	0.2904165
50	5	4	0.5	40	50	complete	2	pcor	all	4	0.333333	0.426667	0.375379	0.3293085	0.4203785	0.363068	0.333333	0.426471	0.3714605
50	5	4	0.5	40	50	hiddenCL	2	pcor	all	4	0.2272255	0.333333	0.268456	0.222985	0.31746	0.262298	0.222985	0.3233765	0.266758
50	5	4	0.5	40	50	hidden	3	pcor	all	4	0.1695405	0.5	0.256205	0.166667	0.469669	0.2477235	0.166667	0.469669	0.2477235
50	5	4	0.5	40	50	complete	3	pcor	all	4	0.245	0.662602	0.359938	0.245	0.6573935	0.3577815	0.245	0.6573935	0.359938
50	5	4	0.5	40	50	hiddenCL	3	pcor	all	4	0.1565565	0.538462	0.24369	0.151348	0.535299	0.2351245	0.1565565	0.538462	0.2423215
50	5	4	0.5	40	50	hidden	4	pcor	all	4	0.096875	0.5954545	0.1666025	0.096875	0.5954545	0.1666025	0.096875	0.5954545	0.1666025
50	5	4	0.5	40	50	complete	4	pcor	all	4	0.153846	0.8911765	0.261276	0.153846	0.8786765	0.261276	0.153846	0.8786765	0.261276
50	5	4	0.5	40	50	hiddenCL	4	pcor	all	4	0.092852	0.809091	0.169048	0.092852	0.792857	0.169048	0.092852	0.809091	0.169048
50	5	4	0.5	40	100	hidden	2	pcor	all	4	0.4740685	0.5381935	0.5138275	0.4684175	0.5284425	0.5029955	0.470007	0.5381935	0.5059715
50	5	4	0.5	40	100	complete	2	pcor	all	4	0.6337395	0.6402245	0.6393735	0.626111	0.6397675	0.633843	0.6327585	0.6402245	0.6363535
50	5	4	0.5	40	100	hiddenCL	2	pcor	all	4	0.4474965	0.5061055	0.46955	0.440291	0.502941	0.4645475	0.445048	0.5061055	0.4672515
50	5	4	0.5	40	100	hidden	3	pcor	all	4	0.388787	0.7294115	0.515877	0.388787	0.7203975	0.515877	0.388787	0.7203975	0.515877
50	5	4	0.5	40	100	complete	3	pcor	all	4	0.537465	0.882353	0.6713915	0.537465	0.879773	0.6713915	0.537465	0.879773	0.6713915
50	5	4	0.5	40	100	hiddenCL	3	pcor	all	4	0.3709525	0.7564275	0.4948515	0.369067	0.75	0.4904715	0.369067	0.753049	0.4904715
50	5	4	0.5	40	100	hidden	4	pcor	all	4	0.294643	0.774194	0.4260435	0.291667	0.774194	0.4226475	0.294643	0.774194	0.4260435
50	5	4	0.5	40	100	complete	4	pcor	all	4	0.4277685	0.972222	0.5873895	0.4277685	0.972222	0.5873895	0.4277685	0.972222	0.5873895
50	5	4	0.5	40	100	hiddenCL	4	pcor	all	4	0.297619	0.9076705	0.43881	0.297619	0.9076705	0.43881	0.297619	0.9076705	0.43881
50	5	4	0.5	40	200	hidden	2	pcor	all	4	0.666667	0.6369785	0.656085	0.6580215	0.6369785	0.6493845	0.664966	0.6369785	0.656085
50	5	4	0.5	40	200	complete	2	pcor	all	4	0.846809	0.708528	0.779668	0.846809	0.708528	0.779668	0.846809	0.708528	0.779668
50	5	4	0.5	40	200	hiddenCL	2	pcor	all	4	0.603159	0.545408	0.5683965	0.603159	0.544608	0.5683965	0.603159	0.545408	0.5683965
50	5	4	0.5	40	200	hidden	3	pcor	all	4	0.592574	0.8282665	0.692066	0.587923	0.815797	0.682781	0.592574	0.8235645	0.6911795
50	5	4	0.5	40	200	complete	3	pcor	all	4	0.773695	0.935897	0.846806	0.773695	0.935897	0.845696	0.773695	0.935897	0.846806
50	5	4	0.5	40	200	hiddenCL	3	pcor	all	4	0.5489	0.7941385	0.6501535	0.5489	0.7941385	0.6501535	0.5489	0.7941385	0.6501535
50	5	4	0.5	40	200	hidden	4	pcor	all	4	0.523306	0.886578	0.6597745	0.523306	0.886578	0.6597745	0.523306	0.886578	0.6597745
50	5	4	0.5	40	200	complete	4	pcor	all	4	0.698684	0.9853945	0.809991	0.698684	0.9853945	0.809991	0.698684	0.9853945	0.809991
50	5	4	0.5	40	200	hiddenCL	4	pcor	all	4	0.489246	0.8876265	0.6268455	0.489246	0.8876265	0.625477	0.489246	0.8876265	0.6268455
50	5	4	0.5	40	400	hidden	2	pcor	all	4	0.787586	0.655147	0.714812	0.787586	0.655147	0.714812	0.787586	0.655147	0.714812
50	5	4	0.5	40	400	complete	2	pcor	all	4	0.9476425	0.72076	0.819434	0.9462115	0.72076	0.818615	0.9476425	0.72076	0.819434
50	5	4	0.5	40	400	hiddenCL	2	pcor	all	4	0.67779	0.534032	0.5965065	0.67779	0.534032	0.5965065	0.67779	0.534032	0.5965065
50	5	4	0.5	40	400	hidden	3	pcor	all	4	0.75	0.866544	0.806907	0.75	0.863349	0.8011975	0.75	0.866544	0.8050435
50	5	4	0.5	40	400	complete	3	pcor	all	4	0.917636	0.951212	0.9319005	0.917636	0.950617	0.9319005	0.917636	0.951212	0.9319005
50	5	4	0.5	40	400	hiddenCL	3	pcor	all	4	0.652593	0.753086	0.7025255	0.652593	0.753086	0.7015265	0.652593	0.753086	0.7025255
50	5	4	0.5	40	400	hidden	4	pcor	all	4	0.714286	0.9253565	0.809787	0.714286	0.9241465	0.806411	0.714286	0.9253565	0.806411
50	5	4	0.5	40	400	complete	4	pcor	all	4	0.876389	1	0.928177	0.876389	1	0.928177	0.876389	1	0.928177
50	5	4	0.5	40	400	hiddenCL	4	pcor	all	4	0.621951	0.8369255	0.7117175	0.621951	0.8369255	0.7117175	0.621951	0.8369255	0.7117175
50	5	4	0.5	40	800	hidden	2	pcor	all	4	0.822917	0.6506935	0.7270235	0.822173	0.6470465	0.7270235	0.822917	0.6506935	0.7270235
50	5	4	0.5	40	800	complete	2	pcor	all	4	0.9779	0.741801	0.841629	0.9779	0.741801	0.841629	0.9779	0.741801	0.841629
50	5	4	0.5	40	800	hiddenCL	2	pcor	all	4	0.697917	0.520504	0.5945595	0.697917	0.5189285	0.594041	0.697917	0.520504	0.5945595
50	5	4	0.5	40	800	hidden	3	pcor	all	4	0.8171385	0.8518295	0.8373445	0.8171385	0.85	0.8359	0.8171385	0.8507425	0.8373445
50	5	4	0.5	40	800	complete	3	pcor	all	4	0.967033	0.9539985	0.959059	0.967033	0.9539985	0.959059	0.967033	0.9539985	0.959059
50	5	4	0.5	40	800	hiddenCL	3	pcor	all	4	0.690572	0.700689	0.69388	0.690572	0.700689	0.69388	0.690572	0.700689	0.69388
50	5	4	0.5	40	800	hidden	4	pcor	all	4	0.8171385	0.9183635	0.873563	0.8171385	0.9183635	0.871067	0.8171385	0.9183635	0.873563
50	5	4	0.5	40	800	complete	4	pcor	all	4	0.956283	0.98895	0.9730055	0.956283	0.98895	0.9730055	0.956283	0.98895	0.9730055
50	5	4	0.5	40	800	hiddenCL	4	pcor	all	4	0.679711	0.7594025	0.718832	0.679711	0.7594025	0.7183975	0.679711	0.7594025	0.718832
50	5	4	1	40	20	hidden	2	pcor	all	4	0.0785525	0.1483515	0.103896	0.0736925	0.142857	0.0949165	0.074468	0.142857	0.095238
50	5	4	1	40	20	complete	2	pcor	all	4	0.085106	0.156863	0.1107385	0.0736925	0.14	0.096896	0.074468	0.14	0.098538
50	5	4	1	40	20	hiddenCL	2	pcor	all	4	0.0625	0.130435	0.085357	0.054279	0.1149575	0.07381	0.054279	0.1149575	0.07381
50	5	4	1	40	20	hidden	3	pcor	all	4	0.03335	0.2440475	0.0579835	0.0324335	0.230769	0.056609	0.03335	0.234432	0.0579835
50	5	4	1	40	20	complete	3	pcor	all	4	0.045035	0.2649125	0.07814	0.041895	0.232143	0.0695705	0.041895	0.2386365	0.0704855
50	5	4	1	40	20	hiddenCL	3	pcor	all	4	0.0236695	0.181818	0.041667	0.023259	0.181818	0.0400645	0.023259	0.181818	0.0400645
50	5	4	1	40	20	hidden	4	pcor	all	4	0.010638	0.25	0.020833	0.010638	0.25	0.020833	0.010638	0.25	0.020833
50	5	4	1	40	20	complete	4	pcor	all	4	0.010638	0.333333	0.020943	0.010638	0.333333	0.020833	0.010638	0.333333	0.020943
50	5	4	1	40	20	hiddenCL	4	pcor	all	4	0.0097675	0.25	0.018895	0.004717	0.125	0.009091	0.0097675	0.25	0.018895
50	5	4	1	40	50	hidden	2	pcor	all	4	0.269877	0.383766	0.3137695	0.2603455	0.369538	0.3124705	0.2603455	0.3766235	0.3137695
50	5	4	1	40	50	complete	2	pcor	all	4	0.374456	0.4840095	0.4208575	0.371737	0.4660985	0.410643	0.371737	0.474917	0.41446
50	5	4	1	40	50	hiddenCL	2	pcor	all	4	0.2559525	0.374239	0.3048485	0.25	0.365232	0.298714	0.25	0.372348	0.302766
50	5	4	1	40	50	hidden	3	pcor	all	4	0.1895775	0.5419585	0.2763925	0.1895775	0.5419585	0.2763925	0.1895775	0.5419585	0.2763925
50	5	4	1	40	50	complete	3	pcor	all	4	0.2800655	0.7013515	0.39221	0.2800655	0.683992	0.39221	0.2800655	0.696154	0.39221
50	5	4	1	40	50	hiddenCL	3	pcor	all	4	0.1926645	0.6150795	0.2873635	0.1926645	0.6150795	0.2873635	0.1926645	0.6150795	0.2873635
50	5	4	1	40	50	hidden	4	pcor	all	4	0.10894	0.58114	0.186581	0.10894	0.575188	0.186581	0.10894	0.58114	0.186581
50	5	4	1	40	50	complete	4	pcor	all	4	0.178571	0.923077	0.295631	0.178571	0.923077	0.295631	0.178571	0.923077	0.295631
50	5	4	1	40	50	hiddenCL	4	pcor	all	4	0.114633	0.9	0.2026125	0.114633	0.9	0.2026125	0.114633	0.9	0.2026125
50	5	4	1	40	100	hidden	2	pcor	all	4	0.497312	0.540703	0.521466	0.4947865	0.540703	0.517463	0.4947865	0.540703	0.517463
50	5	4	1	40	100	complete	2	pcor	all	4	0.6525205	0.6684985	0.6648945	0.6525205	0.6684985	0.6594	0.6525205	0.6684985	0.6594
50	5	4	1	40	100	hiddenCL	2	pcor	all	4	0.461446	0.5126605	0.4807405	0.459297	0.5120925	0.478889	0.459297	0.5120925	0.478889
50	5	4	1	40	100	hidden	3	pcor	all	4	0.4035305	0.745222	0.521671	0.397788	0.7403705	0.518001	0.397788	0.7423405	0.519102
50	5	4	1	40	100	complete	3	pcor	all	4	0.5561285	0.88548	0.685714	0.5561285	0.883301	0.6845715	0.5561285	0.88548	0.6845715
50	5	4	1	40	100	hiddenCL	3	pcor	all	4	0.3902045	0.745068	0.510345	0.386578	0.7441355	0.510345	0.386578	0.7441355	0.510345
50	5	4	1	40	100	hidden	4	pcor	all	4	0.322479	0.7845645	0.4543775	0.3180145	0.78125	0.448537	0.322479	0.7845645	0.4543775
50	5	4	1	40	100	complete	4	pcor	all	4	0.4501	0.975	0.6150655	0.4501	0.975	0.6120925	0.4501	0.975	0.6120925
50	5	4	1	40	100	hiddenCL	4	pcor	all	4	0.3039825	0.891892	0.4526925	0.3039825	0.8903905	0.4526925	0.3039825	0.8903905	0.4526925
50	5	4	1	40	200	hidden	2	pcor	all	4	0.701262	0.6302225	0.654513	0.6955495	0.623658	0.650435	0.6971065	0.62762	0.654513
50	5	4	1	40	200	complete	2	pcor	all	4	0.8508195	0.7347575	0.785705	0.8508195	0.7347575	0.784935	0.8508195	0.7347575	0.784935
50	5	4	1	40	200	hiddenCL	2	pcor	all	4	0.606763	0.571429	0.587293	0.606763	0.571429	0.587293	0.606763	0.571429	0.587293
50	5	4	1	40	200	hidden	3	pcor	all	4	0.6277835	0.827665	0.7090815	0.6277835	0.826343	0.7090815	0.6277835	0.827665	0.7090815
50	5	4	1	40	200	complete	3	pcor	all	4	0.7877345	0.935021	0.857143	0.7877345	0.935021	0.857143	0.7877345	0.935021	0.857143
50	5	4	1	40	200	hiddenCL	3	pcor	all	4	0.560058	0.7909175	0.6501095	0.560058	0.7909175	0.6501095	0.560058	0.7909175	0.6501095
50	5	4	1	40	200	hidden	4	pcor	all	4	0.5523575	0.886111	0.6805965	0.5523575	0.8823445	0.6805965	0.5523575	0.886111	0.6805965
50	5	4	1	40	200	complete	4	pcor	all	4	0.694703	0.984848	0.8190615	0.694703	0.984848	0.8190615	0.694703	0.984848	0.8190615
50	5	4	1	40	200	hiddenCL	4	pcor	all	4	0.5	0.8775	0.634933	0.5	0.8775	0.634933	0.5	0.8775	0.634933
50	5	4	1	40	400	hidden	2	pcor	all	4	0.7934585	0.6836885	0.7312835	0.7934585	0.6836885	0.7312835	0.7934585	0.6836885	0.7312835
50	5	4	1	40	400	complete	2	pcor	all	4	0.9583155	0.766511	0.8443485	0.958105	0.766511	0.8443485	0.9583155	0.766511	0.8443485
50	5	4	1	40	400	hiddenCL	2	pcor	all	4	0.6922715	0.563043	0.6237545	0.6887955	0.563043	0.6237545	0.6922715	0.563043	0.6237545
50	5	4	1	40	400	hidden	3	pcor	all	4	0.773652	0.8741195	0.8190965	0.773652	0.8741195	0.8190965	0.773652	0.8741195	0.8190965
50	5	4	1	40	400	complete	3	pcor	all	4	0.927827	0.9642655	0.940078	0.927827	0.9642655	0.940078	0.927827	0.9642655	0.940078
50	5	4	1	40	400	hiddenCL	3	pcor	all	4	0.670334	0.758887	0.710977	0.670334	0.758887	0.710977	0.670334	0.758887	0.710977
50	5	4	1	40	400	hidden	4	pcor	all	4	0.743085	0.917808	0.82057	0.743085	0.917808	0.8196145	0.743085	0.917808	0.82057
50	5	4	1	40	400	complete	4	pcor	all	4	0.8876265	1	0.9337325	0.8876265	1	0.9337325	0.8876265	1	0.9337325
50	5	4	1	40	400	hiddenCL	4	pcor	all	4	0.6353865	0.8200925	0.7188235	0.6353865	0.8200925	0.7188235	0.6353865	0.8200925	0.7188235
50	5	4	1	40	800	hidden	2	pcor	all	4	0.8578645	0.69489	0.7742215	0.8578645	0.69489	0.7742215	0.8578645	0.69489	0.7742215
50	5	4	1	40	800	complete	2	pcor	all	4	0.986655	0.765236	0.857817	0.986655	0.761144	0.8565375	0.986655	0.765236	0.857817
50	5	4	1	40	800	hiddenCL	2	pcor	all	4	0.710321	0.540675	0.613958	0.710321	0.540675	0.613958	0.710321	0.540675	0.613958
50	5	4	1	40	800	hidden	3	pcor	all	4	0.867636	0.891435	0.882319	0.867636	0.891435	0.876572	0.867636	0.891435	0.876572
50	5	4	1	40	800	complete	3	pcor	all	4	0.978723	0.9585395	0.9677025	0.978723	0.9585395	0.9677025	0.978723	0.9585395	0.9677025
50	5	4	1	40	800	hiddenCL	3	pcor	all	4	0.704082	0.695776	0.704982	0.704082	0.695776	0.704982	0.704082	0.695776	0.704982
50	5	4	1	40	800	hidden	4	pcor	all	4	0.860144	0.934497	0.8942845	0.860144	0.934497	0.8942845	0.860144	0.934497	0.8942845
50	5	4	1	40	800	complete	4	pcor	all	4	0.9684175	0.990098	0.9793795	0.9684175	0.990098	0.9793795	0.9684175	0.990098	0.9793795
50	5	4	1	40	800	hiddenCL	4	pcor	all	4	0.693998	0.7565835	0.7246005	0.693998	0.7565835	0.7246005	0.693998	0.7565835	0.7246005
50	5	4	2	40	20	hidden	2	pcor	all	4	0.1138725	0.198343	0.1437005	0.1016985	0.171645	0.125006	0.1093335	0.186932	0.13652
50	5	4	2	40	20	complete	2	pcor	all	4	0.11378	0.2	0.142292	0.106763	0.191789	0.137243	0.107335	0.191789	0.137243
50	5	4	2	40	20	hiddenCL	2	pcor	all	4	0.0765235	0.144468	0.0996455	0.067799	0.136364	0.091206	0.068627	0.1368095	0.091206
50	5	4	2	40	20	hidden	3	pcor	all	4	0.0639665	0.2406895	0.10042	0.059465	0.222222	0.0942965	0.06069	0.229021	0.098
50	5	4	2	40	20	complete	3	pcor	all	4	0.0785415	0.272727	0.1233505	0.0760695	0.2649125	0.1176925	0.0765565	0.2649125	0.12
50	5	4	2	40	20	hiddenCL	3	pcor	all	4	0.0439775	0.196154	0.0724115	0.0432445	0.196154	0.0717505	0.0432445	0.196154	0.0717505
50	5	4	2	40	20	hidden	4	pcor	all	4	0.027106	0.3095235	0.0497065	0.027106	0.3095235	0.0497065	0.027106	0.3095235	0.0497065
50	5	4	2	40	20	complete	4	pcor	all	4	0.0358415	0.4083335	0.064546	0.0326435	0.4	0.061282	0.0326435	0.4	0.061282
50	5	4	2	40	20	hiddenCL	4	pcor	all	4	0.016862	0.285714	0.0308385	0.016862	0.285714	0.0308385	0.016862	0.285714	0.0308385
50	5	4	2	40	50	hidden	2	pcor	all	4	0.2610815	0.360264	0.3027315	0.2526595	0.347826	0.297929	0.2572375	0.3560275	0.2990685
50	5	4	2	40	50	complete	2	pcor	all	4	0.3573715	0.441176	0.396037	0.3499505	0.434783	0.3873515	0.354355	0.440285	0.392084
50	5	4	2	40	50	hiddenCL	2	pcor	all	4	0.2420135	0.343517	0.2847925	0.2346685	0.343517	0.282051	0.238839	0.343517	0.282961
50	5	4	2	40	50	hidden	3	pcor	all	4	0.2	0.5	0.28147	0.1940265	0.4886305	0.278424	0.198901	0.4886305	0.280031
50	5	4	2	40	50	complete	3	pcor	all	4	0.2732685	0.638889	0.3889695	0.272286	0.638889	0.381394	0.2732685	0.638889	0.3889695
50	5	4	2	40	50	hiddenCL	3	pcor	all	4	0.1881945	0.5405845	0.2822915	0.1881945	0.532563	0.28125	0.1881945	0.532563	0.28125
50	5	4	2	40	50	hidden	4	pcor	all	4	0.139388	0.574176	0.216934	0.139388	0.568323	0.216934	0.139388	0.568323	0.216934
50	5	4	2	40	50	complete	4	pcor	all	4	0.1989585	0.8	0.3153585	0.1958975	0.7886905	0.31405	0.1958975	0.7958335	0.31405
50	5	4	2	40	50	hiddenCL	4	pcor	all	4	0.123016	0.743421	0.210453	0.123016	0.7416665	0.210453	0.123016	0.7416665	0.210453
50	5	4	2	40	100	hidden	2	pcor	all	4	0.4505255	0.4854945	0.4725545	0.4473975	0.479813	0.4661375	0.4473975	0.4854945	0.472013
50	5	4	2	40	100	complete	2	pcor	all	4	0.62633	0.6084545	0.6171525	0.6210105	0.6031915	0.6150005	0.62633	0.6031915	0.6159335
50	5	4	2	40	100	hiddenCL	2	pcor	all	4	0.434578	0.468745	0.447857	0.4294755	0.4675105	0.4439095	0.4325815	0.468745	0.445079
50	5	4	2	40	100	hidden	3	pcor	all	4	0.3846715	0.6526695	0.4844675	0.380131	0.6499585	0.4844675	0.3819655	0.6499585	0.4844675
50	5	4	2	40	100	complete	3	pcor	all	4	0.536411	0.8121695	0.64522	0.53464	0.8121695	0.64522	0.53464	0.8121695	0.64522
50	5	4	2	40	100	hiddenCL	3	pcor	all	4	0.3651485	0.6978935	0.478806	0.3651485	0.6978935	0.4779365	0.3651485	0.6978935	0.478806
50	5	4	2	40	100	hidden	4	pcor	all	4	0.3030415	0.727273	0.42967	0.29833	0.727273	0.424812	0.3030415	0.727273	0.424812
50	5	4	2	40	100	complete	4	pcor	all	4	0.4294755	0.955556	0.591082	0.4294755	0.9539685	0.591082	0.4294755	0.9539685	0.591082
50	5	4	2	40	100	hiddenCL	4	pcor	all	4	0.299347	0.8533	0.440819	0.299347	0.8483455	0.440819	0.299347	0.8483455	0.440819
50	5	4	2	40	200	hidden	2	pcor	all	4	0.6208715	0.5778755	0.5930795	0.620653	0.568451	0.5788135	0.620653	0.573835	0.590133
50	5	4	2	40	200	complete	2	pcor	all	4	0.8426765	0.7004675	0.759519	0.8398095	0.6995575	0.757301	0.8398095	0.6995575	0.757301
50	5	4	2	40	200	hiddenCL	2	pcor	all	4	0.585784	0.533302	0.5538015	0.58477	0.533302	0.5538015	0.58477	0.533302	0.5538015
50	5	4	2	40	200	hidden	3	pcor	all	4	0.5692195	0.753524	0.639773	0.5692195	0.753524	0.639773	0.5692195	0.753524	0.639773
50	5	4	2	40	200	complete	3	pcor	all	4	0.7633055	0.9150635	0.8348995	0.7621405	0.9150635	0.8338445	0.7621405	0.9150635	0.8338445
50	5	4	2	40	200	hiddenCL	3	pcor	all	4	0.5450405	0.7602565	0.6326475	0.5414525	0.7602565	0.6326475	0.5414525	0.7602565	0.6326475
50	5	4	2	40	200	hidden	4	pcor	all	4	0.505495	0.820614	0.6254355	0.505495	0.820614	0.6254355	0.505495	0.815741	0.6254355
50	5	4	2	40	200	complete	4	pcor	all	4	0.693213	0.9826075	0.8102235	0.693213	0.9816125	0.8074475	0.693213	0.9816125	0.8074475
50	5	4	2	40	200	hiddenCL	4	pcor	all	4	0.486586	0.849839	0.616903	0.486586	0.849839	0.616903	0.486586	0.849839	0.616903
50	5	4	2	40	400	hidden	2	pcor	all	4	0.75	0.605637	0.666667	0.7484175	0.603704	0.661896	0.7484175	0.6047325	0.666667
50	5	4	2	40	400	complete	2	pcor	all	4	0.953482	0.721111	0.8213375	0.953482	0.7184905	0.8213375	0.953482	0.7184905	0.8213375
50	5	4	2	40	400	hiddenCL	2	pcor	all	4	0.670455	0.537109	0.5948585	0.670455	0.537109	0.5948585	0.670455	0.537109	0.5948585
50	5	4	2	40	400	hidden	3	pcor	all	4	0.740759	0.817308	0.772904	0.735479	0.817308	0.772904	0.735479	0.817308	0.772904
50	5	4	2	40	400	complete	3	pcor	all	4	0.926283	0.938447	0.93223	0.926283	0.938447	0.93223	0.926283	0.938447	0.93223
50	5	4	2	40	400	hiddenCL	3	pcor	all	4	0.64698	0.728039	0.693306	0.64698	0.728039	0.693306	0.64698	0.728039	0.693306
50	5	4	2	40	400	hidden	4	pcor	all	4	0.6926885	0.878378	0.772068	0.6926885	0.878378	0.772068	0.6926885	0.878378	0.772068
50	5	4	2	40	400	complete	4	pcor	all	4	0.879483	0.987577	0.927711	0.879483	0.987577	0.927711	0.879483	0.987577	0.927711
50	5	4	2	40	400	hiddenCL	4	pcor	all	4	0.612081	0.8258605	0.7051425	0.612081	0.8258605	0.7051425	0.612081	0.8258605	0.7051425
50	5	4	2	40	800	hidden	2	pcor	all	4	0.8459865	0.667979	0.743708	0.8459865	0.667979	0.743708	0.8459865	0.667979	0.743708
50	5	4	2	40	800	complete	2	pcor	all	4	0.986087	0.7343305	0.8404545	0.986087	0.7343305	0.8404545	0.982337	0.7343305	0.8404545
50	5	4	2	40	800	hiddenCL	2	pcor	all	4	0.6965195	0.514347	0.595609	0.6965195	0.514347	0.595609	0.6965195	0.514347	0.595609
50	5	4	2	40	800	hidden	3	pcor	all	4	0.8563495	0.862101	0.850121	0.8563495	0.862101	0.850121	0.8563495	0.862101	0.850121
50	5	4	2	40	800	complete	3	pcor	all	4	0.976872	0.9428365	0.960447	0.976872	0.9428365	0.960447	0.976872	0.9428365	0.960447
50	5	4	2	40	800	hiddenCL	3	pcor	all	4	0.69365	0.678571	0.6917035	0.69365	0.678571	0.6917035	0.69365	0.678571	0.6917035
50	5	4	2	40	800	hidden	4	pcor	all	4	0.838176	0.9249665	0.8760255	0.838176	0.9249665	0.8760255	0.838176	0.9249665	0.8760255
50	5	4	2	40	800	complete	4	pcor	all	4	0.966288	0.9890095	0.9774005	0.966288	0.9890095	0.9774005	0.966288	0.9890095	0.9774005
50	5	4	2	40	800	hiddenCL	4	pcor	all	4	0.684659	0.75	0.718232	0.684659	0.75	0.718232	0.684659	0.75	0.718232
50	5	4	3	40	20	hidden	2	pcor	all	4	0.1217285	0.196491	0.1494255	0.111111	0.1835015	0.1409855	0.113027	0.1835015	0.1423505
50	5	4	3	40	20	complete	2	pcor	all	4	0.141304	0.236826	0.178082	0.1333995	0.224014	0.164384	0.138182	0.2282875	0.169783
50	5	4	3	40	20	hiddenCL	2	pcor	all	4	0.086957	0.163265	0.112293	0.078215	0.150555	0.102195	0.079556	0.152174	0.104102
50	5	4	3	40	20	hidden	3	pcor	all	4	0.09489	0.2264225	0.135632	0.0918955	0.2168035	0.1311825	0.0918955	0.217483	0.1311825
50	5	4	3	40	20	complete	3	pcor	all	4	0.1117355	0.259524	0.156633	0.1040495	0.2435725	0.145751	0.1052665	0.2496105	0.146941
50	5	4	3	40	20	hiddenCL	3	pcor	all	4	0.0655755	0.194444	0.10042	0.056208	0.169048	0.0836835	0.061344	0.18388	0.092017
50	5	4	3	40	20	hidden	4	pcor	all	4	0.0578055	0.2600645	0.0950875	0.057307	0.2600645	0.0943435	0.057307	0.2600645	0.0943435
50	5	4	3	40	20	complete	4	pcor	all	4	0.0752085	0.333333	0.123669	0.0720655	0.327957	0.115652	0.0752085	0.333333	0.123669
50	5	4	3	40	20	hiddenCL	4	pcor	all	4	0.0366945	0.1875	0.061961	0.0366345	0.181818	0.060315	0.0366345	0.184659	0.060315
50	5	4	3	40	50	hidden	2	pcor	all	4	0.262303	0.320494	0.296928	0.2590065	0.308739	0.289474	0.26087	0.3138275	0.289474
50	5	4	3	40	50	complete	2	pcor	all	4	0.3539825	0.3988255	0.38145	0.3436505	0.3817955	0.3738815	0.346327	0.392653	0.375426
50	5	4	3	40	50	hiddenCL	2	pcor	all	4	0.2299425	0.293333	0.2642665	0.2204165	0.281892	0.253021	0.2252415	0.282857	0.258817
50	5	4	3	40	50	hidden	3	pcor	all	4	0.197826	0.369948	0.2671365	0.1946	0.365385	0.265362	0.197826	0.366366	0.266245
50	5	4	3	40	50	complete	3	pcor	all	4	0.285714	0.4762335	0.363267	0.2773355	0.4673305	0.356113	0.282609	0.473137	0.3570945
50	5	4	3	40	50	hiddenCL	3	pcor	all	4	0.1891815	0.3493515	0.2417795	0.185798	0.333333	0.2408205	0.1891815	0.344126	0.2417795
50	5	4	3	40	50	hidden	4	pcor	all	4	0.1539685	0.3969695	0.22438	0.1539685	0.393398	0.22438	0.1539685	0.3969695	0.22438
50	5	4	3	40	50	complete	4	pcor	all	4	0.214578	0.530792	0.304	0.2134775	0.5278465	0.304	0.2134775	0.5278465	0.304
50	5	4	3	40	50	hiddenCL	4	pcor	all	4	0.1348485	0.3900965	0.1957755	0.133333	0.384615	0.194335	0.133333	0.386752	0.194335
50	5	4	3	40	100	hidden	2	pcor	all	4	0.412779	0.3750405	0.394662	0.4043745	0.365583	0.3885845	0.4059505	0.373684	0.3942975
50	5	4	3	40	100	complete	2	pcor	all	4	0.57683	0.4952725	0.537138	0.5642175	0.495222	0.532005	0.5676085	0.495222	0.532609
50	5	4	3	40	100	hiddenCL	2	pcor	all	4	0.401087	0.382979	0.3934415	0.4	0.37367	0.3887725	0.401087	0.375619	0.3887725
50	5	4	3	40	100	hidden	3	pcor	all	4	0.3699675	0.491803	0.419321	0.365735	0.484848	0.417692	0.365735	0.4870105	0.4181985
50	5	4	3	40	100	complete	3	pcor	all	4	0.4944435	0.632245	0.555565	0.4915705	0.618421	0.553095	0.4915705	0.623496	0.555565
50	5	4	3	40	100	hiddenCL	3	pcor	all	4	0.3464285	0.492647	0.4099315	0.335206	0.4846115	0.399895	0.3387095	0.485071	0.402516
50	5	4	3	40	100	hidden	4	pcor	all	4	0.285714	0.5483195	0.376689	0.2833065	0.5483195	0.37547	0.285714	0.5483195	0.373707
50	5	4	3	40	100	complete	4	pcor	all	4	0.413418	0.700877	0.521671	0.413418	0.6990565	0.521671	0.413418	0.6990565	0.521671
50	5	4	3	40	100	hiddenCL	4	pcor	all	4	0.281346	0.597619	0.3813175	0.2775385	0.5830065	0.3771915	0.281346	0.592491	0.3813175
50	5	4	3	40	200	hidden	2	pcor	all	4	0.6166815	0.474788	0.5320935	0.60911	0.474788	0.528857	0.60911	0.474788	0.528857
50	5	4	3	40	200	complete	2	pcor	all	4	0.812476	0.5789405	0.6741415	0.812476	0.576497	0.6728565	0.812476	0.5789405	0.6741415
50	5	4	3	40	200	hiddenCL	2	pcor	all	4	0.581685	0.4543875	0.5083755	0.581685	0.4540285	0.505911	0.581685	0.4540285	0.505911
50	5	4	3	40	200	hidden	3	pcor	all	4	0.563165	0.631062	0.601967	0.5622025	0.628709	0.595632	0.563165	0.628709	0.595632
50	5	4	3	40	200	complete	3	pcor	all	4	0.737986	0.728781	0.740426	0.736237	0.7273555	0.739819	0.736237	0.7273555	0.740153
50	5	4	3	40	200	hiddenCL	3	pcor	all	4	0.528981	0.6107205	0.559265	0.524269	0.6107205	0.5555765	0.528981	0.6107205	0.559265
50	5	4	3	40	200	hidden	4	pcor	all	4	0.4944435	0.711864	0.5886355	0.491872	0.709384	0.5882975	0.491872	0.711864	0.5886355
50	5	4	3	40	200	complete	4	pcor	all	4	0.6683335	0.822479	0.7401165	0.6635715	0.822479	0.730096	0.6683335	0.822479	0.730096
50	5	4	3	40	200	hiddenCL	4	pcor	all	4	0.4690425	0.7014055	0.5540795	0.4690425	0.6929565	0.5505305	0.4690425	0.693469	0.5540795
50	5	4	3	40	400	hidden	2	pcor	all	4	0.7033145	0.490418	0.579898	0.6983145	0.490418	0.579898	0.7033145	0.490418	0.579898
50	5	4	3	40	400	complete	2	pcor	all	4	0.9462865	0.620304	0.751174	0.944031	0.620304	0.751174	0.9462865	0.620304	0.751174
50	5	4	3	40	400	hiddenCL	2	pcor	all	4	0.670737	0.462442	0.551563	0.670737	0.458505	0.549614	0.670737	0.458505	0.549614
50	5	4	3	40	400	hidden	3	pcor	all	4	0.6840335	0.687141	0.69266	0.6840335	0.687141	0.69266	0.6840335	0.687141	0.69266
50	5	4	3	40	400	complete	3	pcor	all	4	0.906964	0.804023	0.8484695	0.906964	0.804023	0.8484695	0.906964	0.804023	0.8484695
50	5	4	3	40	400	hiddenCL	3	pcor	all	4	0.643678	0.6271065	0.6370185	0.643678	0.6271065	0.636038	0.643678	0.6271065	0.6370185
50	5	4	3	40	400	hidden	4	pcor	all	4	0.6499505	0.7765295	0.70428	0.6499505	0.771202	0.70428	0.6499505	0.7765295	0.70428
50	5	4	3	40	400	complete	4	pcor	all	4	0.861142	0.8894995	0.87787	0.861142	0.8894995	0.87787	0.861142	0.8894995	0.87787
50	5	4	3	40	400	hiddenCL	4	pcor	all	4	0.6095975	0.7218705	0.666667	0.6095975	0.7218705	0.660819	0.6095975	0.7218705	0.666667
50	5	4	3	40	800	hidden	2	pcor	all	4	0.8176205	0.5784835	0.6798835	0.8108825	0.5766155	0.677901	0.8139285	0.5784835	0.6798835
50	5	4	3	40	800	complete	2	pcor	all	4	0.974684	0.6437485	0.7746215	0.974684	0.6437485	0.7746215	0.974684	0.6437485	0.7746215
50	5	4	3	40	800	hiddenCL	2	pcor	all	4	0.702223	0.4544515	0.5504715	0.702223	0.4544515	0.5504715	0.702223	0.4544515	0.5504715
50	5	4	3	40	800	hidden	3	pcor	all	4	0.84329	0.788057	0.8160345	0.84329	0.788057	0.8160345	0.84329	0.788057	0.8160345
50	5	4	3	40	800	complete	3	pcor	all	4	0.968253	0.83663	0.900237	0.967738	0.83663	0.900237	0.968253	0.83663	0.900237
50	5	4	3	40	800	hiddenCL	3	pcor	all	4	0.697564	0.619048	0.653156	0.697564	0.619048	0.653156	0.697564	0.619048	0.653156
50	5	4	3	40	800	hidden	4	pcor	all	4	0.834249	0.8857105	0.852872	0.824808	0.8857105	0.852872	0.834249	0.8857105	0.852872
50	5	4	3	40	800	complete	4	pcor	all	4	0.957713	0.9265725	0.939544	0.957713	0.9265725	0.939544	0.957713	0.9265725	0.939544
50	5	4	3	40	800	hiddenCL	4	pcor	all	4	0.6841635	0.7255165	0.701242	0.6841635	0.7255165	0.701242	0.6841635	0.7255165	0.701242
100	10	0.5	0.5	40	20	hidden	2	pcor	all	4	0.063867	0.0977795	0.0794235	0.060109	0.095238	0.0742055	0.0605425	0.095238	0.074216
100	10	0.5	0.5	40	20	complete	2	pcor	all	4	0.069151	0.113747	0.0877145	0.060441	0.097265	0.074631	0.0623235	0.102381	0.075995
100	10	0.5	0.5	40	20	hiddenCL	2	pcor	all	4	0.0452955	0.0845585	0.059257	0.040464	0.0733165	0.050641	0.0426695	0.080404	0.056141
100	10	0.5	0.5	40	20	hidden	3	pcor	all	4	0.0341905	0.1362435	0.055196	0.0335235	0.1289175	0.053933	0.0335235	0.1289175	0.053933
100	10	0.5	0.5	40	20	complete	3	pcor	all	4	0.043389	0.135593	0.067369	0.040937	0.129331	0.061977	0.042847	0.12963	0.064763
100	10	0.5	0.5	40	20	hiddenCL	3	pcor	all	4	0.028029	0.1038075	0.0439665	0.026599	0.1	0.0413255	0.026599	0.1	0.0413255
100	10	0.5	0.5	40	20	hidden	4	pcor	all	4	0.0079095	0.2	0.015235	0.0079095	0.2	0.015235	0.0079095	0.2	0.015235
100	10	0.5	0.5	40	20	complete	4	pcor	all	4	0.011236	0.2403845	0.0215635	0.011236	0.2264955	0.0215635	0.011236	0.2264955	0.0215635
100	10	0.5	0.5	40	20	hiddenCL	4	pcor	all	4	0.005883	0.181818	0.011365	0.005883	0.181818	0.011365	0.005883	0.181818	0.011365
100	10	0.5	0.5	40	50	hidden	2	pcor	all	4	0.2366215	0.290497	0.260466	0.2352025	0.290497	0.25808	0.2352025	0.290497	0.260466
100	10	0.5	0.5	40	50	complete	2	pcor	all	4	0.330501	0.385357	0.357998	0.322404	0.375065	0.3510335	0.326978	0.3789835	0.3524235
100	10	0.5	0.5	40	50	hiddenCL	2	pcor	all	4	0.225708	0.289457	0.2523685	0.2190455	0.2807995	0.2488525	0.225708	0.2837965	0.250415
100	10	0.5	0.5	40	50	hidden	3	pcor	all	4	0.184173	0.453551	0.262548	0.181073	0.453551	0.2590545	0.1815825	0.453551	0.26236
100	10	0.5	0.5	40	50	complete	3	pcor	all	4	0.2680905	0.578313	0.3628525	0.2640955	0.5749785	0.362587	0.2640955	0.5749785	0.362587
100	10	0.5	0.5	40	50	hiddenCL	3	pcor	all	4	0.181073	0.4672555	0.2610285	0.1792445	0.458301	0.2539105	0.181073	0.458301	0.2563115
100	10	0.5	0.5	40	50	hidden	4	pcor	all	4	0.1123295	0.625	0.1907165	0.1123295	0.625	0.1907165	0.1123295	0.625	0.1907165
100	10	0.5	0.5	40	50	complete	4	pcor	all	4	0.174863	0.842105	0.2915855	0.174863	0.842105	0.2915855	0.174863	0.842105	0.2915855
100	10	0.5	0.5	40	50	hiddenCL	4	pcor	all	4	0.112747	0.7913045	0.1945145	0.112747	0.772727	0.1945145	0.112747	0.7913045	0.1945145
100	10	0.5	0.5	40	100	hidden	2	pcor	all	4	0.474718	0.471479	0.4709305	0.4672685	0.465406	0.4661985	0.472461	0.471479	0.4709305
100	10	0.5	0.5	40	100	complete	2	pcor	all	4	0.6204225	0.5618825	0.5895735	0.61886	0.558267	0.5876325	0.61935	0.559434	0.5895735
100	10	0.5	0.5	40	100	hiddenCL	2	pcor	all	4	0.443229	0.4330355	0.4388125	0.441875	0.4323705	0.4370185	0.441875	0.4330355	0.4370185
100	10	0.5	0.5	40	100	hidden	3	pcor	all	4	0.3957775	0.674082	0.501767	0.395083	0.6701165	0.500836	0.3957775	0.672671	0.5008835
100	10	0.5	0.5	40	100	complete	3	pcor	all	4	0.5367825	0.801575	0.6455525	0.5367825	0.801575	0.6455525	0.5367825	0.801575	0.6455525
100	10	0.5	0.5	40	100	hiddenCL	3	pcor	all	4	0.371108	0.674774	0.482925	0.3706875	0.674774	0.482925	0.3706875	0.674774	0.482925
100	10	0.5	0.5	40	100	hidden	4	pcor	all	4	0.304939	0.7651655	0.4378735	0.3042325	0.764706	0.436857	0.304939	0.7651655	0.4378735
100	10	0.5	0.5	40	100	complete	4	pcor	all	4	0.4369585	0.948684	0.6023075	0.4369585	0.948684	0.6023075	0.4369585	0.948684	0.6023075
100	10	0.5	0.5	40	100	hiddenCL	4	pcor	all	4	0.3000055	0.866516	0.442688	0.3000055	0.866516	0.442688	0.3000055	0.866516	0.442688
100	10	0.5	0.5	40	200	hidden	2	pcor	all	4	0.677596	0.556273	0.6128375	0.677596	0.5541515	0.610388	0.677596	0.556273	0.6128375
100	10	0.5	0.5	40	200	complete	2	pcor	all	4	0.8543545	0.636916	0.731037	0.854037	0.636916	0.731037	0.8543545	0.636916	0.731037
100	10	0.5	0.5	40	200	hiddenCL	2	pcor	all	4	0.605362	0.489781	0.544564	0.605362	0.489781	0.54267	0.605362	0.489781	0.54267
100	10	0.5	0.5	40	200	hidden	3	pcor	all	4	0.6227565	0.7867205	0.6964175	0.6183815	0.7826885	0.692237	0.621403	0.7862345	0.694452
100	10	0.5	0.5	40	200	complete	3	pcor	all	4	0.7883325	0.894912	0.8343245	0.7855235	0.894912	0.8335655	0.7855235	0.894912	0.8343245
100	10	0.5	0.5	40	200	hiddenCL	3	pcor	all	4	0.554066	0.7340925	0.6292805	0.554066	0.7340925	0.627633	0.554066	0.7340925	0.627633
100	10	0.5	0.5	40	200	hidden	4	pcor	all	4	0.5274065	0.8756445	0.663492	0.5274065	0.874437	0.6598595	0.5274065	0.8756445	0.6598595
100	10	0.5	0.5	40	200	complete	4	pcor	all	4	0.6971045	0.977778	0.8148095	0.6971045	0.977778	0.8148095	0.6971045	0.977778	0.8148095
100	10	0.5	0.5	40	200	hiddenCL	4	pcor	all	4	0.4891735	0.8622235	0.6223	0.4891735	0.8622235	0.6223	0.4891735	0.8622235	0.6223
100	10	0.5	0.5	40	400	hidden	2	pcor	all	4	0.796833	0.587324	0.6743705	0.7955245	0.587324	0.6736975	0.7955245	0.587324	0.6736975
100	10	0.5	0.5	40	400	complete	2	pcor	all	4	0.9580025	0.6647815	0.7849275	0.9574455	0.66297	0.7832795	0.9580025	0.6647815	0.7849275
100	10	0.5	0.5	40	400	hiddenCL	2	pcor	all	4	0.6840715	0.487997	0.5740125	0.68306	0.487445	0.5714465	0.68306	0.487997	0.573039
100	10	0.5	0.5	40	400	hidden	3	pcor	all	4	0.772157	0.835922	0.796603	0.772157	0.835922	0.796603	0.772157	0.835922	0.796603
100	10	0.5	0.5	40	400	complete	3	pcor	all	4	0.927272	0.923303	0.924972	0.9256595	0.921875	0.9230995	0.927272	0.923303	0.924972
100	10	0.5	0.5	40	400	hiddenCL	3	pcor	all	4	0.666667	0.7179395	0.6936195	0.666667	0.717647	0.6918855	0.666667	0.7179395	0.6936195
100	10	0.5	0.5	40	400	hidden	4	pcor	all	4	0.728431	0.909718	0.8048415	0.728431	0.908794	0.8048415	0.728431	0.908794	0.8048415
100	10	0.5	0.5	40	400	complete	4	pcor	all	4	0.8836935	0.986484	0.9320065	0.8836935	0.986484	0.9320065	0.8836935	0.986484	0.9320065
100	10	0.5	0.5	40	400	hiddenCL	4	pcor	all	4	0.632926	0.8134005	0.7115335	0.632926	0.8134005	0.7115335	0.632926	0.8134005	0.7115335
100	10	0.5	0.5	40	800	hidden	2	pcor	all	4	0.8547915	0.5838135	0.6929585	0.8547915	0.5838135	0.6929585	0.8547915	0.5838135	0.6929585
100	10	0.5	0.5	40	800	complete	2	pcor	all	4	0.9887325	0.6439825	0.778742	0.9887325	0.6439825	0.778742	0.9887325	0.6439825	0.778742
100	10	0.5	0.5	40	800	hiddenCL	2	pcor	all	4	0.7075235	0.453404	0.5557775	0.7075235	0.4531475	0.553828	0.7075235	0.453404	0.5557775
100	10	0.5	0.5	40	800	hidden	3	pcor	all	4	0.8605445	0.8555515	0.8613795	0.8605445	0.8555515	0.8613795	0.8605445	0.8555515	0.8613795
100	10	0.5	0.5	40	800	complete	3	pcor	all	4	0.982855	0.923255	0.952716	0.982855	0.923255	0.952716	0.982855	0.923255	0.952716
100	10	0.5	0.5	40	800	hiddenCL	3	pcor	all	4	0.7028675	0.673985	0.6921135	0.7028675	0.673985	0.6895885	0.7028675	0.673985	0.6921135
100	10	0.5	0.5	40	800	hidden	4	pcor	all	4	0.855649	0.9291735	0.89072	0.854503	0.9291735	0.89072	0.855649	0.9291735	0.89072
100	10	0.5	0.5	40	800	complete	4	pcor	all	4	0.969278	0.9886675	0.9784845	0.969278	0.9886675	0.9784845	0.969278	0.9886675	0.9784845
100	10	0.5	0.5	40	800	hiddenCL	4	pcor	all	4	0.696133	0.7574635	0.723761	0.696133	0.7574635	0.723761	0.696133	0.7574635	0.723761
100	10	0.5	1	40	20	hidden	2	pcor	all	4	0.067314	0.106557	0.083469	0.0640005	0.100008	0.0777165	0.065091	0.1054525	0.0797145
100	10	0.5	1	40	20	complete	2	pcor	all	4	0.068466	0.112077	0.0846565	0.0594665	0.0986565	0.0753895	0.0649615	0.106456	0.083046
100	10	0.5	1	40	20	hiddenCL	2	pcor	all	4	0.047911	0.0874345	0.0615395	0.0415435	0.074766	0.05283	0.045308	0.079604	0.05782
100	10	0.5	1	40	20	hidden	3	pcor	all	4	0.0383765	0.1476385	0.0611795	0.035504	0.144599	0.0586805	0.035504	0.144599	0.0586805
100	10	0.5	1	40	20	complete	3	pcor	all	4	0.052633	0.1668725	0.081467	0.0467255	0.154509	0.0708495	0.047059	0.1589475	0.072508
100	10	0.5	1	40	20	hiddenCL	3	pcor	all	4	0.034929	0.136364	0.0551755	0.0325225	0.131884	0.052067	0.034091	0.1354895	0.0534585
100	10	0.5	1	40	20	hidden	4	pcor	all	4	0.008227	0.222222	0.015591	0.006101	0.211111	0.0116965	0.008227	0.222222	0.015591
100	10	0.5	1	40	20	complete	4	pcor	all	4	0.0151905	0.2613635	0.028847	0.0121325	0.25	0.023259	0.0151905	0.25	0.028847
100	10	0.5	1	40	20	hiddenCL	4	pcor	all	4	0.005831	0.181818	0.011207	0.005831	0.1742425	0.0111765	0.005831	0.181818	0.011207
100	10	0.5	1	40	50	hidden	2	pcor	all	4	0.2430805	0.2939105	0.2670915	0.242995	0.289106	0.2626955	0.242995	0.292124	0.2626955
100	10	0.5	1	40	50	complete	2	pcor	all	4	0.3446455	0.405317	0.370041	0.3377565	0.4019355	0.3673815	0.339447	0.4035165	0.3673815
100	10	0.5	1	40	50	hiddenCL	2	pcor	all	4	0.234261	0.299635	0.261907	0.229141	0.292308	0.254846	0.229141	0.292308	0.256748
100	10	0.5	1	40	50	hidden	3	pcor	all	4	0.194118	0.4678945	0.2740155	0.192297	0.4648385	0.2713845	0.194118	0.4678945	0.2740155
100	10	0.5	1	40	50	complete	3	pcor	all	4	0.274898	0.6115445	0.383868	0.272489	0.6050305	0.3794265	0.2741185	0.6115445	0.382998
100	10	0.5	1	40	50	hiddenCL	3	pcor	all	4	0.187991	0.503623	0.27569	0.1873175	0.492537	0.2720685	0.187991	0.496377	0.27569
100	10	0.5	1	40	50	hidden	4	pcor	all	4	0.12197	0.631888	0.204093	0.12197	0.6291005	0.204093	0.12197	0.6291005	0.204093
100	10	0.5	1	40	50	complete	4	pcor	all	4	0.180775	0.860788	0.2982145	0.180775	0.8585715	0.2982145	0.180775	0.8602325	0.2982145
100	10	0.5	1	40	50	hiddenCL	4	pcor	all	4	0.1151295	0.821429	0.2023045	0.113883	0.8198055	0.1985465	0.1151295	0.8198055	0.2023045
100	10	0.5	1	40	100	hidden	2	pcor	all	4	0.473466	0.452277	0.4681205	0.469931	0.448258	0.46685	0.469931	0.448258	0.46685
100	10	0.5	1	40	100	complete	2	pcor	all	4	0.622743	0.5631125	0.596772	0.621515	0.5631125	0.596772	0.6226885	0.5631125	0.596772
100	10	0.5	1	40	100	hiddenCL	2	pcor	all	4	0.445726	0.438596	0.441212	0.444505	0.437877	0.441212	0.44544	0.438596	0.441212
100	10	0.5	1	40	100	hidden	3	pcor	all	4	0.4040855	0.657379	0.501634	0.4035645	0.657379	0.501634	0.4035645	0.657379	0.501634
100	10	0.5	1	40	100	complete	3	pcor	all	4	0.539305	0.804188	0.645315	0.539305	0.804188	0.644645	0.539305	0.804188	0.644645
100	10	0.5	1	40	100	hiddenCL	3	pcor	all	4	0.3716005	0.669872	0.481311	0.3716005	0.669872	0.481311	0.3716005	0.669872	0.481311
100	10	0.5	1	40	100	hidden	4	pcor	all	4	0.3151325	0.782109	0.4524685	0.3151325	0.7804555	0.4524685	0.3151325	0.7819295	0.4524685
100	10	0.5	1	40	100	complete	4	pcor	all	4	0.4370725	0.9476425	0.5992595	0.4370725	0.9476425	0.5992595	0.4370725	0.9476425	0.5992595
100	10	0.5	1	40	100	hiddenCL	4	pcor	all	4	0.3048535	0.8843365	0.4553425	0.3048535	0.8843365	0.4553425	0.3048535	0.8843365	0.4553425
100	10	0.5	1	40	200	hidden	2	pcor	all	4	0.683112	0.546077	0.601366	0.6828445	0.5415825	0.601366	0.6828445	0.546077	0.601366
100	10	0.5	1	40	200	complete	2	pcor	all	4	0.8579155	0.650192	0.73572	0.857493	0.650192	0.7356855	0.857493	0.650192	0.73572
100	10	0.5	1	40	200	hiddenCL	2	pcor	all	4	0.6121325	0.4929835	0.538661	0.6117075	0.4929835	0.538661	0.6117075	0.4929835	0.538661
100	10	0.5	1	40	200	hidden	3	pcor	all	4	0.6197335	0.7854745	0.6938495	0.6197335	0.7834615	0.693434	0.6197335	0.7847745	0.693434
100	10	0.5	1	40	200	complete	3	pcor	all	4	0.7881705	0.897203	0.8414725	0.7881705	0.897203	0.8414725	0.7881705	0.897203	0.8414725
100	10	0.5	1	40	200	hiddenCL	3	pcor	all	4	0.5576645	0.7320835	0.636338	0.5576645	0.7320835	0.634799	0.5576645	0.7320835	0.634799
100	10	0.5	1	40	200	hidden	4	pcor	all	4	0.539639	0.865125	0.670991	0.537848	0.865125	0.6678265	0.539639	0.865125	0.670991
100	10	0.5	1	40	200	complete	4	pcor	all	4	0.706663	0.9830495	0.821003	0.706663	0.9830495	0.821003	0.706663	0.9830495	0.821003
100	10	0.5	1	40	200	hiddenCL	4	pcor	all	4	0.494632	0.875	0.6270335	0.494632	0.875	0.6270335	0.494632	0.875	0.6270335
100	10	0.5	1	40	400	hidden	2	pcor	all	4	0.792156	0.5792745	0.6713675	0.792156	0.577156	0.6713675	0.792156	0.5788375	0.6713675
100	10	0.5	1	40	400	complete	2	pcor	all	4	0.959059	0.6503845	0.776872	0.959059	0.6503845	0.776872	0.959059	0.6503845	0.776872
100	10	0.5	1	40	400	hiddenCL	2	pcor	all	4	0.6843675	0.481562	0.5624505	0.6840595	0.481562	0.5624505	0.6840595	0.481562	0.5624505
100	10	0.5	1	40	400	hidden	3	pcor	all	4	0.767001	0.8370915	0.802291	0.766988	0.8370915	0.802291	0.766988	0.8370915	0.802291
100	10	0.5	1	40	400	complete	3	pcor	all	4	0.930615	0.925009	0.931567	0.930615	0.925009	0.930717	0.930615	0.925009	0.931567
100	10	0.5	1	40	400	hiddenCL	3	pcor	all	4	0.66572	0.7257055	0.693199	0.66572	0.7257055	0.691393	0.66572	0.7257055	0.693199
100	10	0.5	1	40	400	hidden	4	pcor	all	4	0.733544	0.912178	0.816949	0.733544	0.912178	0.8151425	0.733544	0.912178	0.8151425
100	10	0.5	1	40	400	complete	4	pcor	all	4	0.89789	0.98773	0.938202	0.89789	0.98773	0.938202	0.89789	0.98773	0.938202
100	10	0.5	1	40	400	hiddenCL	4	pcor	all	4	0.636364	0.818886	0.711663	0.636364	0.818886	0.711663	0.636364	0.818886	0.711663
100	10	0.5	1	40	800	hidden	2	pcor	all	4	0.846838	0.5911275	0.693986	0.844249	0.5911275	0.693986	0.846838	0.5911275	0.693986
100	10	0.5	1	40	800	complete	2	pcor	all	4	0.9877975	0.6501795	0.782756	0.9877975	0.6501795	0.782756	0.9877975	0.6501795	0.782756
100	10	0.5	1	40	800	hiddenCL	2	pcor	all	4	0.704228	0.4547325	0.553321	0.704228	0.4547325	0.553321	0.704228	0.4547325	0.553321
100	10	0.5	1	40	800	hidden	3	pcor	all	4	0.853743	0.8567325	0.855871	0.853743	0.8567325	0.855871	0.853743	0.8567325	0.855871
100	10	0.5	1	40	800	complete	3	pcor	all	4	0.982249	0.9320915	0.9561715	0.982249	0.9320915	0.9561715	0.982249	0.9320915	0.9561715
100	10	0.5	1	40	800	hiddenCL	3	pcor	all	4	0.702314	0.6685235	0.683062	0.702314	0.6685235	0.683062	0.702314	0.6685235	0.683062
100	10	0.5	1	40	800	hidden	4	pcor	all	4	0.849581	0.9372545	0.888337	0.849581	0.935556	0.888337	0.849581	0.935556	0.888337
100	10	0.5	1	40	800	complete	4	pcor	all	4	0.970674	0.993805	0.9821425	0.970674	0.993805	0.9821425	0.970674	0.993805	0.9821425
100	10	0.5	1	40	800	hiddenCL	4	pcor	all	4	0.693182	0.7542145	0.723242	0.693182	0.7542145	0.723242	0.693182	0.7542145	0.723242
100	10	0.5	2	40	20	hidden	2	pcor	all	4	0.093596	0.146552	0.116862	0.089647	0.1335955	0.1068195	0.0904515	0.1385305	0.110429
100	10	0.5	2	40	20	complete	2	pcor	all	4	0.090856	0.162626	0.119043	0.0846165	0.150524	0.1097415	0.086527	0.151948	0.1097415
100	10	0.5	2	40	20	hiddenCL	2	pcor	all	4	0.0598315	0.115544	0.07863	0.0561815	0.098582	0.070743	0.0583215	0.1025885	0.07286
100	10	0.5	2	40	20	hidden	3	pcor	all	4	0.0591805	0.174774	0.08998	0.056373	0.169031	0.08217	0.0563985	0.172135	0.08217
100	10	0.5	2	40	20	complete	3	pcor	all	4	0.0691785	0.188406	0.1017565	0.065858	0.1778655	0.095238	0.066128	0.1791445	0.096202
100	10	0.5	2	40	20	hiddenCL	3	pcor	all	4	0.043689	0.1328815	0.0667905	0.038835	0.129066	0.0590285	0.0396605	0.129066	0.0602745
100	10	0.5	2	40	20	hidden	4	pcor	all	4	0.024024	0.2330315	0.042781	0.024024	0.2330315	0.042781	0.024024	0.2330315	0.042781
100	10	0.5	2	40	20	complete	4	pcor	all	4	0.0356085	0.2886905	0.062996	0.0352955	0.282857	0.0620615	0.0356085	0.2886905	0.062834
100	10	0.5	2	40	20	hiddenCL	4	pcor	all	4	0.0172435	0.2	0.031498	0.016719	0.195238	0.031498	0.016719	0.2	0.031498
100	10	0.5	2	40	50	hidden	2	pcor	all	4	0.239898	0.279147	0.257066	0.23675	0.2782805	0.25685	0.238377	0.2782805	0.25685
100	10	0.5	2	40	50	complete	2	pcor	all	4	0.325223	0.378056	0.3519705	0.313491	0.3682875	0.338983	0.320704	0.3733975	0.3471015
100	10	0.5	2	40	50	hiddenCL	2	pcor	all	4	0.21439	0.2732985	0.237817	0.213671	0.271738	0.2376635	0.213933	0.272067	0.2376635
100	10	0.5	2	40	50	hidden	3	pcor	all	4	0.183817	0.3645105	0.2430945	0.1809825	0.3635435	0.2422385	0.1809825	0.3645105	0.2422385
100	10	0.5	2	40	50	complete	3	pcor	all	4	0.26187	0.4947775	0.342442	0.2571285	0.4947775	0.3388055	0.257368	0.4947775	0.340764
100	10	0.5	2	40	50	hiddenCL	3	pcor	all	4	0.1665825	0.3717105	0.232438	0.163501	0.3717105	0.232438	0.163785	0.3717105	0.232438
100	10	0.5	2	40	50	hidden	4	pcor	all	4	0.128376	0.5145175	0.2038975	0.128143	0.504902	0.2038975	0.128143	0.504902	0.2038975
100	10	0.5	2	40	50	complete	4	pcor	all	4	0.190979	0.719298	0.303773	0.188138	0.715418	0.2992595	0.188138	0.715418	0.2992595
100	10	0.5	2	40	50	hiddenCL	4	pcor	all	4	0.1194415	0.612007	0.2023085	0.1184415	0.6099035	0.1989785	0.1184415	0.6099035	0.1989785
100	10	0.5	2	40	100	hidden	2	pcor	all	4	0.447439	0.4160165	0.4316505	0.441748	0.4160165	0.426134	0.441748	0.4160165	0.428955
100	10	0.5	2	40	100	complete	2	pcor	all	4	0.6	0.5348265	0.564477	0.596416	0.5334955	0.5618525	0.596416	0.5334955	0.5618525
100	10	0.5	2	40	100	hiddenCL	2	pcor	all	4	0.411267	0.404775	0.407993	0.408929	0.3967795	0.405104	0.411136	0.4020725	0.4070455
100	10	0.5	2	40	100	hidden	3	pcor	all	4	0.3739325	0.569624	0.452896	0.3739325	0.5655915	0.4503635	0.3739325	0.5655915	0.4527665
100	10	0.5	2	40	100	complete	3	pcor	all	4	0.5300875	0.727744	0.615874	0.5295905	0.727322	0.613997	0.5295905	0.727322	0.613997
100	10	0.5	2	40	100	hiddenCL	3	pcor	all	4	0.361409	0.594687	0.4546125	0.361409	0.594687	0.453325	0.361409	0.594687	0.4546125
100	10	0.5	2	40	100	hidden	4	pcor	all	4	0.2959315	0.6848575	0.412457	0.2937895	0.6841635	0.4091345	0.2959315	0.6848575	0.412457
100	10	0.5	2	40	100	complete	4	pcor	all	4	0.4360935	0.8963925	0.5829555	0.4298925	0.894501	0.577871	0.4298925	0.894501	0.577871
100	10	0.5	2	40	100	hiddenCL	4	pcor	all	4	0.292147	0.7815485	0.431031	0.292147	0.778595	0.431031	0.292147	0.7810105	0.431031
100	10	0.5	2	40	200	hidden	2	pcor	all	4	0.6282585	0.4851055	0.5465775	0.626916	0.4843595	0.5442955	0.626916	0.4843595	0.5465775
100	10	0.5	2	40	200	complete	2	pcor	all	4	0.826703	0.593531	0.701485	0.826703	0.593531	0.699246	0.826703	0.593531	0.701485
100	10	0.5	2	40	200	hiddenCL	2	pcor	all	4	0.5900525	0.4560315	0.5186095	0.5900525	0.4560315	0.5186095	0.5900525	0.4560315	0.5186095
100	10	0.5	2	40	200	hidden	3	pcor	all	4	0.5849505	0.731192	0.65271	0.5849505	0.7266045	0.65271	0.5849505	0.731192	0.65271
100	10	0.5	2	40	200	complete	3	pcor	all	4	0.759029	0.8476175	0.807262	0.759029	0.8476175	0.807262	0.759029	0.8476175	0.807262
100	10	0.5	2	40	200	hiddenCL	3	pcor	all	4	0.544226	0.6938635	0.6102535	0.544226	0.6938635	0.6102535	0.544226	0.6938635	0.6102535
100	10	0.5	2	40	200	hidden	4	pcor	all	4	0.5161885	0.817348	0.632525	0.5161885	0.817348	0.632525	0.5161885	0.817348	0.632525
100	10	0.5	2	40	200	complete	4	pcor	all	4	0.687491	0.966365	0.8	0.687491	0.9645105	0.7993505	0.687491	0.9645105	0.7993505
100	10	0.5	2	40	200	hiddenCL	4	pcor	all	4	0.482486	0.8482605	0.609775	0.482486	0.8469165	0.609775	0.482486	0.8469165	0.609775
100	10	0.5	2	40	400	hidden	2	pcor	all	4	0.7493015	0.5238195	0.6187435	0.7493015	0.5216365	0.6187435	0.7493015	0.5238195	0.6187435
100	10	0.5	2	40	400	complete	2	pcor	all	4	0.951749	0.6283155	0.7560785	0.9503355	0.6283155	0.7560785	0.9503355	0.6283155	0.7560785
100	10	0.5	2	40	400	hiddenCL	2	pcor	all	4	0.679779	0.458911	0.54874	0.679779	0.458911	0.54874	0.679779	0.458911	0.54874
100	10	0.5	2	40	400	hidden	3	pcor	all	4	0.7240095	0.774054	0.7476925	0.7240095	0.774054	0.7476925	0.7240095	0.774054	0.7476925
100	10	0.5	2	40	400	complete	3	pcor	all	4	0.9207255	0.904656	0.912605	0.9207255	0.904656	0.912605	0.9207255	0.904656	0.912605
100	10	0.5	2	40	400	hiddenCL	3	pcor	all	4	0.6544585	0.701293	0.677911	0.6544585	0.7002995	0.677911	0.6544585	0.701293	0.677911
100	10	0.5	2	40	400	hidden	4	pcor	all	4	0.6939335	0.874607	0.770663	0.6939335	0.874607	0.770663	0.6939335	0.874607	0.770663
100	10	0.5	2	40	400	complete	4	pcor	all	4	0.886164	0.980196	0.9319065	0.886164	0.980196	0.9319065	0.886164	0.980196	0.9319065
100	10	0.5	2	40	400	hiddenCL	4	pcor	all	4	0.63005	0.8207145	0.703357	0.63005	0.8207145	0.703357	0.63005	0.8207145	0.703357
100	10	0.5	2	40	800	hidden	2	pcor	all	4	0.838617	0.565225	0.6751605	0.8371985	0.563345	0.6751605	0.838617	0.565225	0.6751605
100	10	0.5	2	40	800	complete	2	pcor	all	4	0.9879515	0.629134	0.763879	0.9879515	0.6274035	0.763879	0.9879515	0.6274035	0.763879
100	10	0.5	2	40	800	hiddenCL	2	pcor	all	4	0.709477	0.435099	0.5376175	0.709477	0.435099	0.5376175	0.709477	0.435099	0.5376175
100	10	0.5	2	40	800	hidden	3	pcor	all	4	0.854302	0.840673	0.83801	0.854302	0.840673	0.83801	0.854302	0.840673	0.83801
100	10	0.5	2	40	800	complete	3	pcor	all	4	0.97917	0.921931	0.950037	0.97917	0.921931	0.950037	0.97917	0.921931	0.950037
100	10	0.5	2	40	800	hiddenCL	3	pcor	all	4	0.704116	0.6631115	0.680297	0.704116	0.6631115	0.680297	0.704116	0.6631115	0.680297
100	10	0.5	2	40	800	hidden	4	pcor	all	4	0.8414855	0.9185985	0.872349	0.8414855	0.916932	0.872349	0.8414855	0.9185985	0.872349
100	10	0.5	2	40	800	complete	4	pcor	all	4	0.9661015	0.983238	0.97561	0.9661015	0.983238	0.97561	0.9661015	0.983238	0.97561
100	10	0.5	2	40	800	hiddenCL	4	pcor	all	4	0.6970565	0.7501185	0.7236065	0.6970565	0.7501185	0.7236065	0.6970565	0.7501185	0.7236065
100	10	0.5	3	40	20	hidden	2	pcor	all	4	0.098469	0.154874	0.1202005	0.095136	0.151613	0.117288	0.0962155	0.151613	0.1184465
100	10	0.5	3	40	20	complete	2	pcor	all	4	0.112293	0.1898325	0.139786	0.108063	0.1863425	0.1359785	0.108063	0.188988	0.139549
100	10	0.5	3	40	20	hiddenCL	2	pcor	all	4	0.067279	0.1198315	0.085874	0.0626525	0.1138955	0.0816865	0.0636645	0.1151145	0.0824495
100	10	0.5	3	40	20	hidden	3	pcor	all	4	0.082182	0.1830145	0.113733	0.080591	0.1795165	0.111098	0.080591	0.1830145	0.111098
100	10	0.5	3	40	20	complete	3	pcor	all	4	0.094678	0.2062225	0.1290405	0.092272	0.197561	0.124757	0.094678	0.2036585	0.12641
100	10	0.5	3	40	20	hiddenCL	3	pcor	all	4	0.052377	0.1389155	0.0764845	0.047252	0.125	0.0689665	0.050782	0.135135	0.0736865
100	10	0.5	3	40	20	hidden	4	pcor	all	4	0.0545905	0.215758	0.0859605	0.0533335	0.211034	0.084747	0.054109	0.215758	0.0858385
100	10	0.5	3	40	20	complete	4	pcor	all	4	0.0686935	0.2555665	0.1087885	0.0673905	0.255319	0.1076005	0.0680645	0.2555665	0.1081085
100	10	0.5	3	40	20	hiddenCL	4	pcor	all	4	0.0341905	0.162281	0.0568325	0.0341905	0.1558705	0.056076	0.0341905	0.1558705	0.056076
100	10	0.5	3	40	50	hidden	2	pcor	all	4	0.251943	0.264883	0.2588325	0.246387	0.2593685	0.2492605	0.247093	0.2617315	0.25686
100	10	0.5	3	40	50	complete	2	pcor	all	4	0.3210575	0.3389955	0.3315225	0.311823	0.332364	0.3270145	0.3157385	0.337144	0.3299675
100	10	0.5	3	40	50	hiddenCL	2	pcor	all	4	0.21526	0.2468275	0.2309785	0.2126005	0.246033	0.228002	0.21391	0.2468275	0.228002
100	10	0.5	3	40	50	hidden	3	pcor	all	4	0.206068	0.3051485	0.2452345	0.201674	0.297509	0.2404175	0.202759	0.2991785	0.2419755
100	10	0.5	3	40	50	complete	3	pcor	all	4	0.265788	0.390152	0.321374	0.2624435	0.382404	0.3186	0.265103	0.3865025	0.321374
100	10	0.5	3	40	50	hiddenCL	3	pcor	all	4	0.1748305	0.303689	0.2222835	0.172171	0.297408	0.219603	0.1748305	0.303689	0.2222835
100	10	0.5	3	40	50	hidden	4	pcor	all	4	0.1501625	0.331651	0.2075435	0.148764	0.331651	0.2075435	0.1501625	0.331651	0.2075435
100	10	0.5	3	40	50	complete	4	pcor	all	4	0.20789	0.451916	0.285675	0.2033365	0.448857	0.28147	0.2039675	0.448857	0.28147
100	10	0.5	3	40	50	hiddenCL	4	pcor	all	4	0.1321425	0.346154	0.1897835	0.1300175	0.338186	0.1878945	0.1300175	0.341908	0.1878945
100	10	0.5	3	40	100	hidden	2	pcor	all	4	0.4060215	0.32443	0.3580595	0.4031965	0.3207215	0.354207	0.4031965	0.32443	0.3565735
100	10	0.5	3	40	100	complete	2	pcor	all	4	0.557821	0.4174245	0.471228	0.5488465	0.41691	0.471228	0.553007	0.417074	0.471228
100	10	0.5	3	40	100	hiddenCL	2	pcor	all	4	0.375352	0.316096	0.336831	0.371464	0.3151445	0.336831	0.3744055	0.316096	0.336831
100	10	0.5	3	40	100	hidden	3	pcor	all	4	0.339443	0.406737	0.371376	0.3362875	0.405298	0.371376	0.3362875	0.406737	0.371376
100	10	0.5	3	40	100	complete	3	pcor	all	4	0.47566	0.522424	0.506711	0.468506	0.5195505	0.5064435	0.470424	0.5195505	0.5066635
100	10	0.5	3	40	100	hiddenCL	3	pcor	all	4	0.321217	0.3977385	0.3600875	0.320948	0.396462	0.3536495	0.320948	0.396462	0.3536495
100	10	0.5	3	40	100	hidden	4	pcor	all	4	0.2904265	0.4826445	0.363961	0.2891455	0.4796965	0.3633465	0.2904265	0.4816375	0.3636925
100	10	0.5	3	40	100	complete	4	pcor	all	4	0.398645	0.6272435	0.4928815	0.3942355	0.62505	0.4881965	0.3959855	0.62505	0.4912925
100	10	0.5	3	40	100	hiddenCL	4	pcor	all	4	0.260622	0.4673405	0.339729	0.260622	0.4673405	0.3358975	0.260622	0.4673405	0.3358975
100	10	0.5	3	40	200	hidden	2	pcor	all	4	0.59119	0.372903	0.450526	0.59119	0.3673605	0.450526	0.59119	0.369192	0.450526
100	10	0.5	3	40	200	complete	2	pcor	all	4	0.793432	0.479932	0.593286	0.792381	0.4748495	0.589221	0.792618	0.4766225	0.5912535
100	10	0.5	3	40	200	hiddenCL	2	pcor	all	4	0.5640265	0.3612745	0.439273	0.5629125	0.3612745	0.437909	0.5629125	0.3612745	0.43797
100	10	0.5	3	40	200	hidden	3	pcor	all	4	0.5360085	0.5139825	0.51653	0.5331835	0.5128545	0.51653	0.5360085	0.5134415	0.51653
100	10	0.5	3	40	200	complete	3	pcor	all	4	0.727263	0.6204995	0.672856	0.727263	0.6204995	0.672856	0.727263	0.6204995	0.672856
100	10	0.5	3	40	200	hiddenCL	3	pcor	all	4	0.512895	0.4945815	0.5019785	0.5117295	0.494471	0.5019785	0.512895	0.4945815	0.5019785
100	10	0.5	3	40	200	hidden	4	pcor	all	4	0.4849595	0.622282	0.544891	0.483198	0.620376	0.544891	0.4849595	0.622282	0.544891
100	10	0.5	3	40	200	complete	4	pcor	all	4	0.6684995	0.749214	0.705719	0.6684995	0.746995	0.7045425	0.6684995	0.749214	0.705719
100	10	0.5	3	40	200	hiddenCL	4	pcor	all	4	0.459063	0.610338	0.52446	0.459063	0.610338	0.52446	0.459063	0.610338	0.52446
100	10	0.5	3	40	400	hidden	2	pcor	all	4	0.707615	0.398738	0.508643	0.7045045	0.397125	0.506577	0.7045045	0.397125	0.506577
100	10	0.5	3	40	400	complete	2	pcor	all	4	0.946809	0.493094	0.650565	0.946809	0.493094	0.650565	0.946809	0.493094	0.650565
100	10	0.5	3	40	400	hiddenCL	2	pcor	all	4	0.673744	0.383434	0.4894575	0.673744	0.383434	0.4894575	0.673744	0.383434	0.4894575
100	10	0.5	3	40	400	hidden	3	pcor	all	4	0.689541	0.607493	0.6464215	0.6891465	0.6066205	0.6464215	0.689541	0.607493	0.6464215
100	10	0.5	3	40	400	complete	3	pcor	all	4	0.9134055	0.6993225	0.792365	0.911917	0.6993225	0.792365	0.9134055	0.6993225	0.792365
100	10	0.5	3	40	400	hiddenCL	3	pcor	all	4	0.644035	0.554875	0.5975785	0.644035	0.554875	0.5975785	0.644035	0.554875	0.5975785
100	10	0.5	3	40	400	hidden	4	pcor	all	4	0.6603835	0.718593	0.690474	0.6603835	0.718593	0.6898385	0.6603835	0.718593	0.6898385
100	10	0.5	3	40	400	complete	4	pcor	all	4	0.86162	0.82736	0.8457405	0.859056	0.82736	0.8457405	0.859056	0.82736	0.8457405
100	10	0.5	3	40	400	hiddenCL	4	pcor	all	4	0.617647	0.685834	0.646782	0.617647	0.685834	0.646782	0.617647	0.685834	0.646782
100	10	0.5	3	40	800	hidden	2	pcor	all	4	0.8276755	0.4690115	0.592375	0.827593	0.467449	0.590712	0.827593	0.467449	0.590712
100	10	0.5	3	40	800	complete	2	pcor	all	4	0.984	0.5000465	0.6636605	0.984	0.5000465	0.6636605	0.984	0.5000465	0.6636605
100	10	0.5	3	40	800	hiddenCL	2	pcor	all	4	0.7040165	0.37041	0.4833875	0.7040165	0.37041	0.4833875	0.7040165	0.37041	0.4833875
100	10	0.5	3	40	800	hidden	3	pcor	all	4	0.8374835	0.707317	0.764733	0.8360275	0.707194	0.764733	0.8362075	0.707194	0.764733
100	10	0.5	3	40	800	complete	3	pcor	all	4	0.978945	0.749974	0.8477095	0.978945	0.749974	0.8477095	0.978945	0.749974	0.8477095
100	10	0.5	3	40	800	hiddenCL	3	pcor	all	4	0.7016385	0.5619875	0.621778	0.7016385	0.5619875	0.621778	0.7016385	0.5619875	0.621778
100	10	0.5	3	40	800	hidden	4	pcor	all	4	0.832456	0.8369765	0.839492	0.832456	0.8369765	0.839436	0.832456	0.8369765	0.839436
100	10	0.5	3	40	800	complete	4	pcor	all	4	0.9693715	0.89083	0.928735	0.9693715	0.89083	0.928735	0.9693715	0.89083	0.928735
100	10	0.5	3	40	800	hiddenCL	4	pcor	all	4	0.693413	0.6934155	0.6912045	0.693413	0.6934155	0.6912045	0.693413	0.6934155	0.6912045
100	10	1	0.5	40	20	hidden	2	pcor	all	4	0.0613045	0.1000455	0.074324	0.0596405	0.097664	0.073707	0.059946	0.098694	0.074324
100	10	1	0.5	40	20	complete	2	pcor	all	4	0.062996	0.1085095	0.079088	0.0557485	0.094045	0.0703135	0.058201	0.0999635	0.0738135
100	10	1	0.5	40	20	hiddenCL	2	pcor	all	4	0.0459835	0.080032	0.0577685	0.041176	0.0757795	0.053563	0.042328	0.078431	0.0558505
100	10	1	0.5	40	20	hidden	3	pcor	all	4	0.038003	0.141196	0.0601035	0.035876	0.137075	0.057705	0.035876	0.137075	0.057705
100	10	1	0.5	40	20	complete	3	pcor	all	4	0.0419975	0.133834	0.06325	0.039437	0.1308525	0.0612765	0.0396605	0.1308525	0.0612765
100	10	1	0.5	40	20	hiddenCL	3	pcor	all	4	0.03016	0.113636	0.047461	0.0287395	0.111111	0.0463005	0.0287395	0.1123735	0.0463005
100	10	1	0.5	40	20	hidden	4	pcor	all	4	0.0058655	0.166667	0.0113315	0.005764	0.154762	0.011144	0.0058655	0.154762	0.0113315
100	10	1	0.5	40	20	complete	4	pcor	all	4	0.013417	0.2403845	0.0257865	0.011731	0.2198065	0.0221745	0.011731	0.2198065	0.0221745
100	10	1	0.5	40	20	hiddenCL	4	pcor	all	4	0.0079585	0.211111	0.015599	0.005764	0.1483515	0.0110805	0.005764	0.1602565	0.0110805
100	10	1	0.5	40	50	hidden	2	pcor	all	4	0.2454325	0.298961	0.2740975	0.243162	0.2955365	0.267081	0.243706	0.2955365	0.2694955
100	10	1	0.5	40	50	complete	2	pcor	all	4	0.3315435	0.386086	0.354142	0.3256915	0.379442	0.3459935	0.3315435	0.38529	0.3480945
100	10	1	0.5	40	50	hiddenCL	2	pcor	all	4	0.231397	0.2920065	0.257136	0.2270025	0.289372	0.2540745	0.2309625	0.2920065	0.2560005
100	10	1	0.5	40	50	hidden	3	pcor	all	4	0.183769	0.461032	0.262122	0.183769	0.4568565	0.262122	0.183769	0.4591785	0.262122
100	10	1	0.5	40	50	complete	3	pcor	all	4	0.272391	0.5772145	0.3694545	0.2681295	0.571429	0.367206	0.2681295	0.5772145	0.367206
100	10	1	0.5	40	50	hiddenCL	3	pcor	all	4	0.181818	0.4701425	0.262961	0.1813045	0.4686145	0.261886	0.181818	0.4701425	0.262961
100	10	1	0.5	40	50	hidden	4	pcor	all	4	0.1159755	0.612007	0.1953655	0.1142405	0.606602	0.1952195	0.1159755	0.612007	0.1953655
100	10	1	0.5	40	50	complete	4	pcor	all	4	0.1737835	0.8474905	0.287088	0.1737835	0.838274	0.287088	0.1737835	0.8474905	0.287088
100	10	1	0.5	40	50	hiddenCL	4	pcor	all	4	0.111684	0.777778	0.1959955	0.110509	0.7735045	0.193009	0.111684	0.777778	0.1959955
100	10	1	0.5	40	100	hidden	2	pcor	all	4	0.4800205	0.4694435	0.478191	0.479468	0.466318	0.473507	0.479468	0.466667	0.473507
100	10	1	0.5	40	100	complete	2	pcor	all	4	0.6401805	0.5684695	0.6027825	0.636787	0.563004	0.599469	0.6401805	0.5671875	0.600518
100	10	1	0.5	40	100	hiddenCL	2	pcor	all	4	0.453835	0.439147	0.4479275	0.453082	0.437669	0.4479275	0.453835	0.4381705	0.4479275
100	10	1	0.5	40	100	hidden	3	pcor	all	4	0.400565	0.683002	0.503454	0.400565	0.683002	0.5017985	0.400565	0.683002	0.5017985
100	10	1	0.5	40	100	complete	3	pcor	all	4	0.552424	0.8089285	0.6587605	0.552424	0.8060575	0.6553475	0.552424	0.8085145	0.6587605
100	10	1	0.5	40	100	hiddenCL	3	pcor	all	4	0.3829235	0.6848715	0.493706	0.3829235	0.6809275	0.489853	0.3829235	0.6848715	0.489853
100	10	1	0.5	40	100	hidden	4	pcor	all	4	0.3111645	0.788057	0.4475665	0.3079335	0.7876895	0.445386	0.310579	0.7876895	0.445433
100	10	1	0.5	40	100	complete	4	pcor	all	4	0.446509	0.952661	0.608878	0.446509	0.952661	0.608878	0.446509	0.952661	0.608878
100	10	1	0.5	40	100	hiddenCL	4	pcor	all	4	0.306588	0.8869445	0.4559895	0.306588	0.8869445	0.4559895	0.306588	0.8869445	0.4559895
100	10	1	0.5	40	200	hidden	2	pcor	all	4	0.6823745	0.5612505	0.6117625	0.6804325	0.5612505	0.608219	0.681321	0.5612505	0.610694
100	10	1	0.5	40	200	complete	2	pcor	all	4	0.862454	0.649689	0.739242	0.862454	0.649348	0.7374985	0.862454	0.649348	0.7374985
100	10	1	0.5	40	200	hiddenCL	2	pcor	all	4	0.618513	0.50567	0.554745	0.617978	0.50567	0.554745	0.617978	0.50567	0.554745
100	10	1	0.5	40	200	hidden	3	pcor	all	4	0.627513	0.7993055	0.705858	0.6267175	0.7963645	0.7047905	0.6267175	0.7963645	0.7047905
100	10	1	0.5	40	200	complete	3	pcor	all	4	0.797688	0.8980725	0.8404085	0.797688	0.8965575	0.8404085	0.797688	0.8980725	0.8404085
100	10	1	0.5	40	200	hiddenCL	3	pcor	all	4	0.570245	0.7396435	0.6487	0.570245	0.7386925	0.6487	0.570245	0.7396435	0.6487
100	10	1	0.5	40	200	hidden	4	pcor	all	4	0.5644625	0.8787855	0.682818	0.5644625	0.8787855	0.679613	0.5644625	0.8787855	0.679613
100	10	1	0.5	40	200	complete	4	pcor	all	4	0.722067	0.984848	0.834058	0.722067	0.984848	0.834058	0.722067	0.984848	0.834058
100	10	1	0.5	40	200	hiddenCL	4	pcor	all	4	0.5068755	0.8831675	0.6406845	0.5068755	0.8831675	0.6406845	0.5068755	0.8831675	0.6406845
100	10	1	0.5	40	400	hidden	2	pcor	all	4	0.803325	0.5850805	0.679157	0.803325	0.582352	0.6742655	0.803325	0.5850805	0.679157
100	10	1	0.5	40	400	complete	2	pcor	all	4	0.9627315	0.655944	0.7770495	0.9627315	0.655944	0.7770495	0.9627315	0.655944	0.7770495
100	10	1	0.5	40	400	hiddenCL	2	pcor	all	4	0.6940535	0.4787625	0.5685655	0.6940535	0.4787625	0.5685655	0.6940535	0.4787625	0.5685655
100	10	1	0.5	40	400	hidden	3	pcor	all	4	0.7745055	0.8452325	0.8054545	0.7745055	0.8444605	0.804438	0.7745055	0.8444605	0.804438
100	10	1	0.5	40	400	complete	3	pcor	all	4	0.93895	0.927372	0.929752	0.93895	0.926834	0.929752	0.93895	0.926834	0.929752
100	10	1	0.5	40	400	hiddenCL	3	pcor	all	4	0.672102	0.7335115	0.702839	0.672102	0.7335115	0.7018005	0.672102	0.7335115	0.7018005
100	10	1	0.5	40	400	hidden	4	pcor	all	4	0.7395565	0.9169685	0.8194605	0.7395565	0.9118935	0.8194605	0.7395565	0.9118935	0.8194605
100	10	1	0.5	40	400	complete	4	pcor	all	4	0.893719	0.99373	0.938837	0.893719	0.99373	0.938837	0.893719	0.99373	0.938837
100	10	1	0.5	40	400	hiddenCL	4	pcor	all	4	0.6446265	0.827536	0.7237285	0.6446265	0.827536	0.7237285	0.6446265	0.827536	0.7237285
100	10	1	0.5	40	800	hidden	2	pcor	all	4	0.864343	0.598552	0.705464	0.864343	0.598552	0.705464	0.864343	0.598552	0.705464
100	10	1	0.5	40	800	complete	2	pcor	all	4	0.9889195	0.6457225	0.782063	0.9889195	0.6457225	0.782063	0.9889195	0.6457225	0.782063
100	10	1	0.5	40	800	hiddenCL	2	pcor	all	4	0.7166225	0.458453	0.5578545	0.7166225	0.458453	0.5578545	0.7166225	0.458453	0.5578545
100	10	1	0.5	40	800	hidden	3	pcor	all	4	0.8631695	0.859029	0.8587085	0.8631695	0.858241	0.8587085	0.8631695	0.859029	0.8587085
100	10	1	0.5	40	800	complete	3	pcor	all	4	0.9837835	0.9304355	0.9570185	0.9837835	0.9304355	0.9570185	0.9837835	0.9304355	0.9570185
100	10	1	0.5	40	800	hiddenCL	3	pcor	all	4	0.7085835	0.670077	0.6877735	0.7085835	0.670077	0.6877735	0.7085835	0.670077	0.6877735
100	10	1	0.5	40	800	hidden	4	pcor	all	4	0.856786	0.9177495	0.886341	0.856786	0.9177495	0.886341	0.856786	0.9177495	0.886341
100	10	1	0.5	40	800	complete	4	pcor	all	4	0.972143	0.994253	0.983602	0.972143	0.994253	0.983602	0.972143	0.994253	0.983602
100	10	1	0.5	40	800	hiddenCL	4	pcor	all	4	0.701111	0.7537255	0.7275425	0.701111	0.7537255	0.7275425	0.701111	0.7537255	0.7275425
100	10	1	1	40	20	hidden	2	pcor	all	4	0.070237	0.1129855	0.084958	0.0649015	0.106456	0.08158	0.0649015	0.106456	0.08158
100	10	1	1	40	20	complete	2	pcor	all	4	0.0695855	0.1178805	0.0878415	0.0614955	0.1019465	0.0759935	0.063159	0.102041	0.078331
100	10	1	1	40	20	hiddenCL	2	pcor	all	4	0.0451765	0.085106	0.059044	0.0417915	0.076923	0.054207	0.042339	0.0772965	0.0553255
100	10	1	1	40	20	hidden	3	pcor	all	4	0.035119	0.1500935	0.057952	0.0339945	0.144599	0.0549275	0.0339945	0.144599	0.0549275
100	10	1	1	40	20	complete	3	pcor	all	4	0.0474495	0.163785	0.073171	0.045221	0.1595455	0.06987	0.045849	0.162324	0.0705205
100	10	1	1	40	20	hiddenCL	3	pcor	all	4	0.0277785	0.119048	0.0452525	0.026667	0.117647	0.0430155	0.026667	0.117647	0.0430155
100	10	1	1	40	20	hidden	4	pcor	all	4	0.010001	0.25	0.0193795	0.0079625	0.25	0.0152925	0.0079625	0.25	0.0152925
100	10	1	1	40	20	complete	4	pcor	all	4	0.0134495	0.272727	0.0257785	0.011838	0.2613635	0.0227335	0.011838	0.2613635	0.0227335
100	10	1	1	40	20	hiddenCL	4	pcor	all	4	0.00597	0.285714	0.0114615	0.0059	0.225	0.0113965	0.0059	0.225	0.0113965
100	10	1	1	40	50	hidden	2	pcor	all	4	0.248643	0.298419	0.273441	0.244168	0.2939025	0.2697095	0.2458995	0.298419	0.272997
100	10	1	1	40	50	complete	2	pcor	all	4	0.3466695	0.4031345	0.373089	0.335867	0.3948205	0.3626215	0.340782	0.3980055	0.3671015
100	10	1	1	40	50	hiddenCL	2	pcor	all	4	0.235781	0.30463	0.267289	0.231823	0.2975815	0.261943	0.234243	0.3021	0.2649425
100	10	1	1	40	50	hidden	3	pcor	all	4	0.1819895	0.4569665	0.2617985	0.180387	0.4569665	0.260913	0.1819895	0.4569665	0.2617985
100	10	1	1	40	50	complete	3	pcor	all	4	0.2655685	0.595362	0.368781	0.261748	0.589615	0.3646265	0.2628675	0.589615	0.3656235
100	10	1	1	40	50	hiddenCL	3	pcor	all	4	0.1828385	0.4930435	0.2669255	0.1815685	0.4845825	0.2645845	0.18203	0.4886785	0.2645845
100	10	1	1	40	50	hidden	4	pcor	all	4	0.117301	0.6291005	0.198131	0.1164455	0.6291005	0.195353	0.117301	0.6291005	0.198131
100	10	1	1	40	50	complete	4	pcor	all	4	0.1832	0.862665	0.303207	0.1832	0.862665	0.303207	0.1832	0.862665	0.303207
100	10	1	1	40	50	hiddenCL	4	pcor	all	4	0.1102005	0.7965515	0.193744	0.1102005	0.7965515	0.193744	0.1102005	0.7965515	0.193744
100	10	1	1	40	100	hidden	2	pcor	all	4	0.480216	0.453803	0.4652405	0.4749425	0.449572	0.463688	0.4782565	0.453803	0.464895
100	10	1	1	40	100	complete	2	pcor	all	4	0.6322695	0.572479	0.601459	0.6295105	0.5692195	0.597899	0.6322695	0.571797	0.5987115
100	10	1	1	40	100	hiddenCL	2	pcor	all	4	0.444132	0.440241	0.4429495	0.4419245	0.43882	0.4400445	0.442616	0.440241	0.4419545
100	10	1	1	40	100	hidden	3	pcor	all	4	0.3962665	0.669872	0.4978735	0.3933425	0.666667	0.4978735	0.3962665	0.669872	0.4978735
100	10	1	1	40	100	complete	3	pcor	all	4	0.545696	0.8114245	0.6528845	0.545696	0.8114245	0.651007	0.545696	0.8114245	0.6528845
100	10	1	1	40	100	hiddenCL	3	pcor	all	4	0.3771555	0.682215	0.4822655	0.3771555	0.682215	0.482252	0.3771555	0.682215	0.4822655
100	10	1	1	40	100	hidden	4	pcor	all	4	0.314384	0.7938845	0.4482725	0.314384	0.7915625	0.4482725	0.314384	0.7938845	0.4482725
100	10	1	1	40	100	complete	4	pcor	all	4	0.447507	0.958333	0.60887	0.447507	0.958333	0.60887	0.447507	0.958333	0.60887
100	10	1	1	40	100	hiddenCL	4	pcor	all	4	0.303038	0.877058	0.44804	0.303038	0.877058	0.44804	0.303038	0.877058	0.44804
100	10	1	1	40	200	hidden	2	pcor	all	4	0.682255	0.5499925	0.610058	0.680662	0.54968	0.6078815	0.6813345	0.5499925	0.610058
100	10	1	1	40	200	complete	2	pcor	all	4	0.8623985	0.6427545	0.7371995	0.8623985	0.6412125	0.7328015	0.8623985	0.6412125	0.735205
100	10	1	1	40	200	hiddenCL	2	pcor	all	4	0.6149215	0.501055	0.553656	0.6149215	0.4977965	0.553656	0.6149215	0.498945	0.553656
100	10	1	1	40	200	hidden	3	pcor	all	4	0.6204335	0.7992805	0.7025015	0.620175	0.79781	0.7025015	0.6204335	0.7992805	0.7025015
100	10	1	1	40	200	complete	3	pcor	all	4	0.7922155	0.905194	0.8454025	0.7922155	0.905194	0.8454025	0.7922155	0.905194	0.8454025
100	10	1	1	40	200	hiddenCL	3	pcor	all	4	0.563336	0.7386925	0.6376505	0.563336	0.7386925	0.6376505	0.563336	0.7386925	0.6376505
100	10	1	1	40	200	hidden	4	pcor	all	4	0.551282	0.873027	0.6733155	0.548535	0.8713815	0.6733155	0.548535	0.8719875	0.6733155
100	10	1	1	40	200	complete	4	pcor	all	4	0.7101545	0.985054	0.825577	0.7101545	0.984374	0.825577	0.7101545	0.984374	0.825577
100	10	1	1	40	200	hiddenCL	4	pcor	all	4	0.5040225	0.875	0.636521	0.5040225	0.8742815	0.636521	0.5040225	0.875	0.636521
100	10	1	1	40	400	hidden	2	pcor	all	4	0.797852	0.5945795	0.676158	0.795692	0.589985	0.676158	0.7966075	0.5921215	0.676158
100	10	1	1	40	400	complete	2	pcor	all	4	0.962566	0.656692	0.7810665	0.96163	0.656692	0.7810665	0.962566	0.656692	0.7810665
100	10	1	1	40	400	hiddenCL	2	pcor	all	4	0.695187	0.485989	0.570701	0.695187	0.485989	0.570701	0.695187	0.485989	0.570701
100	10	1	1	40	400	hidden	3	pcor	all	4	0.782227	0.8413305	0.8087735	0.780648	0.83928	0.8085055	0.780648	0.83928	0.8085055
100	10	1	1	40	400	complete	3	pcor	all	4	0.9361225	0.927832	0.931179	0.9361225	0.927832	0.931179	0.9361225	0.927832	0.931179
100	10	1	1	40	400	hiddenCL	3	pcor	all	4	0.675714	0.729412	0.700582	0.675714	0.729412	0.700582	0.675714	0.729412	0.700582
100	10	1	1	40	400	hidden	4	pcor	all	4	0.7513735	0.909855	0.820404	0.7492515	0.909759	0.8194255	0.7492515	0.909759	0.8194255
100	10	1	1	40	400	complete	4	pcor	all	4	0.897	0.9908495	0.9406735	0.897	0.9908495	0.9406735	0.897	0.9908495	0.9406735
100	10	1	1	40	400	hiddenCL	4	pcor	all	4	0.6476035	0.821111	0.7216375	0.6476035	0.821111	0.7216375	0.6476035	0.821111	0.7216375
100	10	1	1	40	800	hidden	2	pcor	all	4	0.87144	0.619608	0.72133	0.87144	0.619608	0.72133	0.87144	0.619608	0.72133
100	10	1	1	40	800	complete	2	pcor	all	4	0.989008	0.655157	0.786821	0.989008	0.655157	0.786821	0.989008	0.655157	0.786821
100	10	1	1	40	800	hiddenCL	2	pcor	all	4	0.7138845	0.467262	0.563292	0.7138845	0.467262	0.563292	0.7138845	0.467262	0.563292
100	10	1	1	40	800	hidden	3	pcor	all	4	0.866571	0.878157	0.87258	0.866571	0.878157	0.870987	0.866571	0.878157	0.870987
100	10	1	1	40	800	complete	3	pcor	all	4	0.98324	0.9325965	0.9573695	0.98324	0.9325965	0.9573695	0.98324	0.9325965	0.9573695
100	10	1	1	40	800	hiddenCL	3	pcor	all	4	0.7105215	0.6764535	0.6934405	0.7105215	0.6764535	0.6934405	0.7105215	0.6764535	0.6934405
100	10	1	1	40	800	hidden	4	pcor	all	4	0.857153	0.9428775	0.8951195	0.854421	0.939744	0.8951195	0.854421	0.940913	0.8951195
100	10	1	1	40	800	complete	4	pcor	all	4	0.974654	0.9896195	0.980921	0.974654	0.9896195	0.980921	0.974654	0.9896195	0.980921
100	10	1	1	40	800	hiddenCL	4	pcor	all	4	0.704203	0.749991	0.7250805	0.704203	0.749991	0.7250805	0.704203	0.749991	0.7250805
100	10	1	2	40	20	hidden	2	pcor	all	4	0.0838155	0.1280655	0.1008425	0.078373	0.1234755	0.0961685	0.080535	0.1234755	0.0975675
100	10	1	2	40	20	complete	2	pcor	all	4	0.081038	0.142857	0.106143	0.078127	0.127362	0.0979035	0.078874	0.135592	0.1000175
100	10	1	2	40	20	hiddenCL	2	pcor	all	4	0.0548145	0.1045185	0.0726805	0.051435	0.093562	0.0664285	0.0548145	0.100997	0.071771
100	10	1	2	40	20	hidden	3	pcor	all	4	0.0534515	0.1609145	0.080811	0.0530405	0.1570725	0.0799835	0.0530405	0.1570725	0.0799835
100	10	1	2	40	20	complete	3	pcor	all	4	0.0546855	0.1512475	0.082004	0.0539585	0.1512475	0.080927	0.0539585	0.1512475	0.080927
100	10	1	2	40	20	hiddenCL	3	pcor	all	4	0.0361655	0.109233	0.052985	0.03479	0.1052955	0.0510645	0.03479	0.1052955	0.0510645
100	10	1	2	40	20	hidden	4	pcor	all	4	0.021511	0.203297	0.038747	0.020462	0.191392	0.0376575	0.0212385	0.191392	0.038747
100	10	1	2	40	20	complete	4	pcor	all	4	0.029957	0.25	0.054143	0.029957	0.25	0.054143	0.029957	0.25	0.054143
100	10	1	2	40	20	hiddenCL	4	pcor	all	4	0.015959	0.166667	0.029704	0.0156265	0.1633335	0.029126	0.015831	0.1633335	0.0293415
100	10	1	2	40	50	hidden	2	pcor	all	4	0.2406995	0.280244	0.258876	0.2405305	0.279738	0.2579515	0.2406995	0.2798545	0.258876
100	10	1	2	40	50	complete	2	pcor	all	4	0.320308	0.3603565	0.338959	0.316263	0.357251	0.3358505	0.3170975	0.357251	0.3385745
100	10	1	2	40	50	hiddenCL	2	pcor	all	4	0.2263725	0.279412	0.248839	0.224302	0.2754045	0.247048	0.224302	0.2773555	0.248839
100	10	1	2	40	50	hidden	3	pcor	all	4	0.197802	0.3862265	0.2619085	0.197167	0.3862265	0.258403	0.197802	0.3862265	0.258403
100	10	1	2	40	50	complete	3	pcor	all	4	0.2714195	0.5097095	0.3541165	0.2699095	0.504819	0.350532	0.2699095	0.504871	0.350532
100	10	1	2	40	50	hiddenCL	3	pcor	all	4	0.1822965	0.3915505	0.2508205	0.181333	0.385621	0.2508205	0.181333	0.390873	0.2508205
100	10	1	2	40	50	hidden	4	pcor	all	4	0.129512	0.4803845	0.2043495	0.127358	0.4772265	0.2012655	0.127358	0.4772265	0.2012655
100	10	1	2	40	50	complete	4	pcor	all	4	0.186813	0.68	0.292778	0.186813	0.6767345	0.292778	0.186813	0.6767345	0.292778
100	10	1	2	40	50	hiddenCL	4	pcor	all	4	0.120649	0.5783625	0.1995475	0.117278	0.571429	0.194119	0.117278	0.571429	0.194119
100	10	1	2	40	100	hidden	2	pcor	all	4	0.4396755	0.407754	0.422426	0.4383235	0.402555	0.417211	0.4390315	0.407754	0.421722
100	10	1	2	40	100	complete	2	pcor	all	4	0.612998	0.5354635	0.5717905	0.612881	0.5354635	0.5717905	0.612998	0.5354635	0.5717905
100	10	1	2	40	100	hiddenCL	2	pcor	all	4	0.4250225	0.4106145	0.41483	0.4250225	0.410432	0.4140895	0.4250225	0.4106145	0.41483
100	10	1	2	40	100	hidden	3	pcor	all	4	0.372326	0.5702115	0.450229	0.3696945	0.5702115	0.448088	0.3719245	0.5702115	0.449191
100	10	1	2	40	100	complete	3	pcor	all	4	0.524398	0.7386005	0.6128285	0.524398	0.7386005	0.6128285	0.524398	0.7386005	0.6128285
100	10	1	2	40	100	hiddenCL	3	pcor	all	4	0.363636	0.600971	0.447231	0.363165	0.600971	0.447231	0.363636	0.600971	0.447231
100	10	1	2	40	100	hidden	4	pcor	all	4	0.305908	0.6885805	0.4149545	0.305908	0.6873045	0.4149545	0.305908	0.6873045	0.4149545
100	10	1	2	40	100	complete	4	pcor	all	4	0.430863	0.88764	0.581572	0.430863	0.88764	0.581572	0.430863	0.88764	0.581572
100	10	1	2	40	100	hiddenCL	4	pcor	all	4	0.291229	0.8031545	0.4299835	0.291229	0.8031545	0.4299835	0.291229	0.8031545	0.4299835
100	10	1	2	40	200	hidden	2	pcor	all	4	0.639797	0.492222	0.554471	0.635441	0.492222	0.554471	0.637979	0.492222	0.554471
100	10	1	2	40	200	complete	2	pcor	all	4	0.8406545	0.610099	0.7059115	0.8406545	0.610099	0.7059115	0.8406545	0.610099	0.7059115
100	10	1	2	40	200	hiddenCL	2	pcor	all	4	0.6022415	0.4725255	0.528457	0.6021805	0.4725255	0.528457	0.6022415	0.4725255	0.528457
100	10	1	2	40	200	hidden	3	pcor	all	4	0.5931835	0.7119215	0.645925	0.5906775	0.7119215	0.645925	0.592091	0.7119215	0.645925
100	10	1	2	40	200	complete	3	pcor	all	4	0.7786815	0.8445695	0.812667	0.7786815	0.8445695	0.812667	0.7786815	0.8445695	0.812667
100	10	1	2	40	200	hiddenCL	3	pcor	all	4	0.554929	0.702788	0.6238305	0.554929	0.702788	0.622186	0.554929	0.702788	0.6238305
100	10	1	2	40	200	hidden	4	pcor	all	4	0.520421	0.811762	0.637418	0.518191	0.811762	0.636521	0.520421	0.811762	0.637418
100	10	1	2	40	200	complete	4	pcor	all	4	0.6992035	0.9606075	0.8080375	0.6992035	0.959997	0.8080375	0.6992035	0.9606075	0.8080375
100	10	1	2	40	200	hiddenCL	4	pcor	all	4	0.5027055	0.862272	0.6296205	0.5027055	0.862272	0.6292205	0.5027055	0.862272	0.6296205
100	10	1	2	40	400	hidden	2	pcor	all	4	0.7577445	0.5321225	0.625467	0.756177	0.529569	0.625215	0.7577445	0.5301995	0.625215
100	10	1	2	40	400	complete	2	pcor	all	4	0.9583595	0.635348	0.7635145	0.9583595	0.635348	0.7635145	0.9583595	0.635348	0.7635145
100	10	1	2	40	400	hiddenCL	2	pcor	all	4	0.6874925	0.4759445	0.5620765	0.6874925	0.4759445	0.5620765	0.6874925	0.4759445	0.5620765
100	10	1	2	40	400	hidden	3	pcor	all	4	0.7418465	0.792283	0.765905	0.739524	0.7911215	0.765905	0.7418465	0.792283	0.765905
100	10	1	2	40	400	complete	3	pcor	all	4	0.928016	0.89866	0.914134	0.928016	0.89866	0.914134	0.928016	0.89866	0.914134
100	10	1	2	40	400	hiddenCL	3	pcor	all	4	0.6648195	0.707689	0.688305	0.6648195	0.707689	0.688305	0.6648195	0.707689	0.688305
100	10	1	2	40	400	hidden	4	pcor	all	4	0.704287	0.8707795	0.770615	0.704287	0.869259	0.770615	0.704287	0.8707795	0.770615
100	10	1	2	40	400	complete	4	pcor	all	4	0.889873	0.977011	0.92782	0.889873	0.977011	0.92782	0.889873	0.977011	0.92782
100	10	1	2	40	400	hiddenCL	4	pcor	all	4	0.631868	0.8271305	0.7142925	0.631868	0.8271305	0.7142925	0.631868	0.8271305	0.7142925
100	10	1	2	40	800	hidden	2	pcor	all	4	0.8488335	0.582541	0.6879925	0.8472265	0.582541	0.6879925	0.847413	0.582541	0.6879925
100	10	1	2	40	800	complete	2	pcor	all	4	0.988919	0.640589	0.7767675	0.988919	0.640589	0.7767675	0.988919	0.640589	0.7767675
100	10	1	2	40	800	hiddenCL	2	pcor	all	4	0.7096585	0.461533	0.557734	0.7096585	0.461533	0.557734	0.7096585	0.461533	0.557734
100	10	1	2	40	800	hidden	3	pcor	all	4	0.8548805	0.850824	0.860396	0.8548805	0.848077	0.858293	0.8548805	0.848077	0.8589895
100	10	1	2	40	800	complete	3	pcor	all	4	0.9791085	0.92107	0.9504125	0.9791085	0.92107	0.9504125	0.9791085	0.92107	0.9504125
100	10	1	2	40	800	hiddenCL	3	pcor	all	4	0.703799	0.6827865	0.6898715	0.703799	0.6827865	0.6898715	0.703799	0.6827865	0.6898715
100	10	1	2	40	800	hidden	4	pcor	all	4	0.8413205	0.924235	0.8868485	0.8413205	0.924235	0.88637	0.8413205	0.924235	0.8868485
100	10	1	2	40	800	complete	4	pcor	all	4	0.9696105	0.9884725	0.977143	0.9696105	0.9884725	0.977143	0.9696105	0.9884725	0.977143
100	10	1	2	40	800	hiddenCL	4	pcor	all	4	0.698642	0.7642045	0.728888	0.698642	0.7642045	0.728888	0.698642	0.7642045	0.728888
100	10	1	3	40	20	hidden	2	pcor	all	4	0.0997695	0.159646	0.122018	0.0946485	0.151114	0.1166525	0.0980175	0.158261	0.1212925
100	10	1	3	40	20	complete	2	pcor	all	4	0.1138725	0.172671	0.138652	0.107858	0.1651775	0.131336	0.110667	0.167367	0.1334795
100	10	1	3	40	20	hiddenCL	2	pcor	all	4	0.0684825	0.1176925	0.0858765	0.063355	0.110011	0.081296	0.0664825	0.113414	0.082857
100	10	1	3	40	20	hidden	3	pcor	all	4	0.0803515	0.1761075	0.1109695	0.078652	0.170359	0.107489	0.078652	0.171547	0.107489
100	10	1	3	40	20	complete	3	pcor	all	4	0.089888	0.196245	0.1242725	0.089888	0.1924975	0.120374	0.089888	0.1924975	0.121087
100	10	1	3	40	20	hiddenCL	3	pcor	all	4	0.0550635	0.130435	0.077537	0.0527435	0.1273935	0.0733275	0.0537275	0.124102	0.073055
100	10	1	3	40	20	hidden	4	pcor	all	4	0.053193	0.1957445	0.082306	0.052096	0.190572	0.082306	0.053193	0.1957445	0.082306
100	10	1	3	40	20	complete	4	pcor	all	4	0.064249	0.235294	0.100633	0.064249	0.223356	0.100633	0.064249	0.229892	0.100633
100	10	1	3	40	20	hiddenCL	4	pcor	all	4	0.033149	0.146341	0.053581	0.033149	0.146341	0.053581	0.033149	0.146341	0.053581
100	10	1	3	40	50	hidden	2	pcor	all	4	0.24925	0.2705415	0.2575095	0.246632	0.266234	0.2559395	0.246632	0.2705415	0.257047
100	10	1	3	40	50	complete	2	pcor	all	4	0.327098	0.340619	0.335203	0.326383	0.3394545	0.3266325	0.327098	0.340619	0.330922
100	10	1	3	40	50	hiddenCL	2	pcor	all	4	0.221555	0.261745	0.238601	0.2184615	0.252474	0.2344135	0.2184615	0.2581595	0.2374075
100	10	1	3	40	50	hidden	3	pcor	all	4	0.20579	0.3150545	0.2463695	0.20579	0.310283	0.2438595	0.20579	0.311701	0.2438595
100	10	1	3	40	50	complete	3	pcor	all	4	0.2703155	0.4082645	0.323628	0.265686	0.402405	0.3168495	0.268495	0.4049405	0.318784
100	10	1	3	40	50	hiddenCL	3	pcor	all	4	0.1788525	0.3009435	0.226181	0.1788525	0.3009435	0.2233665	0.1788525	0.3009435	0.2233665
100	10	1	3	40	50	hidden	4	pcor	all	4	0.1537995	0.3431455	0.21331	0.1537995	0.333333	0.2128565	0.1537995	0.333333	0.2128565
100	10	1	3	40	50	complete	4	pcor	all	4	0.211646	0.466544	0.2889495	0.2108185	0.466063	0.285745	0.211646	0.466544	0.287387
100	10	1	3	40	50	hiddenCL	4	pcor	all	4	0.1362675	0.3479365	0.190658	0.133918	0.3479365	0.190658	0.1345575	0.3479365	0.190658
100	10	1	3	40	100	hidden	2	pcor	all	4	0.43835	0.3422285	0.3837565	0.4330845	0.340829	0.3806205	0.4330845	0.341849	0.3822755
100	10	1	3	40	100	complete	2	pcor	all	4	0.5697775	0.427957	0.4870695	0.5614545	0.424254	0.478571	0.5643215	0.4258385	0.484403
100	10	1	3	40	100	hiddenCL	2	pcor	all	4	0.404487	0.3424675	0.3686095	0.402458	0.3395975	0.36632	0.404487	0.341408	0.3668045
100	10	1	3	40	100	hidden	3	pcor	all	4	0.3601865	0.43706	0.392161	0.3587025	0.4355515	0.3890675	0.3587025	0.43706	0.392161
100	10	1	3	40	100	complete	3	pcor	all	4	0.4772695	0.5248455	0.5049395	0.476967	0.5248455	0.4985205	0.476967	0.5248455	0.4985205
100	10	1	3	40	100	hiddenCL	3	pcor	all	4	0.333333	0.419677	0.3730155	0.330697	0.416409	0.3725975	0.333333	0.419677	0.3730155
100	10	1	3	40	100	hidden	4	pcor	all	4	0.296648	0.48468	0.374067	0.2929315	0.482738	0.374067	0.2939845	0.483772	0.374067
100	10	1	3	40	100	complete	4	pcor	all	4	0.4037135	0.6196445	0.4982695	0.4037135	0.6196445	0.4948095	0.4037135	0.6196445	0.4948095
100	10	1	3	40	100	hiddenCL	4	pcor	all	4	0.2852705	0.5	0.366398	0.283803	0.5	0.366398	0.2852705	0.5	0.366398
100	10	1	3	40	200	hidden	2	pcor	all	4	0.5959985	0.388913	0.471175	0.5930745	0.386162	0.467555	0.595506	0.3872125	0.467555
100	10	1	3	40	200	complete	2	pcor	all	4	0.8163525	0.4831015	0.6063435	0.8094025	0.48248	0.6052955	0.8127915	0.48248	0.6052955
100	10	1	3	40	200	hiddenCL	2	pcor	all	4	0.5757	0.381993	0.456735	0.5744215	0.3808035	0.454148	0.5746495	0.3808035	0.454148
100	10	1	3	40	200	hidden	3	pcor	all	4	0.546824	0.542781	0.546921	0.542781	0.5414105	0.5420935	0.54415	0.5414105	0.5420935
100	10	1	3	40	200	complete	3	pcor	all	4	0.7478645	0.649729	0.687329	0.7471585	0.646555	0.6867825	0.7471585	0.646555	0.6867825
100	10	1	3	40	200	hiddenCL	3	pcor	all	4	0.517211	0.5178955	0.515366	0.515733	0.5152075	0.512484	0.516129	0.5152075	0.512484
100	10	1	3	40	200	hidden	4	pcor	all	4	0.494147	0.6385185	0.55317	0.494147	0.634682	0.55317	0.494147	0.634682	0.55317
100	10	1	3	40	200	complete	4	pcor	all	4	0.6765295	0.760392	0.7136795	0.6750845	0.760392	0.7136795	0.6750845	0.760392	0.7136795
100	10	1	3	40	200	hiddenCL	4	pcor	all	4	0.4672445	0.6248165	0.53168	0.4666625	0.6234945	0.531142	0.4666625	0.6234945	0.531142
100	10	1	3	40	400	hidden	2	pcor	all	4	0.7205515	0.4193745	0.525495	0.7180115	0.4193745	0.525495	0.7199115	0.4193745	0.525495
100	10	1	3	40	400	complete	2	pcor	all	4	0.949078	0.516685	0.666667	0.943705	0.516685	0.666667	0.949078	0.516685	0.666667
100	10	1	3	40	400	hiddenCL	2	pcor	all	4	0.679144	0.401298	0.5026725	0.678461	0.3995915	0.5011715	0.679144	0.3995915	0.5011715
100	10	1	3	40	400	hidden	3	pcor	all	4	0.696482	0.610628	0.6483675	0.696482	0.610628	0.6483675	0.696482	0.610628	0.6483675
100	10	1	3	40	400	complete	3	pcor	all	4	0.9129405	0.72061	0.8060495	0.910112	0.72061	0.8060495	0.9111	0.72061	0.8060495
100	10	1	3	40	400	hiddenCL	3	pcor	all	4	0.6552365	0.5664385	0.608424	0.6552365	0.5664385	0.608424	0.6552365	0.5664385	0.608424
100	10	1	3	40	400	hidden	4	pcor	all	4	0.6702435	0.7343725	0.702292	0.6702435	0.7343725	0.702292	0.6702435	0.7343725	0.702292
100	10	1	3	40	400	complete	4	pcor	all	4	0.871291	0.853985	0.861087	0.871291	0.853985	0.861087	0.871291	0.853985	0.861087
100	10	1	3	40	400	hiddenCL	4	pcor	all	4	0.6217795	0.694436	0.657223	0.6217795	0.694436	0.657223	0.6217795	0.694436	0.657223
100	10	1	3	40	800	hidden	2	pcor	all	4	0.831818	0.4936275	0.620482	0.831818	0.4936275	0.620482	0.831818	0.4936275	0.620482
100	10	1	3	40	800	complete	2	pcor	all	4	0.9866575	0.5208955	0.682389	0.9866575	0.5208955	0.682389	0.9866575	0.5208955	0.682389
100	10	1	3	40	800	hiddenCL	2	pcor	all	4	0.708681	0.383186	0.500501	0.708681	0.383186	0.500501	0.708681	0.383186	0.500501
100	10	1	3	40	800	hidden	3	pcor	all	4	0.848567	0.737425	0.792552	0.848567	0.737425	0.792552	0.848567	0.737425	0.792552
100	10	1	3	40	800	complete	3	pcor	all	4	0.983914	0.7725495	0.8656315	0.983914	0.7725495	0.8656315	0.983914	0.7725495	0.8656315
100	10	1	3	40	800	hiddenCL	3	pcor	all	4	0.7078765	0.572714	0.631077	0.7078765	0.572714	0.631077	0.7078765	0.572714	0.631077
100	10	1	3	40	800	hidden	4	pcor	all	4	0.8477475	0.8636295	0.8501455	0.84746	0.8636295	0.8501455	0.84746	0.8636295	0.8501455
100	10	1	3	40	800	complete	4	pcor	all	4	0.974641	0.902913	0.936768	0.974641	0.902913	0.936768	0.974641	0.902913	0.936768
100	10	1	3	40	800	hiddenCL	4	pcor	all	4	0.7018925	0.6973295	0.6959875	0.7018925	0.6973295	0.6959875	0.7018925	0.6973295	0.6959875
100	10	2	0.5	40	20	hidden	2	pcor	all	4	0.0611425	0.101282	0.0765275	0.0584955	0.0958645	0.0730215	0.060109	0.0990545	0.075346
100	10	2	0.5	40	20	complete	2	pcor	all	4	0.0592945	0.097345	0.073133	0.0536385	0.0891975	0.0669945	0.05682	0.090909	0.0706855
100	10	2	0.5	40	20	hiddenCL	2	pcor	all	4	0.0434795	0.080404	0.05686	0.0366705	0.066691	0.0474925	0.0400535	0.0752775	0.0520515
100	10	2	0.5	40	20	hidden	3	pcor	all	4	0.0321735	0.127016	0.050364	0.028903	0.119115	0.0459335	0.028903	0.1207485	0.046766
100	10	2	0.5	40	20	complete	3	pcor	all	4	0.0403925	0.140488	0.061661	0.039548	0.1257405	0.059197	0.039774	0.127016	0.059964
100	10	2	0.5	40	20	hiddenCL	3	pcor	all	4	0.0286595	0.104167	0.044444	0.0238855	0.092808	0.0379155	0.0238855	0.092808	0.0379155
100	10	2	0.5	40	20	hidden	4	pcor	all	4	0.005747	0.1602565	0.010811	0.005666	0.1602565	0.010782	0.005666	0.1602565	0.010782
100	10	2	0.5	40	20	complete	4	pcor	all	4	0.01105	0.190909	0.0208335	0.008339	0.142857	0.01565	0.008339	0.142857	0.01565
100	10	2	0.5	40	20	hiddenCL	4	pcor	all	4	0.005634	0.139423	0.010782	0.005587	0.139423	0.010724	0.005587	0.139423	0.010724
100	10	2	0.5	40	50	hidden	2	pcor	all	4	0.23479	0.2931885	0.2599055	0.231638	0.2882015	0.258156	0.232962	0.2897155	0.2593765
100	10	2	0.5	40	50	complete	2	pcor	all	4	0.3248845	0.38367	0.349859	0.3217645	0.37572	0.3410595	0.3217645	0.3776475	0.346892
100	10	2	0.5	40	50	hiddenCL	2	pcor	all	4	0.22251	0.290793	0.251512	0.2164415	0.2810765	0.2484275	0.218281	0.2870445	0.2504125
100	10	2	0.5	40	50	hidden	3	pcor	all	4	0.1793145	0.4514105	0.2536765	0.1763075	0.4480185	0.248077	0.176655	0.4480185	0.2517535
100	10	2	0.5	40	50	complete	3	pcor	all	4	0.2653425	0.5714005	0.364342	0.260319	0.55814	0.3572705	0.261898	0.562149	0.364342
100	10	2	0.5	40	50	hiddenCL	3	pcor	all	4	0.1751155	0.465728	0.2555975	0.1717365	0.456439	0.25	0.173737	0.465728	0.250523
100	10	2	0.5	40	50	hidden	4	pcor	all	4	0.1064435	0.585759	0.180548	0.1064435	0.585759	0.180548	0.1064435	0.585759	0.180548
100	10	2	0.5	40	50	complete	4	pcor	all	4	0.169548	0.827381	0.2811805	0.1672955	0.8160675	0.277007	0.169548	0.827381	0.2808265
100	10	2	0.5	40	50	hiddenCL	4	pcor	all	4	0.113696	0.762353	0.198131	0.113175	0.76	0.196095	0.113175	0.762353	0.196095
100	10	2	0.5	40	100	hidden	2	pcor	all	4	0.463883	0.447676	0.452506	0.46291	0.445339	0.452506	0.463883	0.445903	0.452506
100	10	2	0.5	40	100	complete	2	pcor	all	4	0.6315355	0.568118	0.597329	0.6315355	0.5644135	0.597329	0.6315355	0.5670175	0.597329
100	10	2	0.5	40	100	hiddenCL	2	pcor	all	4	0.4318235	0.4289875	0.4251315	0.4306505	0.4261635	0.4240055	0.4318235	0.4261635	0.4240055
100	10	2	0.5	40	100	hidden	3	pcor	all	4	0.391109	0.663549	0.4949605	0.3909575	0.663549	0.491638	0.391109	0.663549	0.4949605
100	10	2	0.5	40	100	complete	3	pcor	all	4	0.547723	0.8156475	0.6564365	0.5457515	0.814071	0.654481	0.5457515	0.814071	0.654481
100	10	2	0.5	40	100	hiddenCL	3	pcor	all	4	0.37367	0.6816695	0.4828845	0.37367	0.6784415	0.482362	0.37367	0.6784415	0.4827535
100	10	2	0.5	40	100	hidden	4	pcor	all	4	0.301425	0.7716095	0.4347635	0.300255	0.770381	0.4338355	0.301425	0.770381	0.4347635
100	10	2	0.5	40	100	complete	4	pcor	all	4	0.437117	0.9642805	0.6024135	0.437117	0.9642805	0.6024135	0.437117	0.9642805	0.6024135
100	10	2	0.5	40	100	hiddenCL	4	pcor	all	4	0.2934985	0.8951295	0.4408005	0.2934985	0.8951295	0.4408005	0.2934985	0.8951295	0.4408005
100	10	2	0.5	40	200	hidden	2	pcor	all	4	0.663048	0.541953	0.597336	0.6587015	0.540784	0.5950045	0.661202	0.54167	0.5950045
100	10	2	0.5	40	200	complete	2	pcor	all	4	0.839902	0.627112	0.721809	0.8391335	0.627112	0.7200915	0.8391335	0.627112	0.7200915
100	10	2	0.5	40	200	hiddenCL	2	pcor	all	4	0.5994505	0.483532	0.533417	0.5984195	0.48129	0.5332005	0.5984195	0.483532	0.533417
100	10	2	0.5	40	200	hidden	3	pcor	all	4	0.6083525	0.7887785	0.6874435	0.6055385	0.7869505	0.6870025	0.6069475	0.7869505	0.6874435
100	10	2	0.5	40	200	complete	3	pcor	all	4	0.7816195	0.885724	0.833307	0.7804955	0.885724	0.833307	0.7816195	0.885724	0.833307
100	10	2	0.5	40	200	hiddenCL	3	pcor	all	4	0.5568945	0.733333	0.626493	0.5568945	0.733333	0.625314	0.5568945	0.733333	0.626493
100	10	2	0.5	40	200	hidden	4	pcor	all	4	0.54193	0.869539	0.676184	0.54193	0.869303	0.676184	0.54193	0.869539	0.676184
100	10	2	0.5	40	200	complete	4	pcor	all	4	0.706039	0.977011	0.8190735	0.7049945	0.977011	0.8187525	0.706039	0.977011	0.8190735
100	10	2	0.5	40	200	hiddenCL	4	pcor	all	4	0.4928865	0.870778	0.6252445	0.4928865	0.870778	0.6252445	0.4928865	0.870778	0.6252445
100	10	2	0.5	40	400	hidden	2	pcor	all	4	0.7969085	0.5783865	0.673813	0.7969085	0.5783865	0.673813	0.7969085	0.5783865	0.673813
100	10	2	0.5	40	400	complete	2	pcor	all	4	0.9556755	0.663349	0.781176	0.9554315	0.663349	0.781176	0.9554315	0.663349	0.781176
100	10	2	0.5	40	400	hiddenCL	2	pcor	all	4	0.6827065	0.493395	0.574685	0.6827065	0.4922145	0.5737035	0.6827065	0.4922145	0.5737035
100	10	2	0.5	40	400	hidden	3	pcor	all	4	0.7695355	0.836668	0.801299	0.767776	0.833744	0.798474	0.767776	0.833744	0.798474
100	10	2	0.5	40	400	complete	3	pcor	all	4	0.9275255	0.920117	0.9252475	0.9275255	0.920117	0.9245465	0.9275255	0.920117	0.9245465
100	10	2	0.5	40	400	hiddenCL	3	pcor	all	4	0.6620295	0.7290185	0.689748	0.6611565	0.7290185	0.6891275	0.6611565	0.7290185	0.6891275
100	10	2	0.5	40	400	hidden	4	pcor	all	4	0.731549	0.9090055	0.8134965	0.731549	0.907353	0.8134965	0.731549	0.9090055	0.8134965
100	10	2	0.5	40	400	complete	4	pcor	all	4	0.8798905	0.988095	0.93312	0.8798905	0.988095	0.93312	0.8798905	0.988095	0.93312
100	10	2	0.5	40	400	hiddenCL	4	pcor	all	4	0.629425	0.815603	0.718105	0.629425	0.815603	0.718105	0.629425	0.815603	0.718105
100	10	2	0.5	40	800	hidden	2	pcor	all	4	0.8661685	0.5945765	0.6997045	0.8661685	0.5945765	0.6997045	0.8661685	0.5945765	0.6997045
100	10	2	0.5	40	800	complete	2	pcor	all	4	0.988636	0.6382385	0.772857	0.988636	0.6382385	0.772857	0.988636	0.6382385	0.772857
100	10	2	0.5	40	800	hiddenCL	2	pcor	all	4	0.7088175	0.4657555	0.561505	0.7088175	0.4657555	0.561505	0.7088175	0.4657555	0.561505
100	10	2	0.5	40	800	hidden	3	pcor	all	4	0.870861	0.862121	0.8646175	0.870861	0.862121	0.8646175	0.870861	0.862121	0.8646175
100	10	2	0.5	40	800	complete	3	pcor	all	4	0.977775	0.9271945	0.948243	0.977775	0.9271945	0.948243	0.977775	0.9271945	0.948243
100	10	2	0.5	40	800	hiddenCL	3	pcor	all	4	0.704863	0.6720555	0.6890895	0.704863	0.6720555	0.6890895	0.704863	0.6720555	0.6890895
100	10	2	0.5	40	800	hidden	4	pcor	all	4	0.856317	0.932302	0.892111	0.856317	0.932302	0.892111	0.856317	0.932302	0.892111
100	10	2	0.5	40	800	complete	4	pcor	all	4	0.96685	0.988162	0.976623	0.96685	0.988162	0.976623	0.96685	0.988162	0.976623
100	10	2	0.5	40	800	hiddenCL	4	pcor	all	4	0.6935045	0.7565035	0.7233465	0.6935045	0.7565035	0.7233465	0.6935045	0.7565035	0.7233465
100	10	2	1	40	20	hidden	2	pcor	all	4	0.063401	0.10042	0.078099	0.063188	0.10042	0.078099	0.063401	0.10042	0.078099
100	10	2	1	40	20	complete	2	pcor	all	4	0.062487	0.105769	0.077747	0.055557	0.0973755	0.0715495	0.0591415	0.1023455	0.075093
100	10	2	1	40	20	hiddenCL	2	pcor	all	4	0.039987	0.0753705	0.051567	0.0346205	0.068687	0.046136	0.0382525	0.0736925	0.050542
100	10	2	1	40	20	hidden	3	pcor	all	4	0.0340955	0.142615	0.055262	0.0295265	0.125327	0.048003	0.030304	0.12932	0.04829
100	10	2	1	40	20	complete	3	pcor	all	4	0.037636	0.148542	0.0593265	0.036634	0.133974	0.055894	0.037222	0.1413815	0.05896
100	10	2	1	40	20	hiddenCL	3	pcor	all	4	0.0277115	0.113248	0.0448755	0.0222885	0.0963995	0.03629	0.022599	0.0987805	0.0370375
100	10	2	1	40	20	hidden	4	pcor	all	4	0.010178	0.181818	0.0196155	0.006173	0.1742425	0.011802	0.0081815	0.181818	0.0156035
100	10	2	1	40	20	complete	4	pcor	all	4	0.011628	0.307692	0.0224105	0.0114635	0.307692	0.0219805	0.0114635	0.307692	0.0219805
100	10	2	1	40	20	hiddenCL	4	pcor	all	4	0.0081815	0.211111	0.015889	0.0059745	0.2	0.01153	0.006173	0.2	0.011836
100	10	2	1	40	50	hidden	2	pcor	all	4	0.242674	0.292752	0.26789	0.234637	0.287912	0.2567015	0.2400425	0.289474	0.265489
100	10	2	1	40	50	complete	2	pcor	all	4	0.3323105	0.3814055	0.351067	0.325678	0.372162	0.345696	0.329486	0.376583	0.3479545
100	10	2	1	40	50	hiddenCL	2	pcor	all	4	0.224659	0.293912	0.2547795	0.224659	0.291819	0.251246	0.224659	0.291819	0.2547795
100	10	2	1	40	50	hidden	3	pcor	all	4	0.1758515	0.441519	0.252482	0.1742995	0.437928	0.2520725	0.1758515	0.439178	0.252482
100	10	2	1	40	50	complete	3	pcor	all	4	0.2561635	0.575823	0.3589085	0.252083	0.570617	0.3510065	0.255239	0.570617	0.3573525
100	10	2	1	40	50	hiddenCL	3	pcor	all	4	0.169984	0.4651115	0.2547625	0.1689255	0.4582285	0.2465875	0.169984	0.4651115	0.250868
100	10	2	1	40	50	hidden	4	pcor	all	4	0.111658	0.5899785	0.186886	0.111658	0.5899785	0.186886	0.111658	0.5899785	0.186886
100	10	2	1	40	50	complete	4	pcor	all	4	0.174166	0.837838	0.2876845	0.174166	0.837838	0.2876845	0.174166	0.837838	0.2876845
100	10	2	1	40	50	hiddenCL	4	pcor	all	4	0.1120805	0.7752525	0.1935205	0.1120805	0.7752525	0.1935205	0.1120805	0.7752525	0.1935205
100	10	2	1	40	100	hidden	2	pcor	all	4	0.459791	0.4423485	0.4564045	0.4542995	0.4397445	0.4548675	0.4585985	0.4423485	0.454332
100	10	2	1	40	100	complete	2	pcor	all	4	0.641701	0.568556	0.5934865	0.636382	0.565445	0.5934865	0.6390415	0.565445	0.5934865
100	10	2	1	40	100	hiddenCL	2	pcor	all	4	0.434277	0.44237	0.436982	0.431166	0.438579	0.4313345	0.431166	0.4398955	0.4313785
100	10	2	1	40	100	hidden	3	pcor	all	4	0.3887435	0.6497025	0.4841455	0.382589	0.6497025	0.4797625	0.3831995	0.6497025	0.483041
100	10	2	1	40	100	complete	3	pcor	all	4	0.530441	0.8177865	0.6450525	0.530441	0.816497	0.6450525	0.530441	0.816497	0.6450525
100	10	2	1	40	100	hiddenCL	3	pcor	all	4	0.3684065	0.6802935	0.4773675	0.3680355	0.6787095	0.4773675	0.3680355	0.6787095	0.4773675
100	10	2	1	40	100	hidden	4	pcor	all	4	0.3119485	0.7550165	0.442748	0.3119485	0.7550165	0.442748	0.3119485	0.7550165	0.442748
100	10	2	1	40	100	complete	4	pcor	all	4	0.432432	0.952381	0.5924505	0.432432	0.952381	0.5924505	0.432432	0.952381	0.5924505
100	10	2	1	40	100	hiddenCL	4	pcor	all	4	0.2942985	0.854247	0.4320525	0.2942985	0.854247	0.4320525	0.2942985	0.854247	0.4320525
100	10	2	1	40	200	hidden	2	pcor	all	4	0.672102	0.5493025	0.596275	0.669491	0.5488645	0.5953705	0.671977	0.5488645	0.595839
100	10	2	1	40	200	complete	2	pcor	all	4	0.8548345	0.6430055	0.7350495	0.8548345	0.6430055	0.7350495	0.8548345	0.6430055	0.7350495
100	10	2	1	40	200	hiddenCL	2	pcor	all	4	0.6011915	0.496763	0.5447325	0.6011915	0.495575	0.542305	0.6011915	0.496763	0.5447325
100	10	2	1	40	200	hidden	3	pcor	all	4	0.6047015	0.785495	0.685328	0.6047015	0.784648	0.685328	0.6047015	0.785495	0.685328
100	10	2	1	40	200	complete	3	pcor	all	4	0.7825215	0.897203	0.8378945	0.7825215	0.897203	0.8378945	0.7825215	0.897203	0.8378945
100	10	2	1	40	200	hiddenCL	3	pcor	all	4	0.5515515	0.7333185	0.6274725	0.5515515	0.7333185	0.6274725	0.5515515	0.7333185	0.6274725
100	10	2	1	40	200	hidden	4	pcor	all	4	0.540541	0.861678	0.668961	0.540541	0.861678	0.6655845	0.540541	0.861678	0.668961
100	10	2	1	40	200	complete	4	pcor	all	4	0.70055	0.9843135	0.8194695	0.70055	0.9843135	0.8194695	0.70055	0.9843135	0.8194695
100	10	2	1	40	200	hiddenCL	4	pcor	all	4	0.490781	0.869606	0.628169	0.490781	0.869606	0.628169	0.490781	0.869606	0.628169
100	10	2	1	40	400	hidden	2	pcor	all	4	0.7876385	0.5812635	0.6689305	0.7876385	0.5802485	0.667944	0.7876385	0.5802485	0.6689305
100	10	2	1	40	400	complete	2	pcor	all	4	0.9574455	0.660838	0.7812855	0.9574455	0.660838	0.7812855	0.9574455	0.660838	0.7812855
100	10	2	1	40	400	hiddenCL	2	pcor	all	4	0.685864	0.484528	0.567238	0.685864	0.484528	0.567238	0.685864	0.484528	0.567238
100	10	2	1	40	400	hidden	3	pcor	all	4	0.7698435	0.83954	0.800704	0.7698435	0.83954	0.800704	0.7698435	0.83954	0.800704
100	10	2	1	40	400	complete	3	pcor	all	4	0.92973	0.9273535	0.9267165	0.92973	0.9273535	0.9267165	0.92973	0.9273535	0.9267165
100	10	2	1	40	400	hiddenCL	3	pcor	all	4	0.6553815	0.717262	0.682765	0.6553815	0.717262	0.682765	0.6553815	0.717262	0.682765
100	10	2	1	40	400	hidden	4	pcor	all	4	0.728196	0.914268	0.8150415	0.728196	0.914268	0.814947	0.728196	0.914268	0.8150415
100	10	2	1	40	400	complete	4	pcor	all	4	0.885652	0.9884725	0.933512	0.885652	0.9884725	0.933512	0.885652	0.9884725	0.933512
100	10	2	1	40	400	hiddenCL	4	pcor	all	4	0.63007	0.8113985	0.703008	0.63007	0.8113985	0.703008	0.63007	0.8113985	0.703008
100	10	2	1	40	800	hidden	2	pcor	all	4	0.856613	0.5960585	0.702255	0.856613	0.5960585	0.702255	0.856613	0.5960585	0.702255
100	10	2	1	40	800	complete	2	pcor	all	4	0.98857	0.6513435	0.785274	0.98857	0.6513435	0.785274	0.98857	0.6513435	0.785274
100	10	2	1	40	800	hiddenCL	2	pcor	all	4	0.712689	0.4579905	0.556574	0.712689	0.4579905	0.556574	0.712689	0.4579905	0.556574
100	10	2	1	40	800	hidden	3	pcor	all	4	0.8579195	0.8487215	0.8532065	0.8579195	0.8487215	0.8532065	0.8579195	0.8487215	0.8532065
100	10	2	1	40	800	complete	3	pcor	all	4	0.982709	0.9204265	0.952591	0.982709	0.9204265	0.952591	0.982709	0.9204265	0.952591
100	10	2	1	40	800	hiddenCL	3	pcor	all	4	0.7063685	0.6624785	0.6843515	0.7063685	0.6624785	0.6843515	0.7063685	0.6624785	0.6843515
100	10	2	1	40	800	hidden	4	pcor	all	4	0.84816	0.925983	0.8876675	0.84816	0.924764	0.886423	0.84816	0.925983	0.8876675
100	10	2	1	40	800	complete	4	pcor	all	4	0.97191	0.9893045	0.9803355	0.97191	0.9893045	0.9803355	0.97191	0.9893045	0.9803355
100	10	2	1	40	800	hiddenCL	4	pcor	all	4	0.6975495	0.7469175	0.721087	0.6975495	0.7469175	0.721087	0.6975495	0.7469175	0.721087
100	10	2	2	40	20	hidden	2	pcor	all	4	0.086957	0.1398475	0.1056115	0.0850255	0.132231	0.1035405	0.086957	0.134168	0.1056115
100	10	2	2	40	20	complete	2	pcor	all	4	0.089854	0.144931	0.109402	0.0846115	0.1357575	0.105451	0.086092	0.142183	0.106337
100	10	2	2	40	20	hiddenCL	2	pcor	all	4	0.0568945	0.0988455	0.0738015	0.056199	0.0922635	0.069298	0.0568945	0.096464	0.0721
100	10	2	2	40	20	hidden	3	pcor	all	4	0.059465	0.1653005	0.087638	0.0563595	0.155048	0.08121	0.0571445	0.1653005	0.0835895
100	10	2	2	40	20	complete	3	pcor	all	4	0.071	0.1890305	0.101399	0.066857	0.171652	0.094863	0.066857	0.1801405	0.094863
100	10	2	2	40	20	hiddenCL	3	pcor	all	4	0.041667	0.126984	0.0642215	0.04023	0.118644	0.061293	0.04023	0.125992	0.061717
100	10	2	2	40	20	hidden	4	pcor	all	4	0.0235305	0.2041665	0.041886	0.022858	0.2	0.041452	0.022858	0.2	0.041452
100	10	2	2	40	20	complete	4	pcor	all	4	0.035178	0.291667	0.0628645	0.0336155	0.2886905	0.06076	0.0336155	0.291667	0.06076
100	10	2	2	40	20	hiddenCL	4	pcor	all	4	0.017046	0.1875	0.0313335	0.016484	0.1819855	0.030003	0.017046	0.1819855	0.0313335
100	10	2	2	40	50	hidden	2	pcor	all	4	0.239552	0.2760135	0.2553855	0.2337075	0.274877	0.251534	0.2366565	0.274877	0.2545475
100	10	2	2	40	50	complete	2	pcor	all	4	0.3324125	0.3729945	0.352058	0.332347	0.3709625	0.3471945	0.3324125	0.3709625	0.3504745
100	10	2	2	40	50	hiddenCL	2	pcor	all	4	0.225298	0.271807	0.247629	0.22378	0.264128	0.239439	0.22378	0.268286	0.243741
100	10	2	2	40	50	hidden	3	pcor	all	4	0.200529	0.385054	0.262839	0.1983375	0.381898	0.259355	0.1983375	0.381898	0.259355
100	10	2	2	40	50	complete	3	pcor	all	4	0.285714	0.510102	0.3658095	0.2809945	0.5052135	0.3610155	0.2826085	0.510102	0.3658095
100	10	2	2	40	50	hiddenCL	3	pcor	all	4	0.1825165	0.3949205	0.2508755	0.1810335	0.393877	0.244171	0.1825165	0.3949205	0.2508755
100	10	2	2	40	50	hidden	4	pcor	all	4	0.1411735	0.487642	0.2184	0.1411735	0.487642	0.2184	0.1411735	0.487642	0.2184
100	10	2	2	40	50	complete	4	pcor	all	4	0.2016675	0.6949885	0.3153245	0.2005745	0.6949885	0.3153245	0.2005745	0.6949885	0.3153245
100	10	2	2	40	50	hiddenCL	4	pcor	all	4	0.1282165	0.5611215	0.211538	0.1271075	0.5611215	0.211538	0.1271075	0.5611215	0.211538
100	10	2	2	40	100	hidden	2	pcor	all	4	0.4416035	0.396942	0.41606	0.4416035	0.396382	0.413163	0.4416035	0.396942	0.414079
100	10	2	2	40	100	complete	2	pcor	all	4	0.6166275	0.525166	0.5634165	0.6154035	0.5228185	0.5590125	0.615675	0.525166	0.5634165
100	10	2	2	40	100	hiddenCL	2	pcor	all	4	0.421811	0.398377	0.4137175	0.421811	0.3973485	0.4117545	0.421811	0.3973485	0.41184
100	10	2	2	40	100	hidden	3	pcor	all	4	0.379545	0.5667095	0.4551635	0.3791845	0.563066	0.4536875	0.379545	0.5667095	0.4536875
100	10	2	2	40	100	complete	3	pcor	all	4	0.5395045	0.7265995	0.6178295	0.5378225	0.7265995	0.6178295	0.5395045	0.7265995	0.6178295
100	10	2	2	40	100	hiddenCL	3	pcor	all	4	0.365092	0.600926	0.45614	0.365092	0.6001065	0.45614	0.365092	0.600926	0.45614
100	10	2	2	40	100	hidden	4	pcor	all	4	0.3041075	0.6888795	0.4246	0.3011465	0.688772	0.421852	0.3011465	0.688772	0.421852
100	10	2	2	40	100	complete	4	pcor	all	4	0.4415295	0.888544	0.586721	0.4415295	0.8861275	0.586721	0.4415295	0.888544	0.586721
100	10	2	2	40	100	hiddenCL	4	pcor	all	4	0.297686	0.789103	0.4294075	0.297686	0.789103	0.4294075	0.297686	0.789103	0.4294075
100	10	2	2	40	200	hidden	2	pcor	all	4	0.6283415	0.483173	0.543638	0.6261565	0.483173	0.541978	0.6283415	0.483173	0.541978
100	10	2	2	40	200	complete	2	pcor	all	4	0.851061	0.602849	0.706616	0.851061	0.602849	0.70245	0.851061	0.602849	0.70245
100	10	2	2	40	200	hiddenCL	2	pcor	all	4	0.5956515	0.455133	0.5131785	0.5956515	0.455133	0.5131785	0.5956515	0.455133	0.5131785
100	10	2	2	40	200	hidden	3	pcor	all	4	0.581046	0.699733	0.6411585	0.579564	0.6984125	0.6411585	0.579564	0.6984125	0.6411585
100	10	2	2	40	200	complete	3	pcor	all	4	0.783842	0.847561	0.8153395	0.783369	0.847561	0.8143475	0.783842	0.847561	0.8143475
100	10	2	2	40	200	hiddenCL	3	pcor	all	4	0.5475525	0.6757225	0.6012485	0.5475525	0.6757225	0.6012485	0.5475525	0.6757225	0.6012485
100	10	2	2	40	200	hidden	4	pcor	all	4	0.514826	0.8078275	0.6300975	0.512809	0.8043645	0.6300975	0.512809	0.8043645	0.6300975
100	10	2	2	40	200	complete	4	pcor	all	4	0.708928	0.9592375	0.8172135	0.708597	0.9592375	0.8172135	0.708928	0.9592375	0.8172135
100	10	2	2	40	200	hiddenCL	4	pcor	all	4	0.4901905	0.836147	0.6187925	0.4901905	0.836147	0.6187925	0.4901905	0.836147	0.6187925
100	10	2	2	40	400	hidden	2	pcor	all	4	0.7705325	0.526475	0.628256	0.7692385	0.526475	0.6280335	0.7705325	0.526475	0.628256
100	10	2	2	40	400	complete	2	pcor	all	4	0.959885	0.630783	0.7608345	0.959885	0.630783	0.7608345	0.959885	0.630783	0.7608345
100	10	2	2	40	400	hiddenCL	2	pcor	all	4	0.6849585	0.4526455	0.54123	0.6849585	0.4526455	0.54123	0.6849585	0.4526455	0.54123
100	10	2	2	40	400	hidden	3	pcor	all	4	0.740018	0.7763745	0.7597185	0.739737	0.7763745	0.7597185	0.740018	0.7763745	0.7597185
100	10	2	2	40	400	complete	3	pcor	all	4	0.935653	0.892451	0.9130885	0.934475	0.8916745	0.9130885	0.935653	0.892451	0.9130885
100	10	2	2	40	400	hiddenCL	3	pcor	all	4	0.6608695	0.6896205	0.674458	0.6608695	0.6896205	0.674458	0.6608695	0.6896205	0.674458
100	10	2	2	40	400	hidden	4	pcor	all	4	0.712792	0.8755475	0.783823	0.712792	0.8755475	0.783823	0.712792	0.8755475	0.783823
100	10	2	2	40	400	complete	4	pcor	all	4	0.8968055	0.981647	0.93695	0.8968055	0.981647	0.93695	0.8968055	0.981647	0.93695
100	10	2	2	40	400	hiddenCL	4	pcor	all	4	0.6292895	0.8022375	0.705067	0.6292895	0.8022375	0.705067	0.6292895	0.8022375	0.705067
100	10	2	2	40	800	hidden	2	pcor	all	4	0.851517	0.576209	0.685895	0.851517	0.576209	0.6855235	0.851517	0.576209	0.685895
100	10	2	2	40	800	complete	2	pcor	all	4	0.9887325	0.6327795	0.7708745	0.9886035	0.6327795	0.770698	0.9887325	0.6327795	0.7708745
100	10	2	2	40	800	hiddenCL	2	pcor	all	4	0.7040265	0.43648	0.539238	0.7040265	0.43648	0.539238	0.7040265	0.43648	0.539238
100	10	2	2	40	800	hidden	3	pcor	all	4	0.867987	0.8422765	0.8555435	0.867987	0.8422765	0.8555435	0.867987	0.8422765	0.8555435
100	10	2	2	40	800	complete	3	pcor	all	4	0.9829525	0.9135005	0.9465505	0.9829525	0.9135005	0.9465505	0.9829525	0.9135005	0.9465505
100	10	2	2	40	800	hiddenCL	3	pcor	all	4	0.7016625	0.6595925	0.6748095	0.7016625	0.6595925	0.6748095	0.7016625	0.6595925	0.6748095
100	10	2	2	40	800	hidden	4	pcor	all	4	0.85834	0.9215	0.8871195	0.85834	0.9215	0.8871195	0.85834	0.9215	0.8871195
100	10	2	2	40	800	complete	4	pcor	all	4	0.975155	0.983144	0.980609	0.975155	0.983144	0.980609	0.975155	0.983144	0.980609
100	10	2	2	40	800	hiddenCL	4	pcor	all	4	0.6961205	0.7413715	0.716808	0.6961205	0.7413715	0.716808	0.6961205	0.7413715	0.716808
100	10	2	3	40	20	hidden	2	pcor	all	4	0.102797	0.1637145	0.12434	0.100579	0.154822	0.1203055	0.100579	0.154822	0.1203055
100	10	2	3	40	20	complete	2	pcor	all	4	0.1143575	0.1787525	0.1376265	0.1084895	0.173363	0.1303195	0.109195	0.174312	0.1316655
100	10	2	3	40	20	hiddenCL	2	pcor	all	4	0.073742	0.126132	0.094229	0.0685145	0.119697	0.0872405	0.069074	0.121212	0.0881365
100	10	2	3	40	20	hidden	3	pcor	all	4	0.0835825	0.1717335	0.1106735	0.081723	0.168607	0.1093815	0.082692	0.1717335	0.1106735
100	10	2	3	40	20	complete	3	pcor	all	4	0.093632	0.204545	0.127498	0.0924885	0.2011905	0.124269	0.093632	0.203463	0.1256935
100	10	2	3	40	20	hiddenCL	3	pcor	all	4	0.058465	0.1389155	0.083455	0.0541355	0.1333405	0.0770305	0.0553135	0.136599	0.079056
100	10	2	3	40	20	hidden	4	pcor	all	4	0.0568785	0.196575	0.088112	0.055983	0.1908305	0.08692	0.055983	0.1908305	0.08692
100	10	2	3	40	20	complete	4	pcor	all	4	0.069045	0.2268285	0.106669	0.0688745	0.222069	0.105499	0.0688745	0.222069	0.105499
100	10	2	3	40	20	hiddenCL	4	pcor	all	4	0.037037	0.149468	0.0608705	0.037037	0.149468	0.0608705	0.037037	0.149468	0.0608705
100	10	2	3	40	50	hidden	2	pcor	all	4	0.247856	0.260991	0.2605165	0.247856	0.257253	0.2557845	0.247856	0.259847	0.256125
100	10	2	3	40	50	complete	2	pcor	all	4	0.315198	0.320598	0.320486	0.310096	0.320598	0.316567	0.314004	0.320598	0.317501
100	10	2	3	40	50	hiddenCL	2	pcor	all	4	0.2137425	0.245975	0.229189	0.2113755	0.2426415	0.2241545	0.2113755	0.245975	0.2241545
100	10	2	3	40	50	hidden	3	pcor	all	4	0.196198	0.3050115	0.243815	0.1946575	0.3026475	0.241149	0.196198	0.3037855	0.241149
100	10	2	3	40	50	complete	3	pcor	all	4	0.268271	0.3934315	0.316659	0.2655685	0.385221	0.31189	0.2655685	0.385221	0.31189
100	10	2	3	40	50	hiddenCL	3	pcor	all	4	0.175241	0.2826065	0.2110795	0.174603	0.282157	0.2110795	0.174603	0.282157	0.2110795
100	10	2	3	40	50	hidden	4	pcor	all	4	0.161047	0.3433	0.2180705	0.161047	0.3416175	0.2180705	0.161047	0.3416175	0.2180705
100	10	2	3	40	50	complete	4	pcor	all	4	0.214057	0.463808	0.292286	0.212644	0.4625	0.290651	0.212644	0.4625	0.290651
100	10	2	3	40	50	hiddenCL	4	pcor	all	4	0.1322295	0.3310895	0.1889345	0.1314825	0.3310895	0.1873735	0.1314825	0.3310895	0.1883655
100	10	2	3	40	100	hidden	2	pcor	all	4	0.398875	0.3248405	0.3564065	0.396934	0.3212735	0.3558455	0.398875	0.3227815	0.3564065
100	10	2	3	40	100	complete	2	pcor	all	4	0.5459835	0.407888	0.4701485	0.545478	0.407888	0.4701485	0.545478	0.407888	0.4701485
100	10	2	3	40	100	hiddenCL	2	pcor	all	4	0.375735	0.311272	0.341423	0.375735	0.310273	0.341423	0.375735	0.311272	0.341423
100	10	2	3	40	100	hidden	3	pcor	all	4	0.3471135	0.4158865	0.378109	0.34537	0.40698	0.3738315	0.34537	0.4125535	0.3753325
100	10	2	3	40	100	complete	3	pcor	all	4	0.471264	0.5058145	0.4816845	0.46936	0.5028735	0.479193	0.471264	0.5028735	0.4794515
100	10	2	3	40	100	hiddenCL	3	pcor	all	4	0.328602	0.3957995	0.3572495	0.3264435	0.3956765	0.355128	0.3264435	0.3956765	0.355128
100	10	2	3	40	100	hidden	4	pcor	all	4	0.2873245	0.4663845	0.359885	0.2869215	0.4663845	0.359885	0.28655	0.4663845	0.358739
100	10	2	3	40	100	complete	4	pcor	all	4	0.4005815	0.606798	0.47677	0.4005815	0.6048705	0.47677	0.4005815	0.6048705	0.47677
100	10	2	3	40	100	hiddenCL	4	pcor	all	4	0.272489	0.4767545	0.3549645	0.272489	0.4767545	0.3529855	0.272489	0.4767545	0.3529855
100	10	2	3	40	200	hidden	2	pcor	all	4	0.5917285	0.376525	0.4592885	0.5917285	0.376525	0.457379	0.5917285	0.376525	0.4592885
100	10	2	3	40	200	complete	2	pcor	all	4	0.8017005	0.4683605	0.5878605	0.795699	0.467776	0.585828	0.801075	0.4683605	0.585828
100	10	2	3	40	200	hiddenCL	2	pcor	all	4	0.5709625	0.363449	0.4412855	0.5709625	0.363449	0.4396125	0.5709625	0.363449	0.4412855
100	10	2	3	40	200	hidden	3	pcor	all	4	0.528519	0.511713	0.5203895	0.5280045	0.508212	0.516953	0.528519	0.508212	0.5190235
100	10	2	3	40	200	complete	3	pcor	all	4	0.731609	0.6135345	0.665821	0.729045	0.6135345	0.6649415	0.731609	0.6135345	0.665821
100	10	2	3	40	200	hiddenCL	3	pcor	all	4	0.51272	0.4973405	0.5019815	0.51272	0.4973405	0.501269	0.51272	0.4973405	0.501269
100	10	2	3	40	200	hidden	4	pcor	all	4	0.476984	0.623532	0.5390575	0.4723775	0.623532	0.5390575	0.4749605	0.623532	0.5390575
100	10	2	3	40	200	complete	4	pcor	all	4	0.66572	0.7328605	0.69748	0.664722	0.7328605	0.697336	0.66572	0.7328605	0.69748
100	10	2	3	40	200	hiddenCL	4	pcor	all	4	0.460272	0.61814	0.5306545	0.460272	0.6175625	0.5306545	0.460272	0.6175625	0.5306545
100	10	2	3	40	400	hidden	2	pcor	all	4	0.709952	0.408192	0.51417	0.7066905	0.408192	0.51417	0.709777	0.408192	0.51417
100	10	2	3	40	400	complete	2	pcor	all	4	0.947506	0.500742	0.6529085	0.947367	0.500742	0.652427	0.947506	0.500742	0.6525505
100	10	2	3	40	400	hiddenCL	2	pcor	all	4	0.673915	0.378282	0.485769	0.672898	0.378022	0.4841425	0.672898	0.378022	0.4841425
100	10	2	3	40	400	hidden	3	pcor	all	4	0.680124	0.597563	0.636461	0.6793935	0.597563	0.6363615	0.6793935	0.597563	0.6363615
100	10	2	3	40	400	complete	3	pcor	all	4	0.9150845	0.703015	0.7903555	0.91336	0.703015	0.7903555	0.9150845	0.703015	0.7903555
100	10	2	3	40	400	hiddenCL	3	pcor	all	4	0.642609	0.5488	0.5972985	0.6399685	0.5488	0.5972985	0.6420635	0.5488	0.5972985
100	10	2	3	40	400	hidden	4	pcor	all	4	0.6559885	0.711513	0.684583	0.6547465	0.711513	0.683133	0.6547465	0.711513	0.683133
100	10	2	3	40	400	complete	4	pcor	all	4	0.8771605	0.830222	0.8508175	0.8771605	0.830222	0.848659	0.8771605	0.830222	0.848659
100	10	2	3	40	400	hiddenCL	4	pcor	all	4	0.617372	0.684477	0.650718	0.617372	0.6817145	0.650718	0.617372	0.684477	0.650718
100	10	2	3	40	800	hidden	2	pcor	all	4	0.819227	0.4828125	0.6053405	0.819227	0.482537	0.6053405	0.819227	0.482537	0.6053405
100	10	2	3	40	800	complete	2	pcor	all	4	0.983092	0.5143685	0.676806	0.983092	0.5143685	0.676806	0.983092	0.5143685	0.676806
100	10	2	3	40	800	hiddenCL	2	pcor	all	4	0.701149	0.370265	0.4852575	0.700842	0.370265	0.484334	0.701149	0.370265	0.484334
100	10	2	3	40	800	hidden	3	pcor	all	4	0.8355145	0.7221725	0.7755595	0.834795	0.7221725	0.7755595	0.834795	0.7221725	0.7755595
100	10	2	3	40	800	complete	3	pcor	all	4	0.978988	0.762124	0.858183	0.978988	0.762124	0.858183	0.978988	0.762124	0.858183
100	10	2	3	40	800	hiddenCL	3	pcor	all	4	0.6980805	0.560981	0.618395	0.6971335	0.560981	0.618395	0.6980805	0.560981	0.618395
100	10	2	3	40	800	hidden	4	pcor	all	4	0.831552	0.8567325	0.844215	0.8300565	0.8567325	0.842564	0.831552	0.8567325	0.842564
100	10	2	3	40	800	complete	4	pcor	all	4	0.971012	0.889779	0.9273935	0.971012	0.889779	0.9273935	0.971012	0.889779	0.9273935
100	10	2	3	40	800	hiddenCL	4	pcor	all	4	0.6855245	0.6871975	0.6881095	0.6855245	0.6871975	0.6881095	0.6855245	0.6871975	0.6881095
100	10	3	0.5	40	20	hidden	2	pcor	all	4	0.0593515	0.0961155	0.073515	0.054852	0.09009	0.0680345	0.0573675	0.0950855	0.071313
100	10	3	0.5	40	20	complete	2	pcor	all	4	0.0555	0.097087	0.070584	0.0522195	0.087912	0.0665855	0.0534805	0.0921835	0.0674805
100	10	3	0.5	40	20	hiddenCL	2	pcor	all	4	0.037506	0.0658925	0.047221	0.035314	0.060953	0.043879	0.035314	0.060953	0.043879
100	10	3	0.5	40	20	hidden	3	pcor	all	4	0.027778	0.1204995	0.045249	0.0262485	0.1075395	0.043104	0.026455	0.111491	0.043104
100	10	3	0.5	40	20	complete	3	pcor	all	4	0.0378385	0.135632	0.0594695	0.032609	0.116516	0.050742	0.033241	0.1213235	0.05229
100	10	3	0.5	40	20	hiddenCL	3	pcor	all	4	0.0254345	0.1033655	0.0400595	0.0216805	0.0833695	0.0346345	0.021919	0.0842195	0.035011
100	10	3	0.5	40	20	hidden	4	pcor	all	4	0.010444	0.211111	0.0201515	0.0081495	0.2	0.015765	0.0081495	0.2	0.015765
100	10	3	0.5	40	20	complete	4	pcor	all	4	0.0113965	0.2613635	0.021622	0.0113315	0.2403845	0.021506	0.0113315	0.2403845	0.021506
100	10	3	0.5	40	20	hiddenCL	4	pcor	all	4	0.005865	0.2	0.011236	0.0057635	0.2	0.0111115	0.0057635	0.2	0.0111115
100	10	3	0.5	40	50	hidden	2	pcor	all	4	0.238181	0.286649	0.2621455	0.2303665	0.282415	0.2572055	0.233207	0.282737	0.2572055
100	10	3	0.5	40	50	complete	2	pcor	all	4	0.318904	0.3669035	0.343892	0.316608	0.3645105	0.3368145	0.3172395	0.3659225	0.339843
100	10	3	0.5	40	50	hiddenCL	2	pcor	all	4	0.220726	0.283048	0.247112	0.2144425	0.278004	0.242913	0.220726	0.280892	0.247112
100	10	3	0.5	40	50	hidden	3	pcor	all	4	0.175751	0.462912	0.253807	0.1738015	0.4482145	0.249	0.1738015	0.4482145	0.252413
100	10	3	0.5	40	50	complete	3	pcor	all	4	0.2563325	0.553762	0.34819	0.2535555	0.5497255	0.345834	0.2535555	0.550281	0.345834
100	10	3	0.5	40	50	hiddenCL	3	pcor	all	4	0.1711005	0.4612715	0.2489325	0.168455	0.4585535	0.245297	0.1697365	0.4612715	0.2477565
100	10	3	0.5	40	50	hidden	4	pcor	all	4	0.1098435	0.6324675	0.1840535	0.1098435	0.6267855	0.1840535	0.1098435	0.6267855	0.1840535
100	10	3	0.5	40	50	complete	4	pcor	all	4	0.1729065	0.833333	0.284334	0.1729065	0.833333	0.284334	0.1729065	0.833333	0.284334
100	10	3	0.5	40	50	hiddenCL	4	pcor	all	4	0.10705	0.7928925	0.1867425	0.10705	0.7928925	0.1867425	0.10705	0.7928925	0.1867425
100	10	3	0.5	40	100	hidden	2	pcor	all	4	0.469165	0.4478375	0.461984	0.4641965	0.4406705	0.4563495	0.4668255	0.4459445	0.457295
100	10	3	0.5	40	100	complete	2	pcor	all	4	0.618664	0.559774	0.5899315	0.618664	0.5574175	0.586758	0.618664	0.559774	0.5877705
100	10	3	0.5	40	100	hiddenCL	2	pcor	all	4	0.435389	0.424656	0.43299	0.4319205	0.423761	0.432063	0.432886	0.4240775	0.432063
100	10	3	0.5	40	100	hidden	3	pcor	all	4	0.391959	0.663297	0.496471	0.391959	0.663236	0.496471	0.391959	0.663297	0.496471
100	10	3	0.5	40	100	complete	3	pcor	all	4	0.542934	0.809512	0.64909	0.542934	0.806655	0.6485525	0.542934	0.806655	0.64909
100	10	3	0.5	40	100	hiddenCL	3	pcor	all	4	0.372222	0.661731	0.479429	0.372222	0.661731	0.479429	0.372222	0.661731	0.479429
100	10	3	0.5	40	100	hidden	4	pcor	all	4	0.3110435	0.7761605	0.4422855	0.3110435	0.7761605	0.4422855	0.3110435	0.7761605	0.4422855
100	10	3	0.5	40	100	complete	4	pcor	all	4	0.4401085	0.955306	0.602997	0.4401085	0.955306	0.602997	0.4401085	0.955306	0.602997
100	10	3	0.5	40	100	hiddenCL	4	pcor	all	4	0.29544	0.874008	0.4417195	0.29544	0.874008	0.4417195	0.29544	0.874008	0.4417195
100	10	3	0.5	40	200	hidden	2	pcor	all	4	0.6713085	0.548873	0.6007345	0.668529	0.544843	0.6007345	0.670525	0.547085	0.6007345
100	10	3	0.5	40	200	complete	2	pcor	all	4	0.8504145	0.640735	0.737409	0.849581	0.640735	0.735577	0.849581	0.640735	0.735577
100	10	3	0.5	40	200	hiddenCL	2	pcor	all	4	0.6021805	0.485006	0.5338235	0.6021805	0.483665	0.5338235	0.6021805	0.483665	0.5338235
100	10	3	0.5	40	200	hidden	3	pcor	all	4	0.6066205	0.793708	0.683102	0.6066205	0.7898015	0.6818805	0.6066205	0.7928115	0.6825265
100	10	3	0.5	40	200	complete	3	pcor	all	4	0.782843	0.894737	0.8338465	0.782843	0.894737	0.8338465	0.782843	0.894737	0.8338465
100	10	3	0.5	40	200	hiddenCL	3	pcor	all	4	0.5465835	0.728607	0.6243645	0.5465835	0.728607	0.6243645	0.5465835	0.728607	0.6243645
100	10	3	0.5	40	200	hidden	4	pcor	all	4	0.5469435	0.869272	0.673336	0.5469435	0.869272	0.673336	0.5469435	0.869272	0.673336
100	10	3	0.5	40	200	complete	4	pcor	all	4	0.7034405	0.983991	0.820828	0.7034405	0.983991	0.820828	0.7034405	0.983991	0.820828
100	10	3	0.5	40	200	hiddenCL	4	pcor	all	4	0.4886825	0.8676925	0.6310255	0.4886825	0.8676925	0.6310255	0.4886825	0.8676925	0.6310255
100	10	3	0.5	40	400	hidden	2	pcor	all	4	0.805217	0.5871395	0.6782005	0.805217	0.5857035	0.6782005	0.805217	0.5871395	0.6782005
100	10	3	0.5	40	400	complete	2	pcor	all	4	0.954216	0.649087	0.77391	0.954216	0.649087	0.77391	0.954216	0.649087	0.77391
100	10	3	0.5	40	400	hiddenCL	2	pcor	all	4	0.6857235	0.4755605	0.559097	0.6857235	0.4755605	0.559097	0.6857235	0.4755605	0.559097
100	10	3	0.5	40	400	hidden	3	pcor	all	4	0.7803585	0.842821	0.808528	0.7786395	0.842821	0.808528	0.7803585	0.842821	0.808528
100	10	3	0.5	40	400	complete	3	pcor	all	4	0.922005	0.9281745	0.9260815	0.922005	0.9281745	0.9260815	0.922005	0.9281745	0.9260815
100	10	3	0.5	40	400	hiddenCL	3	pcor	all	4	0.661376	0.709143	0.6833515	0.661376	0.709143	0.6833515	0.661376	0.709143	0.6833515
100	10	3	0.5	40	400	hidden	4	pcor	all	4	0.7290505	0.9182	0.812868	0.7290505	0.9182	0.812868	0.7290505	0.9182	0.812868
100	10	3	0.5	40	400	complete	4	pcor	all	4	0.8803215	0.988267	0.9338995	0.8803215	0.988267	0.9338995	0.8803215	0.988267	0.9338995
100	10	3	0.5	40	400	hiddenCL	4	pcor	all	4	0.632649	0.8105	0.71313	0.632649	0.8105	0.71313	0.632649	0.8105	0.71313
100	10	3	0.5	40	800	hidden	2	pcor	all	4	0.855165	0.590671	0.6971325	0.855165	0.58899	0.695854	0.855165	0.590671	0.6971325
100	10	3	0.5	40	800	complete	2	pcor	all	4	0.9844935	0.6489685	0.783	0.9844935	0.6489685	0.783	0.9844935	0.6489685	0.783
100	10	3	0.5	40	800	hiddenCL	2	pcor	all	4	0.709246	0.4433565	0.5462095	0.709246	0.4433565	0.5462095	0.709246	0.4433565	0.5462095
100	10	3	0.5	40	800	hidden	3	pcor	all	4	0.867536	0.849741	0.856208	0.865965	0.848847	0.856208	0.867536	0.848847	0.856208
100	10	3	0.5	40	800	complete	3	pcor	all	4	0.9791125	0.921563	0.950493	0.9791125	0.921563	0.950493	0.9791125	0.921563	0.950493
100	10	3	0.5	40	800	hiddenCL	3	pcor	all	4	0.70463	0.661445	0.682797	0.70463	0.661445	0.682797	0.70463	0.661445	0.682797
100	10	3	0.5	40	800	hidden	4	pcor	all	4	0.856739	0.9268165	0.8906315	0.8546345	0.9240075	0.8893285	0.856739	0.9268165	0.8906315
100	10	3	0.5	40	800	complete	4	pcor	all	4	0.969405	0.9879515	0.976671	0.969405	0.9879515	0.976671	0.969405	0.9879515	0.976671
100	10	3	0.5	40	800	hiddenCL	4	pcor	all	4	0.6945275	0.7392495	0.7179	0.6945275	0.7392495	0.7179	0.6945275	0.7392495	0.7179
100	10	3	1	40	20	hidden	2	pcor	all	4	0.063401	0.0975675	0.075863	0.0545285	0.0864895	0.067698	0.0583255	0.096213	0.072524
100	10	3	1	40	20	complete	2	pcor	all	4	0.061243	0.0985435	0.0758235	0.055868	0.091563	0.0704525	0.06022	0.096789	0.074788
100	10	3	1	40	20	hiddenCL	2	pcor	all	4	0.0424035	0.081467	0.056042	0.0375295	0.069483	0.048781	0.0416835	0.0757295	0.054701
100	10	3	1	40	20	hidden	3	pcor	all	4	0.029421	0.127642	0.048117	0.028496	0.121951	0.045686	0.029421	0.127642	0.048117
100	10	3	1	40	20	complete	3	pcor	all	4	0.042816	0.139141	0.065764	0.041307	0.137255	0.062413	0.041307	0.137255	0.062413
100	10	3	1	40	20	hiddenCL	3	pcor	all	4	0.02576	0.101282	0.0414165	0.0248455	0.0987805	0.039024	0.025239	0.1	0.0401125
100	10	3	1	40	20	hidden	4	pcor	all	4	0.005883	0.207143	0.011301	0.005883	0.207143	0.011301	0.005883	0.207143	0.011301
100	10	3	1	40	20	complete	4	pcor	all	4	0.015272	0.289916	0.028857	0.015272	0.289916	0.028857	0.015272	0.289916	0.028857
100	10	3	1	40	20	hiddenCL	4	pcor	all	4	0.0056505	0.2	0.01105	0.0056505	0.2	0.01105	0.0056505	0.2	0.01105
100	10	3	1	40	50	hidden	2	pcor	all	4	0.241005	0.286275	0.260596	0.2366725	0.2843045	0.2565285	0.2407005	0.2843045	0.2578525
100	10	3	1	40	50	complete	2	pcor	all	4	0.32329	0.376689	0.3525965	0.315174	0.3717865	0.3434285	0.32329	0.3741665	0.3525965
100	10	3	1	40	50	hiddenCL	2	pcor	all	4	0.217037	0.2910975	0.2492045	0.209645	0.2810765	0.241248	0.2156085	0.2873665	0.244138
100	10	3	1	40	50	hidden	3	pcor	all	4	0.178678	0.4501655	0.2541025	0.177281	0.443152	0.2541025	0.1778815	0.443152	0.2541025
100	10	3	1	40	50	complete	3	pcor	all	4	0.26396	0.56125	0.359111	0.257726	0.558291	0.348466	0.2607555	0.56125	0.3531775
100	10	3	1	40	50	hiddenCL	3	pcor	all	4	0.16625	0.464677	0.244402	0.165751	0.461502	0.2393415	0.16625	0.461502	0.2409675
100	10	3	1	40	50	hidden	4	pcor	all	4	0.101493	0.612395	0.1704355	0.101493	0.612395	0.1704355	0.101493	0.612395	0.1704355
100	10	3	1	40	50	complete	4	pcor	all	4	0.167232	0.8523965	0.2789935	0.167232	0.851852	0.2789935	0.167232	0.8523965	0.2789935
100	10	3	1	40	50	hiddenCL	4	pcor	all	4	0.0989295	0.788889	0.174599	0.098869	0.788889	0.173098	0.0989295	0.788889	0.174599
100	10	3	1	40	100	hidden	2	pcor	all	4	0.460769	0.4351305	0.445071	0.453137	0.4338695	0.4441185	0.4546885	0.4349055	0.445071
100	10	3	1	40	100	complete	2	pcor	all	4	0.629917	0.5511145	0.583487	0.629917	0.549225	0.583487	0.629917	0.5511145	0.583487
100	10	3	1	40	100	hiddenCL	2	pcor	all	4	0.425456	0.4164075	0.4215785	0.425456	0.415973	0.4215785	0.425456	0.4164075	0.4215785
100	10	3	1	40	100	hidden	3	pcor	all	4	0.3837705	0.6421535	0.480349	0.3837705	0.6388095	0.478502	0.3837705	0.6388095	0.480349
100	10	3	1	40	100	complete	3	pcor	all	4	0.5413255	0.805433	0.646188	0.5413255	0.805094	0.645577	0.5413255	0.805433	0.645577
100	10	3	1	40	100	hiddenCL	3	pcor	all	4	0.365413	0.673888	0.464937	0.365413	0.673888	0.464937	0.365413	0.673888	0.464937
100	10	3	1	40	100	hidden	4	pcor	all	4	0.290329	0.7659295	0.4277535	0.290329	0.7659295	0.4277535	0.290329	0.7659295	0.4277535
100	10	3	1	40	100	complete	4	pcor	all	4	0.4232785	0.964911	0.587851	0.4232785	0.964911	0.587851	0.4232785	0.964911	0.587851
100	10	3	1	40	100	hiddenCL	4	pcor	all	4	0.2883335	0.8935225	0.4338745	0.2883335	0.8935225	0.4338745	0.2883335	0.8935225	0.4338745
100	10	3	1	40	200	hidden	2	pcor	all	4	0.649176	0.524468	0.580249	0.649176	0.5207735	0.5778485	0.649176	0.5226925	0.5778485
100	10	3	1	40	200	complete	2	pcor	all	4	0.850231	0.6274375	0.7244635	0.847556	0.6252965	0.723613	0.849178	0.6252965	0.7241415
100	10	3	1	40	200	hiddenCL	2	pcor	all	4	0.5931715	0.469017	0.5254605	0.5931715	0.469017	0.5209445	0.5931715	0.469017	0.5232645
100	10	3	1	40	200	hidden	3	pcor	all	4	0.6080585	0.7706065	0.670859	0.6080585	0.7682445	0.670859	0.6080585	0.7682445	0.670859
100	10	3	1	40	200	complete	3	pcor	all	4	0.7855055	0.8939285	0.832834	0.7846575	0.8939285	0.832834	0.7855055	0.8939285	0.832834
100	10	3	1	40	200	hiddenCL	3	pcor	all	4	0.55	0.728254	0.6256645	0.55	0.7248555	0.6256645	0.55	0.728254	0.6256645
100	10	3	1	40	200	hidden	4	pcor	all	4	0.532922	0.8605715	0.655443	0.5300745	0.857143	0.653239	0.532381	0.857143	0.655443
100	10	3	1	40	200	complete	4	pcor	all	4	0.7114415	0.984294	0.820264	0.7114415	0.98374	0.820264	0.7114415	0.984294	0.820264
100	10	3	1	40	200	hiddenCL	4	pcor	all	4	0.492578	0.869082	0.6252115	0.492578	0.8678645	0.6252115	0.492578	0.869082	0.6252115
100	10	3	1	40	400	hidden	2	pcor	all	4	0.7717025	0.5592215	0.648365	0.770721	0.5591195	0.6474075	0.7717025	0.5592215	0.648365
100	10	3	1	40	400	complete	2	pcor	all	4	0.954671	0.6405985	0.7671045	0.954671	0.6405985	0.7671045	0.954671	0.6405985	0.7671045
100	10	3	1	40	400	hiddenCL	2	pcor	all	4	0.6734985	0.4685345	0.551519	0.6734985	0.4685345	0.551519	0.6734985	0.4685345	0.551519
100	10	3	1	40	400	hidden	3	pcor	all	4	0.749317	0.822038	0.7794895	0.749317	0.822038	0.7794895	0.749317	0.822038	0.7794895
100	10	3	1	40	400	complete	3	pcor	all	4	0.931813	0.921962	0.9276115	0.931813	0.921962	0.9276115	0.931813	0.921962	0.9276115
100	10	3	1	40	400	hiddenCL	3	pcor	all	4	0.6591505	0.7265385	0.688144	0.6591505	0.7265385	0.688144	0.6591505	0.7265385	0.688144
100	10	3	1	40	400	hidden	4	pcor	all	4	0.717984	0.901977	0.8013145	0.715838	0.900544	0.8013145	0.717984	0.901977	0.8013145
100	10	3	1	40	400	complete	4	pcor	all	4	0.8900865	0.988337	0.9361855	0.8900865	0.988337	0.9361855	0.8900865	0.988337	0.9361855
100	10	3	1	40	400	hiddenCL	4	pcor	all	4	0.6297155	0.818536	0.720904	0.6297155	0.818536	0.720904	0.6297155	0.818536	0.720904
100	10	3	1	40	800	hidden	2	pcor	all	4	0.8456945	0.5790405	0.6827245	0.8456945	0.57708	0.6827245	0.8456945	0.57708	0.6827245
100	10	3	1	40	800	complete	2	pcor	all	4	0.9842465	0.6316745	0.7698785	0.9842465	0.6316745	0.7698785	0.9842465	0.6316745	0.7698785
100	10	3	1	40	800	hiddenCL	2	pcor	all	4	0.702459	0.4465565	0.545045	0.702459	0.4465565	0.545045	0.702459	0.4465565	0.545045
100	10	3	1	40	800	hidden	3	pcor	all	4	0.8481965	0.8575055	0.855228	0.8481965	0.8575055	0.855228	0.8481965	0.8575055	0.855228
100	10	3	1	40	800	complete	3	pcor	all	4	0.977901	0.9298025	0.9516665	0.977901	0.9298025	0.9516665	0.977901	0.9298025	0.9516665
100	10	3	1	40	800	hiddenCL	3	pcor	all	4	0.6960155	0.666667	0.680822	0.6960155	0.666667	0.680822	0.6960155	0.666667	0.680822
100	10	3	1	40	800	hidden	4	pcor	all	4	0.8469535	0.9312255	0.8879725	0.8469535	0.9310175	0.8873175	0.8469535	0.9310175	0.8873175
100	10	3	1	40	800	complete	4	pcor	all	4	0.968911	0.988571	0.978714	0.968911	0.988571	0.978714	0.968911	0.988571	0.978714
100	10	3	1	40	800	hiddenCL	4	pcor	all	4	0.689272	0.747781	0.713697	0.689272	0.747781	0.713697	0.689272	0.747781	0.713697
100	10	3	2	40	20	hidden	2	pcor	all	4	0.088155	0.1440725	0.1106945	0.0816715	0.1286155	0.10072	0.082871	0.1386705	0.104928
100	10	3	2	40	20	complete	2	pcor	all	4	0.087912	0.1519735	0.110026	0.082418	0.1396105	0.101952	0.083835	0.1455595	0.1060125
100	10	3	2	40	20	hiddenCL	2	pcor	all	4	0.056848	0.105823	0.0733085	0.052025	0.0949875	0.066069	0.054945	0.1015255	0.0705575
100	10	3	2	40	20	hidden	3	pcor	all	4	0.0630375	0.168239	0.0911165	0.05568	0.155508	0.08184	0.060164	0.155508	0.087035
100	10	3	2	40	20	complete	3	pcor	all	4	0.067647	0.1825855	0.0992055	0.062781	0.1655255	0.0906995	0.0634535	0.166667	0.093247
100	10	3	2	40	20	hiddenCL	3	pcor	all	4	0.0421005	0.1322405	0.0633545	0.0394445	0.119737	0.058455	0.0394445	0.1239035	0.058455
100	10	3	2	40	20	hidden	4	pcor	all	4	0.0275485	0.214286	0.048782	0.0275485	0.214286	0.048782	0.0275485	0.214286	0.048782
100	10	3	2	40	20	complete	4	pcor	all	4	0.0335505	0.2650505	0.0606765	0.031916	0.2594675	0.056738	0.0324365	0.2650505	0.058139
100	10	3	2	40	20	hiddenCL	4	pcor	all	4	0.0210575	0.186147	0.0378355	0.0193155	0.186147	0.034856	0.0210575	0.186147	0.0378355
100	10	3	2	40	50	hidden	2	pcor	all	4	0.235448	0.2747285	0.256478	0.2326205	0.2714915	0.2535115	0.235294	0.2741265	0.2562
100	10	3	2	40	50	complete	2	pcor	all	4	0.3218415	0.3647155	0.342081	0.3191385	0.3548465	0.3379715	0.3209975	0.36002	0.3405745
100	10	3	2	40	50	hiddenCL	2	pcor	all	4	0.2096845	0.275723	0.2410775	0.206456	0.268424	0.2364875	0.2081605	0.2720735	0.2379325
100	10	3	2	40	50	hidden	3	pcor	all	4	0.1898325	0.3894445	0.256774	0.188517	0.3815155	0.2551675	0.188517	0.388322	0.2551675
100	10	3	2	40	50	complete	3	pcor	all	4	0.2614975	0.5	0.34657	0.26021	0.5	0.345328	0.26021	0.5	0.345328
100	10	3	2	40	50	hiddenCL	3	pcor	all	4	0.1772965	0.4011495	0.2460355	0.17643	0.398718	0.2420515	0.1772965	0.4011495	0.2420515
100	10	3	2	40	50	hidden	4	pcor	all	4	0.131991	0.489084	0.2061935	0.129552	0.4838035	0.2061935	0.129552	0.487322	0.2061935
100	10	3	2	40	50	complete	4	pcor	all	4	0.182783	0.686154	0.2925	0.182783	0.6825175	0.2925	0.182783	0.683992	0.2925
100	10	3	2	40	50	hiddenCL	4	pcor	all	4	0.121547	0.6016455	0.201321	0.121547	0.5921695	0.201321	0.121547	0.5921695	0.201321
100	10	3	2	40	100	hidden	2	pcor	all	4	0.445071	0.4110295	0.423272	0.4434575	0.409149	0.422673	0.4419245	0.409149	0.4227685
100	10	3	2	40	100	complete	2	pcor	all	4	0.599465	0.527309	0.560009	0.5994505	0.5249505	0.554264	0.5994505	0.526316	0.558852
100	10	3	2	40	100	hiddenCL	2	pcor	all	4	0.422521	0.4133295	0.4178905	0.420756	0.409964	0.415346	0.422521	0.409964	0.4178905
100	10	3	2	40	100	hidden	3	pcor	all	4	0.378648	0.584746	0.45516	0.378648	0.584746	0.45516	0.378648	0.584746	0.45516
100	10	3	2	40	100	complete	3	pcor	all	4	0.5193585	0.7314915	0.6078205	0.517692	0.7290795	0.6052815	0.5193585	0.7314915	0.6078205
100	10	3	2	40	100	hiddenCL	3	pcor	all	4	0.3628525	0.614133	0.448281	0.3598225	0.609231	0.448281	0.3628525	0.614133	0.448281
100	10	3	2	40	100	hidden	4	pcor	all	4	0.310615	0.7151675	0.429863	0.306378	0.711482	0.423301	0.3077245	0.7125645	0.4258305
100	10	3	2	40	100	complete	4	pcor	all	4	0.432747	0.891435	0.5822325	0.432747	0.891435	0.5822325	0.432747	0.891435	0.5822325
100	10	3	2	40	100	hiddenCL	4	pcor	all	4	0.289387	0.8	0.428551	0.289387	0.8	0.428551	0.289387	0.8	0.428551
100	10	3	2	40	200	hidden	2	pcor	all	4	0.6333945	0.4881135	0.555459	0.63215	0.4859105	0.555459	0.63215	0.4881135	0.555459
100	10	3	2	40	200	complete	2	pcor	all	4	0.830372	0.608818	0.702832	0.830372	0.608818	0.70117	0.830372	0.608818	0.702832
100	10	3	2	40	200	hiddenCL	2	pcor	all	4	0.604608	0.470977	0.5274705	0.599465	0.470977	0.5268395	0.599465	0.470977	0.5274705
100	10	3	2	40	200	hidden	3	pcor	all	4	0.5780025	0.7149555	0.639594	0.5780025	0.7149555	0.638421	0.5780025	0.7149555	0.638421
100	10	3	2	40	200	complete	3	pcor	all	4	0.7652015	0.854102	0.8084425	0.763736	0.853939	0.805934	0.7652015	0.854102	0.807207
100	10	3	2	40	200	hiddenCL	3	pcor	all	4	0.5457005	0.714153	0.6126985	0.54546	0.714153	0.6126985	0.54546	0.714153	0.6126985
100	10	3	2	40	200	hidden	4	pcor	all	4	0.5276815	0.809524	0.639989	0.5276815	0.809524	0.639725	0.5276815	0.809524	0.639989
100	10	3	2	40	200	complete	4	pcor	all	4	0.688403	0.9616805	0.800641	0.688403	0.9616805	0.800641	0.688403	0.9616805	0.800641
100	10	3	2	40	200	hiddenCL	4	pcor	all	4	0.4891005	0.854968	0.619779	0.487572	0.854968	0.619779	0.487572	0.854968	0.619779
100	10	3	2	40	400	hidden	2	pcor	all	4	0.7554735	0.540793	0.6305865	0.7554735	0.540793	0.629221	0.7554735	0.540793	0.629221
100	10	3	2	40	400	complete	2	pcor	all	4	0.9566885	0.632269	0.762448	0.9528745	0.632269	0.761396	0.9545845	0.632269	0.762448
100	10	3	2	40	400	hiddenCL	2	pcor	all	4	0.6891045	0.4778885	0.5619955	0.6891045	0.4778885	0.5619955	0.6891045	0.4778885	0.5619955
100	10	3	2	40	400	hidden	3	pcor	all	4	0.737916	0.7876865	0.7609525	0.737916	0.7876865	0.7609525	0.737916	0.7876865	0.7609525
100	10	3	2	40	400	complete	3	pcor	all	4	0.922514	0.8971145	0.911843	0.922514	0.8971145	0.91046	0.922514	0.8971145	0.91046
100	10	3	2	40	400	hiddenCL	3	pcor	all	4	0.666667	0.7110705	0.681375	0.666667	0.7100945	0.6798365	0.666667	0.7110705	0.681375
100	10	3	2	40	400	hidden	4	pcor	all	4	0.6958785	0.8711945	0.7792695	0.6958785	0.8711945	0.7792695	0.6958785	0.8711945	0.7792695
100	10	3	2	40	400	complete	4	pcor	all	4	0.8768625	0.9814235	0.9278945	0.8768625	0.9814235	0.9278945	0.8768625	0.9814235	0.9278945
100	10	3	2	40	400	hiddenCL	4	pcor	all	4	0.63454	0.829622	0.7153545	0.63454	0.829622	0.7153545	0.63454	0.829622	0.7153545
100	10	3	2	40	800	hidden	2	pcor	all	4	0.8419835	0.581132	0.692833	0.8419835	0.580712	0.692833	0.8419835	0.581132	0.692833
100	10	3	2	40	800	complete	2	pcor	all	4	0.988358	0.629232	0.767307	0.988358	0.629232	0.767307	0.988358	0.629232	0.767307
100	10	3	2	40	800	hiddenCL	2	pcor	all	4	0.712421	0.4583655	0.560597	0.712421	0.4583655	0.560597	0.712421	0.4583655	0.560597
100	10	3	2	40	800	hidden	3	pcor	all	4	0.8470995	0.8530975	0.852139	0.8470995	0.8530975	0.852139	0.8470995	0.8530975	0.852139
100	10	3	2	40	800	complete	3	pcor	all	4	0.981755	0.915786	0.9470885	0.981755	0.915786	0.9470885	0.981755	0.915786	0.9470885
100	10	3	2	40	800	hiddenCL	3	pcor	all	4	0.7083395	0.6741825	0.6938195	0.7083395	0.6741825	0.6938195	0.7083395	0.6741825	0.6938195
100	10	3	2	40	800	hidden	4	pcor	all	4	0.8394045	0.9270245	0.8805775	0.8394045	0.9270245	0.8805775	0.8394045	0.9270245	0.8805775
100	10	3	2	40	800	complete	4	pcor	all	4	0.973262	0.9835555	0.9791515	0.973262	0.9835555	0.9791515	0.973262	0.9835555	0.9791515
100	10	3	2	40	800	hiddenCL	4	pcor	all	4	0.701952	0.7593025	0.728253	0.701952	0.7593025	0.728253	0.701952	0.7593025	0.728253
100	10	3	3	40	20	hidden	2	pcor	all	4	0.099072	0.149226	0.117647	0.0956315	0.147373	0.112087	0.0972865	0.148005	0.1172175
100	10	3	3	40	20	complete	2	pcor	all	4	0.10983	0.172253	0.133087	0.107958	0.1688925	0.130809	0.10983	0.1713	0.130809
100	10	3	3	40	20	hiddenCL	2	pcor	all	4	0.072421	0.122603	0.093365	0.064996	0.112189	0.083228	0.06874	0.116549	0.0875875
100	10	3	3	40	20	hidden	3	pcor	all	4	0.082337	0.166667	0.10934	0.082337	0.166667	0.10934	0.082337	0.166667	0.10934
100	10	3	3	40	20	complete	3	pcor	all	4	0.0955235	0.1920965	0.128549	0.0927735	0.188562	0.1235595	0.094812	0.1893555	0.1235595
100	10	3	3	40	20	hiddenCL	3	pcor	all	4	0.055868	0.1307245	0.0770305	0.052941	0.1217865	0.0731755	0.0554025	0.125	0.076129
100	10	3	3	40	20	hidden	4	pcor	all	4	0.053918	0.222001	0.088496	0.0523325	0.2060185	0.079823	0.0523325	0.2123265	0.079823
100	10	3	3	40	20	complete	4	pcor	all	4	0.065091	0.2444	0.10199	0.0645165	0.222001	0.1015385	0.0645165	0.234196	0.1017735
100	10	3	3	40	20	hiddenCL	4	pcor	all	4	0.0367515	0.1583185	0.0616785	0.035294	0.1467	0.056609	0.035294	0.149074	0.057143
100	10	3	3	40	50	hidden	2	pcor	all	4	0.238668	0.2529675	0.247857	0.234664	0.252219	0.24603	0.2369595	0.252219	0.246514
100	10	3	3	40	50	complete	2	pcor	all	4	0.318436	0.3342965	0.3274655	0.314296	0.332329	0.3230005	0.3144705	0.3342965	0.3242665
100	10	3	3	40	50	hiddenCL	2	pcor	all	4	0.216608	0.2516345	0.2323495	0.210936	0.24528	0.2286095	0.210936	0.2469035	0.2307755
100	10	3	3	40	50	hidden	3	pcor	all	4	0.2005435	0.2987115	0.238366	0.196696	0.292175	0.235109	0.196696	0.292175	0.235109
100	10	3	3	40	50	complete	3	pcor	all	4	0.2725435	0.411157	0.3214035	0.2709325	0.4037325	0.3196315	0.2709325	0.4063805	0.3214035
100	10	3	3	40	50	hiddenCL	3	pcor	all	4	0.180216	0.295304	0.2248435	0.176651	0.289775	0.215671	0.176651	0.2945325	0.2187365
100	10	3	3	40	50	hidden	4	pcor	all	4	0.1569405	0.341053	0.2128565	0.1569405	0.337662	0.2115735	0.1569405	0.3373705	0.2115735
100	10	3	3	40	50	complete	4	pcor	all	4	0.2141675	0.4615385	0.2975425	0.2141675	0.461201	0.2975425	0.2141675	0.461201	0.2975425
100	10	3	3	40	50	hiddenCL	4	pcor	all	4	0.136505	0.3383485	0.1947475	0.134232	0.3355855	0.1916075	0.136505	0.3380365	0.1947475
100	10	3	3	40	100	hidden	2	pcor	all	4	0.4140505	0.324599	0.361339	0.4109385	0.3219855	0.3591355	0.412068	0.324599	0.361316
100	10	3	3	40	100	complete	2	pcor	all	4	0.547059	0.418476	0.479514	0.544479	0.4171615	0.478795	0.547059	0.418476	0.478795
100	10	3	3	40	100	hiddenCL	2	pcor	all	4	0.383519	0.32334	0.350274	0.383519	0.3196245	0.3477805	0.383519	0.3215295	0.349935
100	10	3	3	40	100	hidden	3	pcor	all	4	0.350176	0.4169665	0.382605	0.3472345	0.4169665	0.379441	0.350176	0.4169665	0.3825465
100	10	3	3	40	100	complete	3	pcor	all	4	0.476697	0.532353	0.4981205	0.476471	0.530602	0.493401	0.476697	0.532353	0.495614
100	10	3	3	40	100	hiddenCL	3	pcor	all	4	0.3342645	0.4069305	0.361226	0.3317005	0.4014925	0.360228	0.3342645	0.4047245	0.361226
100	10	3	3	40	100	hidden	4	pcor	all	4	0.2762565	0.484776	0.359823	0.2762565	0.484776	0.3570845	0.2762565	0.484776	0.359823
100	10	3	3	40	100	complete	4	pcor	all	4	0.4141675	0.622685	0.494764	0.4141675	0.621443	0.494764	0.4141675	0.621443	0.494764
100	10	3	3	40	100	hiddenCL	4	pcor	all	4	0.2703515	0.511659	0.3532815	0.2703515	0.507377	0.351365	0.2703515	0.511659	0.3532815
100	10	3	3	40	200	hidden	2	pcor	all	4	0.5943195	0.3787665	0.4623915	0.591557	0.377658	0.459308	0.591954	0.377658	0.461512
100	10	3	3	40	200	complete	2	pcor	all	4	0.794804	0.471509	0.591821	0.794804	0.46982	0.587624	0.794804	0.46982	0.587624
100	10	3	3	40	200	hiddenCL	2	pcor	all	4	0.568191	0.3727925	0.4507375	0.567416	0.36915	0.4484855	0.567416	0.3709815	0.4507375
100	10	3	3	40	200	hidden	3	pcor	all	4	0.5310345	0.531914	0.5324035	0.527885	0.529211	0.5308125	0.530915	0.529211	0.5308125
100	10	3	3	40	200	complete	3	pcor	all	4	0.7233975	0.6247065	0.668471	0.7233975	0.6247065	0.668471	0.7233975	0.6247065	0.668471
100	10	3	3	40	200	hiddenCL	3	pcor	all	4	0.5127005	0.5124965	0.511775	0.5127005	0.5124965	0.511775	0.5127005	0.5124965	0.511775
100	10	3	3	40	200	hidden	4	pcor	all	4	0.465874	0.621844	0.5319725	0.464798	0.6185105	0.5319725	0.465874	0.6185105	0.5319725
100	10	3	3	40	200	complete	4	pcor	all	4	0.660378	0.7433035	0.7047655	0.660378	0.7433035	0.7047655	0.660378	0.7433035	0.7047655
100	10	3	3	40	200	hiddenCL	4	pcor	all	4	0.457011	0.623714	0.522814	0.4557585	0.623714	0.522814	0.4557585	0.623714	0.522814
100	10	3	3	40	400	hidden	2	pcor	all	4	0.7040645	0.403172	0.5140345	0.7040645	0.403172	0.5140345	0.7040645	0.403172	0.5140345
100	10	3	3	40	400	complete	2	pcor	all	4	0.9420245	0.493939	0.6495295	0.9420245	0.493939	0.6495295	0.9420245	0.493939	0.6495295
100	10	3	3	40	400	hiddenCL	2	pcor	all	4	0.6763035	0.380523	0.487567	0.6751465	0.380523	0.487567	0.6763035	0.380523	0.487567
100	10	3	3	40	400	hidden	3	pcor	all	4	0.6894605	0.59798	0.6392495	0.6894605	0.59798	0.6392495	0.6894605	0.59798	0.6392495
100	10	3	3	40	400	complete	3	pcor	all	4	0.9139865	0.70484	0.7965545	0.9139865	0.70484	0.7965545	0.9139865	0.70484	0.7965545
100	10	3	3	40	400	hiddenCL	3	pcor	all	4	0.647552	0.5593425	0.5917845	0.647552	0.5593425	0.5917845	0.647552	0.5593425	0.5917845
100	10	3	3	40	400	hidden	4	pcor	all	4	0.6568815	0.7193065	0.689567	0.654433	0.7193065	0.689567	0.654433	0.7193065	0.689567
100	10	3	3	40	400	complete	4	pcor	all	4	0.861202	0.839141	0.8539295	0.861202	0.839141	0.8539295	0.861202	0.839141	0.8539295
100	10	3	3	40	400	hiddenCL	4	pcor	all	4	0.619869	0.6851255	0.650203	0.619869	0.684858	0.650203	0.619869	0.6851255	0.650203
100	10	3	3	40	800	hidden	2	pcor	all	4	0.823529	0.4730785	0.599786	0.823529	0.4730785	0.599786	0.823529	0.4730785	0.599786
100	10	3	3	40	800	complete	2	pcor	all	4	0.983736	0.50594	0.6685295	0.983736	0.50594	0.6685295	0.983736	0.50594	0.6685295
100	10	3	3	40	800	hiddenCL	2	pcor	all	4	0.705882	0.3711745	0.486808	0.705882	0.3711745	0.486808	0.705882	0.3711745	0.486808
100	10	3	3	40	800	hidden	3	pcor	all	4	0.8305545	0.710909	0.7728825	0.8305545	0.7085725	0.7728825	0.8305545	0.7085725	0.7728825
100	10	3	3	40	800	complete	3	pcor	all	4	0.9785175	0.759728	0.8512655	0.9785175	0.759728	0.8512655	0.9785175	0.759728	0.8512655
100	10	3	3	40	800	hiddenCL	3	pcor	all	4	0.700877	0.554522	0.6186845	0.700877	0.554522	0.6186845	0.700877	0.554522	0.6186845
100	10	3	3	40	800	hidden	4	pcor	all	4	0.8205495	0.845729	0.8377725	0.8205495	0.845729	0.8377725	0.8205495	0.845729	0.8377725
100	10	3	3	40	800	complete	4	pcor	all	4	0.9701865	0.888607	0.9252055	0.9701865	0.888607	0.9252055	0.9701865	0.888607	0.9252055
100	10	3	3	40	800	hiddenCL	4	pcor	all	4	0.692521	0.6722725	0.683773	0.692521	0.6722725	0.683773	0.692521	0.6722725	0.683773
100	10	4	0.5	40	20	hidden	2	pcor	all	4	0.064579	0.1	0.078784	0.059002	0.0954155	0.0721315	0.0609185	0.0954155	0.072416
100	10	4	0.5	40	20	complete	2	pcor	all	4	0.062149	0.1004755	0.076923	0.0567595	0.0966205	0.0726275	0.060942	0.1004755	0.076262
100	10	4	0.5	40	20	hiddenCL	2	pcor	all	4	0.0442515	0.0788195	0.056537	0.0424635	0.071112	0.0522395	0.043583	0.074225	0.0554335
100	10	4	0.5	40	20	hidden	3	pcor	all	4	0.0292295	0.129892	0.048662	0.0280935	0.129892	0.046083	0.0286555	0.129892	0.0473135
100	10	4	0.5	40	20	complete	3	pcor	all	4	0.0423485	0.135632	0.0632205	0.037669	0.1214035	0.0579835	0.037669	0.1239035	0.0579835
100	10	4	0.5	40	20	hiddenCL	3	pcor	all	4	0.026527	0.101282	0.041323	0.022924	0.093023	0.037404	0.0255035	0.0990195	0.040259
100	10	4	0.5	40	20	hidden	4	pcor	all	4	0.010471	0.211111	0.02	0.010471	0.211111	0.02	0.010471	0.211111	0.02
100	10	4	0.5	40	20	complete	4	pcor	all	4	0.0109	0.218254	0.020515	0.010753	0.214286	0.0204635	0.0109	0.214286	0.020515
100	10	4	0.5	40	20	hiddenCL	4	pcor	all	4	0.008346	0.1833335	0.016025	0.008346	0.1833335	0.016025	0.008346	0.1833335	0.016025
100	10	4	0.5	40	50	hidden	2	pcor	all	4	0.2427555	0.2861845	0.2655915	0.2393925	0.283626	0.257604	0.2393925	0.2861845	0.2615625
100	10	4	0.5	40	50	complete	2	pcor	all	4	0.3221395	0.3799775	0.345029	0.3169355	0.376752	0.344026	0.3169355	0.376752	0.344026
100	10	4	0.5	40	50	hiddenCL	2	pcor	all	4	0.223464	0.288663	0.251159	0.220385	0.2832715	0.2464715	0.220385	0.2832715	0.2464715
100	10	4	0.5	40	50	hidden	3	pcor	all	4	0.185642	0.444444	0.2624515	0.185642	0.439517	0.2611955	0.185642	0.4414	0.2611955
100	10	4	0.5	40	50	complete	3	pcor	all	4	0.262864	0.5704365	0.3566995	0.261032	0.5704365	0.3549525	0.262864	0.5704365	0.3566995
100	10	4	0.5	40	50	hiddenCL	3	pcor	all	4	0.1711195	0.473389	0.250523	0.168033	0.4596665	0.2475295	0.1711195	0.4686275	0.2494815
100	10	4	0.5	40	50	hidden	4	pcor	all	4	0.10584	0.606061	0.1784425	0.103627	0.606061	0.175452	0.1042825	0.606061	0.1771655
100	10	4	0.5	40	50	complete	4	pcor	all	4	0.168043	0.8280785	0.2816855	0.168043	0.8213675	0.2796945	0.168043	0.824904	0.2796945
100	10	4	0.5	40	50	hiddenCL	4	pcor	all	4	0.1045915	0.7543105	0.1849685	0.1045915	0.7453705	0.1849685	0.1045915	0.7543105	0.1849685
100	10	4	0.5	40	100	hidden	2	pcor	all	4	0.4702875	0.45131	0.4627495	0.4702875	0.448454	0.460272	0.4702875	0.4507895	0.460272
100	10	4	0.5	40	100	complete	2	pcor	all	4	0.6315465	0.5659075	0.592948	0.6315465	0.562364	0.592804	0.6315465	0.5659075	0.592804
100	10	4	0.5	40	100	hiddenCL	2	pcor	all	4	0.4396815	0.442616	0.442616	0.4378145	0.439652	0.4376765	0.4378145	0.441829	0.4398535
100	10	4	0.5	40	100	hidden	3	pcor	all	4	0.3982815	0.6617295	0.489191	0.3973485	0.6617295	0.487375	0.3982815	0.6617295	0.488127
100	10	4	0.5	40	100	complete	3	pcor	all	4	0.540155	0.7983075	0.6469235	0.540155	0.7983075	0.6451115	0.540155	0.7983075	0.6469235
100	10	4	0.5	40	100	hiddenCL	3	pcor	all	4	0.372471	0.660275	0.4739245	0.372471	0.660275	0.4739245	0.372471	0.660275	0.4739245
100	10	4	0.5	40	100	hidden	4	pcor	all	4	0.3056275	0.764318	0.43687	0.305544	0.764318	0.4322115	0.3056275	0.764318	0.43687
100	10	4	0.5	40	100	complete	4	pcor	all	4	0.4293115	0.943501	0.588457	0.4293115	0.943501	0.588457	0.4293115	0.943501	0.588457
100	10	4	0.5	40	100	hiddenCL	4	pcor	all	4	0.296158	0.846688	0.4343465	0.2933805	0.846688	0.4343465	0.296158	0.846688	0.4343465
100	10	4	0.5	40	200	hidden	2	pcor	all	4	0.676922	0.553971	0.6107515	0.674286	0.549824	0.608037	0.676922	0.553971	0.6093675
100	10	4	0.5	40	200	complete	2	pcor	all	4	0.8554065	0.6471705	0.733167	0.8554065	0.645718	0.732943	0.8554065	0.6471705	0.733167
100	10	4	0.5	40	200	hiddenCL	2	pcor	all	4	0.602957	0.487829	0.541616	0.602957	0.4863135	0.540286	0.602957	0.487829	0.540286
100	10	4	0.5	40	200	hidden	3	pcor	all	4	0.6255645	0.7946615	0.695445	0.6255645	0.7946615	0.695445	0.6255645	0.7946615	0.695445
100	10	4	0.5	40	200	complete	3	pcor	all	4	0.7904495	0.88923	0.837478	0.7904495	0.88923	0.837478	0.7904495	0.88923	0.837478
100	10	4	0.5	40	200	hiddenCL	3	pcor	all	4	0.556221	0.7291535	0.6306655	0.556221	0.726946	0.6306655	0.556221	0.726946	0.6306655
100	10	4	0.5	40	200	hidden	4	pcor	all	4	0.5457005	0.875	0.6723405	0.5457005	0.875	0.6711885	0.5457005	0.875	0.6711885
100	10	4	0.5	40	200	complete	4	pcor	all	4	0.700783	0.9806615	0.8175725	0.700783	0.9806615	0.8175725	0.700783	0.9806615	0.8175725
100	10	4	0.5	40	200	hiddenCL	4	pcor	all	4	0.5	0.85907	0.6312015	0.5	0.85907	0.6312015	0.5	0.85907	0.6312015
100	10	4	0.5	40	400	hidden	2	pcor	all	4	0.790096	0.5894265	0.6741055	0.790096	0.5877095	0.6741055	0.790096	0.5894265	0.6741055
100	10	4	0.5	40	400	complete	2	pcor	all	4	0.9560425	0.6520065	0.77653	0.9560425	0.6520065	0.77653	0.9560425	0.6520065	0.77653
100	10	4	0.5	40	400	hiddenCL	2	pcor	all	4	0.6836355	0.480619	0.5691305	0.6836355	0.480619	0.567871	0.6836355	0.480619	0.5691305
100	10	4	0.5	40	400	hidden	3	pcor	all	4	0.7592215	0.8443795	0.8088925	0.7592215	0.8441005	0.8088925	0.7592215	0.8443795	0.8088925
100	10	4	0.5	40	400	complete	3	pcor	all	4	0.930666	0.921126	0.9260815	0.930666	0.921126	0.9260815	0.930666	0.921126	0.9260815
100	10	4	0.5	40	400	hiddenCL	3	pcor	all	4	0.662889	0.7207485	0.693296	0.662889	0.7207485	0.693296	0.662889	0.7207485	0.693296
100	10	4	0.5	40	400	hidden	4	pcor	all	4	0.734637	0.9157895	0.8146035	0.734637	0.9157895	0.8146035	0.734637	0.9157895	0.8146035
100	10	4	0.5	40	400	complete	4	pcor	all	4	0.89247	0.9879515	0.937851	0.89247	0.9879515	0.937851	0.89247	0.9879515	0.937851
100	10	4	0.5	40	400	hiddenCL	4	pcor	all	4	0.6301585	0.8233885	0.711037	0.6301585	0.8233885	0.711037	0.6301585	0.8233885	0.711037
100	10	4	0.5	40	800	hidden	2	pcor	all	4	0.8534925	0.5822385	0.687495	0.849581	0.5791415	0.687495	0.8498385	0.581166	0.687495
100	10	4	0.5	40	800	complete	2	pcor	all	4	0.9890695	0.638686	0.7741315	0.9890695	0.638686	0.7741315	0.9890695	0.638686	0.7741315
100	10	4	0.5	40	800	hiddenCL	2	pcor	all	4	0.712297	0.4482255	0.5507795	0.712297	0.4482255	0.5507795	0.712297	0.4482255	0.5507795
100	10	4	0.5	40	800	hidden	3	pcor	all	4	0.857891	0.8550505	0.8508075	0.8570975	0.8550505	0.8508075	0.8570975	0.8550505	0.8508075
100	10	4	0.5	40	800	complete	3	pcor	all	4	0.9832395	0.928025	0.9526265	0.9832395	0.928025	0.9526265	0.9832395	0.928025	0.9526265
100	10	4	0.5	40	800	hiddenCL	3	pcor	all	4	0.7075235	0.674568	0.688615	0.7075235	0.674568	0.688615	0.7075235	0.674568	0.688615
100	10	4	0.5	40	800	hidden	4	pcor	all	4	0.8473555	0.93038	0.8847855	0.8473555	0.93038	0.8847855	0.8473555	0.93038	0.8847855
100	10	4	0.5	40	800	complete	4	pcor	all	4	0.970117	0.988857	0.9807675	0.970117	0.988857	0.9807675	0.970117	0.988857	0.9807675
100	10	4	0.5	40	800	hiddenCL	4	pcor	all	4	0.7002675	0.745003	0.7261275	0.7002675	0.745003	0.7261275	0.7002675	0.745003	0.7261275
100	10	4	1	40	20	hidden	2	pcor	all	4	0.067641	0.109153	0.0808335	0.0598545	0.096316	0.074548	0.0666365	0.101822	0.08002
[truncated: 161 more rows]
